# Supplementary material for: Gene dosage imbalance disrupts systemic metabolism in the Dp16 Down syndrome mouse model
Source: eLife. 2026 Aug 3;15:RP110476. doi: 10.7554/eLife.110476 (PMC13432951; doi:10.7554/eLife.110476)
Supplement: Figure 5—source data 21. [file elife-110476-fig5-data21.xls]

gene_id	FSM7	FSM8	FSM9	FSM10	FSM11	FSM12	FSM1	FSM2	FSM3	FSM4	FSM5	FSM6	FSM_Dp16	FSM_WT	log2FoldChange	pvalue	padj	gene_name	gene_chr	gene_start	gene_end	gene_strand	gene_length	gene_biotype	gene_description	tf_family	FSM7_count	FSM8_count	FSM9_count	FSM10_count	FSM11_count	FSM12_count	FSM1_count	FSM2_count	FSM3_count	FSM4_count	FSM5_count	FSM6_count	FSM7_fpkm	FSM8_fpkm	FSM9_fpkm	FSM10_fpkm	FSM11_fpkm	FSM12_fpkm	FSM1_fpkm	FSM2_fpkm	FSM3_fpkm	FSM4_fpkm	FSM5_fpkm
ENSMUSG00000040785	1774.08400439462	1679.65963552938	1742.00424094795	1782.28725378887	1739.81810066142	1636.0136040302	1146.40327899059	1099.00073217795	1144.22109576626	1129.6757540873	1146.96211360964	1262.14049573522	1725.6444732254	1154.73391172783	0.579577490179082	2.76176265217888e-33	4.19539364492494e-29	Ttc3	16	94171477	94270202	+	16220	protein_coding	tetratricopeptide repeat domain 3 [Source:MGI Symbol;Acc:MGI:1276539]	-	1966	1746	1882	1637	1603	1609	1361	1027	1164	1142	1071	1230	10.2250070565053	9.52314172558085	9.98022470622669	10.0831601086967	9.93382150607093	9.19403550679069	6.52642121411889	6.2838314925514	6.34633933812414	6.41069344979842	6.50274570232019
ENSMUSG00000025613	2384.99696012969	2320.3545480509	2250.16594566655	2338.63959751893	2216.28731225865	2501.30109752287	1584.41187933967	1528.11396840323	1406.68418216625	1594.60360384302	1611.74414657563	1738.26504046785	2335.29091019126	1577.30380346594	0.566283397021554	6.22493180438737e-23	4.72814695202243e-19	Cct8	16	87280214	87292761	-	3088	protein_coding	chaperonin containing Tcp1, subunit 8 (theta) [Source:MGI Symbol;Acc:MGI:107183]	-	2643	2412	2431	2148	2042	2460	1881	1428	1431	1612	1505	1694	72.2022654242211	69.1014037635392	67.7141166847186	69.4953616254008	66.4679257116144	73.8344081308259	47.3782841420104	45.8939937880322	40.9810896509153	47.5310602315265	47.9973608310923
ENSMUSG00000022973	322.15055420594	344.397565589644	360.063575838869	359.28820632274	341.885652968401	373.161586500363	182.784358222599	164.796604435643	224.125781644938	179.0466825655	176.702846634538	208.304488320528	350.157856904326	189.293460303958	0.886152609632608	2.57980773455449e-22	1.30632864318724e-18	Synj1	16	90732980	90808196	-	8085	protein_coding	synaptojanin 1 [Source:MGI Symbol;Acc:MGI:1354961]	-	357	358	389	330	315	367	217	154	228	181	165	203	3.7249388246433	3.91732731242815	4.13848254182374	4.07786411088127	3.91619410428022	4.20714056428056	2.08760118125726	1.89036485017265	2.49388246941083	2.03839481816852	2.0098427045415
ENSMUSG00000022890	5079.51111939842	4445.42220835124	4540.13326346954	4283.15092022321	4653.98628548732	4789.07649159866	2917.81113771006	3310.913598207	3270.46699795047	2805.39442958983	3207.42439800267	2912.15831455004	4631.88004808806	3070.69481266835	0.59336000411592	7.59133910252089e-22	2.88300080765987e-18	Atp5j	16	84624754	84632513	-	3130	protein_coding	ATP synthase, H+ transporting, mitochondrial F0 complex, subunit F [Source:MGI Symbol;Acc:MGI:107777]	-	5629	4621	4905	3934	4288	4710	3464	3094	3327	2836	2995	2838	151.711276976284	130.610619428361	134.792654036247	125.570855143473	137.703227324262	139.468956644411	86.0798239525487	98.102688318784	94.0003829644859	82.4995624053008	94.2346537076639
ENSMUSG00000022957	2768.50952466057	2757.10453346346	2636.14669405938	2992.97963388246	2830.59613632251	2856.16048087062	1886.80627842683	2143.42596548437	1750.73691714752	1949.72934440111	2073.31340051191	1813.1725658245	2806.91616720983	1936.19741196604	0.535921091408688	5.10078870511644e-19	1.54972162438848e-15	Itsn1	16	91526169	91717485	+	23425	protein_coding	intersectin 1 (SH3 domain protein 1A) [Source:MGI Symbol;Acc:MGI:1338069]	-	3068	2866	2848	2749	2608	2809	2240	2003	1781	1971	1936	1767	11.0485862035085	10.8238918605001	10.4575978234574	11.7244903649908	11.1908137352563	11.1140698533313	7.43765865824187	8.48606368119659	6.7236559047721	7.6611996600749	8.13924091029349
ENSMUSG00000022956	2703.53798431652	2993.7576092597	3031.38357550719	3363.15536160892	3108.44606381429	2748.38084008305	1927.23784153598	2176.5993079357	1893.27305021119	1880.48477103324	2085.09359028755	2053.28709915949	2991.44357243161	2002.66261002719	0.578969822161932	3.06510651646398e-18	7.76033884860072e-15	Atp5o	16	91722102	91728575	-	1972	protein_coding	ATP synthase, H+ transporting, mitochondrial F1 complex, O subunit [Source:MGI Symbol;Acc:MGI:106341]	-	2996	3112	3275	3089	2864	2703	2288	2034	1926	1901	1947	2001	128.163940361325	139.61096721545	142.848585431728	156.498374667115	145.982159132642	127.039892476067	90.2437084609973	102.364406960287	86.3715138868487	87.7738124387855	97.2337847572885
ENSMUSG00000022897	2130.52509378214	1986.53903056596	2033.57243217993	1720.22838178766	1838.58506707451	2047.81317496384	1101.76009472424	1328.00380587424	1141.27207232356	1188.03903735451	1305.4592124091	1386.30228434007	1959.54386339234	1241.80608450429	0.659176417968792	1.01749447849185e-17	2.20810837468138e-14	Dyrk1a	16	94370869	94496376	+	8251	protein_coding	dual-specificity tyrosine-(Y)-phosphorylation regulated kinase 1a [Source:MGI Symbol;Acc:MGI:1330299]	-	2361	2065	2197	1580	1694	2014	1308	1241	1161	1201	1219	1351	24.139059918002	22.1411577935795	22.9031395983682	19.1315137234534	20.6367117753041	22.6231909681454	12.3301676378331	14.9269174525359	12.4436214894641	13.253365537461	14.5497411931849
ENSMUSG00000022967	359.14823690186	327.081486872846	377.650228643338	367.998223445716	430.884457868112	333.506813003049	205.527112471494	203.320485992027	244.768945743814	203.776887339741	204.546931558768	210.356749289203	366.044907789154	212.049518732508	0.786410289243587	2.56111789817367e-17	4.86324274889453e-14	Ifnar1	16	91282126	91304329	+	5940	protein_coding	interferon (alpha and beta) receptor 1 [Source:MGI Symbol;Acc:MGI:107658]	-	398	340	408	338	397	328	244	190	249	206	191	205	5.65233091800449	5.0638324817701	5.90806505113826	5.68498193639862	6.71796507147822	5.11785975999979	3.1950025247199	3.17447632667881	3.70709795434717	3.15769755902287	3.1666865104047
ENSMUSG00000052299	1325.59989951968	1189.03740522011	1199.5948439259	991.853199878837	1112.48506124639	1280.13743161841	723.556514807432	744.795043423424	706.78261843294	786.420511820844	791.414567654082	805.512430204997	1183.11797356822	759.746947723953	0.640178263862015	9.41629491141643e-17	1.58936595554808e-13	Ltn1	16	87173539	87229500	-	7844	protein_coding	listerin E3 ubiquitin protein ligase 1 [Source:MGI Symbol;Acc:MGI:1926163]	-	1469	1236	1296	911	1025	1259	859	696	719	795	739	785	15.7984748654602	13.940159532936	14.2114688319518	11.6032493654786	13.1346940200712	14.8761013158916	8.51772085497231	8.80595762688788	8.10610948091353	9.22824890150019	9.27822720221218
ENSMUSG00000025616	1200.16873135546	1107.2670335019	1126.47139279152	1208.51487581285	1015.88879739182	1016.78906403369	744.614620593446	748.005366886456	680.241407448671	760.701098855634	811.762168175635	779.859168096558	1112.51664914787	754.1973050094	0.561574681309332	1.20414569832861e-16	1.82921773033099e-13	Usp16	16	87251591	87280405	+	9454	protein_coding	ubiquitin specific peptidase 16 [Source:MGI Symbol;Acc:MGI:1921362]	-	1330	1151	1217	1110	936	1000	884	699	692	769	758	760	11.8677119249779	10.7707658283183	11.0725214592686	11.7302215459505	9.95162335109244	9.80359551460949	7.27284767016961	7.33781088314054	6.47309016025386	7.40628632661688	7.89608395727528
ENSMUSG00000022889	369.074444454424	387.687762381638	427.63334714025	369.086975586088	413.518837399876	418.917094381878	264.489808672333	247.194906653464	253.616016071903	261.150962415979	265.589733123427	215.487401710891	397.653076890692	251.254804774666	0.66136215325331	2.76398432862248e-16	3.81706235782764e-13	Mrpl39	16	84514464	84532630	-	2533	protein_coding	mitochondrial ribosomal protein L39 [Source:MGI Symbol;Acc:MGI:1351620]	-	409	403	462	339	381	412	314	231	258	264	248	210	13.6213160870035	14.0752693522107	15.6883885249392	13.3709831713085	15.1190138751505	15.075197434658	9.64189244433569	9.0506907700232	9.00752914063855	9.48983132200067	9.64216681626069
ENSMUSG00000022962	1169.48772619299	1325.64202620818	1119.06648634754	1163.8760380576	1108.14365612933	1214.04614245622	897.917630715626	858.226472450555	790.338282642675	801.258634685389	824.61328429451	875.289303139952	1183.37701256531	841.273934654785	0.492059891761757	2.11468108831909e-15	2.67701003438795e-12	Gart	16	91418074	91443840	-	5144	protein_coding	phosphoribosylglycinamide formyltransferase [Source:MGI Symbol;Acc:MGI:95654]	-	1296	1378	1209	1069	1021	1194	1066	802	804	810	770	853	21.2537219369685	23.699278022186	20.2160773841537	20.7623055979852	19.9507148714488	21.5131670377471	16.1184794210567	15.4731360840823	13.8221705847129	14.3375126790026	14.7417117500682
ENSMUSG00000062713	670.470201050458	668.593039343024	729.383284732721	702.245130539901	628.4183906943	627.358852508784	334.402719881898	408.781187626075	312.596484925834	376.888320759424	412.306642147255	479.202936185648	671.078149811531	387.363048587689	0.794670633771731	2.62629567610048e-15	3.06892750889557e-12	Sim2	16	93885790	93927891	+	4221	protein_coding	single-minded family bHLH transcription factor 2 [Source:MGI Symbol;Acc:MGI:98307]	bHLH	743	695	788	645	579	617	397	382	318	381	385	467	14.8492464217197	14.5665368079013	16.0576658294452	15.2666305643689	13.7878608348041	13.5478629379265	7.31548255380393	8.98158423838247	6.66243411735114	8.21862906195677	8.98263032958432
ENSMUSG00000022946	1590.90035592457	2293.41842560255	1893.80482304968	1604.82065490824	2002.47311024349	1802.76701053172	1069.7517739295	1130.03385898726	1244.48789281794	889.298163681685	1035.58577391272	900.942565248392	1864.69739671004	1045.01667142958	0.835379897243765	2.98275548654307e-14	3.23650275686256e-11	Dop1b	16	93508792	93607478	+	9890	protein_coding	DOP1 leucine zipper like protein B [Source:MGI Symbol;Acc:MGI:1917278]	-	1763	2384	2046	1474	1845	1773	1270	1056	1266	899	967	878	15.0378924161111	21.325381913117	17.7942991787346	14.8901826730289	18.7514026095237	16.6155004456364	9.98792456612158	10.5967469457605	11.3203166155457	8.27662266830066	9.6291584296552
ENSMUSG00000020792	2707.14751433563	2915.83525503411	2603.75022836693	2078.42783597003	2376.91930158984	1802.76701053172	1239.05894444905	1299.11089470695	1066.56347844192	1206.83399298293	1399.70073061419	1543.30024844371	2414.14119097138	1292.42804827313	0.901816639565789	1.27084997622413e-13	1.28703213258805e-10	Exoc7	11	116178827	116198059	-	4367	protein_coding	exocyst complex component 7 [Source:MGI Symbol;Acc:MGI:1859270]	-	3000	3031	2813	1909	2190	1773	1471	1214	1085	1220	1307	1504	57.9520783208693	61.4030017499807	55.4061649502398	43.6738592621874	50.4074354480401	37.6293335029412	26.1997595231243	27.5892841139807	21.9719046609815	25.4370295649931	29.47477818341
ENSMUSG00000032932	259.88616137622	301.10736879765	296.196257759481	321.181881409722	281.105981329574	365.027273988093	151.618361659299	149.815094941493	211.346680059919	176.079057992592	151.000614396787	163.154747009675	304.084154110123	167.169092676627	0.862072972685127	1.75051204297314e-13	1.66200177780031e-10	Hspa13	16	75542319	75563992	-	6834	protein_coding	heat shock protein 70 family, member 13 [Source:MGI Symbol;Acc:MGI:1309463]	-	288	313	320	295	259	359	180	140	215	178	141	159	3.55507253418418	4.05187670073362	4.02760205934127	4.31266650005771	3.80941659455957	4.86878342497035	2.04863861708245	2.03309652454916	2.78217628929342	2.3715636431677	2.03189980182576
ENSMUSG00000013033	576.622420553489	590.670685117434	538.706943800055	479.050941763653	642.527957324741	550.082883642224	296.498129467073	402.360540700011	349.950781866657	351.168907794214	320.206976628647	271.924578349458	562.943638700266	332.018319134343	0.762840754088091	2.26569490653101e-13	2.02459831324192e-10	Adgrl1	8	84626734	84668583	+	8587	protein_coding	adhesion G protein-coupled receptor L1 [Source:MGI Symbol;Acc:MGI:1929461]	-	639	614	582	440	592	541	352	376	356	355	299	265	6.27755242154434	6.32577537666809	5.82979216388118	5.11929371320602	6.92969186170992	5.83924617088143	3.18837228162583	4.34561571473251	3.66631431662633	3.76423428659462	3.42916099502009
ENSMUSG00000023047	118.212108125989	140.452638480693	125.883409547779	107.786461896822	136.754261187361	116.930742363874	45.4855084977897	67.416792723672	66.8445313677885	33.6330784929669	41.7661273863453	57.4633071229043	124.33660360042	52.1015575985778	1.25792350624035	2.86470573941566e-13	2.41765249374796e-10	Amhr2	15	102353802	102363068	+	2005	protein_coding	anti-Mullerian hormone type 2 receptor [Source:MGI Symbol;Acc:MGI:105062]	-	131	146	136	99	126	115	54	63	68	34	39	56	5.51172919527314	6.4420684780553	5.83439840461534	4.93309695807607	6.31669413129288	5.31599355582971	2.09482239039523	3.11839488376361	2.99927091051469	1.54402488686115	1.91561566502684
ENSMUSG00000022892	2391.31363766314	2513.71742705514	2574.13060259099	2501.95241857472	3160.542925219	2873.44589495919	1800.04688258845	1787.08006108781	1832.32656572879	1991.27608842184	1575.33265090549	1775.20573790401	2669.18381767703	1793.5446644394	0.573168732259139	1.17822239752958e-12	9.42019812677469e-10	App	16	84746573	84970654	-	12996	protein_coding	amyloid beta (A4) precursor protein [Source:MGI Symbol;Acc:MGI:88059]	-	2650	2613	2781	2298	2912	2826	2137	1670	1864	2013	1471	1730	17.201531855242	17.7875676662275	18.4061448976873	17.6660378044573	22.522435283629	20.1541013064176	12.7897673269704	12.7529807816934	12.6840330500842	14.1034001525112	11.1470800477568
ENSMUSG00000045975	6114.54385237941	6704.20847652019	5517.58091407583	5739.90128404087	5803.3732902287	6810.45315089763	3869.63751923789	3853.45826345941	3285.21211516396	4149.72836111754	4490.39415720374	4527.28769689739	6115.0101613571	4029.28635217999	0.601939686015136	5.45013957927907e-12	4.13965351744142e-09	C2cd2	16	97656409	97763798	-	7767	protein_coding	C2 calcium-dependent domain containing 2 [Source:MGI Symbol;Acc:MGI:1891883]	-	6776	6969	5961	5272	5347	6698	4594	3601	3342	4195	4193	4412	73.5954635234776	79.3787064726359	66.0142003728763	67.8142448844945	69.1975245877922	79.9268726642592	46.0050503155771	46.0123858423155	38.0517206711557	49.1777229559711	53.165476058579
ENSMUSG00000056367	57.7524803058268	75.998345479279	63.867318079388	55.5263591589689	79.2306433863279	83.3767032507622	21.9004300174543	25.682587704256	36.3712891265908	24.7302047742404	21.4185268647925	30.7839145301273	69.2919749434255	26.8144921695769	1.37013466726985	1.36556231334358e-11	9.87821766762014e-09	Actr3b	5	25964995	26055686	+	2425	protein_coding	ARP3 actin-related protein 3B [Source:MGI Symbol;Acc:MGI:2661120]	-	64	79	69	51	73	82	26	24	37	25	20	30	2.22637944546297	2.88205461539774	2.44742221736358	2.10115101300872	3.02583189830366	3.13402958498956	0.833929677062262	0.982210190192798	1.34930814127673	0.93868098791892	0.812225092969349
ENSMUSG00000022961	6561.22319224479	5945.18702610056	5844.32241091675	5583.12097582731	5426.75639632383	5365.59589090576	2846.21357803762	3196.41206135886	3663.67012364335	3942.98384920489	4010.61915543239	4352.84551456	5787.70098205317	3668.79071370618	0.657925513488408	4.42941066773465e-11	3.05850806607078e-08	Son	16	91444394	91476109	+	14907	protein_coding	Son DNA binding protein [Source:MGI Symbol;Acc:MGI:98353]	-	7271	6180	6314	5128	5000	5277	3379	2987	3727	3986	3745	4242	41.1466844422985	36.6762632911887	36.432240188737	34.3681851099939	33.7142445416669	32.8093650069255	17.6305461001129	19.8861132281444	22.110079335403	24.3465146931607	24.7411407725826
ENSMUSG00000056880	111.895430592539	114.478520405496	118.478503103792	65.3251284223164	153.034530376332	86.4270704428633	47.1701569606708	47.0847441244693	41.2863281977517	18.7949556284227	35.3405693269076	33.86230598314	108.27319722389	37.2565100368937	1.53762757433839	2.05723386376803e-10	1.35875824454349e-07	Gadl1	9	115713947	115905243	+	4515	protein_coding	glutamate decarboxylase-like 1 [Source:MGI Symbol;Acc:MGI:1920998]	-	124	119	128	60	141	85	56	44	42	19	33	33	2.31683381523642	2.331718212536	2.43850564549619	1.32767668726367	3.1390269021905	1.74486629448174	0.964712923971848	0.967163411716238	0.822645441256082	0.383164797504888	0.719804131393933
ENSMUSG00000032875	1636.0194811635	1899.95863698197	1825.3094384428	1605.90940704861	1923.24246685717	1617.71140087759	1244.95521406913	1438.22491143834	1281.84218975877	1173.20091448996	1333.30329733333	1171.84101311351	1751.35847189527	1273.89459003384	0.459570414975532	7.06343703934025e-10	4.47086133602574e-07	Arhgef17	7	100518959	100581314	-	10795	protein_coding	Rho guanine nucleotide exchange factor (GEF) 17 [Source:MGI Symbol;Acc:MGI:2673002]	-	1813	1975	1972	1475	1772	1591	1478	1344	1304	1186	1245	1142	14.1679204658755	16.1856934746168	15.7128807427679	13.6511175828598	16.4996507137381	13.6599313074787	10.6492644459426	12.3561041063624	10.6825787823323	10.0034958973755	11.3580782019967
ENSMUSG00000058240	257.179013861885	276.095255095608	207.337380431636	260.211761548894	252.88684806869	237.928640983882	180.257385528278	147.674879299472	145.485156506363	178.057474374531	141.36227730763	133.396962963885	248.606483331766	154.372355996693	0.68355597356509	7.68874168985889e-10	4.67198700042585e-07	Cryzl1	16	91486210	91525863	-	4529	protein_coding	crystallin, zeta (quinone reductase)-like 1 [Source:MGI Symbol;Acc:MGI:1913859]	-	285	287	224	239	233	234	214	138	148	180	132	130	5.30852041788197	5.60617220933853	4.25419358169061	5.27223080178081	5.1711517203865	4.78866569371994	3.67518560653108	3.02399941256366	2.88988495702898	3.61876132679716	2.87031631993253
ENSMUSG00000027596	10.8285900573425	11.5440524778652	5.55367983299026	15.2425299652072	13.0242153511772	6.10073438420211	0	0	0	0	0	0	10.3823003447974	0	5.82295636065112	1.70312056238494e-09	9.95080940891911e-07	a	2	154633322	154892932	+	1169	protein_coding	nonagouti [Source:MGI Symbol;Acc:MGI:87853]	-	12	12	6	14	12	6	0	0	0	0	0	0	0.865959712668045	0.908141647714418	0.441477210332628	1.1964990504981	1.0318116202894	0.475705005962967	0	0	0	0	0
ENSMUSG00000040713	1294.91889435721	1184.22738335433	1066.30652793413	1115.97094388124	1241.64186347889	1125.58549388529	923.187357658842	971.657901477686	826.709571769266	880.395289962958	862.095706307897	789.094342455596	1171.44185114852	875.523361605374	0.420032438373062	3.00526264325967e-09	1.69084980791695e-06	Creg1	1	165591315	165602877	+	2362	protein_coding	cellular repressor of E1A-stimulated genes 1 [Source:MGI Symbol;Acc:MGI:1344382]	-	1435	1231	1152	1025	1144	1107	1096	908	841	890	805	769	51.2510727983466	46.1068038592051	41.9511756582294	43.3553609163869	48.6832777671233	43.4378888817086	36.0909642365675	38.1514362437469	31.4874334167482	34.3083529581034	33.5640328029803
ENSMUSG00000023147	239.131363766314	289.563316319785	257.320498928549	187.265368143974	240.947983996778	228.777539407579	167.622522056669	160.5161731516	143.519140877899	114.748150152475	145.645982680589	128.266310542197	240.501011760496	143.386379910238	0.74631498301211	5.21120294561783e-09	2.73501761796843e-06	Get1	16	95946607	95959052	+	4368	protein_coding	guided entry of tail-anchored proteins factor 1 [Source:MGI Symbol;Acc:MGI:2136882]	-	265	301	278	172	222	225	199	150	146	116	136	125	5.11792829649096	6.09636167276451	5.47436457449322	3.93409326081815	5.10862500141682	4.77420288436391	3.54354760062977	3.40810970584011	2.95591121806644	2.41804910166293	3.06629848513383
ENSMUSG00000042700	545.03903288624	586.822667624812	564.62411635401	484.494702465513	561.126611379884	473.823703839697	420.319791488834	379.888276458787	422.693360119839	371.942279804575	372.682367447389	367.354713392852	535.988472425026	389.146798118713	0.461370202527758	5.3922654989051e-09	2.73501761796843e-06	Sipa1l1	12	82216094	82498560	+	12806	protein_coding	signal-induced proliferation-associated 1 like 1 [Source:MGI Symbol;Acc:MGI:2443679]	-	604	610	610	445	517	466	499	355	430	376	348	358	3.97882093082541	4.2140840723663	4.09720682903969	3.47172524354858	4.05798769059532	3.37266652114048	3.03078320850538	2.75118498321823	2.9694506889007	2.67340098324058	2.67623284381085
ENSMUSG00000022974	340.198204301511	379.02972302324	344.328149645396	315.738120707862	303.898358194134	398.581313101205	240.904730191997	193.689515602931	269.344141099618	229.496300304951	231.320090139759	221.644184616916	346.962311495558	231.066493659362	0.585824550232741	5.55504960534828e-09	2.73501761796843e-06	Paxbp1	16	90810925	90841431	-	5508	protein_coding	PAX3 and PAX7 binding protein 1 [Source:MGI Symbol;Acc:MGI:1914617]	GCFC	377	394	372	290	280	392	286	181	274	232	216	216	5.77402116389905	6.32833044290415	5.80925658142488	5.26020779008922	5.1097279646745	6.5961894085124	4.03868448359402	3.26129121074175	4.39924137113252	3.83516284533903	3.86205068715818
ENSMUSG00000022490	1260.62835917563	1339.11008743236	1410.63467757953	1618.97443273307	1088.60733310256	1167.27384551067	913.079466881556	847.525394240448	798.202345156533	927.877283129499	989.535941153412	840.400866672475	1314.20478925564	886.103549538987	0.568621504192861	5.58130117550005e-09	2.73501761796843e-06	Ppp1r1a	15	103438706	103446430	-	1306	protein_coding	protein phosphatase 1, regulatory inhibitor subunit 1A [Source:MGI Symbol;Acc:MGI:1889595]	-	1397	1392	1524	1487	1003	1148	1084	792	812	938	924	819	90.2369030781135	94.2937519116891	100.372176229116	113.753986489717	77.1954024675001	81.470370911482	64.5585740986444	60.1848165927861	54.9837064067714	65.3957338183697	69.6765989975659
ENSMUSG00000022913	208.450358603844	220.299001452594	247.138752568067	218.83918021476	161.71734061045	202.341023742703	139.825822419131	128.41293852128	135.655078364041	117.715774725384	145.645982680589	126.214049573522	209.79760953207	132.244941047325	0.667313630108747	7.66918070952396e-09	3.64070387994933e-06	Psmg1	16	95781133	95792160	-	1344	protein_coding	proteasome (prosome, macropain) assembly chaperone 1 [Source:MGI Symbol;Acc:MGI:1860263]	-	231	229	267	201	149	199	166	120	138	119	136	123	14.4991874286437	15.073811212475	17.0876973363902	14.9415489687759	11.1434759321446	13.7231809576105	9.60675341979778	8.86108523518428	9.08031631029314	8.06190077644947	9.96547007668495
ENSMUSG00000038481	323.955319215497	364.599657425908	370.245322199351	354.933197761252	336.458896572077	303.003141082038	257.751214820808	242.914475369421	259.514062957296	246.312839551434	252.738617004551	241.14066381933	342.199255709354	250.061978920474	0.452049762454783	8.29551141659619e-09	3.72573617141032e-06	Cdk19	10	40215560	40359814	+	5846	protein_coding	cyclin-dependent kinase 19 [Source:MGI Symbol;Acc:MGI:1925584]	-	359	379	400	326	310	298	306	227	264	249	236	235	5.18043931142535	5.73544681778881	5.88535590008943	5.57131383058651	5.33011479468404	4.72452809006931	4.07127501292173	3.853647468685	3.99361574116449	3.87820080417476	3.97567927391685
ENSMUSG00000051000	1268.74980171863	1328.52803932765	1254.2060289503	1229.20116647992	1256.8367813886	1248.61697063337	935.822221130451	1085.08933050482	979.075782975255	1095.05346740336	1038.79855294243	1000.47722222914	1264.35646474974	1022.38609619758	0.307729228154791	8.43785252318429e-09	3.72573617141032e-06	Fhip1a	3	85567368	85724598	-	5290	protein_coding	FHF complex subunit HOOK interacting protein 1A [Source:MGI Symbol;Acc:MGI:2444746]	-	1406	1381	1355	1129	1158	1228	1111	1014	996	1107	970	975	22.4212902831943	23.0953668322626	22.032063446151	21.3224499506676	22.0032365155797	21.5151152684319	16.3352660149718	19.0233596973423	16.6504059348372	19.0538044993848	18.0581897442075
ENSMUSG00000047343	777.853719119104	744.591384822303	752.523617370181	597.724925064195	740.20957245857	540.931782065921	511.290808484414	449.44528482448	351.916797495122	322.481870256095	455.14369587684	352.988886612126	692.305833483379	407.211223924846	0.76551617003963	8.58408044232513e-09	3.72573617141032e-06	Mettl21c	1	44048568	44059194	-	4300	protein_coding	methyltransferase like 21C [Source:MGI Symbol;Acc:MGI:3611450]	-	862	774	813	549	682	532	607	420	358	326	425	344	16.9110184368587	15.9242637926723	16.2627370646705	12.7556537728857	15.942249394742	11.4668507305588	10.9796389659546	9.69361510379229	7.36267669924194	6.9030163255749	9.7337149586225
ENSMUSG00000022964	335.686291777618	309.765408156049	337.848856506908	363.643214884228	339.714950409872	332.490023939015	210.581057860137	250.405230116496	235.921875415724	279.945918044401	213.114342304685	244.219055272343	336.524790945615	239.031246502298	0.494039906083352	2.08591967355081e-08	8.56410966511091e-06	Tmem50b	16	91371391	91394688	-	2446	protein_coding	transmembrane protein 50B [Source:MGI Symbol;Acc:MGI:1925225]	-	372	322	365	334	313	327	250	234	240	283	199	238	12.8297277299171	11.6462545226685	12.8353572833727	13.642339337425	12.8623867685006	12.3905984392492	7.94971172273408	9.49433041061773	8.67712689468803	10.5346409645798	8.01225519704995
ENSMUSG00000021668	294.176696557805	330.929504365468	300.824324286973	198.152889547693	318.007924824576	273.516258225061	169.30717051955	191.549299960909	191.686523775276	154.31647779126	175.631920291298	131.34470199521	285.934599634596	168.972682388917	0.760132085258834	2.72537734108743e-08	1.08950545232787e-05	Polk	13	96617198	96679087	-	5553	protein_coding	polymerase (DNA directed), kappa [Source:MGI Symbol;Acc:MGI:1349767]	-	326	344	325	182	293	269	201	179	195	156	164	128	4.95245889218314	5.48046775984881	5.03416258885959	3.27448155419045	5.30363498329227	4.48978545771417	2.81537473051347	3.19911825670763	3.10547542991727	2.55791837010428	2.90853520145786
ENSMUSG00000022898	305.005286615148	320.347456260758	254.543659012054	248.235488004802	284.362035167369	266.398734776826	205.527112471494	176.56779046676	202.49960973183	208.722928294589	185.270257380455	185.729617665101	279.815443306159	194.052886001705	0.527266607247205	3.38208042031975e-08	1.31736368371993e-05	Vps26c	16	94298642	94327689	-	3675	protein_coding	VPS26 endosomal protein sorting factor C [Source:MGI Symbol;Acc:MGI:1206040]	-	338	333	275	228	262	262	244	165	206	211	173	181	7.75872411766039	8.01629605889627	6.43645742365903	6.19835344853953	7.16601359272101	6.60761804155672	5.16416734607787	4.45586000397838	4.95713831200434	5.22775068836368	4.63603717180906
ENSMUSG00000050556	1417.64291500709	1250.60568510206	1264.38777531078	1355.49641476306	1556.39373446567	940.529884231159	896.232982252745	1013.3921064971	696.952540290618	713.219105689093	764.641409073091	755.232036472456	1297.50940147997	806.611696712517	0.68569160305539	4.52097152712539e-08	1.71695196171405e-05	Kcnb1	2	166937889	167032075	-	11488	protein_coding	potassium voltage gated channel, Shab-related subfamily, member 1 [Source:MGI Symbol;Acc:MGI:96666]	-	1571	1300	1366	1245	1434	925	1064	947	709	721	714	736	11.5361982529244	10.011191838089	10.2276962805899	10.8273894535303	12.5469568421081	7.46273960615287	7.20385603960001	8.18107716212209	5.45786724572906	5.71453101080131	6.12085279083295
ENSMUSG00000042045	70.3858353727264	50.9862317772378	134.213929297265	94.7214362123588	95.5109125752994	141.333679900682	17.6888088602515	27.8228033462773	37.354296940823	31.6546621110277	39.6242746998661	48.2281327638661	97.8586708559282	33.7288297870186	1.54126727818574	5.10585112515289e-08	1.8850815796456e-05	Sln	9	53757448	53761844	+	1318	protein_coding	sarcolipin [Source:MGI Symbol;Acc:MGI:1913652]	-	78	53	145	87	88	139	21	26	38	32	37	47	4.99240885941437	3.55751973112305	9.46289764003947	6.59481589707392	6.71121174774981	9.7746310222469	1.2392864714718	1.95777543284193	2.54970153833922	2.21067206866489	2.76467740768873
ENSMUSG00000061126	147.990730783681	132.756603495449	158.279875240222	148.070291090584	191.021825150599	91.5110157630317	86.7593958383766	58.8559301555867	69.793554810485	59.3524914581769	89.9578128321284	72.8552643879679	144.938390253928	72.9290749137869	0.988600370603374	5.21186402113851e-08	1.8850815796456e-05	Cyp4f39	17	32671697	32712294	+	2856	protein_coding	cytochrome P450, family 4, subfamily f, polypeptide 39 [Source:MGI Symbol;Acc:MGI:2445210]	-	164	138	171	136	176	90	103	55	71	60	84	71	4.84413901359322	4.27472067263613	5.15002642788761	4.75750812936148	6.19424165513603	2.92068882337557	2.80509029692182	1.91121446249073	2.19847385517754	1.91285831571713	2.89653801536863
ENSMUSG00000008976	761.610834033091	754.211428553857	817.316548755067	596.636172923823	852.000754222841	784.961157434005	507.921511558651	561.8066060306	526.89218842845	499.550136439656	591.151341468272	585.920506556756	761.122815987114	545.540381747064	0.481648770194346	8.89047392751537e-08	3.06943612347468e-05	Gabpa	16	84631813	84660667	+	5687	protein_coding	GA repeat binding protein, alpha [Source:MGI Symbol;Acc:MGI:95610]	ETS	844	784	883	548	785	772	603	525	536	505	552	571	12.5195918625513	12.19606394062	13.3551578568085	9.62711509630595	13.8745883965311	12.5815762652068	8.24711229745452	9.16180432264525	8.33494466769395	8.08533289840132	9.5590338442832
ENSMUSG00000027457	75.8001304013976	59.6442711356367	41.652598747427	46.8163420359934	73.8038869900041	47.7890860095832	25.2697269432165	29.9630189882987	23.5921875415724	26.7086211561796	24.6313058945113	23.6010011397643	57.5843858866737	25.6276436105905	1.169690565	1.00446929432959e-07	3.39086512225796e-05	Snph	2	151432469	151474513	-	7861	protein_coding	syntaphilin [Source:MGI Symbol;Acc:MGI:2139270]	-	84	62	45	43	68	47	30	28	24	27	23	23	0.901430903035569	0.697751455953924	0.492386648211591	0.54649915288302	0.869490409617572	0.554141969694765	0.296832385810572	0.35349654366541	0.26999430586957	0.312734449479665	0.288143076964543
ENSMUSG00000022982	1842.66507475779	1811.45423465168	1877.14378355071	2065.36281028557	1422.89552711611	1732.6085651134	1224.73943251456	1232.76420980429	1114.7308613393	1398.74038203104	1400.77165695743	1324.73445527981	1792.02166591254	1282.74683298774	0.482683453270831	1.13270234457287e-07	3.74062637313185e-05	Sod1	16	90017642	90023217	+	3970	protein_coding	superoxide dismutase 1, soluble [Source:MGI Symbol;Acc:MGI:98351]	-	2042	1883	2028	1897	1311	1704	1454	1152	1134	1414	1308	1291	43.3906527747788	41.9610813344556	43.9388811841433	47.7392572668447	33.1929509861272	39.7814002921111	28.4866725909483	28.7983038132095	25.2606026489478	32.4301276929429	32.4470626245526
ENSMUSG00000027559	82276.5296381932	81090.2346263907	63175.8849401807	84682.0527259891	86492.7287958885	65951.9890604169	64072.2349887568	54407.4919436453	45547.6670724482	38732.4467174153	48807.4680931458	40007.8014538378	77278.2366311765	48595.8517115416	0.669216870966719	1.40837448525038e-07	4.55204612881671e-05	Car3	3	14928572	14937583	+	2865	protein_coding	carbonic anhydrase 3 [Source:MGI Symbol;Acc:MGI:88270]	-	91177	84293	68253	77779	79691	64863	76066	50843	46335	39155	45575	38989	2684.67442105704	2602.87757974739	2049.12602554146	2712.29274717827	2795.87872903351	2098.32805667691	2065.06524268209	1761.21136267355	1430.22939824243	1244.37809631785	1566.60749798062
ENSMUSG00000022548	468.336519980064	619.530816312097	497.979958358127	528.044788080391	605.626013829739	517.545633593146	317.556235253087	262.176416147613	444.319532032947	373.920696186515	344.838282523159	360.171800002489	539.510621692261	350.497160357635	0.621534924260673	2.52883368518755e-07	7.53245343366354e-05	Apod	16	31115010	31133626	-	2577	protein_coding	apolipoprotein D [Source:MGI Symbol;Acc:MGI:88056]	-	519	644	538	485	558	509	377	245	452	378	322	351	16.9896288718323	22.10845057233	17.9572325751402	18.8029570421213	21.7647388286772	18.3064589544102	11.3787552462948	9.43531931910969	15.5111920801836	13.3557148246159	12.3055095817834
ENSMUSG00000041079	48.7286552580413	56.7582580161704	59.2392515518961	60.9701198608286	65.121076755886	63.0409219700885	29.4813481004192	29.9630189882987	28.5072266127333	33.6330784929669	35.3405693269076	14.3658267807261	58.9763805688185	28.5485113836753	1.04409910023489	2.62456673622395e-07	7.66726794038038e-05	Rwdd2b	16	87230295	87237461	-	3917	protein_coding	RWD domain containing 2B [Source:MGI Symbol;Acc:MGI:1858215]	-	54	59	64	56	60	62	35	28	29	34	33	14	1.16297704071745	1.33255547580017	1.40539353962411	1.4283455604108	1.53968315562715	1.46703035580733	0.694995987320158	0.70942974974567	0.65473504291954	0.790342072544446	0.829695086352721
ENSMUSG00000029765	102.871605544754	105.820481047097	140.693222435753	123.028991862029	149.778476538538	171.837351821693	59.805020432279	80.2580865758	74.7085938816459	81.1150716595085	82.461328429451	72.8552643879679	132.338354874977	75.2005608944421	0.817078484942933	3.03446782620156e-07	8.53640754589405e-05	Plxna4	6	32121203	32565127	-	14103	protein_coding	plexin A4 [Source:MGI Symbol;Acc:MGI:2179061]	-	114	110	152	113	138	169	71	75	76	82	77	71	0.681905664683753	0.690030102812623	0.927051012191071	0.800508174925533	0.983560910257429	1.11064734079096	0.391574739003144	0.527782145469389	0.476566209676111	0.529409953762114	0.53769669745693
ENSMUSG00000039456	316.736259177269	360.751639933286	332.295176673917	273.276787233357	321.263978662371	303.003141082038	227.427542488948	226.862858054261	244.768945743814	197.841638193923	254.88046969103	192.912531055464	317.887830460373	224.115664204574	0.505702233391552	3.27344468733127e-07	9.04125422640897e-05	Morc3	16	93629009	93672961	+	5430	protein_coding	microrchidia 3 [Source:MGI Symbol;Acc:MGI:2136841]	-	351	375	359	251	296	298	270	212	249	200	238	188	5.45303442821116	6.10967763684481	5.6867766217773	4.61819988026968	5.47930607886769	5.08648088665657	3.86751279258051	3.87472574261907	4.05527842519746	3.35366688133095	4.31653510503923
ENSMUSG00000040666	9687.07618879766	9094.78934381144	8632.26968707786	6907.04357851959	8811.96703635064	8100.75847315637	6889.36988895226	6917.17695501295	5612.97461926577	5260.60915957642	6141.76257847924	5113.20820345414	8538.98405128559	5989.1835674568	0.511731533967532	3.62443401110404e-07	9.65943457240026e-05	Sh3bgr	16	96001650	96030135	+	1570	protein_coding	SH3-binding domain glutamic acid-rich protein [Source:MGI Symbol;Acc:MGI:1354740]	-	10735	9454	9326	6344	8119	7967	8179	6464	5710	5318	5735	4983	576.810754544029	532.72466346753	510.936947548204	403.703352245894	519.80035134058	470.322923965035	405.1990141984	408.607780608019	321.630788521665	308.417091015301	359.742641794096
ENSMUSG00000060568	104.676370554311	115.440524778652	94.4125571608345	89.2776755104991	73.8038869900041	86.4270704428633	27.7966996375381	57.785822334576	54.0654297827701	57.3740750762377	51.4044644755019	37.9668279204903	94.0063475728606	47.7322198711857	0.986810024399232	3.95506156960306e-07	0.000103588517765242	Fam78b	1	166828986	166918871	+	6325	protein_coding	family with sequence similarity 78, member B [Source:MGI Symbol;Acc:MGI:2443050]	-	116	120	102	82	68	85	33	54	55	58	48	37	1.54713571642474	1.67844677656625	1.38711092504985	1.29524569150363	1.08064254703616	1.24554487266167	0.405808588670767	0.847301873555645	0.768994651608947	0.834943753048513	0.747375500566263
ENSMUSG00000022965	1839.95792724345	1743.15192415764	1772.54948002939	1554.73805645113	1620.4294599423	1210.99577526412	1306.44488296429	1213.5022690261	894.537110951287	893.254996445563	1058.07522712075	865.027998296577	1623.637103848	1038.47374746743	0.644683660709568	4.67100923802774e-07	0.000120266612431999	Ifngr2	16	91343960	91362511	+	3767	protein_coding	interferon gamma receptor 2 [Source:MGI Symbol;Acc:MGI:107654]	-	2039	1812	1915	1428	1493	1191	1551	1134	910	903	988	843	45.6617506742354	42.5548859869661	43.7264991926813	37.8731493982724	39.8380311850418	29.3033399697865	32.0246212362894	29.8759945195191	21.3632307647667	21.8263887477585	25.8297066663826
ENSMUSG00000028782	82.1168079348474	190.476865884775	65.7185446903848	135.005265406121	117.217938160595	90.494226698998	30.3236723318598	39.5939893773947	71.7595704389494	25.71941296521	44.9789064160642	26.679392592777	113.50494146262	39.8424906870425	1.51078767888084	5.32345596220003e-07	0.000134781032536301	Adgrb2	4	129878663	129916426	+	6487	protein_coding	adhesion G protein-coupled receptor B2 [Source:MGI Symbol;Acc:MGI:2451244]	-	91	198	71	124	108	89	36	37	73	26	42	26	1.18339150446937	2.70027596299361	0.941425594275675	1.90975044995488	1.67345306876287	1.27158996262764	0.43164471432531	0.566060385611279	0.995176522314954	0.364938099511564	0.637622365646125
ENSMUSG00000022037	1158.65913613565	1309.28795186454	1266.23900192178	2142.66421225198	1353.43304524316	1173.37457989487	806.946613720047	773.687954590712	1098.01972849735	686.510484532913	556.881698484604	666.984814819425	1400.609654552	764.838549107508	0.872297253949526	5.58263996473936e-07	0.000139026038859599	Clu	14	66205932	66218996	+	3437	protein_coding	clusterin [Source:MGI Symbol;Acc:MGI:88423]	-	1284	1361	1368	1968	1247	1154	958	723	1117	694	520	650	31.514937078748	35.0320418676285	34.235613565428	57.2063706634423	36.4687267674214	31.1191165441857	21.6797266093775	20.8767890021613	28.7405318511572	18.3852565448722	14.8998522291875
ENSMUSG00000053062	724.61315133717	816.74171280896	706.242952095262	700.067626259157	1082.09522542697	1019.83943122579	529.821941576106	562.876713851611	551.467383784255	635.071658602493	474.420370055153	517.169764106138	841.600016525551	545.137971995959	0.625895513634423	6.02390735609015e-07	0.000146063058760592	Jam2	16	84571011	84622816	+	6045	protein_coding	junction adhesion molecule 2 [Source:MGI Symbol;Acc:MGI:1933820]	-	803	849	763	643	997	1003	629	526	561	642	443	504	11.2059890267367	12.4250528076269	10.8567486441841	10.6270690274223	16.5780151746064	15.3782037338467	8.09323525268814	8.63563694582591	8.20706202622849	9.67004463881932	7.21714732629981
ENSMUSG00000003153	141.674053250231	143.338651600159	116.627276492796	108.875214037194	74.8892382692689	97.6117501472338	29.4813481004192	50.2950675875013	55.0484375970023	52.4280341213896	59.9718752214189	74.9075253566431	113.836030632814	53.6887146640624	1.09193841627008	6.0575160963184e-07	0.000146063058760592	Slc2a3	6	122704768	122778599	-	7245	protein_coding	solute carrier family 2 (facilitated glucose transporter), member 3 [Source:MGI Symbol;Acc:MGI:95757]	-	157	149	126	100	69	96	35	47	56	53	56	73	1.82806744818385	1.81942742512704	1.49590393877925	1.37898786358304	0.957291892157386	1.22810026660198	0.375748693213673	0.643819912739959	0.683550801430175	0.666081291772418	0.761215787613786
ENSMUSG00000002233	355.538706882746	347.28357870911	335.997629895911	419.169574043197	360.336624715902	369.094430244228	277.124672143941	278.228033462773	280.157227056172	292.805624527006	284.86640730174	255.506490600056	364.570090748516	278.114742515281	0.388701669512128	6.43599752716081e-07	0.000152764435054844	Rhoc	3	104695691	104701775	+	1618	protein_coding	ras homolog family member C [Source:MGI Symbol;Acc:MGI:106028]	-	394	361	363	385	332	363	329	260	285	296	266	249	20.5422806046005	19.738563484256	19.2974381719221	23.7728388293496	20.6249662302883	20.7935715044672	15.8155829752353	15.9477627965739	15.5771320806448	16.6572364184969	16.1905375840506
ENSMUSG00000020886	89.3358679730758	83.6943804645224	66.6441579958831	108.875214037194	111.791181764271	75.2423907384927	41.2738873405869	62.0662536186187	40.3033203835195	53.4172423123592	47.1207591025434	37.9668279204903	89.2638654955732	47.0247151130197	0.924697450962321	7.68930536526624e-07	0.000177826357348152	Dlg4	11	69907768	69938348	+	13251	protein_coding	discs large MAGUK scaffold protein 4 [Source:MGI Symbol;Acc:MGI:1277959]	-	99	87	72	100	103	74	49	58	41	54	44	37	0.630256732238985	0.580841257247877	0.46736414659619	0.753963253464577	0.781307962695806	0.517587820363651	0.287617462475759	0.434394458439039	0.273625370337045	0.371052072652577	0.327010857368612
ENSMUSG00000051483	372.683974473538	353.055604948043	319.33659039694	333.158154953814	338.629599130607	309.10387546624	232.481487877592	269.667170894688	225.10878945917	280.935126235371	249.525837974832	258.584882053069	337.661299894864	252.71721574912	0.42037567835635	8.33923188917324e-07	0.000186295987688869	Cbr1	16	93402741	93407393	+	2554	protein_coding	carbonyl reductase 1 [Source:MGI Symbol;Acc:MGI:88284]	-	413	367	345	306	312	304	276	252	229	284	233	252	13.6414366809251	12.7125311317992	11.6190267758549	11.97014378985	12.2791238790431	11.0319852648848	8.4053540879732	9.79229716827882	7.92931642526296	10.1248174844128	8.98448479160154
ENSMUSG00000013846	534.210442828898	597.404715729522	477.616465637163	535.666053062994	561.126611379884	452.47113349499	379.888228379688	416.271942373149	416.795313234446	312.589788346399	374.824220133868	298.603970942235	526.415903688908	366.495577234964	0.522241295349461	8.71424730575629e-07	0.000191852363509774	St3gal1	15	66974724	67048679	-	6851	protein_coding	ST3 beta-galactoside alpha-2,3-sialyltransferase 1 [Source:MGI Symbol;Acc:MGI:98304]	-	592	621	516	492	517	445	451	389	424	316	350	291	7.28951597373248	8.01907897894023	6.47839291542555	7.17480280142502	7.58525622037129	6.02014602799993	5.12024095056909	5.63508628706041	5.4730957834553	4.19974451053725	5.03120747086363
ENSMUSG00000030774	840.118111948824	933.144241960767	867.299667251979	1011.45073840553	870.451725970342	670.063993198199	703.340733252859	638.854369143368	497.401954001485	375.899112568454	451.930916847121	498.699415388062	865.421413122607	527.687750200225	0.712938021622151	9.46916594564077e-07	0.000205494428400327	Pak1	7	97437748	97561588	+	3943	protein_coding	p21 (RAC1) activated kinase 1 [Source:MGI Symbol;Acc:MGI:1339975]	-	931	970	937	929	802	659	835	597	506	380	422	486	19.9183728067763	21.7636541253024	20.4401634444786	23.5389870899602	20.4447248893161	15.4902925500337	16.4712865530097	15.0263150688654	11.3486682163643	8.77498889543276	10.5400779722316
ENSMUSG00000051989	360.050619406639	302.069373170805	334.146403284914	359.28820632274	248.545442951631	283.684148865398	223.215921331746	243.984583190432	225.10878945917	198.830846384893	194.908594469611	216.513532195229	314.630699000355	217.093711171847	0.536271388170772	1.0721267856128e-06	0.000229389830989353	Smim11	16	92098174	92109929	+	972	protein_coding	small integral membrane protein 11 [Source:MGI Symbol;Acc:MGI:1916186]	-	399	314	361	330	229	279	265	228	229	201	182	211	34.6288112773893	28.579211424892	31.9457057707925	33.9192709222995	23.6811559124736	26.6035088134135	21.205447084605	23.2794930623113	20.8348499486848	18.8286658656946	18.4401000402275
ENSMUSG00000111556	173.25744091748	122.17455539074	81.4539708838572	128.472752563889	122.644694556919	105.746062659503	72.4398839038873	73.837439649736	49.1503907116092	49.4604095484808	65.326506937617	72.8552643879679	122.291579495398	63.8449825232164	0.938238234673691	1.09223907599107e-06	0.00023044727504695	Gm19299	9	67040842	67121798	+	2401	lncRNA	predicted gene, 19299 [Source:MGI Symbol;Acc:MGI:5011484]	-	192	127	88	118	113	104	86	69	50	50	61	71	6.74590190160063	4.67948887424079	3.1525505748534	4.91008127636724	4.73064069156492	4.01459890357862	2.78595511728022	2.85208107861325	1.84161567961326	1.8961277765126	2.50204908116391
ENSMUSG00000016194	110.993048087761	70.2263192403464	99.0406236883263	71.857641264548	65.121076755886	79.3095469946275	48.8548054235519	34.2434502723413	53.0824219685379	47.4819931665415	34.2696429836679	41.045219373503	82.7580426719158	43.1629221980239	0.938195612511818	1.22762023226631e-06	0.000252010526329157	Hsd11b1	1	192903942	192946383	-	4251	protein_coding	hydroxysteroid 11-beta dehydrogenase 1 [Source:MGI Symbol;Acc:MGI:103562]	-	123	73	107	66	60	78	58	32	54	48	32	40	2.44087174008861	1.51921280857456	2.1650315180756	1.5511423823324	1.41871063763621	1.70060902743336	1.06121825705089	0.747074323286296	1.12337256798202	1.02811072212432	0.741339299158098
ENSMUSG00000022940	1405.91194244497	1337.18607868605	1362.50278569361	1461.10537237914	1158.06981497551	1237.432290929	1059.64388315221	1117.19256513514	826.709571769266	997.121856497373	1055.93337443427	957.379741886959	1327.03471418471	1002.3301654792	0.405152874139543	1.43280765354296e-06	0.000282672481363262	Pigp	16	94159622	94172701	-	1987	protein_coding	phosphatidylinositol glycan anchor biosynthesis, class P [Source:MGI Symbol;Acc:MGI:1860433]	-	1558	1390	1472	1342	1067	1217	1258	1044	841	1008	986	933	66.1455358413745	61.8876214052858	63.7208401501138	67.4766452449247	53.9759421931821	56.7667059174931	49.2436910946148	52.1443872360155	37.4299535633414	46.1904742198089	48.8694214530539
ENSMUSG00000068373	384.414947035659	527.178396489176	472.062785804172	256.945505127778	355.995219598843	227.760750343546	194.576897462767	221.512318949208	237.887891044188	130.575481207989	171.34821491834	135.44922393256	370.726267399862	181.891671252509	1.02786782477233	1.73168924148109e-06	0.000337257580350503	D430041D05Rik	2	103973418	104241358	-	16639	protein_coding	RIKEN cDNA D430041D05 gene [Source:MGI Symbol;Acc:MGI:2181743]	-	426	548	510	236	328	224	231	207	242	132	160	132	2.15979897204565	2.91366887646307	2.63641943654676	1.41704491190069	1.98143715162572	1.24773333775506	1.07982302202045	1.23466193937444	1.28620236518282	0.722331352203489	0.94700203158876
ENSMUSG00000072852	17.1452675907923	23.0881049557303	15.7354261934724	20.6862906670669	20.6216743060306	16.268625024539	0	3.210323463032	2.94902344269655	8.90287371872654	7.49648440267736	2.05226096867515	18.9242314562719	4.10182766596794	2.23253226672	1.93251380523773e-06	0.00037160528120717	2310040G07Rik	5	77076215	77095605	+	908	transcribed_unprocessed_pseudogene	RIKEN cDNA 2310040G07 gene [Source:MGI Symbol;Acc:MGI:1917534]	-	19	24	17	19	19	16	0	3	3	9	7	2	1.76521945466868	2.33836472726466	1.6104031940052	2.09057901279211	2.10330101856166	1.63318399991398	0	0.327899189319595	0.292184091195029	0.902498350719402	0.759224722090016
ENSMUSG00000027827	129.040698183332	154.882704078024	112.924823270802	155.691556073187	148.693125259273	140.316890836649	76.65150506109	90.9591647859067	66.8445313677885	50.4496177394504	101.738002607764	98.5085264964073	140.258299616878	80.8585580097345	0.796383618343912	2.41642513133379e-06	0.000458848927126146	Kcnab1	3	64856617	65285644	+	11174	protein_coding	potassium voltage-gated channel, shaker-related subfamily, beta member 1 [Source:MGI Symbol;Acc:MGI:109155]	-	143	161	122	143	137	138	91	85	68	51	95	96	1.07958868271269	1.27468849840913	0.939123512666589	1.27857498769219	1.23238266231287	1.14464654513391	0.633432802404327	0.754944795408577	0.538172380130836	0.415576771723187	0.837284570399202
ENSMUSG00000026147	72.1906003822835	69.264314867191	80.5283575783588	39.1950770533898	43.4140511705906	53.8898203937853	35.3776177205031	33.1733424513307	21.626171913108	16.8165392464835	27.8440849242302	17.4442182337388	59.7470369075998	25.3803290815657	1.23663777328611	2.53343167308761e-06	0.000469333665193585	Col9a1	1	24216691	24291765	+	5068	protein_coding	collagen, type IX, alpha 1 [Source:MGI Symbol;Acc:MGI:88465]	-	80	72	87	36	40	53	42	31	22	17	26	17	1.33163233900151	1.25684797100808	1.47657053151997	0.709683533109171	0.793335822229878	0.969259900501432	0.644585465430085	0.60705777301815	0.383890384485129	0.305423233835497	0.505236701970378
ENSMUSG00000006205	638.886813383209	844.639839630468	668.292806569828	842.694156647881	588.260393361503	896.807954477711	573.622801611014	540.404449610387	538.688282199237	466.906266137659	463.711106622757	417.635107125393	746.596994011767	500.161335551074	0.577124467997061	2.6999003430848e-06	0.00049414682062411	Htra1	7	130537841	130587390	+	2879	protein_coding	HtrA serine peptidase 1 [Source:MGI Symbol;Acc:MGI:1929076]	-	708	878	722	774	542	882	681	505	548	472	433	407	20.7454349921597	26.9798610821008	21.5708412707262	26.85951272478	18.9230571666123	28.3940866063543	18.3981125516679	17.4082313616541	16.8329430164626	14.9276034563667	14.8116820640004
ENSMUSG00000002489	262.593308890556	232.805058303614	263.799792067037	191.620376705461	269.167117257662	109.813218915638	154.145334353621	95.2395960699494	96.334765794754	45.5035767846023	69.6102123105755	38.9929584048279	221.633145356662	83.3044072863883	1.40881729491426	2.77120098441908e-06	0.000495262519462474	Tiam1	16	89583999	89940657	-	10048	protein_coding	T cell lymphoma invasion and metastasis 1 [Source:MGI Symbol;Acc:MGI:103306]	-	291	242	285	176	248	108	183	89	98	46	65	38	2.44311727952248	2.1307014319194	2.43970201002638	1.74997512401672	2.48087986383144	0.99619672924689	1.41657406923041	0.879053519350288	0.862516891285114	0.416838631378804	0.637076932122281
ENSMUSG00000020312	126.333550668996	114.478520405496	90.7101039388409	111.052718317938	100.937668971623	148.451203348918	71.5975596724467	77.047763112768	56.0314454112345	65.2877406039946	81.3904020862114	69.7768729349552	115.327294275302	70.1886306369351	0.7182486968643	3.11105711991366e-06	0.000549535682658237	Shc2	10	79453885	79473752	-	5426	protein_coding	SHC (Src homology 2 domain containing) transforming protein 2 [Source:MGI Symbol;Acc:MGI:106180]	-	140	119	98	102	93	146	85	72	57	66	76	68	2.17660287773762	1.94023363980834	1.55352353391469	1.87810217712722	1.7228078376183	2.49387136588412	1.21844789109741	1.31691469473878	0.929001094968051	1.10752592787632	1.37940549791975
ENSMUSG00000033306	637.082048373652	512.748330891844	620.160914683913	482.317198184769	617.564877901652	614.140594676346	446.431842663491	425.902912762245	420.727344491375	429.316354880813	467.994811995715	462.784848436247	580.668994118696	442.193019204981	0.393927552162132	3.38431892548654e-06	0.000590933204563977	Lpp	16	24212257	24811328	+	22046	protein_coding	LIM domain containing preferred translocation partner in lipoma [Source:MGI Symbol;Acc:MGI:2441849]	-	706	533	670	443	569	604	530	398	428	434	437	451	2.70150546698159	2.13886938459341	2.61406600932009	2.00757952133947	2.59427579138814	2.53926553411282	1.86988066463177	1.79167075861188	1.71686096127154	1.79246086498279	1.95213471071157
ENSMUSG00000043531	46.0215077437057	45.2142055383052	39.8013721364302	29.3963077900424	41.2433486120611	29.4868828569769	18.5311330916921	16.05161731516	16.7111328419471	20.7733720103619	7.49648440267736	20.5226096867515	38.5272707795869	16.681058224765	1.20432527148976	3.51226129305694e-06	0.000599491700031774	Sorcs1	19	50131737	50667084	-	8441	protein_coding	sortilin-related VPS10 domain containing receptor 1 [Source:MGI Symbol;Acc:MGI:1929666]	-	51	47	43	27	38	29	22	15	17	21	7	20	0.509691309378393	0.492595926138029	0.438173497053869	0.319571983100102	0.452504993449588	0.318423476822465	0.20272000342318	0.176360895570544	0.1781050283018	0.22652448434911	0.0816699499653755
ENSMUSG00000001930	818.460931834139	1051.47077985889	1000.58798324375	1303.23631202521	1418.55412199905	1317.75862698766	749.668565982089	774.758062411723	716.612696575262	904.136286546229	695.031196762516	750.101384050768	1151.67812599145	765.051365388098	0.589382485796145	3.82259482983954e-06	0.000645211534001027	Vwf	6	125523737	125663642	+	16064	protein_coding	Von Willebrand factor [Source:MGI Symbol;Acc:MGI:98941]	-	907	1093	1081	1197	1307	1296	890	724	729	914	649	731	4.76304346170948	6.01940167295777	5.78820026610256	7.44456435805276	8.17815941360924	7.47742883625953	4.30927426237269	4.47290637170457	4.01323870876718	5.18062618444445	3.97877289884987
ENSMUSG00000045246	373.586356978317	449.256042263586	499.831184969124	461.630907517702	753.233787809748	458.571867879192	224.058245563186	424.832804941235	273.276172356547	246.312839551434	208.830636931727	178.546704274738	499.351691236278	259.309567269811	0.945529895375525	3.9453952866498e-06	0.000658620876917551	Kcng4	8	120350593	120362419	-	3806	protein_coding	potassium voltage-gated channel, subfamily G, member 4 [Source:MGI Symbol;Acc:MGI:1913983]	-	414	467	540	424	694	451	266	397	278	249	195	174	9.17619237828654	10.8551281473375	12.2038405935617	11.1300190183486	18.3283920603018	10.9826903809244	5.43601538248325	10.3520571176362	6.45947425431898	5.9569001316883	5.04572964842198
ENSMUSG00000039929	184.988413479601	202.02091836264	218.444740097617	197.064137407321	227.923768645601	280.633781673297	131.402580104726	148.744987120483	164.162304976775	165.197767891926	143.50412999411	137.501484901235	218.512626611013	148.418875831542	0.55791991032781	4.49541557887434e-06	0.000742281065855218	Urb1	16	90548415	90607301	-	8190	protein_coding	URB1 ribosome biogenesis 1 homolog (S. cerevisiae) [Source:MGI Symbol;Acc:MGI:2146468]	-	205	210	236	181	210	276	156	139	167	167	134	134	2.11154777515602	2.26841364567982	2.47856122701276	2.20797172157546	2.57732432503912	3.1233896203483	1.48152341895677	1.68436355239742	1.80324081613551	1.85661701139177	1.61130979218797
ENSMUSG00000024726	3126.75537905765	3147.67830896457	2958.26012437281	2840.55433423039	2885.94905156501	2414.87402708	2510.96853392428	2302.87203081496	1703.55254206437	2086.24007475492	2229.6686466249	2005.05896639562	2895.67853754507	2139.72679909651	0.436440286768528	5.00887902616765e-06	0.000818170766521642	Carnmt1	19	18648128	18684564	+	4807	protein_coding	carnosine N-methyltransferase 1 [Source:MGI Symbol;Acc:MGI:1914633]	-	3465	3272	3196	2609	2659	2375	2981	2152	1733	2109	2082	1954	60.8079089996791	60.2179589136489	57.1879065590729	54.2249038692711	55.6003973020348	45.7920909066789	48.2342664604288	44.4296693930738	31.8820031396724	39.9477399087866	42.6544899171864
ENSMUSG00000022867	4208.71200228713	3642.14855676646	3262.78690188178	3028.90845451474	3410.17371944989	4007.16570135675	2360.19249649642	2484.79036038677	2161.63418349657	2650.0887436076	2925.77076973065	3016.82362395247	3593.31588937612	2599.88336294508	0.46715133512692	5.51058850499275e-06	0.000890546276376009	Usp25	16	76810594	76913668	+	5411	protein_coding	ubiquitin specific peptidase 25 [Source:MGI Symbol;Acc:MGI:1353655]	-	4664	3786	3525	2782	3142	3941	2802	2322	2199	2679	2732	2940	72.7129828245567	61.8998980667543	56.0341950824838	51.3663167498718	58.3663219629723	67.5040583353835	40.2771211505517	42.5882326853255	35.939237196845	45.0801067387866	49.7234565092518
ENSMUSG00000075232	4472.20769368246	5525.75311940479	3634.88345069213	4132.90312485188	4758.18000829673	4549.11427248671	3579.87798362234	3584.86120038573	2528.29609820518	3140.73600632853	3396.97836075609	3076.33919204405	4512.17361156912	3217.84814022365	0.487699348553125	6.36187312314308e-06	0.00101729699593333	Amd1	10	40163454	40178184	-	3544	protein_coding	S-adenosylmethionine decarboxylase 1 [Source:MGI Symbol;Acc:MGI:88004]	-	4956	5744	3927	3796	4384	4474	4250	3350	2572	3175	3172	2998	117.96917364475	143.386272926244	95.3100590113438	107.011715022624	124.339899491503	117.004684251173	93.2745239432078	93.8114892844566	64.1798075770018	81.5717486609281	88.1449864225385
ENSMUSG00000042249	255.374248852328	273.209241976142	219.370353403115	234.081710179967	302.81300691487	256.230844136489	179.415061296837	199.040054707984	216.26171913108	153.32726960029	158.497098799464	138.527615385573	256.846567577152	174.178136486871	0.559096878120263	9.24429775960945e-06	0.00141848613400229	Grk3	5	113058348	113163657	-	8693	protein_coding	G protein-coupled receptor kinase 3 [Source:MGI Symbol;Acc:MGI:87941]	-	283	284	237	215	279	252	213	186	220	155	148	135	2.7462983038348	2.89025072351888	2.34503979359419	2.47097080456311	3.2260285264869	2.68677837142181	1.90580186730519	2.12348012906199	2.23807255098428	1.62349806204543	1.67668000613539
ENSMUSG00000015002	994.425520265955	1021.64864429107	975.596423995289	937.41559286024	1083.18057670624	935.445938910991	757.249484065054	887.119383617843	817.862501441177	841.816170515143	836.393474070146	823.982778923074	991.285449504963	827.403965438739	0.261724395724241	9.45076448983999e-06	0.00143566563365159	Efr3a	15	65658883	65745665	+	11399	protein_coding	EFR3 homolog A [Source:MGI Symbol;Acc:MGI:1923990]	-	1102	1062	1054	861	998	920	899	829	832	851	781	803	8.15540989215469	8.24222794778197	7.95326416437553	7.54632024624835	8.80029979640078	7.48035236735754	6.13423998299956	7.21759840263523	6.45472482375156	6.79755237386991	6.74749280288611
ENSMUSG00000030409	5697.64313517172	5458.41281328391	5968.35459385354	5743.16754046198	5707.8623776534	5764.17720400696	4179.61283640801	4781.24174427566	5484.20059560135	4426.70665458903	4550.36603242516	3964.96819148039	5723.26961073859	4564.51600912993	0.326447929976201	1.02923547389059e-05	0.00152052215948305	Dmpk	7	18817774	18827746	+	4330	protein_coding	dystrophia myotonica-protein kinase [Source:MGI Symbol;Acc:MGI:94906]	-	6314	5674	6448	5275	5259	5669	4962	4468	5579	4475	4249	3864	123.01204373641	115.927986604597	128.088070286789	121.712000699773	122.081246279411	121.344345362662	89.1326231536565	102.407132310623	113.943518141461	94.101143148015	96.6400140711883
ENSMUSG00000112739	80.3120429252904	50.0242274040824	64.7929313848864	109.963966177566	49.9261588461792	68.1248672902569	20.2157815545732	39.5939893773947	41.2863281977517	11.8704982916354	32.1277902971887	28.7316535614521	70.5240323380435	28.9710068799993	1.28777297737255	1.03096427112603e-05	0.00152052215948305	Gm20597	10	53374539	53395085	-	5486	lncRNA	predicted gene, 20597 [Source:MGI Symbol;Acc:MGI:5295703]	-	89	52	70	101	46	67	24	37	42	12	30	28	1.36856414001847	0.838560494611496	1.09752339657063	1.83935011709364	0.842821698709474	1.13193107248868	0.340269687912054	0.669346285355517	0.677040497132922	0.199165998894937	0.538546987910319
ENSMUSG00000008734	529.698530305005	581.05064138588	600.723035268447	587.926155800847	506.859047416646	419.933883445912	460.751354597981	403.430648521021	305.715430226209	338.309201311609	359.831251328513	391.981845016954	537.698548937123	376.669955167048	0.512827274696394	1.0789597896929e-05	0.00157600751588701	Gprc5b	7	118571270	118594434	-	4630	protein_coding	G protein-coupled receptor, family C, group 5, member B [Source:MGI Symbol;Acc:MGI:1927596]	-	587	604	649	540	467	413	547	377	311	342	336	382	10.6951791344843	11.5409831182794	12.0568888197397	11.6522985285009	10.1384034410232	8.26742079783667	9.18912500731986	8.08100351987951	5.94019302695334	6.72565941538277	7.14687911178645
ENSMUSG00000022914	797.706134224232	600.290728848988	741.4162577042	642.363762819444	765.17265188166	646.677844725424	363.041743750877	480.478411633789	547.535352527326	549.010545988137	518.328350127978	524.352677496501	698.937896700658	497.124513587435	0.492929532514944	1.13098561689475e-05	0.00163626690535697	Brwd1	16	95793292	95883726	-	20280	protein_coding	bromodomain and WD repeat domain containing 1 [Source:MGI Symbol;Acc:MGI:1890651]	-	884	624	801	590	705	636	431	449	557	555	484	511	3.67718319868634	2.72209637481578	3.39731734025274	2.90658410861878	3.49425701760111	2.90663264836761	1.65301632950908	2.19726949855497	2.42889311680528	2.49180922014867	2.35036635014331
ENSMUSG00000038663	6188.53921777125	6027.91940219193	6226.60070608758	5662.59988207446	5621.03427531222	4761.62318686975	4546.86620131609	5193.23325536477	4267.23692158191	3778.77528950393	4480.75582011458	4317.95707809252	5748.05277838453	4430.80409432897	0.375642970402305	1.15350736966439e-05	0.00165310664646904	Fsd2	7	81183056	81216692	-	3985	protein_coding	fibronectin type III and SPRY domain containing 2 [Source:MGI Symbol;Acc:MGI:2444310]	-	6858	6266	6727	5201	5179	4683	5398	4853	4341	3820	4184	4208	145.177765545361	139.106980238233	145.199343357506	130.393926072018	130.63250802904	108.917286853987	105.359179251004	120.861200110191	96.334671267995	87.2820208942225	103.400228836708
ENSMUSG00000021902	277.031428967013	285.715298827163	247.138752568067	369.086975586088	233.350525041925	235.895062855815	192.892248999886	194.759623423941	158.264258091382	147.392020454473	203.476005215528	198.043183477152	274.703007307678	182.47122327706	0.589987933465902	1.2336827987501e-05	0.00175148368185166	Phf7	14	30959646	30973274	-	5284	protein_coding	PHD finger protein 7 [Source:MGI Symbol;Acc:MGI:1919088]	-	307	297	267	339	215	232	229	182	161	149	190	193	4.90124620807226	4.97256534025536	4.34630303181463	6.40967077458826	4.08986836969209	4.06936043581896	3.37085830893409	3.41832629511727	2.69453746679403	2.56751633580472	3.54118765694197
ENSMUSG00000030352	597.377218163396	563.734562669082	616.458461461919	577.038634397128	715.246493035481	604.989493100043	482.651784615435	505.090891517035	474.792774274145	343.255242266457	385.533483566264	297.577840457897	612.474143804508	414.817002782872	0.561367620256662	1.26084188638442e-05	0.00177346750889498	Tspan9	6	127938359	128120557	-	4975	protein_coding	tetraspanin 9 [Source:MGI Symbol;Acc:MGI:1924558]	-	662	586	666	530	659	595	573	472	483	347	360	290	11.2252457373555	10.42056793133	11.5147017759903	10.6434302471946	13.3145351714232	11.0847234647428	8.9583775378426	9.4157268316137	8.58569003489828	6.35076650700762	7.12635684585168
ENSMUSG00000040681	438.557897322372	469.45813409985	474.839625720667	482.317198184769	417.860242516935	397.564524037171	420.319791488834	302.840513346019	318.494531811227	334.35236854773	307.355860509772	297.577840457897	446.766270313627	330.15681769358	0.433746286727415	1.31830125441609e-05	0.00182969268112131	Hmgn1	16	95921818	95928929	-	3221	protein_coding	high mobility group nucleosomal binding domain 1 [Source:MGI Symbol;Acc:MGI:96120]	-	486	488	513	443	385	391	499	283	324	338	287	290	12.728478614223	13.4034301473388	13.6992941428566	13.7407942028717	12.0144441913885	11.2508935330926	12.0497391394349	8.71968201224467	8.89560407294299	9.55467086926722	8.77504438185878
ENSMUSG00000100594	64.9715403440551	63.4922886282584	74.0490644398702	51.1713505974812	86.8281023411813	59.9905547779874	27.7966996375381	25.682587704256	41.2863281977517	24.7302047742404	48.1916854457831	42.0713498578406	66.7504835214723	34.9598092695683	0.937581490521589	1.32490418618488e-05	0.00182969268112131	2810414N06Rik	1	151624697	151630801	-	1619	lncRNA	RIKEN cDNA 2810414N06 gene [Source:MGI Symbol;Acc:MGI:1919065]	-	72	66	80	47	80	59	33	24	42	25	45	41	3.75160063289294	3.60648346138348	4.25025208053401	2.90034621598504	4.9668016640655	3.37758389605433	1.58538562281816	1.47119191551423	2.29415946094578	1.40599221476429	2.73730893360964
ENSMUSG00000034290	5416.09979368082	5276.59398675754	4718.77663143073	4840.59201609364	4874.31259517806	5015.82045287817	3464.47956391498	4352.12850805038	3835.69649113398	4099.27874337809	4407.93282877429	4344.6364706853	5023.69924600316	4084.02543432284	0.299151014841931	1.4039613953995e-05	0.00190424799620659	Nek9	12	85346288	85386136	-	5386	protein_coding	NIMA (never in mitosis gene a)-related expressed kinase 9 [Source:MGI Symbol;Acc:MGI:2387995]	-	6002	5485	5098	4446	4491	4933	4113	4067	3902	4144	4116	4234	94.007086868144	90.0942638350535	81.4151134597208	82.4711295963543	83.812806945094	84.8878919628514	59.3964084039885	74.9398397506012	64.0681340543042	70.0556478558842	75.2605117012158
ENSMUSG00000054958	326.662466729833	265.513206990899	290.64257792649	256.945505127778	293.044845401487	323.338922362712	175.203440139634	249.335122295485	235.921875415724	197.841638193923	217.398047677644	178.546704274738	292.691254089866	209.041137999525	0.488599196373408	1.48243345037865e-05	0.00199288907475239	Nt5c1a	4	123095297	123110068	+	1220	protein_coding	5'-nucleotidase, cytosolic IA [Source:MGI Symbol;Acc:MGI:2155700]	-	362	276	314	236	270	318	208	233	240	200	203	174	25.0310860169015	20.0141020345062	22.1381521431635	19.3264018763242	22.2452665103786	24.1584057823341	13.2608489631212	18.9540065817516	17.3969281839401	14.9265665292025	16.3868076902248
ENSMUSG00000040147	571.208125524818	627.226851297341	597.020582046453	554.174839449317	641.442606045477	518.56242265718	512.975456947295	499.740352411981	413.846289791749	414.478232016269	408.022936774297	463.810978920584	584.939237836764	452.145707810363	0.370618557892057	1.67263093137608e-05	0.00219042555849432	Maob	X	16575521	16683605	-	2789	protein_coding	monoamine oxidase B [Source:MGI Symbol;Acc:MGI:96916]	-	633	652	645	509	591	510	609	467	421	419	381	452	19.146356827446	20.6816859743085	19.8921969628812	18.233418571081	21.2996587909023	16.9481634698853	16.9838678783059	16.6177913998235	13.3491846746673	13.6790288246643	13.4534791864773
ENSMUSG00000028158	79.4096604205118	97.1624416886985	98.115010382828	72.94639340492	62.9503741973564	59.9905547779874	42.1162115720275	55.6456066925547	51.1164063400735	29.6762457290885	37.4824220133868	46.1758717951909	78.429072478717	43.7021273570537	0.84847578632118	1.95325408698033e-05	0.00251456634197612	Mttp	3	137795615	137850729	-	6206	protein_coding	microsomal triglyceride transfer protein [Source:MGI Symbol;Acc:MGI:106926]	-	88	101	106	67	58	59	50	52	52	30	35	45	1.19619464445143	1.43978107481998	1.46914832530769	1.07860359942179	0.939398585761921	0.881132505271023	0.626651462256125	0.831565588297023	0.740990656883903	0.44014851351016	0.555410931080998
ENSMUSG00000030402	8.12144254300689	15.3920699704869	9.25613305498377	7.62126498260358	10.8535127926477	5.08394532016843	0	3.210323463032	1.96601562846437	0	0	0	9.38806144398287	0.862723181916061	3.49436221005686	2.02294360790534e-05	0.00258239801241093	Ppm1n	7	19010730	19013989	-	2234	protein_coding	protein phosphatase, Mg2+/Mn2+ dependent, 1N (putative) [Source:MGI Symbol;Acc:MGI:2142330]	-	9	16	10	7	10	5	0	3	2	0	0	0	0.33985236261491	0.633612405955329	0.385024514233693	0.313049997769086	0.449935759518915	0.207437761851204	0	0.133273260475466	0.0791713383482801	0	0
ENSMUSG00000020623	563.086682981811	568.544584534859	598.87180865745	501.914736711464	487.32272438988	420.950672509946	208.054085165816	428.043128404267	407.948242906356	182.014307138409	300.930302450334	247.297446725356	523.448534964235	295.71458546509	0.825219163597145	2.08257653920701e-05	0.00259629754244383	Map2k6	11	110289948	110416348	+	3444	protein_coding	mitogen-activated protein kinase kinase 6 [Source:MGI Symbol;Acc:MGI:1346870]	-	624	591	647	461	449	414	247	400	415	184	281	241	15.2845409447343	15.1813780834129	16.1589332991972	13.3732393148515	13.1043920603252	11.1413593164863	5.57829701954758	11.5266149400771	10.6562920290467	4.86456976549851	8.03528577201856
ENSMUSG00000025150	194.012238527387	293.411333812406	199.932473987649	193.797880986205	184.50971747501	172.854140885727	172.676467445313	127.342830700269	136.638086178274	112.769733770536	98.5252235780454	104.665309402433	206.419630945731	125.436275179145	0.7157625708713	2.08510499755215e-05	0.00259629754244383	Cbr2	11	120620315	120622940	-	1327	protein_coding	carbonyl reductase 2 [Source:MGI Symbol;Acc:MGI:107200]	-	215	305	216	178	170	170	205	119	139	114	92	102	13.6677960552263	20.3336701698278	14.0008492235406	13.4013303598743	12.8769105312806	11.8735061335117	12.0157466439504	8.89981492196956	9.26328523433987	7.82210577574033	6.82770980563157
ENSMUSG00000021550	185.89079598438	215.488979586816	184.197047794177	247.14673586443	211.643499456629	221.660015959343	150.776037427858	178.708006108781	140.570117435202	118.704982916354	142.43320365087	163.154747009675	211.004512440963	149.057849091457	0.500330674796316	2.73482494575828e-05	0.00327123824811134	2210016F16Rik	13	58527631	58533039	-	3051	protein_coding	RIKEN cDNA 2210016F16 gene [Source:MGI Symbol;Acc:MGI:1917403]	-	206	224	199	227	195	218	179	167	143	120	133	159	5.69581618721846	6.49520210051094	5.61025264486451	7.43331407822556	6.42430399604145	6.62239785478064	4.56329607658021	5.43224314122867	4.14490889731535	3.58120180248319	4.29306617682628
ENSMUSG00000015843	1292.21174684287	1396.83034982168	1194.04116409291	1425.17655174687	1060.38819984168	1060.51099378713	998.996538488492	1093.6501930729	802.134376413462	796.312593730541	913.500170783399	766.519471800169	1238.19316768886	895.185557381494	0.468027636655162	2.78830504170256e-05	0.00330915171003934	Rxrg	1	167425953	167467192	+	2297	protein_coding	retinoid X receptor gamma [Source:MGI Symbol;Acc:MGI:98216]	RXR-like	1432	1452	1290	1309	977	1043	1186	1022	816	805	853	747	52.5911872980702	55.9232598726847	48.3059097339796	56.9347588019233	42.7530643260625	42.084705812324	40.1597978586605	44.1565198241242	31.4159591236324	31.9098410716799	36.571787340758
ENSMUSG00000032534	281.543341490906	244.349110781479	308.22923073096	297.22933432154	283.276683888104	317.23818797851	209.738733628697	233.283504980325	246.734961372278	195.863221811984	224.894532080321	217.539662679566	288.64431486525	221.342436092195	0.383638691353711	3.57422378149945e-05	0.00411994565235067	Cep63	9	102461787	102503733	-	9598	protein_coding	centrosomal protein 63 [Source:MGI Symbol;Acc:MGI:2158560]	-	312	254	333	273	261	312	249	218	251	198	210	212	2.7422358310932	2.3412070821113	2.98424887140818	2.8417164102552	2.73333864394386	3.01283141305239	2.01783860119945	2.25413895709793	2.31267249621715	1.87833997228285	2.15474905498354
ENSMUSG00000101257	186.793178489158	285.715298827163	192.527567543662	198.152889547693	171.485502123833	148.451203348918	133.087228567607	155.165634046547	94.3687501662896	58.3632832672073	96.3833708915661	103.639178918095	197.187606646738	106.834574309552	0.884370163011526	3.57704494825052e-05	0.00411994565235067	2310015K22Rik	1	80202761	80207332	+	2284	lncRNA	RIKEN cDNA 2310015K22 gene [Source:MGI Symbol;Acc:MGI:1916815]	-	207	297	208	182	158	146	158	145	96	59	90	101	7.64548778278428	11.5039558922545	7.83319225385283	7.96111912014868	6.95335923419047	5.92458232543224	5.38057651499404	6.30052645443926	3.71703194122713	2.35204522498248	3.88065075614187
ENSMUSG00000030107	52.3381852771555	55.796253643015	57.3880249408994	76.2126498260358	49.9261588461792	32.5372500490779	30.3236723318598	32.10323463032	33.4222656838942	23.7409965832708	18.2057478350736	27.7055230771146	54.0330870970605	27.5835733569222	0.965708912358246	3.57996725765445e-05	0.00411994565235067	Usp18	6	121222865	121247876	+	2790	protein_coding	ubiquitin specific peptidase 18 [Source:MGI Symbol;Acc:MGI:1344364]	-	58	58	62	70	46	32	36	30	34	24	17	27	1.75369774308001	1.83912246112106	1.91143281066238	2.5066440681582	1.65724725416494	1.0630330264673	1.00361263864813	1.06714144767811	1.07769501354515	0.783243490994711	0.600071316445545
ENSMUSG00000020393	1210.99732141281	1195.7714358322	1440.25430335547	1235.73367932215	1380.56682722478	1318.77541605169	998.154214257051	1168.55774054365	1045.92031434304	1101.97792474015	1031.30206853976	1097.95961824121	1297.01649719985	1073.97864677748	0.272690357988298	3.67955539835099e-05	0.00419908834761362	Kremen1	11	5141552	5211558	-	7722	protein_coding	kringle containing transmembrane protein 1 [Source:MGI Symbol;Acc:MGI:1933988]	-	1342	1243	1556	1135	1272	1297	1185	1092	1064	1114	963	1070	14.6606650405141	14.2405967756566	17.3321063717405	14.6846938957953	16.5573562699483	15.5672235195115	11.9359331393224	14.0345269179484	12.185209216637	13.1354558653901	12.2815912586376
ENSMUSG00000044320	47.8262727532628	30.7841399409738	41.652598747427	20.6862906670669	45.5847537291202	22.3693594087411	1.6846484628811	2.14021564202133	8.84707032808965	5.93524914581769	20.3476005215528	15.3919572650636	34.8172358744319	9.05779022757104	1.95793209269706	4.16771457615977e-05	0.00468975941677356	1700001O22Rik	2	30684781	30693673	-	2788	protein_coding	RIKEN cDNA 1700001O22 gene [Source:MGI Symbol;Acc:MGI:1923631]	-	53	32	45	19	42	22	2	2	9	6	19	15	1.6036664848689	1.01541615129427	1.38832548120205	0.680862892257974	1.51422426270232	0.731359477723313	0.0557962550180992	0.0711937981592998	0.285476852372762	0.195951339658828	0.671149052341513
ENSMUSG00000060843	288.762401529134	164.502747809579	237.882619513083	256.945505127778	242.033335276043	172.854140885727	110.344474318712	149.815094941493	156.298242462917	98.9208190969616	162.780804172423	156.997964103649	227.16345835689	139.192899849359	0.708945451684342	4.29356605032445e-05	0.00476916652235645	Ctnna3	10	63265877	64839446	+	7227	protein_coding	catenin (cadherin associated protein), alpha 3 [Source:MGI Symbol;Acc:MGI:2661445]	-	320	171	257	236	223	170	131	140	159	100	152	153	3.7352775392609	2.09326838287515	3.05876856998899	3.26251699033008	3.10156214955932	2.18017747878374	1.40987647901967	1.92253793396554	1.94562988856643	1.25988730909278	2.07130323279716
ENSMUSG00000039763	827.484756881924	844.639839630468	639.598794099379	556.352343730061	846.573997826517	891.724009157542	529.821941576106	531.843587042301	487.571875859163	538.129255887471	599.718752214189	606.443116243507	767.728956887649	548.921421470456	0.484498906892483	4.30901630354826e-05	0.00476916652235645	Dnajc28	16	91411142	91415914	-	3565	protein_coding	DnaJ heat shock protein family (Hsp40) member C28 [Source:MGI Symbol;Acc:MGI:2181053]	-	917	878	691	511	780	877	629	497	496	544	560	591	21.6990516846167	21.7882244194581	16.6720906725236	14.3205665459125	21.9922036375007	22.8003252117023	13.7233119502103	13.8357208564179	12.3039144257431	13.8940584489497	15.4698692321511
ENSMUSG00000026904	32.4857701720276	35.5941618067509	26.8427858594529	25.0412992285546	21.7070255852953	18.3022031526063	5.0539453886433	13.9114016731387	5.8980468853931	14.8381228645442	8.56741074591699	14.3658267807261	26.6622076341146	10.4391257230604	1.3704220312964	4.34749007960936e-05	0.00476916652235645	Slc4a10	2	61876806	62157074	+	6424	protein_coding	solute carrier family 4, sodium bicarbonate cotransporter-like, member 10 [Source:MGI Symbol;Acc:MGI:2150150]	-	36	37	29	23	20	18	6	13	6	15	8	14	0.472746063562707	0.509545593199872	0.388296982863388	0.357701809850809	0.312937885045223	0.259697611443357	0.0726463071250594	0.200836552030329	0.0825974952693296	0.212605983409407	0.122642954573516
ENSMUSG00000036856	772.439424090433	856.183892108333	868.225280557478	1009.27323412479	596.943203595621	668.030415070131	636.797118969056	587.489193734856	482.656836788002	466.906266137659	618.995426392502	454.575804561546	795.182574924464	541.236774430604	0.554894283309978	4.38625771671523e-05	0.00476916652235645	Wnt4	4	137004800	137027037	+	4194	protein_coding	wingless-type MMTV integration site family, member 4 [Source:MGI Symbol;Acc:MGI:98957]	-	856	890	938	927	550	657	756	549	491	472	578	443	17.217745785989	18.7736379688952	19.2373817210441	22.082596746371	13.1815943662587	14.5190408061022	14.0204254884106	12.9911876237723	10.3531909878634	10.2471555438435	13.5724284878456
ENSMUSG00000028295	186.793178489158	176.046800287444	187.899501016171	176.377846740254	174.741555961627	177.938086205895	146.564416270656	141.254232373408	131.723047107113	134.532313971868	144.575056337349	133.396962963885	179.966161450092	138.674338170713	0.376549920985737	4.40710453904088e-05	0.00476916652235645	Smim8	4	34768664	34778423	-	1510	protein_coding	small integral membrane protein 8 [Source:MGI Symbol;Acc:MGI:1913541]	-	207	183	203	162	161	175	174	132	134	136	135	130	11.564433176079	10.7216345623953	11.5635355797357	10.7185712954224	10.7172314151792	10.7414295358581	8.96272611401991	8.67564795476586	7.84781959026084	8.20071496200423	8.80470827188214
ENSMUSG00000022951	1102.71142083938	1063.97683670991	1251.42918903381	1233.55617504141	1221.02018917286	1847.50572934921	817.054504497333	837.894423851352	795.253321713836	956.564320667618	1040.94040562891	917.360652997793	1286.69992335776	894.177938226141	0.525122530685914	4.55505098085034e-05	0.0048729422147956	Rcan1	16	92188841	92267755	-	3085	protein_coding	regulator of calcineurin 1 [Source:MGI Symbol;Acc:MGI:1890564]	-	1222	1106	1352	1133	1125	1817	970	783	809	967	972	894	33.4154250897118	31.7166140008925	37.6958094653806	36.6921850638242	36.654815157566	54.5884472788102	24.4559416889379	25.1890350335404	23.1907349797207	28.5404661218174	31.029104807748
ENSMUSG00000028538	1212.80208642236	1281.38982504303	1222.73517656336	1406.66776536055	1187.37429951565	1062.5445719152	935.822221130451	1104.35127128301	962.364650133308	924.909658556591	1012.02539436144	1030.23500627493	1228.91895413669	994.951366956621	0.305114857601016	4.61495313356696e-05	0.00490250021342767	St3gal3	4	117789351	117992111	-	2768	protein_coding	ST3 beta-galactoside alpha-2,3-sialyltransferase 3 [Source:MGI Symbol;Acc:MGI:1316659]	-	1344	1332	1321	1292	1094	1045	1111	1032	979	935	945	1004	40.9603949639457	42.5720925093118	41.049538811353	46.6332046841892	39.7269218396384	34.990583683128	31.2187706716766	37.0014333751279	31.2779128798386	30.7563844650673	33.6220254457349
ENSMUSG00000030610	553.160475429247	514.672339638155	527.599584134075	621.677472152378	545.931693470177	483.991594480034	453.170436515016	455.865931750544	400.084180392499	397.661692769785	470.136664682195	424.818020515757	541.172193217344	433.622821104299	0.319181176737315	4.94661543389622e-05	0.00510358090612501	Det1	7	78471295	78497011	-	4321	protein_coding	de-etiolated homolog 1 (Arabidopsis) [Source:MGI Symbol;Acc:MGI:1923625]	-	613	535	570	571	503	476	538	426	407	402	439	414	11.9676026424975	10.9535872985673	11.346505807334	13.2023327885151	11.7008496376516	10.2099512588929	9.68424646341909	9.78431147283296	8.3297372526167	8.47093877410561	10.0054909551938
ENSMUSG00000022261	346.514881834961	381.915736142706	435.963866889736	345.134428497905	348.39776064399	267.415523840859	323.452504873171	236.493828443357	242.802930115349	216.636593822346	217.398047677644	221.644184616916	354.223699641693	243.071348258131	0.541591249679294	4.96001671451121e-05	0.00510358090612501	Sdc2	15	32920869	33035081	+	3527	protein_coding	syndecan 2 [Source:MGI Symbol;Acc:MGI:1349165]	-	384	397	471	317	321	263	384	221	247	219	203	216	9.18452535624786	9.95799503148869	11.4864809815677	8.97950995666555	9.14814948260978	6.91116515302411	8.46824840549147	6.21858751747324	6.19316503514379	5.65364338711699	5.66824649335819
ENSMUSG00000032315	46.9238902484843	36.5561661799063	52.7599584134075	32.6625642111582	40.1579973327963	22.3693594087411	17.6888088602515	17.1217251361707	26.541210984269	14.8381228645442	8.56741074591699	17.4442182337388	38.571655965749	17.0335828041485	1.17808761950351	4.97222022320124e-05	0.00510358090612501	Cyp1a1	9	57595211	57611107	+	2787	protein_coding	cytochrome P450, family 1, subfamily a, polypeptide 1 [Source:MGI Symbol;Acc:MGI:88588]	-	52	38	57	30	37	22	21	16	27	15	8	17	1.57397317945416	1.20623933365536	1.75917659108325	1.07543240814415	1.33443810585987	0.731621895906924	0.586070889630368	0.569754744939011	0.856737851900172	0.490054121787595	0.282690470104151
ENSMUSG00000020580	3318.0604700707	2929.30331625829	3132.27542580651	2161.1729986383	3133.40914323738	2751.43120727515	2110.02219975858	2282.53998221575	2121.33086311305	2372.12124194514	2217.88845684926	2321.1071555716	2904.27542688105	2237.5016499089	0.376628232877708	5.41665268565278e-05	0.00548562472985009	Rock2	12	16944896	17037824	+	13897	protein_coding	Rho-associated coiled-coil containing protein kinase 2 [Source:MGI Symbol;Acc:MGI:107926]	-	3677	3045	3384	1985	2887	2706	2505	2133	2158	2398	2071	2262	22.3204797582727	19.3844327907251	20.9450232717613	14.2704703441342	20.8813900646995	18.0471121492977	14.0202092995288	15.2326244394084	13.7325611779371	15.711508230256	14.6763206313713
ENSMUSG00000048490	1287.69983431898	1454.55061221101	1357.87471916612	1327.18885911339	1167.83797648889	1466.20983033657	831.374016431822	1006.97145957104	912.231251607466	1108.90238207694	1043.08225831539	1238.53949459545	1343.56030527249	1023.51681043302	0.393285546984961	5.56459685749768e-05	0.00559813184518194	Nrip1	16	76084288	76170715	-	11457	protein_coding	nuclear receptor interacting protein 1 [Source:MGI Symbol;Acc:MGI:1315213]	-	1427	1512	1467	1219	1076	1442	987	941	928	1121	974	1207	10.5071277542366	11.6752915997597	11.0136368155605	10.6299599025508	9.44006615832604	11.6652843551506	6.70060572242229	8.15123937423882	7.16305395999885	8.90890761834159	8.37232721628242
ENSMUSG00000000420	1526.8311980853	1482.44873903252	1609.64153826168	1578.69060353931	1497.78476538538	1443.84047092783	1286.22910140972	1392.21027513488	1298.55332260071	1268.16490082305	1371.85664568996	1378.09324046536	1523.20621920534	1332.51791435395	0.193747994528652	6.13588207124471e-05	0.00601356029317925	Galnt1	18	24338401	24419875	+	5519	protein_coding	polypeptide N-acetylgalactosaminyltransferase 1 [Source:MGI Symbol;Acc:MGI:894693]	-	1692	1541	1739	1450	1380	1420	1527	1301	1321	1282	1281	1343	25.8625246384057	24.7018285362767	27.1025864465274	26.2486179632283	25.133465333141	23.846735392837	21.5202081335779	23.3949348032102	21.1672082803358	21.1503416509638	22.8584556480097
ENSMUSG00000004098	493.603230113863	412.69987608368	465.583492665684	540.021061624482	514.456506371499	337.573969259184	313.344614095884	314.611699377136	407.948242906356	268.075419752766	277.369922899062	198.043183477152	460.656356019732	296.565513751393	0.634582115203142	6.42918103236111e-05	0.00619967060915599	Col5a3	9	20681346	20726363	-	6809	protein_coding	collagen, type V, alpha 3 [Source:MGI Symbol;Acc:MGI:1858212]	-	547	429	503	496	474	332	372	294	415	271	259	193	6.77696035330191	5.57392109059613	6.35413154198017	7.27775072337042	6.99727088745383	4.51913933652213	4.24939820417472	4.28517865507634	5.389964715529	3.623895892117	3.74605871102015
ENSMUSG00000022602	13.5357375716781	12.5060568510206	30.5452390814464	22.8637949478107	20.6216743060306	22.3693594087411	6.7385938515244	4.28043128404267	6.88105469962528	9.89208190969616	7.49648440267736	9.23517435903818	20.4069770277879	7.42063675110068	1.45647209928042	6.45533136879288e-05	0.00619967060915599	Arc	15	74540932	74544419	-	3057	protein_coding	activity regulated cytoskeletal-associated protein [Source:MGI Symbol;Acc:MGI:88067]	-	15	13	33	21	19	22	8	4	7	10	7	9	0.413929875739673	0.376213843100971	0.928517410478781	0.68631373406883	0.624729252487401	0.667003671538305	0.203545906431744	0.129858233083499	0.202499409403076	0.297847745594162	0.225507375746724
ENSMUSG00000020326	19766.688767174	20576.3115374215	19359.2022844986	19788.07015126	18201.3409532701	17043.4182913326	16734.4555060294	17830.1365136797	13226.370140494	13510.605472263	15581.9782941365	14317.5986479622	19122.5053308261	15200.1907624275	0.331194463226038	6.56419629826981e-05	0.00619967060915599	Ccng1	11	40639379	40646138	-	3512	protein_coding	cyclin G1 [Source:MGI Symbol;Acc:MGI:102890]	-	21905	21389	20915	18175	16770	16762	19867	16662	13455	13658	14550	13953	526.162270655524	538.79410000865	512.241678694523	517.033574964135	479.967946556188	442.356396418613	439.992839587625	470.844562788375	338.805424060596	354.097089550305	408.006080923367
ENSMUSG00000023341	18.0476500955709	24.0501093288858	22.214719331961	25.0412992285546	18.450971747501	17.2854140885727	8.4232423144055	11.7711860311173	4.91503907116092	3.95683276387846	10.7092634323962	10.2613048433758	20.848360636841	8.3394780760557	1.33058886345893	6.69637985578469e-05	0.00627930286353242	Mx2	16	97336508	97362100	+	3612	protein_coding	MX dynamin-like GTPase 2 [Source:MGI Symbol;Acc:MGI:97244]	-	20	25	24	23	17	17	10	11	5	4	10	10	0.467103591781536	0.612320959174369	0.57152476066317	0.636178412647175	0.473080295542894	0.436216573620434	0.215337706243716	0.302238566161324	0.122417476377393	0.100832841448655	0.27265308007346
ENSMUSG00000038517	139.869288240674	152.958695331713	158.279875240222	166.579077476907	163.88804316898	125.065054876143	85.9170716069361	88.8189491438854	113.045898636701	122.661815680232	119.943750442838	104.665309402433	151.106672389107	105.842132485504	0.514864362654421	6.9270415005982e-05	0.00637845920880002	Tbkbp1	11	97026997	97042321	-	3975	protein_coding	TBK1 binding protein 1 [Source:MGI Symbol;Acc:MGI:1920424]	-	155	159	171	153	151	123	102	83	115	124	112	102	3.28946687918001	3.53872528726051	3.70024540328227	3.84550279739332	3.81833030192588	2.86793273343384	1.99586362478327	2.07226788292511	2.55847906101341	2.84036601828648	2.77484698428271
ENSMUSG00000040183	96.5549280113041	121.212551017584	61.0904781628929	91.4551797912429	93.3402100167699	124.04826581211	53.9087508121952	52.4352832295227	68.8105469962528	60.3416996491466	65.326506937617	54.3849156698915	97.9502688019839	59.2012838824376	0.726287456772885	6.92808748240408e-05	0.00637845920880002	Ankrd6	4	32804035	32950841	-	5477	protein_coding	ankyrin repeat domain 6 [Source:MGI Symbol;Acc:MGI:2154278]	-	107	126	66	84	86	122	64	49	70	61	61	53	1.6480560942678	2.03523546738554	1.03650820662174	1.532270283037	1.57829939495731	2.06451514029659	0.908876882909391	0.88788818277691	1.13025505668286	1.01409081714739	1.09684495962654
ENSMUSG00000021556	194.914621032165	274.171246349298	194.378794154659	197.064137407321	150.863827817802	210.475336254973	144.037443576334	129.483046342291	127.791015850184	73.2014061317516	138.149498277911	143.658267807261	203.644660502703	126.053446330955	0.692569107665015	7.2161935524418e-05	0.00653099562001434	Golm1	13	59782440	59823625	-	4424	protein_coding	golgi membrane protein 1 [Source:MGI Symbol;Acc:MGI:1917329]	-	216	285	210	181	139	207	171	121	130	74	129	140	4.11878939284833	5.69923545925207	4.08296565568704	4.08754258582798	3.15815442270277	4.33666834154373	3.00641421647477	2.71440838849949	2.5986595934796	1.52302263365326	2.87165816803952
ENSMUSG00000069806	340.198204301511	414.62388482999	270.279085205526	291.78557361968	318.007924824576	251.14689881632	178.572737065397	262.176416147613	199.550586289133	221.582634777194	227.0363847668	215.487401710891	314.340261932934	217.401026792838	0.534471645548587	7.22274546878026e-05	0.00653099562001434	Cacng7	7	3381471	3416737	+	2441	protein_coding	calcium channel, voltage-dependent, gamma subunit 7 [Source:MGI Symbol;Acc:MGI:1932374]	-	377	431	292	268	293	247	212	245	203	224	212	210	13.0288031834314	15.620550991492	10.289318775954	10.968969992645	12.0651720861213	9.37843032478253	6.75516413477624	9.96100691738864	7.35443676436332	8.3554528904147	8.55315281228067
ENSMUSG00000040998	114.602578106875	119.288542271273	110.147983354307	68.5913848434322	100.937668971623	57.9569766499201	37.0622661833842	28.892911167288	58.980468853931	57.3740750762377	59.9718752214189	57.4633071229043	95.2541890329051	49.9574839375273	0.934833069176807	7.32366533474721e-05	0.00658306509468313	Npnt	3	132587506	132656052	-	5026	protein_coding	nephronectin [Source:MGI Symbol;Acc:MGI:2148811]	-	127	124	119	63	93	57	44	27	60	58	56	56	2.13163179502978	2.18265984689765	2.03655445704279	1.25232456329989	1.85991948406623	1.05112255147667	0.680923019854781	0.5331460754317	1.05572286034654	1.0507399996084	1.09729573841263
ENSMUSG00000028494	562.184300477032	462.724103487762	543.335010327547	624.943728573493	552.443801145766	428.068195958182	436.323951886205	426.973020583256	423.676367934071	388.758819051059	364.114956701472	374.537626783215	528.94985666163	402.397457156546	0.393336183815621	7.89803921448185e-05	0.00693520888480889	Plin2	4	86566623	86588297	-	3512	protein_coding	perilipin 2 [Source:MGI Symbol;Acc:MGI:87920]	-	623	481	587	574	509	421	518	399	431	393	340	365	14.9645786175938	12.1165067139259	14.376565402519	16.3288732891012	14.5679001071616	11.1103712499843	11.4721040371666	11.2751758824008	10.8528530486895	10.1889117142532	9.53416271573503
ENSMUSG00000025795	629.862988335423	632.998877536273	676.623326319314	551.997335168573	862.854267015489	619.224539996514	435.481627654764	552.175635641504	552.450391598487	491.636470911899	455.14369587684	412.504454703706	662.260222395264	483.232046064533	0.454787311598959	8.28299194008108e-05	0.00719011031781552	Rassf3	10	121246255	121312252	-	3826	protein_coding	Ras association (RalGDS/AF-6) domain family member 3 [Source:MGI Symbol;Acc:MGI:2179722]	-	698	658	731	507	795	609	517	516	562	497	425	402	15.3900988645244	15.2148538879863	16.4340256943907	13.2392025753559	20.8860273648295	14.7527610886113	10.5102585988066	13.3847317802344	12.9901004530806	11.8277239274917	10.9396169163818
ENSMUSG00000039007	188.597943498716	151.996690958558	166.610394989708	195.975385266949	181.253663637216	162.68625024539	150.776037427858	119.852075953195	131.723047107113	123.651023871202	129.582087531994	99.5346569807449	174.520054766089	125.853154812018	0.467174067663737	8.79245310416626e-05	0.00754611045793162	Cpq	15	33083275	33594698	+	5026	protein_coding	carboxypeptidase Q [Source:MGI Symbol;Acc:MGI:1889205]	-	209	158	180	180	167	160	179	112	134	125	121	97	3.50796098552144	2.78113109524056	3.08050254006472	3.57807018085683	3.33985541762431	2.95051944274152	2.77011864895468	2.21156890549446	2.35778105477395	2.26452586122501	2.37094257764158
ENSMUSG00000020173	1207.38779139369	1241.94764574366	1063.52968801764	1352.23015834195	1102.716899733	1249.6337596974	1101.76009472424	987.709518792846	999.718947074131	816.096757549933	912.429244440159	804.48629972066	1202.90765715456	937.033477050328	0.359548381511507	9.58756249379914e-05	0.00813657328733535	Cobl	11	12186608	12414960	-	8142	protein_coding	cordon-bleu WH2 repeat [Source:MGI Symbol;Acc:MGI:105056]	-	1338	1291	1149	1242	1016	1229	1308	923	1017	825	852	784	13.8629599371343	14.0275557168181	12.138373062552	15.240153160158	12.5428517631233	13.9901305529354	12.4952362048343	11.2505962573374	11.0461519870946	9.22598207543743	10.3054425484155
ENSMUSG00000046070	171.452675907923	126.022572883361	174.015301433695	131.739008985005	132.412856070301	90.494226698998	106.97517739295	63.1363614396293	57.9974610396988	98.9208190969616	84.6031811159303	73.8813948723055	137.689440329881	80.9190658262459	0.765357281748518	0.000100558001617291	0.0084865366809348	Igfals	17	25084971	25100984	+	3167	protein_coding	insulin-like growth factor binding protein, acid labile subunit [Source:MGI Symbol;Acc:MGI:107973]	-	190	131	188	121	122	89	127	59	59	100	79	72	5.06100178351488	3.65940174164136	5.10600618193992	3.81712287865726	3.87209003427096	2.60461133172261	3.11905822415353	1.84888068311013	1.64749880365226	2.8750254445259	2.45661544341022
ENSMUSG00000112375	226.498008699414	296.297346931873	217.519126792119	284.164308637076	224.667714807807	218.609648767242	215.635003248781	176.56779046676	129.757031478648	150.359645027382	174.560993948059	169.3115299157	244.626025772588	169.365332347555	0.528189088248798	0.000106645191940076	0.00890135775143791	Gm38560	10	82681567	82694842	-	646	lncRNA	predicted gene, 38560 [Source:MGI Symbol;Acc:MGI:5621445]	-	251	308	235	261	207	215	256	165	132	152	163	165	32.7772230303593	42.1798524952105	31.2900959330568	40.3651734628952	32.2085747307133	30.8465731872297	30.8230259299984	25.3487391867191	18.0701839186127	21.4240131360318	24.8492471844783
ENSMUSG00000063388	875.311029635187	965.852390648052	496.12873174713	657.606292784652	1165.66727393036	902.908688861913	711.763975567264	466.567009960651	419.744336677142	296.762457290885	548.314287738687	435.079325359132	843.912401267882	479.70523209896	0.814281205397364	0.000109727467327611	0.00910857899548488	BC023105	18	60574837	60576052	+	1216	processed_pseudogene	cDNA sequence BC023105 [Source:MGI Symbol;Acc:MGI:2384767]	-	970	1004	536	604	1074	888	845	436	427	300	512	424	67.292879453514	73.0444117682886	37.9142758167571	49.6251917046226	88.7778015448918	67.6831204701191	54.0494100933138	35.5842528128716	31.0538506309682	22.4635006154939	41.4662284305405
ENSMUSG00000025477	2020.43442819916	2177.97790082389	2040.05172531842	2778.49546222919	2094.727968981	2214.56658146537	1865.74817264082	1951.87666552346	1511.8660182891	1627.24747414502	1815.22015179116	1616.15551283168	2221.04234450284	1731.35233253687	0.359062850487768	0.000117648792218473	0.00962395671983509	Inpp5a	7	138969025	139159568	+	5649	protein_coding	inositol polyphosphate-5-phosphatase A [Source:MGI Symbol;Acc:MGI:2686961]	-	2239	2264	2204	2552	1930	2178	2215	1824	1538	1645	1695	1575	33.4359349486624	35.4561606052302	33.5591974086555	45.1344265655409	34.3415121164267	35.7344648903111	30.4979030946955	32.0448465308077	24.0771966773012	26.5145391816751	29.5499178307124
ENSMUSG00000095562	9.92620755256398	54.8342492698595	90.7101039388409	128.472752563889	32.560538377943	80.3263360586612	16.846484628811	23.5423720622347	26.541210984269	12.859706482605	24.6313058945113	16.4180877494012	66.1383646269596	20.1398613003054	1.71587007899556	0.00011783661048577	0.00962395671983509	Erdr1	X	168792655	168802277	+	1577	lncRNA	erythroid differentiation regulator 1 [Source:NCBI gene (formerly Entrezgene);Acc:170942]	-	11	57	98	118	30	79	20	22	27	13	23	16	0.588426122658972	3.19764333186191	5.34522428346297	7.47565323053757	1.91215565015584	4.64297537578588	0.986429670199496	1.38450944955574	1.51409536667456	0.750587651087988	1.43633020166029
ENSMUSG00000002274	396.145919597781	504.090291533445	390.608814920315	464.897163938818	388.555757976786	389.430211524902	349.564556047828	379.888276458787	294.902344269655	277.967501662462	318.065123942168	269.872317380783	422.288026582008	315.043353293614	0.422322425203935	0.000119142411488884	0.00967856883918521	Metrn	17	26012195	26016110	-	3771	protein_coding	meteorin, glial cell differentiation regulator [Source:MGI Symbol;Acc:MGI:1917333]	-	439	524	422	427	358	383	415	355	300	281	297	263	9.82062076601756	12.2931056120691	9.62559243555518	11.312801749134	9.54245617242009	9.41332870170518	8.55971665089381	9.34279366085725	7.03535281901582	6.78483895192416	7.75636194091553
ENSMUSG00000053279	2546.52342848505	1883.60456263833	2501.00715145661	2148.10797295384	1883.08446952437	1948.16784668854	870.963255309528	1374.0184421777	1454.85156506363	1545.14319429454	1846.27701574511	1579.21481539553	2151.74923862446	1445.07804799767	0.574907795947632	0.000121770270599805	0.00983524762739914	Aldh1a1	19	20470079	20620829	+	4937	protein_coding	aldehyde dehydrogenase family 1, subfamily A1 [Source:MGI Symbol;Acc:MGI:1353450]	-	2822	1958	2702	1973	1735	1916	1034	1284	1480	1562	1724	1539	48.2197367395085	35.0862067675516	47.0753727868014	39.9266425610359	35.3240126501462	35.9694137862358	16.2901557217071	25.8111190095479	26.5106116475274	28.8076384856284	34.3900085697484
ENSMUSG00000048416	3106.90296395252	3934.59788620571	3104.50702664156	2580.3425726815	2646.0864188475	2920.21819190474	2315.54931223007	2339.25569672932	2748.48984859318	1794.42365841888	2151.4910235684	1886.02783021247	3048.77584337226	2205.87289495872	0.466970344175111	0.000123704233843136	0.00989047903321619	Mlf1	3	67281430	67307336	+	1719	protein_coding	myeloid leukemia factor 1 [Source:MGI Symbol;Acc:MGI:1341819]	-	3443	4090	3354	2370	2438	2872	2749	2186	2796	1814	2009	1838	168.963189395341	210.491367435944	167.825802276482	137.743559975754	142.557970606963	154.849405125061	124.384621077596	126.205771977931	143.840919300954	96.0840193555772	115.096524536225
ENSMUSG00000039976	1921.17235267352	2257.82426379579	2001.17596648749	1627.68444985605	2038.28970245923	1579.07341644431	1475.75205348384	1592.32043766387	1219.91269746214	1491.72595198218	1543.2048606083	1493.01985471117	1904.2033586194	1469.32264265192	0.374375206977484	0.000124724635109547	0.00991985304685409	Tbc1d16	11	119033871	119119325	-	7119	protein_coding	TBC1 domain family, member 16 [Source:MGI Symbol;Acc:MGI:2652878]	-	2129	2347	2162	1495	1878	1553	1752	1488	1241	1508	1441	1455	25.2282787709878	29.1662742281234	26.1221095869283	20.980751189957	26.5161382517931	20.2187100952969	19.1418070059901	20.7438266744609	15.4160797449601	19.2873297076595	19.9343985847691
ENSMUSG00000024068	1144.22101605919	1182.30337460802	1090.37247387709	1154.07726879426	995.26712308579	942.563462359226	928.241303047486	969.517685835664	785.423243571515	816.096757549933	917.783876156357	875.289303139952	1084.80078646393	882.058694883485	0.298922549517565	0.000135722507360614	0.0106276320067788	Spast	17	74645982	74698110	+	6164	protein_coding	spastin [Source:MGI Symbol;Acc:MGI:1858896]	-	1268	1229	1178	1060	917	927	1102	906	799	825	857	853	17.3535198249262	17.639087354166	16.4381981332272	17.1807480466558	14.9534149637206	13.9385657007583	13.9055057436314	14.5871518654221	11.4631851984244	12.1865584130778	13.6922979707676
ENSMUSG00000045038	508.943732695098	589.708680744279	573.880249408994	449.654633973611	507.94439869591	478.907649159866	395.892388777058	460.146363034587	403.033203835195	401.618525533664	388.746262595983	441.236108265158	518.17322411296	415.112142006941	0.321819161431426	0.000160817783949163	0.012338297757433	Prkce	17	86475213	86965347	+	7261	protein_coding	protein kinase C, epsilon [Source:MGI Symbol;Acc:MGI:97599]	-	564	613	620	413	468	471	470	430	410	406	363	430	6.55259943439201	7.46880113307635	7.34457725072034	5.68267015644569	6.47862878124418	6.01208971625129	5.03464954727423	5.87728776926697	4.99354053482466	5.09119056138588	4.92343646683373
ENSMUSG00000034353	395.243537093002	427.129941681011	473.914012415169	397.394531235758	424.372350192524	385.363055268767	272.070726755298	325.312777587243	394.186133507106	220.593426586224	237.745648199196	166.233138462687	417.236237981038	269.356975182959	0.631242692905465	0.000165647426285672	0.0126449751392243	Ramp1	1	91107544	91152918	+	3022	protein_coding	receptor (calcitonin) activity modifying protein 1 [Source:MGI Symbol;Acc:MGI:1858418]	-	438	444	512	365	391	379	323	304	401	223	222	162	12.2267379218982	12.9979651517511	14.5729357900931	12.0669423598795	13.0051683099012	11.6237358590833	8.31334658403685	9.98352846087208	11.7346751684138	6.71893065839648	7.23463565188698
ENSMUSG00000042529	923.13730238845	861.955918347266	903.398586166416	917.818054333545	971.389394941966	1005.60438432931	730.295108658957	884.979167975822	777.559181057657	710.251481116184	746.435661238018	818.852126501386	930.550606751159	778.062121091337	0.258673227013128	0.000169938233631104	0.0129076585354505	Kcnj12	11	60913390	60961957	+	2750	protein_coding	potassium inwardly-rectifying channel, subfamily J, member 12 [Source:MGI Symbol;Acc:MGI:108495]	-	1023	896	976	843	895	989	867	827	791	718	697	798	31.3815140273773	28.8245259762311	30.5273196524697	30.626242332395	32.7132747510874	33.3322461393352	24.521906262678	29.8454239572258	25.4369449031301	23.772864030764	24.9607846866203
ENSMUSG00000022723	925.844449902785	807.121669077406	924.687692192879	770.836515383333	795.562487701073	652.778579109626	447.274166894932	501.880568054003	614.379883895115	607.373829255344	618.995426392502	741.892340176067	812.805232227851	588.63270244466	0.466664032753652	0.000178086458145591	0.0133266570723629	Crybg3	16	59311138	59421342	-	12711	protein_coding	beta-gamma crystallin domain containing 3 [Source:MGI Symbol;Acc:MGI:2676311]	-	1026	839	999	708	733	642	531	469	625	614	578	723	6.8092392653068	5.83941176148921	6.76016536884016	5.56483603708178	5.79639449924422	4.68119024945841	3.24924625221991	3.66182900821147	4.34831961170585	4.39823477920502	4.47822870568991
ENSMUSG00000030309	94.7501630017471	118.326537898118	107.371143437812	84.9226669490113	120.473991998389	92.5278048270654	69.9129112095656	85.6086256808534	81.5896485812712	53.4172423123592	61.0428015646585	51.3065242168788	103.062051352024	67.1462922609311	0.618199572815572	0.000197848258871747	0.0146806800720676	Caprin2	6	148743990	148797735	-	14140	protein_coding	caprin family member 2 [Source:MGI Symbol;Acc:MGI:2448541]	-	105	123	116	78	111	91	83	80	83	54	57	50	0.626427539671376	0.769560131423344	0.705635026284132	0.551117278351776	0.789054950713885	0.596475988087394	0.456558578366627	0.561494509952271	0.51909858200901	0.347723551253133	0.396993682728742
ENSMUSG00000022948	66.7763053536122	87.5423979571441	60.1648648573945	69.6801369838041	70.5478331522098	76.2591798025264	45.4855084977897	39.5939893773947	53.0824219685379	44.5143685936327	50.3335381322623	52.3326547012164	71.8284530177819	47.5570802118056	0.594255192352942	0.000200129401264895	0.0147580860903642	Setd4	16	93380345	93400951	-	5379	protein_coding	SET domain containing 4 [Source:MGI Symbol;Acc:MGI:2136890]	-	74	91	65	64	65	75	54	37	54	45	47	51	1.16054271091377	1.49667224921318	1.03940155627207	1.1887136876486	1.21463416322256	1.2922921360167	0.780836380877939	0.682661037639034	0.88779639087034	0.761729412951494	0.860507110719293
ENSMUSG00000069919	474.653197513514	591.63268949059	1039.46374207468	1335.89887623637	967.047989824906	1134.73659546159	561.830262370847	497.60013676996	367.644922522837	407.553774679482	682.18008064364	583.868245588081	923.905515100275	516.779570429141	0.837947569017255	0.000201373547405843	0.014778094486194	Hba-a1	11	32233511	32234465	+	812	protein_coding	hemoglobin alpha, adult chain 1 [Source:MGI Symbol;Acc:MGI:96015]	-	526	615	1123	1227	891	1116	667	465	374	412	637	569	54.6462881323178	67.0048045463429	118.958444688206	150.968857104997	110.294880505892	127.382318062256	63.8906974425106	56.8331673704923	40.7320935538187	46.1988263561474	77.2576605133669
ENSMUSG00000099552	36.9976826959203	27.8981268215075	43.5038253584237	21.7750428074388	20.6216743060306	14.2350468964716	12.6348634716082	14.9815094941493	13.7621093992506	11.8704982916354	6.42555805943774	7.18291339036303	27.5052331476321	11.1429086844074	1.30635434806666	0.000207108121845326	0.0150576345058981	9830004L10Rik	1	80162436	80169790	+	2333	lncRNA	RIKEN cDNA 9830004L10 gene [Source:MGI Symbol;Acc:MGI:3642808]	-	41	29	47	20	19	14	15	14	14	12	6	7	1.48251832649188	1.0996895984843	1.73282485835874	0.856473816687451	0.818601510867546	0.556178606057288	0.500085594697151	0.595550006376723	0.530682121341793	0.468334620633357	0.253276363109816
ENSMUSG00000052821	31.583387667249	34.6321574335955	28.6940124704497	15.2425299652072	37.9872947742668	29.4868828569769	11.7925392401677	19.261940778192	10.813085956554	6.92445733678731	14.9929688053547	17.4442182337388	29.6043775279575	13.5382017251324	1.13928571304752	0.000209091803274823	0.0151253027787992	Cysltr1	X	105617952	105647285	-	5142	protein_coding	cysteinyl leukotriene receptor 1 [Source:MGI Symbol;Acc:MGI:1926218]	-	35	36	31	14	35	29	14	18	11	7	14	17	0.574204940422226	0.619380155296473	0.518562576988335	0.272016217431403	0.684178861080979	0.522717341084874	0.211769683573167	0.347412443293106	0.189182853808891	0.123952623647792	0.268135374429302
ENSMUSG00000036450	5370.07828593711	5417.04662523823	5356.52419891911	5159.59639322262	5199.91797895749	4594.86978036822	3907.54210965271	4617.51524766103	4062.77129622161	4272.39017679777	4722.78517368674	4708.91279262514	5183.0055437738	4381.98613277417	0.242540848412256	0.000218381351075357	0.0155142991166512	Hif1an	19	44551289	44564713	+	6606	protein_coding	hypoxia-inducible factor 1, alpha subunit inhibitor [Source:MGI Symbol;Acc:MGI:2442345]	-	5951	5631	5787	4739	4791	4519	4639	4315	4133	4319	4410	4589	75.9945300528853	75.4108465507265	75.3505563712751	71.6715790986868	72.8989513789334	63.4022622806446	54.620242942533	64.825692892217	55.3283852462117	59.5297955073745	65.7443097221273
ENSMUSG00000056832	28.8762401529134	45.2142055383052	20.3634927209643	22.8637949478107	30.3898358194134	36.6044063052127	18.5311330916921	10.7010782101067	13.7621093992506	8.90287371872654	19.2766741783132	14.3658267807261	30.71866258077	14.2566158964692	1.10350576067131	0.000220499148375341	0.0155142991166512	Ttc26	6	38358404	38404582	+	4673	protein_coding	tetratricopeptide repeat domain 26 [Source:MGI Symbol;Acc:MGI:2444853]	-	32	47	22	21	28	36	22	10	14	9	18	14	0.577677097715354	0.8897928980379	0.40494724642751	0.448975194746076	0.602276516786372	0.714015602787128	0.366180087501619	0.212377818604887	0.264943588506399	0.175362401552154	0.379345445197005
ENSMUSG00000029189	1524.12405057096	1256.37771134099	1437.47746343898	1377.2714575705	1185.20359695712	1201.84467368782	1115.23728242729	1157.85666233354	911.248243793234	1180.12537182675	994.89057286961	897.864173795379	1330.38315892773	1042.87038450763	0.351477337921644	0.000220596972496653	0.0155142991166512	Sel1l3	5	53264425	53371269	-	9850	protein_coding	sel-1 suppressor of lin-12-like 3 (C. elegans) [Source:MGI Symbol;Acc:MGI:1916941]	-	1689	1306	1553	1265	1092	1182	1324	1082	927	1193	929	875	14.4651976399324	11.7298863582798	13.5614702510802	12.8307820768008	11.1434607466767	11.1219830394142	10.454892675298	10.9017436867063	8.32270810505297	11.0279291982706	9.28832992420647
ENSMUSG00000118502	99.2620755256398	109.668498539719	89.7844906333426	31.5738120707862	56.4382665217678	41.6883516253811	35.3776177205031	28.892911167288	28.5072266127333	31.6546621110277	31.0568639539491	44.1236108265158	71.4025824861061	33.2688153986695	1.10533740748915	0.00022465763269354	0.0157270695771777	Gm52964	11	116176384	116179066	+	561	unitary_pseudogene	predicted gene, 52964 [Source:MGI Symbol;Acc:MGI:6388844]	-	110	114	97	29	52	41	42	27	29	32	29	43	16.5409624854403	17.9774814058689	14.8723782861698	5.16456764845123	9.3169585226013	6.77363791764678	5.82310006916162	4.77645664014212	4.57147444405675	5.19370015418953	5.09088499670851
ENSMUSG00000029059	1589.99797341979	1684.46965739516	1474.50199565891	1600.46564634675	1355.60374780169	1228.28118935269	1323.2913675931	1293.7603556019	1096.05371286888	1024.81968584452	1189.79916733922	1117.45609744362	1488.8867016625	1174.19673111521	0.342575231075545	0.000226657501759873	0.0157942849047442	Prxl2b	4	154979961	154983592	-	1027	protein_coding	peroxiredoxin like 2B [Source:MGI Symbol;Acc:MGI:1913719]	-	1762	1751	1593	1470	1249	1208	1571	1209	1115	1036	1111	1089	144.73261644271	150.835150389317	133.418754656604	143.003189828032	122.243471467362	109.017814927072	118.979890737105	116.831726341366	96.0120148028794	91.8499803680118	106.537319369557
ENSMUSG00000103640	4.51191252389272	5.77202623893258	12.0329729714789	3.26625642111582	6.5121076755886	5.08394532016843	0.84232423144055	0	0.983007814232184	0.989208190969616	0	0	6.19653685852951	0.469090039440391	3.65500843682032	0.000227361649344406	1	Gm31406	1	192723281	192724713	-	671	lncRNA	predicted gene, 31406 [Source:MGI Symbol;Acc:MGI:5590565]	-	5	6	13	3	6	5	1	0	1	1	0	0	0.628605876868445	0.791071226660324	1.6664503639903	0.4466810911323	0.898798646883984	0.690634813674501	0.115916511915395	0	0.131794910484395	0.135696059356386	0
ENSMUSG00000022894	381.707799521324	249.159132647256	345.253762950895	367.998223445716	295.215547960016	241.995797240017	242.589378654878	188.338976497877	202.49960973183	191.906389048105	215.256194991164	269.872317380783	313.555043960871	218.41047771744	0.521347097249321	0.000260824678366721	0.0180099440412221	Adamts5	16	85653061	85698716	-	10791	protein_coding	a disintegrin-like and metallopeptidase (reprolysin type) with thrombospondin type 1 motif, 5 (aggrecanase-2) [Source:MGI Symbol;Acc:MGI:1346321]	-	423	259	373	338	272	238	288	176	206	194	201	263	3.30681293391162	2.12336634556685	2.97316279556742	3.12934785489832	2.53361657307154	2.04416640671283	2.07586267209956	1.61866103378698	1.68821085132202	1.63692881388733	1.83439354990541
ENSMUSG00000037820	1020.59461290453	1058.20481047097	967.265904245804	1072.42085826636	1060.38819984168	1382.83312708581	835.585637589025	847.525394240448	808.032423298855	945.683030566953	948.840740110306	842.45312764115	1093.61791880253	871.353392241123	0.327706245354644	0.000273450479317231	0.0187116496905768	Tgm2	2	157958322	157988356	-	4608	protein_coding	transglutaminase 2, C polypeptide [Source:MGI Symbol;Acc:MGI:98731]	-	1131	1100	1045	985	977	1360	992	792	822	956	886	821	20.7052790174193	21.118694748191	19.5063211634979	21.3561318697574	21.311586101772	27.3544143041147	16.7443011413343	17.0575890777297	15.7754046042955	18.8901400546218	18.9356144042892
ENSMUSG00000032883	297.786226576919	202.982922735796	211.03983365363	168.756581757651	253.972199347955	171.837351821693	160.041603973704	147.674879299472	147.451172134828	165.197767891926	149.929688053547	130.318571510872	217.729185982274	150.102280477392	0.5372661062605	0.00027684909789199	0.0187750653842733	Acsl3	1	78635542	78685460	+	4357	protein_coding	acyl-CoA synthetase long-chain family member 3 [Source:MGI Symbol;Acc:MGI:1921455]	-	330	211	228	155	234	169	190	138	150	167	140	127	6.38935961969152	4.28431854264384	4.50110182175718	3.55420907988791	5.39836166864975	3.59501020132544	3.39182834613122	3.14337694273602	3.04456225390276	3.48994567897603	3.16445282376743
ENSMUSG00000068246	12.6333550668996	14.4300655973315	8.33051974948539	16.3312821055791	8.68281023411813	8.13431251226948	4.21162115720275	1.07010782101067	3.93203125692873	4.94604095484808	0	4.1045219373503	11.4237242109472	3.04405385455676	1.87971259236128	0.000296446851498362	0.0200147738716072	Apol9b	15	77613239	77620582	+	1821	protein_coding	apolipoprotein L 9b [Source:MGI Symbol;Acc:MGI:1919148]	-	14	15	9	15	8	8	5	1	4	5	0	4	0.648558331389585	0.728732555037173	0.425112733837597	0.822962691240454	0.441584398359256	0.407174923646867	0.213563919536601	0.054499810342704	0.194254552300997	0.250005644777966	0
ENSMUSG00000034687	41.509595219813	54.8342492698595	69.4209979123783	42.4613334745056	55.3529152425031	40.6715625613474	23.5850784803354	36.3836659143627	38.3373047550552	13.8489146735746	22.4894532080321	26.679392592777	50.7084422800678	26.8873016040228	0.919290532531551	0.000306543181137352	0.0205140857473899	Fras1	5	96521814	96932587	+	17709	protein_coding	Fraser extracellular matrix complex subunit 1 [Source:MGI Symbol;Acc:MGI:2385368]	-	46	57	75	39	51	40	28	34	39	14	21	26	0.219126421541831	0.284752585371632	0.364282892087951	0.220023669204758	0.289474170337275	0.209347093557215	0.122979243653874	0.190541603566445	0.194756395757306	0.0719819742274489	0.116784016204936
ENSMUSG00000033352	1730.76964416525	1733.53188042609	1704.97970872801	1739.82592031436	1624.77086505935	1651.26543999071	1475.75205348384	1597.67097676893	1440.10644785015	1415.55692127752	1612.81507291887	1470.44498405575	1697.52390978063	1502.05774272584	0.17729334416391	0.000313771827273219	0.0208676144246864	Map2k4	11	65579069	65679123	-	4664	protein_coding	mitogen-activated protein kinase kinase 4 [Source:MGI Symbol;Acc:MGI:1346869]	-	1918	1802	1842	1598	1497	1624	1752	1493	1465	1431	1506	1433	34.6913350857804	34.1808692519482	33.9705543901811	34.2308014161905	32.2624198260632	32.2721920669108	29.2175223146748	31.7691944401067	27.7779532439574	27.936426219996	31.7998140092057
ENSMUSG00000051669	27.9738576481348	42.3281924188389	33.3220789979416	16.3312821055791	40.1579973327963	29.4868828569769	7.58091808296495	14.9815094941493	16.7111328419471	13.8489146735746	16.0638951485944	20.5226096867515	31.6000485600446	14.9514966546637	1.09178299237987	0.00032570531825575	0.0215121282157526	AU021092	16	5029687	5040163	-	1368	protein_coding	expressed sequence AU021092 [Source:MGI Symbol;Acc:MGI:2146559]	-	31	44	36	15	37	29	9	14	17	14	15	20	1.91164193636557	2.84546623975626	2.26353885473177	1.09547884557666	2.71862500075398	1.96477526890236	0.511710391415988	1.01565655327258	1.09896530986512	0.931819284790857	1.07984969871199
ENSMUSG00000044442	302.298139100812	305.917390663427	222.14719331961	226.460445197363	218.155607132218	245.046164432118	201.315491314291	180.848221750803	168.094336233703	182.014307138409	206.688784245247	198.043183477152	253.337489974258	189.500720693268	0.420584575515759	0.000328963381963544	0.0216332585948407	N6amt1	16	87151073	87165630	+	6135	protein_coding	N-6 adenine-specific DNA methyltransferase 1 (putative) [Source:MGI Symbol;Acc:MGI:1915018]	-	335	318	240	208	201	241	239	169	171	184	193	193	4.60639517626319	4.58563423532536	3.36486949554258	3.38725273171165	3.29317773170035	3.64085562686609	3.03005951089813	2.73386505837927	2.46491928669763	2.73081960429941	3.09813894977163
ENSMUSG00000057346	7.21906003822835	7.69603498524344	9.25613305498377	9.79876926334746	16.2802691889715	1.01678906403369	0	0	2.94902344269655	0.989208190969616	2.14185268647925	0	8.54450926580137	1.0133473866909	3.09197020431929	0.000352092471872996	1	Apol9a	15	77287989	77295335	-	5953	protein_coding	apolipoprotein L 9a [Source:MGI Symbol;Acc:MGI:3606001]	-	8	8	10	9	15	1	0	0	3	1	2	0	0.113366583135556	0.118888805216211	0.144489293599542	0.15104468947578	0.253273094263041	0.0155691570628453	0	0	0.0445662951125628	0.0152951546830397	0.0330866092802061
ENSMUSG00000052698	4091.40227666592	3923.05383372784	4258.74681859803	3853.09382477629	3170.31108673238	3225.25491111485	2386.30454767108	3283.09079486073	2789.77617679094	2936.95911898879	3172.08382867576	3116.35828093322	3753.64379193589	2947.42879132009	0.349262727485451	0.000358791789329293	0.0232923336397491	Tln2	9	67124369	67466985	-	18357	protein_coding	talin 2 [Source:MGI Symbol;Acc:MGI:1917799]	-	4534	4078	4601	3539	2921	3172	2833	3068	2838	2969	2962	3037	20.8358278550869	19.6531591783085	21.5586755070868	19.2609493199333	15.9942370640154	16.0152031927066	12.0036325058554	16.5866463157002	13.6719934872589	14.7264560523906	15.8906439206703
ENSMUSG00000028988	372.683974473538	406.927849844747	456.3273596107	309.205607865631	300.64230435634	300.969562953971	304.079047550038	272.87749435772	240.836914486885	243.345214978525	278.440849242302	234.983880913305	357.792776517488	262.427233588129	0.44819980866109	0.000368399581660182	0.0237133815466094	Ctnnbip1	4	149602693	149650894	+	2792	protein_coding	catenin beta interacting protein 1 [Source:MGI Symbol;Acc:MGI:1915756]	-	413	423	493	284	277	296	361	255	245	246	260	229	12.4785921501013	13.4033022610243	15.1880862838628	10.1625281101404	9.97236199262091	9.82601175879475	10.0567953430437	9.06420466750942	7.76018062646206	8.02249489030131	9.1709871260239
ENSMUSG00000027895	2198.20378164053	1726.797849814	1960.44898104556	2298.35576832516	2297.68865820351	1452.99157250414	1479.12135040961	1669.36820077664	991.854884560273	1386.8698837394	1587.11284068112	1397.58971966778	1989.08110192215	1418.6528133058	0.487616912951194	0.000378307082084015	0.0241021502052019	Kcnc4	3	107345619	107366868	-	3838	protein_coding	potassium voltage gated channel, Shaw-related subfamily, member 4 [Source:MGI Symbol;Acc:MGI:96670]	-	2436	1795	2118	2111	2117	1429	1756	1560	1009	1402	1482	1362	53.5430697066482	41.3757939723334	47.4670821219988	54.951822012174	55.4433632746755	34.5086715375257	35.5866711812466	40.3389476886763	23.2491647731746	33.2608083040765	38.0278159245427
ENSMUSG00000063821	314.029111662933	408.851858591058	305.452390814464	272.188035092985	427.628404030318	288.768094185567	236.693109034794	285.718788209848	242.802930115349	134.532313971868	138.149498277911	97.4823960120697	336.152982396221	189.229839270307	0.828290994883839	0.00037919912441862	0.0241021502052019	Dusp29	14	21726605	21764644	-	1242	protein_coding	dual specificity phosphatase 29 [Source:MGI Symbol;Acc:MGI:3647127]	-	348	425	330	250	394	284	281	267	247	136	129	95	23.6367956676001	30.2729115757995	22.8540879535719	20.1102396772526	31.8866067460154	21.1932580729578	17.5975637988403	21.335096044521	17.5871924951305	9.9702734240148	10.2288371460603
ENSMUSG00000026187	636.179665868873	640.694912521517	667.36719326433	612.967455029402	662.064280351507	564.317930538695	595.523231628469	557.526174746557	464.962696131823	428.327146689844	451.930916847121	522.300416527826	630.598572929054	503.428430428607	0.324132032104567	0.000385036608336384	0.0243712129884917	Xrcc5	1	72346586	72434111	+	2549	protein_coding	X-ray repair complementing defective repair in Chinese hamster cells 5 [Source:MGI Symbol;Acc:MGI:104517]	-	705	666	721	563	610	555	707	521	473	433	422	509	23.3319068718715	23.1148591733572	24.3297126488587	22.0667001229662	24.0543529590744	20.1801379196903	21.5733407230788	20.2848978283042	16.410146753342	15.4670616608798	16.3042477224438
ENSMUSG00000032690	60.4596278201624	53.8722448967041	44.4294386639221	95.8101883527307	88.9988048997108	90.494226698998	26.9543754060976	42.8043128404267	46.2013672689126	56.3848668852681	26.7731585809906	28.7316535614521	72.3440885553713	37.9749557571913	0.927226301590427	0.000411529948494722	0.0258328572214187	Oas2	5	120868398	120887918	-	4451	protein_coding	2'-5' oligoadenylate synthetase 2 [Source:MGI Symbol;Acc:MGI:2180852]	-	67	56	48	88	82	89	32	40	47	57	25	28	1.26983753791843	1.11305670684447	0.92758815345557	1.97525837408673	1.85178233913168	1.85324737981701	0.559191045573437	0.891881865954293	0.933816241731376	1.16602273246545	0.553147003608928
ENSMUSG00000069917	50.5334202675984	61.5682798819475	101.817463604821	113.230222598682	43.4140511705906	127.098633004211	42.1162115720275	21.4021564202133	43.2523438262161	36.6007030658758	59.9718752214189	31.8100450144649	82.9436784213084	39.1922225200361	1.08030707498818	0.000414214019935434	0.0258943422915193	Hba-a2	11	32246489	32247298	+	667	protein_coding	hemoglobin alpha, adult chain 2 [Source:MGI Symbol;Acc:MGI:96016]	-	56	64	110	104	40	125	50	20	44	37	56	31	7.08260702524998	8.48869634125461	14.1852959711826	15.5778077279243	6.02792495811248	17.3694137921885	5.83058317055699	2.97583672066159	5.83375252944718	5.05086366662819	8.26837838270147
ENSMUSG00000004383	512.553262714213	630.112864416807	579.433929241984	491.027215307745	605.626013829739	498.226641376506	412.738873405869	453.725716108523	454.149610175269	418.435064780147	515.115571098259	405.321541313343	552.829987814499	443.247729480235	0.319886318137494	0.000474482143664277	0.0289472218650764	Large1	8	73541227	74080168	-	7976	protein_coding	LARGE xylosyl- and glucuronyltransferase 1 [Source:MGI Symbol;Acc:MGI:1342270]	-	568	655	626	451	558	490	490	424	462	423	481	395	6.00750503107113	7.26512369344169	6.75088544086751	5.64924266464175	7.03206268323737	5.69392729157571	4.77835882054449	5.27576749809969	5.12245308926571	4.82886404404478	5.93906503301638
ENSMUSG00000062456	241.83851128065	275.133250722453	273.98153842752	365.820719164972	200.789986663982	239.96221911195	198.78851861997	200.110162528995	198.567578474901	191.906389048105	167.064509545381	201.121574930165	266.254370895254	192.926455524586	0.463641481803711	0.000479139700333611	0.0289999916835241	Rpl9-ps6	19	32443265	32443978	-	714	protein_coding	ribosomal protein L9, pseudogene 6 [Source:MGI Symbol;Acc:MGI:3642682]	-	268	286	296	336	185	236	236	187	202	194	156	196	31.6641281864142	35.4368148514183	35.6586625182393	47.0153744548664	26.0439705954583	30.634780547406	25.7087887407204	25.9925166898739	25.0192517603303	24.7396342166082	21.5171395427384
ENSMUSG00000078350	43.3143602293701	33.6701530604401	32.3964656924432	57.7038634397128	29.3044845401487	22.3693594087411	23.5850784803354	17.1217251361707	15.7281250277149	20.7733720103619	10.7092634323962	20.5226096867515	36.4597810618093	18.0733622956218	1.00335251652786	0.000479165157827961	0.0289999916835241	Smim1	4	154104927	154110687	-	5761	protein_coding	small integral membrane protein 1 [Source:MGI Symbol;Acc:MGI:1916109]	-	48	35	35	53	27	22	28	16	16	21	10	20	0.702868879784026	0.537473464043213	0.522566685782546	0.919129760107504	0.47108531752581	0.353936855388404	0.378031492078883	0.275630354824687	0.245608428911727	0.331902998158452	0.170946524080079
ENSMUSG00000048307	557.67238795314	590.670685117434	563.698503048512	553.086087308945	563.297313938414	658.879313493828	502.025241938568	496.530028948949	519.028125914593	487.679638148021	455.14369587684	508.960720231438	581.217381810045	494.894575176401	0.231307705277096	0.000504969689583583	0.0299006253956535	Ankrd46	15	36477814	36496966	-	5221	protein_coding	ankyrin repeat domain 46 [Source:MGI Symbol;Acc:MGI:1916089]	-	618	614	609	508	519	648	596	464	528	493	425	496	9.985406160048	10.4040285691341	10.0331002061296	9.7209532127999	9.99188309962014	11.5032959993941	8.87892506783322	8.82001297648069	8.94337392179568	8.59771375661189	8.01665855622999
ENSMUSG00000045776	1729.86726166047	1702.74774048511	1792.91297275036	1344.60889335935	1547.71092423156	1089.99787664411	1228.95105367176	1410.40210809206	967.279689204469	596.492539154678	918.854802499597	842.45312764115	1534.64094485516	994.072220043952	0.626562012313276	0.000506995201461176	0.0299006253956535	Lrtm1	14	28740165	28755602	+	7939	protein_coding	leucine-rich repeats and transmembrane domains 1 [Source:MGI Symbol;Acc:MGI:2442106]	-	1917	1770	1937	1235	1426	1072	1459	1318	984	603	858	821	20.3698233948109	19.723969512694	20.9862754681177	15.5417525299144	18.0545805533097	12.5149744072007	14.2941163979772	16.4761047748704	10.9610070255786	6.91578154230577	10.6433816581854
ENSMUSG00000038173	20.7547976099065	31.7461443141292	21.2891060264627	16.3312821055791	34.7312409364725	31.5204609850442	17.6888088602515	6.420646926064	5.8980468853931	13.8489146735746	6.42555805943774	15.3919572650636	26.0621719962657	10.9456554449641	1.23508659486991	0.000508228968630973	0.0299006253956535	Enpp6	8	47439922	47549797	+	6412	protein_coding	ectonucleotide pyrophosphatase/phosphodiesterase 6 [Source:MGI Symbol;Acc:MGI:2445171]	-	23	33	23	15	32	31	21	6	6	14	6	15	0.302597457820047	0.455310100123195	0.308536019812159	0.233720377534134	0.501637672746229	0.448094034910895	0.254737924111016	0.0928672688403593	0.0827520757345872	0.198803615345273	0.0921543598152217
ENSMUSG00000022972	168.745528393588	135.642616614916	130.511476075271	129.561504704261	84.6573997826518	143.36725802875	86.7593958383766	82.3983022178214	83.5556642097356	84.0826962324173	116.730971413119	80.0381777783309	132.080963933239	88.9275346149668	0.574813905571197	0.000511140738433048	0.0299006253956535	Cfap298	16	90722697	90732002	-	1589	protein_coding	cilia and flagella associate protien 298 [Source:MGI Symbol;Acc:MGI:1915251]	-	187	141	141	119	78	141	103	77	85	85	109	78	9.92770039167047	7.85022444153135	7.63249917158766	7.48207225630859	4.93405953226494	8.2242479995668	5.0417481988727	4.80918811002072	4.73059957172905	4.8706260197555	6.7555505883928
ENSMUSG00000039298	229.20515621375	228.957040810992	214.742286875623	228.637949478107	238.777281438249	218.609648767242	166.780197825229	158.375957509579	180.873437818722	154.31647779126	188.483036410174	218.565793163904	226.488227263994	177.899150086478	0.349097221001027	0.000516410890875941	0.0299006253956535	Cdk5rap2	4	70135093	70328680	-	13012	protein_coding	CDK5 regulatory subunit associated protein 2 [Source:MGI Symbol;Acc:MGI:2384875]	-	254	238	232	210	220	215	198	148	184	156	176	213	1.64672324036576	1.61815366271135	1.53361193846567	1.61240476871228	1.69946531730984	1.53142378411854	1.18355640486133	1.12881454702132	1.25053234153438	1.09161702345443	1.33206912726452
ENSMUSG00000031119	424.119777245915	497.356260921357	428.558960445749	327.714394251954	413.518837399876	391.463789652969	368.938013370961	345.644826186445	325.375586510853	301.708498245733	268.802512153145	253.454229631381	413.788669986303	310.653944349753	0.413133760315393	0.000517666017974911	0.0299006253956535	Gpc4	X	51141898	51254129	-	2651	protein_coding	glypican 4 [Source:MGI Symbol;Acc:MGI:104902]	-	470	517	463	301	381	385	438	323	331	305	251	247	14.956124887816	17.253121213822	15.0225207884386	11.3437227030154	14.4460438120544	13.4602146051001	12.8508604371599	12.0919886634488	11.0417885377196	10.4756231714754	9.32442679108107
ENSMUSG00000073940	54.1429502867126	61.5682798819475	149.949355490737	142.626530388724	120.473991998389	202.341023742703	41.2738873405869	52.4352832295227	57.9974610396988	51.43882593042	96.3833708915661	46.1758717951909	121.850355298202	57.6174500378309	1.0817259857534	0.000538016993614067	0.0309583945075428	Hbb-bt	7	103461731	103463203	-	703	protein_coding	hemoglobin, beta adult t chain [Source:MGI Symbol;Acc:MGI:5474850]	-	60	64	162	131	111	199	49	49	59	52	90	45	7.19990685710487	8.05399780884328	19.8212591603538	18.6172188675298	15.8708918962935	26.2360671508229	5.42136414689371	6.91744463309976	7.42194695756288	6.73500270705979	12.6079748606373
ENSMUSG00000116556	10.8285900573425	4.81002186577715	4.62806652749189	6.53251284223164	1.08535127926477	9.15110157630317	0	0	1.96601562846437	0	1.07092634323962	0	6.17260735806852	0.506156995283998	3.63527477939437	0.00054259965704404	1	1700007H22Rik	16	85936192	85947564	-	537	lncRNA	RIKEN cDNA 1700007H22 gene [Source:MGI Symbol;Acc:MGI:1922734]	-	12	5	5	6	1	9	0	0	2	0	1	0	1.88511527767029	0.823725625526191	0.800879669271947	1.11628682364906	0.187179978913455	1.55334958651036	0	0	0.329364562141635	0	0.183393468384606
ENSMUSG00000020538	1312.96654445278	1185.18938772749	1430.99817030049	1157.34352521537	1359.94515291875	564.317930538695	874.332552235291	859.296580271566	678.275391820207	774.550013529209	757.144924670414	642.357683195323	1168.4601185256	764.326190953668	0.612343158597808	0.000547216905943663	0.031097849978314	Srebf1	11	60089915	60113407	-	5634	protein_coding	sterol regulatory element binding transcription factor 1 [Source:MGI Symbol;Acc:MGI:107606]	bHLH	1455	1232	1546	1063	1253	555	1038	803	690	783	707	626	21.7859801425647	19.3455340517614	23.60283646393	18.8501693240569	22.3546517202142	9.13013339675018	14.3300707696218	14.1450223945959	10.8306222231398	12.654199452153	12.3583565519047
ENSMUSG00000028249	618.132015773302	626.264846924185	589.615675602466	631.476241415725	606.711365109004	661.929680685929	459.0667061351	519.002293190173	545.569336898862	583.632832672073	537.605024306291	529.483329918189	622.354970918435	529.059920520115	0.235361752174886	0.000548603273145049	0.031097849978314	Sdcbp	4	6365650	6408423	+	6904	protein_coding	syndecan binding protein [Source:MGI Symbol;Acc:MGI:1337026]	-	685	651	637	580	559	651	545	485	555	590	502	516	8.36990910238783	8.34194004202852	7.93615607150016	8.39317048314352	8.13850631665379	8.73939136570421	6.13993175331699	6.97181561377767	7.10907932197871	7.78109978832558	7.16079241690496
ENSMUSG00000120082	10.8285900573425	9.6200437315543	5.55367983299026	2.17750428074388	8.68281023411813	9.15110157630317	2.52697269432165	2.14021564202133	0.983007814232184	0	1.07092634323962	2.05226096867515	7.66895495217538	1.46223057708166	2.38173549505801	0.000555073989320283	1	ENSMUSG00000120082	16	95259464	95259978	-	515	lncRNA	novel transcript, sense intronic to KO:Ergand Erg	-	12	10	6	2	8	9	3	2	1	0	1	2	1.96564447399795	1.71782780934976	1.00211040558999	0.387990954239189	1.56140813478098	1.61970626787585	0.453087259195516	0.385414192753646	0.171717252301027	0	0.191227752470939
ENSMUSG00000028024	129.040698183332	147.186669092781	149.023742185239	91.4551797912429	153.034530376332	87.443859506897	86.7593958383766	90.9591647859067	95.3517579805218	87.0503208053262	68.5392859673359	63.6200900289297	126.197446522637	82.0466692343995	0.621239384356301	0.000559332090370749	0.0315866683450634	Enpep	3	129062824	129126369	-	4706	protein_coding	glutamyl aminopeptidase [Source:MGI Symbol;Acc:MGI:106645]	-	143	153	161	84	141	86	103	85	97	88	64	62	2.5633922525779	2.8762482413454	2.94269670914767	1.78330733960766	3.01162483284958	1.69374299013603	1.7023667420333	1.79255272925955	1.82280818926855	1.70263087821417	1.33932569516408
ENSMUSG00000058056	2424.70179033995	2576.24771131024	2762.95571691266	1664.7020226287	2069.76488955791	1982.73867486569	1775.61947987668	1998.96140964793	1629.82695599696	1372.03176087486	1688.85084328889	1525.85603020998	2246.85180093586	1665.19107998255	0.432539948815241	0.000566529848900732	0.031757029279155	Palld	8	61964467	62355724	-	10292	protein_coding	palladin, cytoskeletal associated protein [Source:MGI Symbol;Acc:MGI:1919583]	-	2687	2678	2985	1529	1907	1950	2108	1868	1658	1387	1577	1487	22.0241340470004	23.0195936632425	24.9468725507408	14.8424823674376	18.6244988365851	17.5604570919627	15.9308391737219	18.0128333517714	14.2464254005322	12.2706180949887	15.0900286929689
ENSMUSG00000035849	81.2144254300689	57.7202623893258	68.4953846068799	99.0764447738465	73.8038869900041	74.225601674459	33.692969257622	80.2580865758	37.354296940823	39.5683276387846	26.7731585809906	28.7316535614521	75.7560009774307	41.0630820925787	0.886106457436019	0.000580018803628332	0.0322749657359633	Krt222	11	99123587	99134911	-	3292	protein_coding	keratin 222 [Source:MGI Symbol;Acc:MGI:2442728]	-	90	60	74	91	68	73	40	75	38	40	25	28	2.30628851179134	1.61242039212964	1.93349673739542	2.76172479805887	2.07626491798412	2.05524696708494	0.945078730197208	2.26103025442126	1.02081003266437	1.10634332719484	0.747891042850346
ENSMUSG00000032313	182.281265965266	289.563316319785	322.113430313435	157.869060353931	159.546638051921	205.391390934804	121.294689327439	184.058545213835	151.383203391756	112.769733770536	123.156529472557	124.161788604847	219.46085032319	136.137414963495	0.691403057933937	0.000583944843375566	0.0322750683970833	Tmem266	9	55234197	55345629	+	4714	protein_coding	transmembrane protein 266 [Source:MGI Symbol;Acc:MGI:2142980]	-	202	301	348	145	147	202	144	172	154	114	115	121	3.6148705032882	5.64889855465324	6.34981710118219	3.07310399955573	3.13445064816488	3.97157504943018	2.37596882632863	3.62112740709779	2.8890316673726	2.20193770988702	2.40251668224255
ENSMUSG00000039115	269.812368928784	337.663534977556	287.865738009995	250.412992285546	247.460091672367	288.768094185567	222.373597100305	206.530809455059	251.650000443439	150.359645027382	213.114342304685	207.27835783619	280.330470009969	208.551125361177	0.427175230320576	0.000584269884089126	0.0322750683970833	Itga9	9	118435758	118730071	+	7691	protein_coding	integrin alpha 9 [Source:MGI Symbol;Acc:MGI:104756]	-	299	351	311	230	228	284	264	193	256	152	199	202	3.27958831023896	4.03748724427396	3.47815657069562	2.98774727146222	2.97979039113871	3.42244526415467	2.6698627729477	2.4904592178357	2.94359674208391	1.79949453723528	2.54817009647434
ENSMUSG00000044072	70.3858353727264	62.530284255103	81.4539708838572	60.9701198608286	83.572048503387	79.3095469946275	45.4855084977897	58.8559301555867	56.0314454112345	33.6330784929669	41.7661273863453	53.358785185554	73.0369676450883	48.1884791882462	0.601914233061341	0.000593406188784623	0.0325430809163437	Eml6	11	29693048	29976033	-	9279	protein_coding	echinoderm microtubule associated protein like 6 [Source:MGI Symbol;Acc:MGI:2442895]	-	78	65	88	56	77	78	54	55	57	34	39	52	0.709127586669699	0.619725034141431	0.81574242162119	0.602956090109829	0.834109812274218	0.779102163554177	0.452647795316568	0.588256116485992	0.543243877712754	0.333631845905442	0.413924928158078
ENSMUSG00000078853	299.590991586476	308.803403782893	236.031392902086	274.365539373729	271.337819816191	143.36725802875	149.933713196418	205.460701634048	167.111328419471	168.165392464835	188.483036410174	152.893442166299	255.582734248354	172.007935715207	0.572980949073032	0.000617451310865084	0.0337399383573795	Igtp	11	58090382	58098417	+	2022	protein_coding	interferon gamma induced GTPase [Source:MGI Symbol;Acc:MGI:107729]	-	332	321	255	252	250	141	178	192	170	170	176	149	13.8512154700037	14.0446441297061	10.8475229981953	12.4514010982102	12.4277508254854	6.46307125188509	6.84710007425865	9.42377729462922	7.43513622104595	7.65521735449208	8.57214811274278
ENSMUSG00000030838	84.8239554491831	79.8463629719007	79.6027442728604	47.9050941763653	91.1695074582403	52.8730313297516	49.6971296549924	52.4352832295227	41.2863281977517	19.7841638193923	48.1916854457831	30.7839145301273	72.7034492763836	40.3630841462616	0.850272422291214	0.000622478737442037	0.0338927401450967	Ush1c	7	45844774	45887927	-	3958	protein_coding	USH1 protein network component harmonin [Source:MGI Symbol;Acc:MGI:1919338]	-	94	83	86	44	84	52	59	49	42	20	45	30	2.00347079725115	1.85519327212369	1.86893506247181	1.11064616258969	2.13322751107331	1.21766699943056	1.15942869889302	1.22864163139695	0.938414392943712	0.460091237130547	1.11968245667358
ENSMUSG00000058966	930.356362426678	852.335874615711	848.787401142012	1106.17217461789	1282.88521209095	922.227681078553	769.042023305222	853.946041166512	728.408790346048	714.208313880063	814.974947205353	727.526513395341	990.460784328633	768.017771549757	0.366357343356264	0.000635419846311411	0.0343511134708777	Tlcd3b	7	126396840	126429391	+	3935	protein_coding	TLC domain containing 3B [Source:MGI Symbol;Acc:MGI:1916202]	-	1031	886	917	1016	1182	907	913	798	741	722	761	709	22.1026772159323	19.9193812230802	20.0445425494239	25.7957289575747	30.1930106062651	21.3630635678709	18.0465365385375	20.1262605839855	16.6530823981846	16.7063746652894	19.045749583138
ENSMUSG00000040732	197.621768546501	177.008804660599	155.503035323727	139.360273967608	183.424366195745	167.770195565558	112.029122781593	126.272722879259	135.655078364041	143.435187690594	140.291350964391	115.952744730146	170.114740709957	128.939367901671	0.403264166379633	0.000643367585167632	0.0345645979620082	Erg	16	95160028	95387452	-	3466	protein_coding	ETS transcription factor [Source:MGI Symbol;Acc:MGI:95415]	ETS	219	184	168	128	169	165	133	118	138	145	131	113	5.33023687247208	4.69651942336941	4.16919562856538	3.68960815110319	4.90108038843994	4.41221196745369	2.98463279655673	3.37876810352555	3.52104590912694	3.80915986586255	3.72221013284821
ENSMUSG00000028557	3108.70772896208	3187.12048826394	3101.73018672506	3130.16240356933	3106.27536125576	3086.97159840627	2988.56637315107	2938.51607649529	2682.62832503963	2786.59947396141	2709.44364839625	2454.50411853548	3120.16129453041	2760.04300259652	0.176654364102802	0.000643919506500449	0.0345645979620082	Rnf11	4	109308295	109341925	-	4263	protein_coding	ring finger protein 11 [Source:MGI Symbol;Acc:MGI:1352759]	-	3445	3313	3351	2875	2862	3036	3548	2746	2729	2817	2530	2392	68.1718133680372	68.7532071117411	67.6130684221988	67.37850183209	67.4820048116857	66.0066082329764	64.7345454489976	63.9278556474641	56.6121127111644	60.1674035345665	58.4471499136781
ENSMUSG00000032348	212.059888622958	180.856822153221	213.816673570125	207.95165881104	187.765771312805	183.022031526063	191.207600537005	142.324340194419	138.604101806738	144.424395881564	155.284319769745	137.501484901235	197.578807666035	151.557707181784	0.379414178705745	0.000651370266190235	0.0348414285693516	Gsta4	9	78090056	78116631	+	1266	protein_coding	glutathione S-transferase, alpha 4 [Source:MGI Symbol;Acc:MGI:1309515]	-	235	188	231	191	173	180	227	133	141	146	145	134	15.6590391301739	13.1374477489134	15.6945845709601	15.0729582202756	13.7355507275189	13.1777050230026	13.9463312365065	10.4261236700873	9.84932723210037	10.5004740528497	11.2795674690106
ENSMUSG00000045036	28.8762401529134	36.5561661799063	25.9171725539546	25.0412992285546	35.8165922157373	19.31899221664	21.9004300174543	14.9815094941493	16.7111328419471	11.8704982916354	10.7092634323962	8.20904387470061	28.587743757951	14.0636463253805	1.00954383478191	0.000660770450422708	0.0352202242539346	Tmem232	17	65562994	65847777	-	3134	protein_coding	transmembrane protein 232 [Source:MGI Symbol;Acc:MGI:2685786]	-	32	38	28	23	33	19	26	14	17	12	10	8	0.861354523811056	1.0726831598269	0.768476496947862	0.733208815086661	1.05839706647267	0.561895548151641	0.64527104877983	0.443337002194287	0.479701513687138	0.348635823209197	0.314238329682622
ENSMUSG00000081344	237.326598756757	148.148673465936	240.659459429578	262.389265829637	105.279074088682	216.576070639175	133.929552799047	133.763477626333	150.400195577524	113.758941961506	97.4542972348057	118.005005698821	201.729857034961	124.55191181634	0.695557795547723	0.000664759416051444	0.0353089520602709	Gm14303	2	172351441	172351611	-	171	processed_pseudogene	predicted gene 14303 [Source:MGI Symbol;Acc:MGI:3651379]	-	263	154	260	241	97	213	159	125	153	115	91	115	129.744988197199	79.6730547131753	130.782244940058	140.80554761812	57.0176486644619	115.447484765849	72.3217353201264	72.5468966623274	79.125502310289	61.2338387148278	52.4087053774886
ENSMUSG00000042962	87.5311029635187	75.0363411061236	67.5697713013815	109.963966177566	62.9503741973564	91.5110157630317	49.6971296549924	54.575498871544	57.0144532254666	69.2445733678731	44.9789064160642	47.2020022795285	82.4270952514963	53.7854273025781	0.614002965243106	0.000667397564379865	0.0353255623710611	Gm5436	12	84305105	84305747	-	643	processed_pseudogene	predicted pseudogene 5436 [Source:MGI Symbol;Acc:MGI:3643291]	-	97	78	73	101	58	90	59	51	58	70	42	46	12.725993999296	10.7317485383484	9.76525160657219	15.6931177952966	9.06673036273481	12.9727640428626	7.13688769862921	7.87162035200196	7.97697406878954	9.91235444474256	6.43274694548431
ENSMUSG00000013584	92.0430154874114	29.8221355678183	35.1733056089383	48.9938463167373	71.6331844314746	42.7051406894148	18.5311330916921	35.313558093352	14.7451172134828	30.6654539200581	27.8440849242302	25.6532621084394	53.3951046836325	25.4587682252091	1.07400810958037	0.00068047614208224	0.0358658342657274	Aldh1a2	9	71123071	71203525	+	2264	protein_coding	aldehyde dehydrogenase family 1, subfamily A2 [Source:MGI Symbol;Acc:MGI:107928]	-	102	31	38	45	66	42	22	33	15	31	26	25	3.80062221065637	1.21135693358079	1.44370587731125	1.98579734198171	2.93022650735454	1.71938783736526	0.75581252159676	1.44657999245765	0.585916861318654	1.24673751354779	1.13098039115984
ENSMUSG00000042709	433.143602293701	434.825976666254	390.608814920315	454.009642535099	376.616893904874	365.027273988093	346.195259122066	367.046982606659	322.426563068156	314.568204728338	351.263840582597	330.4140159567	409.038700718056	338.652477677419	0.27309161261386	0.000682326779197895	0.0358658342657274	Atpaf2	11	60291452	60309283	-	2185	protein_coding	ATP synthase mitochondrial F1 complex assembly factor 2 [Source:MGI Symbol;Acc:MGI:2180561]	-	480	452	422	417	347	359	411	343	328	318	328	322	18.5319341713308	18.3009591515075	16.6124068990749	19.0670474548368	15.9628970667068	15.2280393255137	14.6304675389197	15.5792883475899	13.2752760909334	13.2515120152618	14.7836118752362
ENSMUSG00000002058	86.6287204587402	74.0743367329681	60.1648648573945	84.9226669490113	69.462481872945	44.7387188174822	48.8548054235519	33.1733424513307	55.0484375970023	36.6007030658758	49.2626117890227	31.8100450144649	69.9986316147569	42.4583242235414	0.718320024822323	0.000717182909141236	0.0374548728138893	Unc119	11	78234308	78239990	+	2448	protein_coding	unc-119 lipid binding chaperone [Source:MGI Symbol;Acc:MGI:1328357]	-	96	77	65	78	64	44	58	31	56	37	46	31	3.30819249708805	2.78269860211458	2.28388111568115	3.18333264538158	2.62786009611831	1.66587436592532	1.84282631157	1.25676829806208	2.02300880570327	1.37619528825204	1.85056595426329
ENSMUSG00000024411	643.398725907101	744.591384822303	959.860997801817	678.292583451718	782.538272349896	675.147938518367	440.535573043407	703.060838404008	671.394337120581	456.024976036993	410.164789460776	379.668279204903	747.304983808534	510.141465545111	0.551197067724219	0.000717488512200763	0.0374548728138893	Aqp4	18	15522553	15544039	-	6233	protein_coding	aquaporin 4 [Source:MGI Symbol;Acc:MGI:107387]	-	713	774	1037	623	721	664	523	657	683	461	383	370	9.64991206253914	10.9857747968059	14.310446351606	9.98595842394293	11.627110973171	9.87351828730281	6.52638043895482	10.4609994536467	9.69046765772898	6.73431698006904	6.05145484295369
ENSMUSG00000026938	13.5357375716781	9.6200437315543	22.214719331961	13.0650256844633	11.9388640719124	19.31899221664	3.3692969257622	5.35053910505333	12.7791015850184	1.97841638193923	2.14185268647925	2.05226096867515	14.9488971013682	4.61191127548793	1.69647352710914	0.000730128324277386	0.037984175938691	Fcna	2	25514678	25518042	-	1374	protein_coding	ficolin A [Source:MGI Symbol;Acc:MGI:1340905]	-	15	10	24	12	11	19	4	5	13	2	2	2	0.920948784669709	0.643872868861084	1.50243627038964	0.872556076127433	0.804710433363741	1.28164530415374	0.226433710320903	0.36115048993473	0.836715432427493	0.132535743563516	0.143351226379234
ENSMUSG00000039680	164.233615869695	117.364533524962	159.205488545721	186.176616003602	148.693125259273	157.602304925221	133.087228567607	116.641752490163	118.943945522094	118.704982916354	96.3833708915661	98.5085264964073	155.545947354746	113.711634480699	0.447665940796705	0.000758616492439023	0.0391427536058117	Mrps6	16	91855158	91909115	+	1533	protein_coding	mitochondrial ribosomal protein S6 [Source:MGI Symbol;Acc:MGI:2153111]	-	182	122	172	171	137	155	158	109	121	120	90	96	10.0152129021433	7.04051671633697	9.65067837868677	11.1442998646687	8.98280748120287	9.37109899494018	8.016462335451	7.05649892701433	6.98014388593509	7.12736249143915	5.7817392870372
ENSMUSG00000022983	421.41262973158	354.017609321198	397.088108058804	405.015796218362	440.652619381495	496.193063248438	277.124672143941	330.663316692296	335.205664653175	387.769610860089	343.767356179919	303.734623363923	419.063304326646	329.710873982224	0.346600351170807	0.000759722796078825	0.0391427536058117	Scaf4	16	90022568	90081391	-	5546	protein_coding	SR-related CTD-associated factor 4 [Source:MGI Symbol;Acc:MGI:2146350]	-	467	368	429	372	406	488	329	309	341	392	321	296	7.10342775902868	5.87022586418982	6.65348186257433	6.7013439427645	7.35833994999448	8.15531873307206	4.61406658022552	5.52947057012726	5.43745496986023	6.43570246747728	5.70011105296309
ENSMUSG00000040253	255.374248852328	321.309460633914	192.527567543662	168.756581757651	175.826907240892	110.830007979672	114.556095475915	132.693369805323	120.909961150559	147.392020454473	95.3124445483265	130.318571510872	204.104129001353	123.530410490911	0.725835820928926	0.000764020305953941	0.0391427536058117	Gbp7	3	142236103	142255910	+	5614	protein_coding	guanylate binding protein 7 [Source:MGI Symbol;Acc:MGI:2444421]	-	283	334	208	155	162	109	136	124	123	149	89	127	4.25250644019165	5.26333383481035	3.18685627142855	2.7584055862258	2.90052281538959	1.79951334653863	1.88423177972058	2.19206896591092	1.93755421214972	2.41659357292343	1.56126185153286
ENSMUSG00000091996	57.7524803058268	41.3661880456835	49.057505191414	51.1713505974812	39.0726460535316	34.5708281771453	13.4771877030488	25.682587704256	32.4392578696621	38.579119447815	19.2766741783132	15.3919572650636	45.4984997285137	24.1411306946931	0.919755932907146	0.000777120981193801	0.0396149155211914	BC049352	9	45093305	45161318	+	2404	protein_coding	cDNA sequence BC049352 [Source:MGI Symbol;Acc:MGI:3040681]	-	64	43	53	47	36	34	16	24	33	39	18	15	2.24582785160054	1.58241667379578	1.89632581257478	1.9532697685856	1.50522602011436	1.31082717463977	0.517670412613845	0.99079022929182	1.21394954361728	1.47713401717857	0.737388213563063
ENSMUSG00000016757	169.647910898366	223.18501457206	221.221580014112	228.637949478107	213.814202015159	166.753406501524	185.311330916921	150.885202762504	155.315234648685	132.553897589929	154.213393426506	122.109527636172	203.876677246555	150.064764496786	0.438674154212767	0.000793648958386358	0.0403221449058434	Ttll12	15	83459291	83479358	-	4039	protein_coding	tubulin tyrosine ligase-like family, member 12 [Source:MGI Symbol;Acc:MGI:3039573]	-	188	232	239	210	197	164	220	141	158	134	144	119	3.92658450879924	5.08160600795023	5.08974000462339	5.19450627642588	4.9025953922445	3.76331851626625	4.23659209926978	3.46457682678956	3.4594287743834	3.02079115646698	3.51112902283853
ENSMUSG00000039419	323.052936710719	318.423447514447	330.443950062921	285.253060777448	206.216743060306	191.156344038333	242.589378654878	212.951456381123	141.553125249434	146.402812263503	191.695815439893	127.240180057859	275.757747027362	177.072128007782	0.639046618504669	0.000797813314834783	0.0403986068855173	Cntnap2	6	45036291	47281147	+	10248	protein_coding	contactin associated protein-like 2 [Source:MGI Symbol;Acc:MGI:1914047]	-	358	331	357	262	190	188	288	199	144	148	179	124	2.94696421798564	2.85743088915698	2.9964059429441	2.55423592191129	1.8635805277654	1.70027713652246	2.18585422469031	1.9271649855756	1.24263772742429	1.31495943233451	1.72017275190608
ENSMUSG00000025934	22.5595626194636	11.5440524778652	11.1073596659805	45.7275898956215	11.9388640719124	20.3357812806737	3.3692969257622	4.28043128404267	1.96601562846437	9.89208190969616	12.8511161188755	5.13065242168788	20.5355350019195	6.24826571475479	1.72396166734489	0.000817872890929328	0.0412767677279316	Gsta3	1	21310813	21335885	+	4344	protein_coding	glutathione S-transferase, alpha 3 [Source:MGI Symbol;Acc:MGI:95856]	-	25	12	12	42	11	20	4	4	2	10	12	5	0.485490956927632	0.244387105473792	0.237609051049191	0.965958142287483	0.254528576298752	0.42671819518931	0.0716206072700094	0.0913850410995064	0.0407156468393319	0.209604180083184	0.272050531830203
ENSMUSG00000015133	166.038380879252	168.3507653022	160.131101851219	265.655522250753	231.179822483395	167.770195565558	122.13701355888	131.623261984312	177.924414376025	129.58627301702	106.021707980723	118.005005698821	193.18763138873	130.88294610263	0.558735179985984	0.000830227008213819	0.0417615181515766	Lrrk1	7	65876660	66038098	-	10307	protein_coding	leucine-rich repeat kinase 1 [Source:MGI Symbol;Acc:MGI:2142227]	-	184	175	173	244	213	165	145	123	181	131	99	115	1.50597062155207	1.50207850313037	1.44372799369425	2.36513744589582	2.07721288135247	1.48372239053017	1.09421723360904	1.18434374890753	1.55298570614536	1.15725422659219	0.945934506619853
ENSMUSG00000022971	101.969223039975	69.264314867191	62.9417047738896	125.206496142773	108.535127926477	64.0577110341222	43.8008600349086	40.6640971984053	58.980468853931	62.3201160310858	52.4753908187416	63.6200900289297	88.662429630738	53.643503827667	0.722979730995733	0.000852888144446188	0.0426191572443488	Ifnar2	16	91169671	91202477	+	3329	protein_coding	interferon (alpha and beta) receptor 2 [Source:MGI Symbol;Acc:MGI:1098243]	-	113	72	68	115	100	63	52	38	60	63	49	62	2.86348954051043	1.91339907391677	1.75697939339948	3.45130133145328	3.01939467337115	1.75399251898241	1.21494711137037	1.13285607572677	1.59389098711377	1.72312391624287	1.44957414647166
ENSMUSG00000026888	334.78390927284	286.677303200318	308.22923073096	457.275898956215	440.652619381495	342.657914579352	256.066566357927	322.102454124211	305.715430226209	212.679761058467	188.483036410174	201.121574930165	361.712812686863	247.694803851192	0.54489110953475	0.000879570368906943	0.043808372046116	Grb14	2	64742820	64855331	-	7185	protein_coding	growth factor receptor bound protein 14 [Source:MGI Symbol;Acc:MGI:1355324]	-	371	298	333	420	406	337	304	301	311	215	176	196	4.35590189543515	3.66924194712468	3.98647469280108	5.84011436339155	5.67979865868746	4.34714484375154	3.29089961956159	4.15761872579725	3.82784881207989	2.72459178887252	2.41237070062156
ENSMUSG00000032511	20.7547976099065	36.5561661799063	21.2891060264627	20.6862906670669	22.7923768645601	26.4365156648758	8.4232423144055	2.14021564202133	19.6601562846437	4.94604095484808	8.56741074591699	15.3919572650636	24.7525421687964	9.85483720114987	1.32595407076088	0.000891309866392276	0.0442480005894283	Scn5a	9	119312474	119408082	-	8764	protein_coding	sodium channel, voltage-gated, type V, alpha [Source:MGI Symbol;Acc:MGI:98251]	-	23	38	23	19	21	26	10	2	20	5	8	15	0.221389194379523	0.383590714616327	0.225734020884934	0.216595817391058	0.240852193314358	0.274961546311395	0.0887494060876657	0.0226481411761899	0.201812836456022	0.0519466315769827	0.0898971177750192
ENSMUSG00000074781	878.920559654301	904.284110766104	866.374053946481	768.659011102589	779.282218512102	822.582352803252	748.826241750649	817.56237525215	690.071485590993	620.233535737949	611.498941989825	637.227030773635	836.683717797472	687.569935182533	0.283512617147384	0.00090083352812179	0.0443817596414657	Ube2n	10	95351007	95381519	+	4221	protein_coding	ubiquitin-conjugating enzyme E2N [Source:MGI Symbol;Acc:MGI:1934835]	-	974	940	936	706	718	809	889	764	702	627	571	621	19.4659031154172	19.7015030207586	19.0735726095947	16.7104514394488	17.0978999644031	17.7637295247691	16.3815213862259	17.9631684767649	14.7076375798129	13.5251454641651	13.3222906966043
ENSMUSG00000026185	14208.9149202429	14428.1415885851	17359.8775446221	10646.9071806972	11926.9252078405	6221.73228282212	8968.22609214753	9837.50119855106	6283.38594857212	4903.50500263639	5939.35749960695	3892.11292709243	12465.416454135	6637.34811143441	0.909252743235161	0.00090124605670328	0.0443817596414657	Igfbp5	1	72897091	72914043	-	6006	protein_coding	insulin-like growth factor binding protein 5 [Source:MGI Symbol;Acc:MGI:96440]	-	15746	14998	18755	9779	10989	6119	10647	9193	6392	4957	5546	3793	221.164731270111	220.919921155233	268.598319410387	162.670181807783	183.910500051006	94.4269816546999	137.882690923363	151.906678912912	94.1179801040134	75.1490244322455	90.9395261954664
ENSMUSG00000048578	4980.24904387278	4985.10666169144	5000.16307630223	4385.49362141817	4493.35429615613	3188.65050480964	3616.94024980572	4402.42357563788	2801.57227056172	2924.09941250618	3339.14833822115	2715.14126155723	4505.50286737507	3299.88751804831	0.449354570010988	0.000902768990139747	0.0443817596414657	Mlec	5	115281040	115296238	-	6007	protein_coding	malectin [Source:MGI Symbol;Acc:MGI:1924015]	-	5519	5182	5402	4028	4140	3136	4294	4114	2850	2956	3118	2646	77.5057128319358	76.317939231663	77.3514569575359	66.993190885039	69.2749767805586	48.3859647239371	55.5996723743164	67.9691113974595	41.9573825644801	44.8060391256813	51.118326633138
ENSMUSG00000020793	120.016873135546	150.072682212247	111.999209965304	14.1537778248352	32.560538377943	35.587617241179	18.5311330916921	23.5423720622347	21.626171913108	21.7625802013315	50.3335381322623	19.4964792024139	77.3984497928424	25.8820457671738	1.58565673454102	0.000913181408785266	0.0445781264288929	Galr2	11	116171765	116174764	+	2456	protein_coding	galanin receptor 2 [Source:MGI Symbol;Acc:MGI:1337018]	-	133	156	121	13	30	35	22	22	22	22	47	19	4.56829595027448	5.61931132749023	4.23768389823154	0.528827247278373	1.22779701152108	1.32081096084248	0.696726200690173	0.888994870500573	0.792164685900096	0.815612877939322	1.88463670543936
ENSMUSG00000074903	27.0714751433563	35.5941618067509	28.6940124704497	44.6388377552495	46.6701050083849	46.7722969455495	9.26556654584605	28.892911167288	22.6091797273402	19.7841638193923	23.5603795512717	17.4442182337388	38.2401481882901	20.2594031741462	0.923225450566558	0.00091556681231088	0.0445781264288929	Gm2058	7	39238355	39239141	+	560	processed_pseudogene	predicted gene 2058 [Source:MGI Symbol;Acc:MGI:3805010]	-	30	37	31	41	43	46	11	27	23	20	22	17	4.51922725048636	5.84521587627853	4.76151566227503	7.31466874889328	7.71816588051893	7.61326219959899	1.52782102579917	4.78498602699951	3.63212652411726	3.25185913671911	3.86894720624239
ENSMUSG00000020366	1228.1425890036	1190.96141396642	1152.38856534548	1237.9111836029	1132.02138427315	1079.82998600377	1077.33269201246	1077.59857575774	1012.49804865915	958.542737049558	1053.79152174779	1012.79078804119	1170.20918703255	1032.09239387798	0.181251569932389	0.000934898519198913	0.0452294375960213	Mapk9	11	49737578	49777248	+	6784	protein_coding	mitogen-activated protein kinase 9 [Source:MGI Symbol;Acc:MGI:1346862]	-	1361	1238	1245	1137	1043	1062	1279	1007	1030	969	984	987	16.9240086538457	16.1443908668504	15.7853807808608	16.7445491752306	15.4536883209929	14.509072803481	14.6640026200471	14.7315542034939	13.4268007787559	13.0055191771025	14.2845778069241
ENSMUSG00000032380	728.222681356285	547.38048832544	648.854927154362	531.311044501507	586.089690802974	706.668399503411	413.58119763731	581.068546808792	466.928711760287	532.194006741653	461.569253936278	476.124544732635	624.75453860733	488.577710269493	0.356374885722291	0.000943926959164121	0.04525807792755	Dapk2	9	66065505	66179524	+	4127	protein_coding	death-associated protein kinase 2 [Source:MGI Symbol;Acc:MGI:1341297]	-	807	569	701	488	540	695	491	543	475	538	431	464	16.4956722319667	12.1973266807077	14.6101642869747	11.8136523648404	13.1520354459229	15.6081459744626	9.25368789245409	13.0578085694928	10.1784184260089	11.8696404253784	10.2849207843983
ENSMUSG00000026249	1587.29082590546	1743.15192415764	1891.02798313318	1606.99815918898	1511.89433201582	1429.60542403136	1388.15033341403	1471.39825388967	1417.49726812281	1260.25123529529	1388.99146718179	1163.63196923881	1628.32810807207	1348.32008785707	0.272554155551806	0.000972376602365959	0.0462550568140752	Serpine2	1	79771914	79838897	-	8287	protein_coding	serine (or cysteine) peptidase inhibitor, clade E, member 2 [Source:MGI Symbol;Acc:MGI:101780]	-	1759	1812	2043	1476	1393	1406	1648	1375	1442	1274	1297	1134	17.9060360034555	19.3440636554726	21.2052100215091	17.7945845272944	16.8961383620611	15.7249388132178	15.4677695436394	16.4668411514225	15.3882446091845	13.9978664323693	15.41348297354
ENSMUSG00000064090	75.8001304013976	60.6062755087921	64.7929313848864	58.7926155800847	71.6331844314746	61.0073438420211	42.1162115720275	54.575498871544	52.0994141543057	36.6007030658758	32.1277902971887	47.2020022795285	65.4387468581094	44.1202700400784	0.570693069553788	0.00101240095747725	0.0476141886843246	Vrk2	11	26421322	26543999	-	6591	protein_coding	vaccinia related kinase 2 [Source:MGI Symbol;Acc:MGI:1917172]	-	84	63	70	54	66	60	50	51	53	37	30	46	1.07512491712375	0.845621654898393	0.913520460261948	0.818542591214675	1.00652902634664	0.84372500678305	0.590046878282736	0.767933831943144	0.711124624724098	0.511140352851009	0.448258045164013
ENSMUSG00000020681	454.800782408386	490.622230309269	559.996049826518	559.618600151177	553.529152425031	711.75234482358	337.77201680766	499.740352411981	448.251563289876	407.553774679482	425.157758266131	423.791890031419	555.053193323993	423.711225914425	0.390197205886992	0.00102742450786642	0.0481716225277742	Ace	11	105858771	105880790	+	5287	protein_coding	angiotensin I converting enzyme (peptidyl-dipeptidase A) 1 [Source:MGI Symbol;Acc:MGI:87874]	-	504	510	605	514	510	700	401	467	456	412	397	413	8.04177983214974	8.53390342586941	9.84277629473866	9.71298330779797	9.69604328069378	12.2712756566262	5.89933266078822	8.76622285116472	7.62740297529282	7.09541271064719	7.39501988489613
ENSMUSG00000007030	249.959953823656	249.159132647256	258.246112234047	280.89805221596	350.568463202519	314.187820786409	209.738733628697	125.202615058248	175.958398747561	232.46392487786	252.738617004551	198.043183477152	283.836589151641	199.024245465678	0.510510448857957	0.00106398341286818	0.0491283792580408	Vwa7	17	35235555	35245717	+	4313	protein_coding	von Willebrand factor A domain containing 7 [Source:MGI Symbol;Acc:MGI:1306798]	-	277	259	279	258	323	309	249	117	179	235	236	193	5.41790347859528	5.31260056457497	5.56411753718205	5.97639208089045	7.52760364537857	6.64018231543971	4.49042775198524	2.69222492283457	3.67024226834458	4.96110204489028	5.388782989872
ENSMUSG00000024782	1117.14954091584	1005.29456994742	966.340290940306	1126.85846528496	1058.21749728315	984.251813984608	854.116770680717	860.366688092576	792.30429827114	989.208190969616	920.996655186076	925.569696872494	1043.01869639271	890.427050012103	0.228274319814168	0.00106511778938416	0.0491283792580408	Ak3	19	28998233	29025361	-	3120	protein_coding	adenylate kinase 3 [Source:MGI Symbol;Acc:MGI:1860835]	-	1238	1045	1044	1035	975	968	1014	804	806	1000	860	902	33.4731823527477	29.6311532466926	28.7817671297816	33.1424484588692	31.4111402114142	28.755554439511	25.2784933359498	25.5744552326242	22.8455494415491	29.1833512269664	27.1457601183907
ENSMUSG00000081194	480.969875046964	490.622230309269	455.401746305202	407.193300499105	523.139316605617	508.394532016843	336.087368344779	445.164853540437	393.203125692873	393.704860005907	312.71049222597	410.45219373503	477.620166797167	381.887148924166	0.323638735225927	0.0010736149199971	0.0492727620836133	Gm8424	X	149707616	149709155	-	988	processed_pseudogene	predicted gene 8424 [Source:MGI Symbol;Acc:MGI:3646584]	-	533	510	492	374	482	500	399	416	400	398	292	400	45.5094112592837	45.6667483932911	42.8331198664626	37.8193004534464	49.0369865000863	46.9044493902419	31.4111455653814	41.7870124775006	35.803394710538	36.6788645947346	29.1061026483601
ENSMUSG00000062743	32.4857701720276	27.8981268215075	12.0329729714789	37.0175727726459	26.0484307023544	19.31899221664	5.0539453886433	11.7711860311173	14.7451172134828	15.8273310555139	11.7801897756359	11.2874353277133	25.8003109427757	11.7442007986844	1.14165735476504	0.00111667317984372	0.0509408958474113	Zfp677	17	21604010	21619527	+	2917	protein_coding	zinc finger protein 677 [Source:MGI Symbol;Acc:MGI:3053207]	zf-C2H2	36	29	13	34	24	19	6	11	15	16	11	11	1.0411109744007	0.879525482778153	0.383334999738599	1.16450490379297	0.827005679889137	0.603695799762511	0.159986245105033	0.374249468966302	0.454753436415987	0.499428485858815	0.371376488771981
ENSMUSG00000001948	37.9000652006988	58.6822667624812	42.5782120529253	57.7038634397128	36.901943495002	43.7219297534485	36.2199419519436	29.9630189882987	29.4902344269655	23.7409965832708	28.9150112674698	19.4964792024139	46.2480467840448	27.9709470700604	0.718485965223995	0.0011200223298687	0.0509408958474113	Spa17	9	37514586	37525018	-	1061	protein_coding	sperm autoantigenic protein 17 [Source:MGI Symbol;Acc:MGI:1333778]	-	42	61	46	53	34	43	43	28	30	24	27	19	3.33937244522272	5.0862922366374	3.72918559667401	4.99067535153565	3.22104811970016	3.75624623542891	3.15225176088115	2.61907288383958	2.50050098779535	2.05961294992954	2.50614693506919
ENSMUSG00000076617	1555.70743823821	1283.31383378934	917.282785748892	2425.73976874868	2414.9065963641	679.215094774502	325.137153336052	460.146363034587	1201.23554899173	112.769733770536	220.610826707362	107.743700855445	1546.02758627729	404.607221115952	1.93388959960118	0.00121192362863534	0.0539892429401742	Ighm	12	113382178	113386350	-	1886	IG_C_gene	immunoglobulin heavy constant mu [Source:MGI Symbol;Acc:MGI:96448]	-	1724	1334	991	2228	2225	668	386	430	1222	114	206	105	77.1128094151564	62.5750203235091	45.1963659551903	118.024544197542	118.582883512868	32.8273447787587	15.9189141490768	22.6272462845427	57.2994795284227	5.50367675737403	10.7568145597253
ENSMUSG00000002012	162.428850860138	177.970809033755	138.841995824757	142.626530388724	123.730045836183	118.964320491941	116.240743938796	117.711860311173	110.096875194005	86.0611126143566	112.44726604016	93.3778740747194	144.09375873925	105.989288695535	0.444819045653763	0.00123329844866602	0.0543044543005377	Pnck	X	72699600	72703723	-	1971	protein_coding	pregnancy upregulated non-ubiquitously expressed CaM kinase [Source:MGI Symbol;Acc:MGI:1347357]	-	180	185	150	131	114	117	138	110	112	87	105	91	7.7040099247256	8.30370596325717	6.54600277624103	6.64023585178764	5.81369048661792	5.50174199057779	5.44578243041186	5.53874023832929	5.02519082329946	4.01904051600597	5.24639305675598
ENSMUSG00000071722	8.12144254300689	12.5060568510206	9.25613305498377	9.79876926334746	17.3656204682363	11.1846797043705	5.89626962008385	2.14021564202133	3.93203125692873	4.94604095484808	2.14185268647925	5.13065242168788	11.3721169808276	4.03117709700819	1.46795007578273	0.00124737008054084	0.0547653147210865	Spin4	X	94066116	94070288	-	4173	protein_coding	spindlin family, member 4 [Source:MGI Symbol;Acc:MGI:2444925]	-	9	13	10	9	16	11	7	2	4	5	2	5	0.181938695921809	0.275601657886333	0.206121438964311	0.215473049712274	0.385394291594634	0.244312272213347	0.130472048038968	0.0475648955830644	0.0847681619314918	0.109096640100809	0.0471997567805097
ENSMUSG00000032357	2.70714751433563	7.69603498524344	3.70245322199351	1.08875214037194	6.5121076755886	3.05036719210106	0	1.07010782101067	0	0	1.07092634323962	0	4.12614378827236	0.356839027375048	3.53544162053271	0.00125093631195356	1	Tinag	9	76858975	76953076	-	1735	protein_coding	tubulointerstitial nephritis antigen [Source:MGI Symbol;Acc:MGI:1349477]	-	3	8	4	1	6	3	0	1	0	0	1	0	0.145865548142499	0.407922223315333	0.198304268541342	0.0575836718827615	0.347604548737264	0.160259121605391	0	0.0572012418640138	0	0	0.0567621282550626
ENSMUSG00000032579	288.762401529134	290.52532069294	273.98153842752	225.371693056992	335.373545292813	213.525703447074	223.215921331746	211.881348560112	219.210742573777	193.884805430045	212.043415961445	193.938661539802	271.256700407745	209.029149232821	0.375710944205143	0.00125125165765267	0.0547774176697456	Hemk1	9	107204283	107215549	-	3646	protein_coding	HemK methyltransferase family member 1 [Source:MGI Symbol;Acc:MGI:1916786]	-	320	302	296	207	309	210	265	198	223	196	198	189	7.40396346029581	7.3278595498675	6.98307324136667	5.67221279164409	8.51874257845485	5.3383078219898	5.65323493314208	5.38956188084055	5.40890505773764	4.89473476201714	5.34818812930928
ENSMUSG00000021190	529.698530305005	487.736217189803	560.921663132017	596.636172923823	606.711365109004	449.420766302889	454.855084977897	489.039274201875	451.200586732572	403.596941915603	356.618472298795	429.948672937444	538.52078582709	430.876505510698	0.320649889491442	0.00126314488228935	0.0549811859795344	Lgmn	12	102360343	102406072	-	2323	protein_coding	legumain [Source:MGI Symbol;Acc:MGI:1330838]	-	587	507	606	548	559	442	540	457	459	408	333	419	21.3166936688173	19.3083697873556	22.4385590816888	23.5684044566044	24.1877949247429	17.6349422564969	18.080580683351	19.5241406232317	17.4736903509162	15.9919237098059	14.1173497244958
ENSMUSG00000089633	7.21906003822835	8.65803935839887	13.8841995824757	11.9762735440913	18.450971747501	20.3357812806737	6.7385938515244	4.28043128404267	8.84707032808965	0.989208190969616	2.14185268647925	2.05226096867515	13.4207209252282	4.17490288496345	1.6599883061207	0.00129179117147796	0.0557488627440957	A230009B12Rik	17	10675145	10711986	+	3123	lncRNA	RIKEN cDNA A230009B12 gene [Source:MGI Symbol;Acc:MGI:2442666]	-	8	9	15	11	17	20	8	4	9	1	2	2	0.216097108359258	0.254951389572083	0.413133892794462	0.35190021706132	0.547155308197545	0.593552302242191	0.199244263836645	0.12711387080892	0.254854135259449	0.0291553172680548	0.063069031394514
ENSMUSG00000035686	383.512564530881	233.76706267677	402.641787891794	462.719659658074	223.582363528542	159.635883053289	212.265706323019	133.763477626333	140.570117435202	249.280464124343	122.085603129317	198.043183477152	310.976553556558	176.001425352561	0.820433191127594	0.00132302805017656	0.0566319459542096	Thrsp	7	97062145	97066937	-	2189	protein_coding	thyroid hormone responsive [Source:MGI Symbol;Acc:MGI:109126]	-	425	243	435	425	206	157	252	125	143	252	114	193	16.3784998570999	9.82081138424286	17.0928722104687	19.3973321400417	9.45921591017097	6.64744684478462	8.95411367418822	5.66720846471356	5.77712062389636	10.4820091679717	5.12881742693871
ENSMUSG00000029471	84.8239554491831	85.6183892108333	116.627276492796	99.0764447738465	93.3402100167699	63.0409219700885	52.2241023493141	56.7157145135653	68.8105469962528	66.2769487949643	63.1846542511378	68.7507424506176	90.4211996522528	62.6604515593086	0.531698604609195	0.00132343761528171	0.0566319459542096	Camkk2	5	122869233	122917472	-	10921	protein_coding	calcium/calmodulin-dependent protein kinase kinase 2, beta [Source:MGI Symbol;Acc:MGI:2444812]	-	94	89	126	91	86	62	62	53	70	67	59	67	0.726099937324426	0.720965457756125	0.992383850971128	0.832487687502041	0.791534272152843	0.526175066724414	0.441567505604274	0.481635399286273	0.566835174933799	0.558601569497762	0.532044250419328
ENSMUSG00000024486	181.378883460487	158.730721570646	163.833555073213	292.874325760052	168.229448286039	250.130109752287	159.199279742264	125.202615058248	103.215820494379	154.31647779126	114.58911872664	152.893442166299	202.529507317121	134.902792329848	0.583220429906026	0.00133042539943932	0.056679420493117	Hbegf	18	36637980	36648858	-	4834	protein_coding	heparin-binding EGF-like growth factor [Source:MGI Symbol;Acc:MGI:96070]	-	201	165	177	269	155	246	189	117	105	156	107	149	3.50768321138287	3.01970248447448	3.14947503866898	5.55961179618598	3.22298832123737	4.71660430922612	3.04104595047549	2.40206166573965	1.92089582502649	2.93837830144582	2.17989352501264
ENSMUSG00000025241	5694.03360515261	6275.15452609287	4904.8249058359	5000.63858072832	5096.80960742734	5155.12055465079	4235.20623568308	4920.35576100705	4158.12305420214	4590.91521428999	4688.51553070307	4715.06957553116	5354.43029664797	4551.36422856941	0.234677890784422	0.00133624789531894	0.056679420493117	Fyco1	9	123618565	123680964	-	8862	protein_coding	FYVE and coiled-coil domain containing 1 [Source:MGI Symbol;Acc:MGI:107277]	-	6310	6523	5299	4593	4696	5070	5028	4598	4230	4641	4378	4595	60.0659798853479	65.1182155517951	51.4320368840553	51.7801773416049	53.263539402501	53.0245749735103	44.1297378584989	51.4922842481862	42.2114024232873	47.6836595687627	48.6521639205204
ENSMUSG00000030322	39.7048302102559	53.8722448967041	39.8013721364302	40.2838291937618	32.560538377943	37.6211953692464	26.9543754060976	32.10323463032	20.6431640988759	18.7949556284227	29.9859376107095	20.5226096867515	40.6406683640569	24.8340461768629	0.715573696115725	0.00133722844335372	0.056679420493117	Mbd4	6	115817658	115830332	-	5280	protein_coding	methyl-CpG binding domain protein 4 [Source:MGI Symbol;Acc:MGI:1333850]	MBD	44	56	43	37	30	37	32	30	21	19	28	20	0.702990905631211	0.938298371622106	0.700496683452974	0.700110571309446	0.571111640207531	0.649484489359729	0.471393815122608	0.563887242239	0.351727667355228	0.327649443320941	0.52225458155889
ENSMUSG00000078867	36.0953001911417	29.8221355678183	22.214719331961	22.8637949478107	27.1337819816192	22.3693594087411	13.4771877030488	10.7010782101067	18.6771484704115	5.93524914581769	8.56741074591699	21.5487401710891	26.7498485715153	13.1511357410651	1.02439965978607	0.00134083683391961	0.056679420493117	Gm14418	2	177078917	177090113	-	2441	protein_coding	predicted gene 14418 [Source:MGI Symbol;Acc:MGI:3702408]	zf-C2H2	40	31	24	21	25	22	16	10	19	6	8	21	1.38236638550996	1.12351990890082	0.845697433640053	0.859508842707257	1.02945154318441	0.835325777915853	0.509823708285	0.406571710913822	0.68834629814238	0.223806773850394	0.322760483482289
ENSMUSG00000066438	13.5357375716781	16.3540743436423	4.62806652749189	2.17750428074388	6.5121076755886	2.03357812806737	0.84232423144055	1.07010782101067	0.983007814232184	0	1.07092634323962	3.07839145301273	7.5401780878687	1.17412627715596	2.70532711582684	0.00135133762156444	1	Plekhd1	12	80739365	80770988	+	3939	protein_coding	pleckstrin homology domain containing, family D (with coiled-coil domains) member 1 [Source:MGI Symbol;Acc:MGI:3036228]	-	15	17	5	2	6	2	1	1	1	0	1	3	0.321244892139167	0.381812197787692	0.109183138461294	0.0507274286451339	0.153108375744898	0.047059249553246	0.0197461232534222	0.0251952664722173	0.0224509735808654	0	0.0250018513639334
ENSMUSG00000032612	1506.07640047539	1551.71305389971	1581.87313909673	1770.31098024477	1549.88162679009	1557.72084609961	1472.38275655808	1462.83739132158	1376.21093992506	1277.06777454177	1372.9275720332	1423.24298177622	1586.26267443438	1397.44490269265	0.182200125731643	0.00135761412273365	0.0571288535691048	Usp4	9	108225052	108269744	+	8628	protein_coding	ubiquitin specific peptidase 4 (proto-oncogene) [Source:MGI Symbol;Acc:MGI:98905]	-	1669	1613	1709	1626	1428	1532	1748	1367	1400	1291	1282	1387	16.3183841654867	16.5390701447358	17.0374061548436	18.8282188902616	16.6361087517476	16.4569599138295	15.7579281592098	15.7240101280442	14.3495756732777	13.6240384879604	14.633089825439
ENSMUSG00000060675	3228.72460209763	2949.50540809455	2779.61675641163	2460.57983724058	3316.83350943313	3121.54242658341	2373.66968419947	2623.90437711816	2290.40820716099	2489.83701667052	2579.86156086425	2673.06991169939	2976.13375664349	2505.12512628546	0.248816341366656	0.00137075945145645	0.0573172028467817	Plaat3	19	7534824	7565910	+	6396	protein_coding	phospholipase A and acyltransferase 3 [Source:MGI Symbol;Acc:MGI:2179715]	-	3578	3066	3003	2260	3056	3070	2818	2452	2330	2517	2409	2605	47.1913970046618	42.4082697417946	40.3848456642997	35.301959946763	48.0262386421923	44.4867728932165	34.268915293552	38.0466959291315	32.2157781267382	35.8314609942802	37.0925332530931
ENSMUSG00000025887	125.431168164218	138.528629734382	124.032182936783	79.4789062471516	144.351720142214	144.384047092783	58.9626962008385	47.0847441244693	76.6746095101103	111.780525579567	83.5322547726906	96.4562655277322	126.034442386255	79.0818492859013	0.673885423575539	0.00138041473422833	0.0574517266511302	Casp12	9	5345430	5373032	+	3840	protein_coding	caspase 12 [Source:MGI Symbol;Acc:MGI:1312922]	-	139	144	134	73	133	142	70	44	78	113	78	94	3.05361674633557	3.31755495680673	3.00154683549327	1.89928644851853	3.48140137343174	3.42734720398614	1.41786420954847	1.13717260518198	1.79632344399277	2.67939643452585	2.00042156686396
ENSMUSG00000020056	170.550293403145	176.046800287444	206.411767126138	175.289094599882	184.50971747501	188.105976846232	150.776037427858	146.604771478461	124.841992407487	131.564689398959	164.922656858902	156.997964103649	183.485608289642	145.951351945886	0.331444205283139	0.0013965022676505	0.0579624752674282	Washc3	10	88036955	88082020	+	4536	protein_coding	WASH complex subunit 3 [Source:MGI Symbol;Acc:MGI:1914532]	-	189	183	223	161	170	185	179	137	127	133	154	153	3.51495452815606	3.56915083536527	4.22866584104872	3.54610559642222	3.76712087191564	3.78006845659102	3.06935986103312	2.99745352400061	2.47600680924794	2.6697362048373	3.34353462267861
ENSMUSG00000022216	451.191252389272	442.522011651498	442.443160028224	647.807523521304	466.701050083849	424.001039702047	368.938013370961	420.552373657192	423.676367934071	303.686914627672	296.646597077376	343.753712253088	479.111006229366	359.54232982006	0.413132671756957	0.00142219115107853	0.0583556516049456	Psme1	14	55815580	55818986	+	2209	protein_coding	proteasome (prosome, macropain) activator subunit 1 (PA28 alpha) [Source:MGI Symbol;Acc:MGI:1096367]	-	500	460	478	595	430	417	438	393	431	307	277	335	19.0943659293222	18.4225173397446	18.6124580160017	26.9103956887151	19.5661968904056	17.4961027894813	15.4221960248578	17.6563842332219	17.2545133123574	12.6541336076222	12.3492960745775
ENSMUSG00000040875	65.8739228488337	70.2263192403464	58.3136382463978	52.2601027378531	59.6943203595621	47.7890860095832	42.958535803468	56.7157145135653	32.4392578696621	32.6438703019973	33.1987166404283	30.7839145301273	59.0262315737627	38.1233349432081	0.633229550547148	0.00142902392186425	0.0583556516049456	Osbpl10	9	114807637	115061293	+	5139	protein_coding	oxysterol binding protein-like 10 [Source:MGI Symbol;Acc:MGI:1921736]	-	73	73	63	48	55	47	51	53	33	33	31	30	1.19832658753248	1.25669851123768	1.05446818801865	0.93317147195882	1.07576584495211	0.847657136363212	0.771897052783954	1.02353379949511	0.567879879909701	0.58468920847022	0.594074930569866
ENSMUSG00000052512	580.231950572603	606.062755087921	731.234511343718	405.015796218362	819.440215844898	365.027273988093	379.888228379688	489.039274201875	446.285547661411	358.093365131001	318.065123942168	257.558751568732	584.502083842599	374.821715147479	0.641108879505953	0.00144984963709936	0.059044109917273	Nav2	7	48558464	49259838	+	32228	protein_coding	neuron navigator 2 [Source:MGI Symbol;Acc:MGI:2183691]	-	643	630	790	372	755	359	451	457	454	362	297	251	1.68309477096017	1.72939441710169	2.10845961335012	1.15321005047077	2.35476339675986	1.0324334717093	1.08845633462669	1.40730354560529	1.24578660669303	1.0227393635902	0.907572324661551
ENSMUSG00000020917	573.915273039154	436.749985412565	911.729105915901	725.108925487712	436.311214264436	283.684148865398	496.128972318484	283.578572567827	349.950781866657	310.611371964459	290.221039017938	224.722576069929	561.249775497528	325.868885634216	0.783647905333767	0.0014536565801501	0.059044109917273	Acly	11	100367179	100418826	-	5279	protein_coding	ATP citrate lyase [Source:MGI Symbol;Acc:MGI:103251]	-	636	454	985	666	402	279	589	265	356	314	271	219	10.1633388743652	7.60835991862225	16.0493008775545	12.6043774762739	7.65434566545999	4.89839184819813	8.67823601490635	4.98194752377855	5.96375090677596	5.41586390036644	5.05563577829259
ENSMUSG00000015755	3679.9158544869	3677.74271857321	3743.18020743544	3539.53320834918	3635.92678553697	3099.17306717467	3078.69506591521	3450.02761493839	2745.54082515049	2907.2828732597	3121.7502905435	3137.90702110431	3562.57864025939	3073.53394848527	0.213268250951669	0.00147768127676575	0.0598598834009293	Tab2	10	7781417	7831994	-	6135	protein_coding	TGF-beta activated kinase 1/MAP3K7 binding protein 2 [Source:MGI Symbol;Acc:MGI:1915902]	-	4078	3823	4044	3251	3350	3048	3655	3224	2793	2939	2915	3058	56.0742672501531	55.1285524580153	56.6980509998924	52.9421088018969	54.8862955283391	46.0470039447628	46.3383577921869	52.1537334213891	40.2603483493946	43.6189066143259	46.7931349149446
ENSMUSG00000043252	3180.89832934437	3208.28458447336	3227.61359627284	2874.30565058192	3017.27655635605	2979.1919576187	2673.5371105923	2953.49758598944	2573.51445765986	2763.84768556911	2794.04682951218	2831.09400628737	3081.26177910787	2764.92294593504	0.156953117080251	0.0015728165428539	0.0629192054429379	Tmem64	4	15265831	15286753	+	4670	protein_coding	transmembrane protein 64 [Source:MGI Symbol;Acc:MGI:2140359]	-	3525	3335	3487	2640	2780	2930	3174	2760	2618	2794	2609	2759	63.6756216449684	63.177991611423	64.2253703394191	56.4788545378588	59.8358679487668	58.1502682110698	52.8637376697775	58.653932931481	49.5762783211789	54.4752556710513	55.0193364435311
ENSMUSG00000025626	111.895430592539	109.668498539719	109.222370048808	114.318974739054	136.754261187361	125.065054876143	74.1245323667684	90.9591647859067	113.045898636701	86.0611126143566	86.7450338024095	72.8552643879679	117.820764997271	87.2985010990184	0.432359855897355	0.00157391205768655	0.0629192054429379	Phf6	X	52001143	52045820	+	6946	protein_coding	PHD finger protein 6 [Source:MGI Symbol;Acc:MGI:1918248]	-	124	114	118	105	126	123	88	85	115	87	81	71	1.5059753348391	1.45196761714547	1.4612306686751	1.51026568172215	1.82334749974694	1.6412370595162	0.985407168957711	1.2144764100051	1.46414544594419	1.14044469580302	1.14844020937593
ENSMUSG00000078532	427.72930726503	399.231814859504	366.542868977357	511.713505974812	378.787596463403	305.036719210106	315.029262558766	384.168707742829	288.02128957003	206.74451191265	273.086217526104	215.487401710891	398.173635458368	280.422898503545	0.505545459062094	0.00158156688458419	0.0629443920456655	Nkain1	4	130297197	130339644	+	1426	protein_coding	Na+/K+ transporting ATPase interacting 1 [Source:MGI Symbol;Acc:MGI:1914399]	-	474	415	396	470	349	300	374	359	293	209	255	210	28.0407592652898	25.7463358031752	23.886208054701	32.9288956779788	24.6002534278453	19.4985677409084	20.3995177638262	24.9850291119418	18.1705994291469	13.3449366536327	17.6107886348149
ENSMUSG00000040605	47.8262727532628	41.3661880456835	58.3136382463978	81.6564105278955	60.7796716388269	66.0912891621896	51.3817781178735	22.472264241224	38.3373047550552	34.6222866839366	28.9150112674698	36.9406974361527	59.3389117290427	35.444890416952	0.730348471039928	0.00158746428520806	0.0629443920456655	Bace2	16	97157942	97244136	+	7887	protein_coding	beta-site APP-cleaving enzyme 2 [Source:MGI Symbol;Acc:MGI:1860440]	-	53	43	63	75	56	65	61	21	39	35	27	36	0.566885020896983	0.482329109142266	0.687068849781646	0.950053924653777	0.713690417888352	0.763840177467057	0.601569513022574	0.264248414773088	0.437294410100942	0.404060093062601	0.337139837467783
ENSMUSG00000109715	22.5595626194636	16.3540743436423	24.0659459429578	26.1300513689266	31.4751870986782	8.13431251226948	6.7385938515244	17.1217251361707	6.88105469962528	8.90287371872654	8.56741074591699	2.05226096867515	21.4531889809897	8.37731985343984	1.36293821791411	0.00159146508606047	0.0629443920456655	Gm45606	11	75421102	75423897	-	2796	lncRNA	predicted gene 45606 [Source:MGI Symbol;Acc:MGI:5791442]	-	25	17	26	24	29	8	8	16	7	9	8	2	0.754282087587136	0.537896368771716	0.799848493732112	0.857576572674602	1.04254428169501	0.265187959928807	0.222546436323978	0.567920770438134	0.221402251267955	0.293086016614169	0.281780522239009
ENSMUSG00000055214	142.57643575501	171.236778421667	124.032182936783	107.786461896822	93.3402100167699	77.2759688665601	85.0747473754955	92.0292726069174	66.8445313677885	19.7841638193923	62.1137279078982	29.7577840457897	119.374672982268	59.2673711872136	1.01022996679482	0.00159525975495894	0.0629443920456655	Pld5	1	175789872	176102878	-	10094	protein_coding	phospholipase D family, member 5 [Source:MGI Symbol;Acc:MGI:2442056]	-	158	178	134	99	86	76	101	86	68	20	58	29	1.32045844766869	1.56006811257275	1.14186049616546	0.979875114022441	0.856384563719159	0.697832632418167	0.778262128890257	0.845551545326877	0.59575373247295	0.180408273881782	0.565878043026248
ENSMUSG00000034459	51.435802772377	50.9862317772378	46.2806652749189	43.5500856148776	39.0726460535316	44.7387188174822	35.3776177205031	33.1733424513307	26.541210984269	33.6330784929669	28.9150112674698	24.6271316241018	46.0106917184042	30.3778987567736	0.598740008889559	0.00161014160125495	0.0632032585650229	Ifit1	19	34618271	34627409	+	2656	protein_coding	interferon-induced protein with tetratricopeptide repeats 1 [Source:MGI Symbol;Acc:MGI:99450]	-	57	53	50	40	36	44	42	31	27	34	27	24	1.81041332624905	1.76536558946543	1.61924842770721	1.50463359512938	1.36241090073604	1.53541432522033	1.22995449503	1.15834668435843	0.898994123963019	1.16557601587221	1.00113776284202
ENSMUSG00000037735	17.1452675907923	35.5941618067509	23.1403326374594	28.3075556496704	22.7923768645601	10.1678906403369	15.1618361659299	9.630970389096	7.86406251385747	6.92445733678731	6.42555805943774	14.3658267807261	22.8579308649283	10.0621185409724	1.17301323827499	0.00161551318149207	0.063250672010428	2810032G03Rik	12	5425870	5466631	+	3173	lncRNA	RIKEN cDNA 2810032G03 gene [Source:MGI Symbol;Acc:MGI:1919919]	-	19	37	25	26	21	10	18	9	8	7	6	14	0.505143165723026	1.03161704718436	0.677706243931666	0.818657245077646	0.665246965712902	0.29209956506498	0.441235307568277	0.281499335552025	0.222967248496764	0.200871223068688	0.186225576783864
ENSMUSG00000030306	2763.99761213668	2418.47899411275	2737.9641576642	2329.92958039595	2633.06220349632	2709.74285564977	1904.49508728708	2300.73181517293	2131.16094125537	2537.31900983706	2125.78879133065	2236.96445585592	2598.86256724261	2206.0766834565	0.236853384299981	0.00163205760342938	0.0635033683319474	Tmtc1	6	148133928	148345887	-	8578	protein_coding	transmembrane and tetratricopeptide repeat containing 1 [Source:MGI Symbol;Acc:MGI:3039590]	-	3063	2514	2958	2140	2426	2665	2261	2150	2168	2565	1985	2180	30.1225620510385	25.9278251695411	29.6608558437013	24.9245063340528	28.4274846921486	28.7946731950326	20.5013445603539	24.8746715391977	22.3508680973587	27.2264540917658	22.7893857142958
ENSMUSG00000069372	831.094286901038	683.985109313511	549.814303466036	640.1862585387	562.211962659149	782.927579305938	361.357095287996	430.183344046288	313.579492740067	479.765972620264	487.271486174029	699.820990318227	675.036583364062	461.996396864478	0.547910781390161	0.00163450839429869	0.0635033683319474	Ctxn3	18	57601588	57611205	+	1605	protein_coding	cortexin 3 [Source:MGI Symbol;Acc:MGI:3642816]	-	921	711	594	588	518	770	429	402	319	485	455	682	48.4078223615959	39.1905557514365	31.8333950336482	36.601688711125	32.4405644949783	44.4648335428292	20.7897889118092	24.8574144317095	17.5766783764948	27.514172633424	27.9186561356715
ENSMUSG00000034161	145.283583269345	95.2384329423876	93.4869438553361	177.466598880626	96.5962638545642	92.5278048270654	69.0705869781251	107.010782101067	59.9634766681632	57.3740750762377	82.461328429451	44.1236108265158	116.766604604887	70.0006433465932	0.73940725447658	0.00177290612707681	0.0674252404833982	Scx	15	76341652	76343658	+	2007	protein_coding	scleraxis [Source:MGI Symbol;Acc:MGI:102934]	bHLH	161	99	101	163	89	91	82	100	61	58	77	43	6.76720692416293	4.36389889684593	4.32858102863005	8.11407589776002	4.45734565630831	4.20237691656988	3.17785666099097	4.94490057967434	2.68784129598244	2.63130006877521	3.77834405791484
ENSMUSG00000037062	4674.34137475285	4666.68321417699	4835.40390792352	5000.63858072832	4662.66909572144	4540.97995997444	4249.52574761757	4667.81031524853	4171.88516360139	4262.49809488807	4300.84019445033	4289.22542453107	4730.11935554626	4323.63082338949	0.129756763937736	0.00177539965725491	0.0674252404833982	Sh3glb1	3	144389439	144426096	-	7467	protein_coding	SH3-domain GRB2-like B1 (endophilin) [Source:MGI Symbol;Acc:MGI:1859730]	-	5180	4851	5224	4593	4296	4466	5045	4362	4244	4309	4016	4180	58.5213803321764	57.4740738198097	60.1767276189249	61.4538545066698	57.8298147467998	55.4336594951383	52.5512249301509	57.9754925021812	50.2632288287482	52.5436331275525	52.9670398781967
ENSMUSG00000050052	262.593308890556	266.475211364054	272.130311816523	259.123009408522	283.276683888104	236.911851919849	218.161975943102	204.390593813037	186.771484704115	202.787679148771	228.10731111004	253.454229631381	263.418396214601	215.612212391741	0.289392335259659	0.00181754696231968	0.0683635411969006	Tdrp	8	14002008	14025032	-	4695	protein_coding	testis development related protein [Source:MGI Symbol;Acc:MGI:1919398]	-	291	277	294	238	261	233	259	191	190	205	213	247	5.22863523421553	5.21952558344602	5.38621002876747	5.06454220032986	5.58777088489311	4.5996131490655	4.29073795298501	4.03740863367544	3.57881429982013	3.97564887002507	4.46788675341846
ENSMUSG00000024592	176.866970936594	236.653075796236	186.973887710672	194.886633126577	198.619284105452	223.693594087411	157.514631279383	157.305849688568	144.502148692131	162.230143319017	156.355246112985	187.781878633776	202.948907627157	160.948316287643	0.334369051979083	0.00181810747439588	0.0683635411969006	C330018D20Rik	18	57088905	57108440	-	3233	protein_coding	RIKEN cDNA C330018D20 gene [Source:MGI Symbol;Acc:MGI:1924672]	-	196	246	202	179	183	220	187	147	147	164	146	183	5.11424253029573	6.73156836271332	5.37424195760007	5.53154131094025	5.68956501942597	6.30692924185771	4.49887292471638	4.51249326668958	4.02098811798616	4.61878662413058	4.44739087791213
ENSMUSG00000001942	147.990730783681	147.186669092781	147.172515574242	170.934086038395	174.741555961627	156.585515861188	117.083068170236	149.815094941493	139.58710962097	93.9747781421135	99.596149921285	109.795961824121	157.435178885319	118.308693770036	0.410789111301031	0.00185810105354312	0.0695053158494671	Siae	9	37466994	37560951	+	10497	protein_coding	sialic acid acetylesterase [Source:MGI Symbol;Acc:MGI:104803]	-	164	153	159	157	161	154	139	140	142	95	93	107	1.3179823780911	1.28947549049933	1.30287718017427	1.49428449104552	1.54168042649525	1.35974198030372	1.02995304847452	1.32363357614261	1.1963115805253	0.824039754565385	0.872521025492581
ENSMUSG00000020841	1451.0310676839	1331.41405244712	1286.60249464274	1208.51487581285	1425.06622967464	1261.8352284658	1011.6314019601	1197.45065171094	1099.98574412581	1149.45991790669	1034.51484756948	1285.74149687498	1327.41065812118	1129.797343358	0.23325453483932	0.00187593127421357	0.069505541430679	Cpd	11	76669250	76737844	-	8332	protein_coding	carboxypeptidase D [Source:MGI Symbol;Acc:MGI:107265]	-	1608	1384	1390	1110	1313	1241	1201	1119	1119	1162	966	1253	16.2804998980555	14.695138614884	14.3495105985276	13.3098313124599	15.8397799702686	13.8045896862628	11.2114444759687	13.3286376662887	11.876869508197	12.6983303975388	11.4178942122861
ENSMUSG00000044033	111.895430592539	124.098564137051	126.809022853278	68.5913848434322	90.0841561789756	107.779640787571	58.9626962008385	78.1178709337787	64.8785157393241	92.9855699511439	66.3974332808567	70.8030034192928	104.876366565474	72.0241815875391	0.547941232067984	0.00190582456010504	0.070183222079565	Ccdc141	2	76840246	77000980	-	11717	protein_coding	coiled-coil domain containing 141 [Source:MGI Symbol;Acc:MGI:1919735]	-	124	129	137	63	83	106	70	73	66	94	62	69	0.892763051616661	0.974002650116511	1.00571676006944	0.537183857228407	0.71202516345068	0.838475578346208	0.464675135671769	0.618317255977355	0.498136844389512	0.730467973700154	0.521114802116334
ENSMUSG00000024302	2131.42747628692	2151.04177837554	2249.24033236106	1917.29251919499	1873.31630801099	1992.90656550602	1779.83110103388	1879.10933369473	1643.58906539621	1643.07480520053	1972.64632424739	1732.10825756183	2052.53749662259	1775.05981452243	0.210274230860731	0.00192551966833639	0.0706535489896091	Dtna	18	23548192	23792772	+	16930	protein_coding	dystrobrevin alpha [Source:MGI Symbol;Acc:MGI:106039]	-	2362	2236	2430	1761	1726	1960	2113	1756	1672	1661	1842	1688	11.7693882039049	11.6842730985152	12.3458462992281	10.392050096392	10.2474902312867	10.7300092327485	9.70756625359843	10.2937233040411	8.7337443361706	8.93310482755656	10.7149664989077
ENSMUSG00000020225	479.165110037407	512.748330891844	498.905571663625	571.594873695268	503.602993578851	471.79012571163	414.42352186875	483.688735096821	384.356055364784	400.629317342694	453.001843190361	434.053194874795	506.301167596438	428.358777956368	0.241633898909892	0.00194075145426651	0.0710408562452109	Tmbim4	10	120037495	120060822	+	2581	protein_coding	transmembrane BAX inhibitor motif containing 4 [Source:MGI Symbol;Acc:MGI:1915462]	-	531	533	539	525	464	464	492	452	391	405	423	423	17.3555135632781	18.2694747976545	17.9627287185649	20.3221724626929	18.0702289755552	16.6621468755268	14.8267144175332	17.3802239033696	13.3970726499792	14.2875174778748	16.1402594874203
ENSMUSG00000041912	200.328916060837	184.704839645843	202.709313904145	201.419145968809	183.424366195745	182.00524246203	175.203440139634	162.656388793621	152.366211205988	155.30568598223	143.50412999411	155.971833619312	192.431970706235	157.501281622482	0.287132594366347	0.00195682127044514	0.0714569036522407	Tdrkh	3	94320580	94341975	+	6142	protein_coding	tudor and KH domain containing protein [Source:MGI Symbol;Acc:MGI:1919884]	-	222	192	219	185	169	179	208	152	155	157	134	152	3.04911718105104	2.76552936809679	3.0669440490195	3.00926719025877	2.76573504173442	2.70112200702151	2.63403382204622	2.45605853213574	2.23173716459288	2.3274459076876	2.14858795148478
ENSMUSG00000031266	55.0453327914911	64.4542930014138	62.9417047738896	64.2363762819444	49.9261588461792	47.7890860095832	42.958535803468	42.8043128404267	43.2523438262161	33.6330784929669	39.6242746998661	35.9145669518152	57.3988252840836	39.6978521024598	0.531710928403049	0.00196205651760691	0.071476260333253	Gla	X	133488898	133501874	-	3265	protein_coding	galactosidase, alpha [Source:MGI Symbol;Acc:MGI:1347344]	-	61	67	68	59	46	47	51	40	44	34	37	35	1.57607761997564	1.81542568335723	1.79141941826244	1.80537597925846	1.41614696450848	1.33418377450859	1.21493995536194	1.21585488066235	1.19176506497436	0.94816842210003	1.11603210515582
ENSMUSG00000027776	34.2905351815846	60.6062755087921	49.9831184969124	63.1476241415725	60.7796716388269	48.8058750736169	42.1162115720275	20.3320485992027	34.4052734981264	31.6546621110277	38.5533483566264	28.7316535614521	52.9355166735509	32.6321996164105	0.687398896228627	0.00196774911749114	0.071512145559349	Il12a	3	68597977	68605880	+	1773	protein_coding	interleukin 12a [Source:MGI Symbol;Acc:MGI:96539]	-	38	63	54	58	56	48	50	19	35	32	36	28	1.80803075559973	3.14353769172888	2.61973024811595	3.26827123607574	3.17477514150334	2.5091896310015	2.19345683855697	1.06353013990255	1.74574363943937	1.64335351748467	1.99964045731033
ENSMUSG00000020532	628.058223325866	423.281924188389	846.010561225517	754.505233277754	396.15321693164	278.60020354523	387.469146462653	337.08396361836	290.970313012726	352.158115985183	314.852344912449	384.798931626591	554.434893749066	344.55546926966	0.68633801679373	0.0019724854399863	0.0715131893050881	Acaca	11	84020498	84292477	+	17074	protein_coding	acetyl-Coenzyme A carboxylase alpha [Source:MGI Symbol;Acc:MGI:108451]	-	696	440	914	693	365	274	460	315	296	356	294	375	3.43878414187178	2.27983941430629	4.6044999122961	4.05505539455299	2.14877660577087	1.4873605837333	2.09551309404978	1.83096572037778	1.53312509902592	1.89847322682536	1.69578271064923
ENSMUSG00000040136	170.550293403145	216.450983959972	111.073596659805	187.265368143974	153.034530376332	183.022031526063	117.083068170236	126.272722879259	97.3177736089862	152.338061409321	117.801897756359	109.795961824121	170.232800678215	120.10158094138	0.502824546617157	0.00200721974861812	0.0724383500595778	Abcc8	7	45753947	45829457	-	8090	protein_coding	ATP-binding cassette, sub-family C (CFTR/MRP), member 8 [Source:MGI Symbol;Acc:MGI:1352629]	-	189	225	120	172	141	180	139	118	99	154	110	107	1.97080763160888	2.46048575288509	1.27586368078824	2.12411858631071	1.75187966172931	2.06217238060831	1.336392725567	1.44756616153517	1.08220075507637	1.73325297868144	1.33906701822975
ENSMUSG00000024966	1474.49301280814	1464.17065594256	1551.32790001528	1474.17039806361	1274.20240185684	1394.01780679018	1319.92207066734	1336.56466844232	1294.62129134379	1224.63974042038	1230.49436838233	1231.35658120509	1438.73036257943	1272.93312007688	0.177025268657594	0.00200754034461736	0.0724383500595778	Stip1	19	6998070	7017335	-	2108	protein_coding	stress-induced phosphoprotein 1 [Source:MGI Symbol;Acc:MGI:109130]	-	1634	1522	1676	1354	1174	1371	1567	1249	1317	1238	1149	1200	65.3901597609905	63.8749986623637	68.3872213378352	64.1721945684366	55.9797777733591	60.2792486837319	57.8184192927067	58.8026324183804	55.2505146866381	53.4736456903375	53.6793899944929
ENSMUSG00000051067	280.640958986127	382.877740515861	343.402536339898	283.075556496704	230.09447120413	208.441758126906	197.103870157089	233.283504980325	207.414648802991	237.409965832708	200.26322618581	190.860270086789	288.088836944938	211.055914340952	0.45059462312047	0.00205478925895611	0.0735738151966339	Lingo3	10	80668635	80679873	-	3559	protein_coding	leucine rich repeat and Ig domain containing 3 [Source:MGI Symbol;Acc:MGI:3609246]	-	311	398	371	260	212	205	234	218	211	240	187	186	7.37162702954673	9.89331739484184	8.96638684293577	7.29867782700582	5.98744521478601	5.33859352599022	5.11394077040851	6.0790181821371	5.24294892421778	6.14006557986863	5.17454023650289
ENSMUSG00000060402	12.6333550668996	9.6200437315543	15.7354261934724	20.6862906670669	15.1949179097067	15.2518359605053	8.4232423144055	12.841293852128	1.96601562846437	2.96762457290885	4.28370537295849	2.05226096867515	14.8536449215342	5.42235711825673	1.44814539930487	0.00205838137440388	0.0735738151966339	Chst8	7	34373893	34512136	-	6634	protein_coding	carbohydrate sulfotransferase 8 [Source:MGI Symbol;Acc:MGI:1916197]	-	14	10	17	19	14	15	10	12	2	3	4	2	0.178026035794458	0.133355640912742	0.220416958118288	0.286138942359848	0.212122261301079	0.209564045813502	0.117244467131791	0.179519122039308	0.0266609541558724	0.0411751835219182	0.05938033917548
ENSMUSG00000049103	52.3381852771555	62.530284255103	28.6940124704497	56.6151112993409	74.8892382692689	38.63798443328	47.1701569606708	27.8228033462773	27.5242187985011	20.7733720103619	23.5603795512717	25.6532621084394	52.2841360007663	28.7506987959204	0.85142657250101	0.00207170928891561	0.0738763751359554	Ccr2	9	123901987	123913594	+	6760	protein_coding	chemokine (C-C motif) receptor 2 [Source:MGI Symbol;Acc:MGI:106185]	-	58	65	31	52	69	38	56	26	28	21	22	25	0.723789453135093	0.850655117129931	0.394445084448819	0.768520543973778	1.02597333708288	0.521000191688534	0.644331191084748	0.381708287054092	0.366296268961658	0.282854019584444	0.320504502292269
ENSMUSG00000036402	431.338837284144	459.838090368296	461.88103944369	540.021061624482	512.28580381297	438.236086598518	427.058385340359	436.603990972352	351.916797495122	364.028614276819	368.39866207443	410.45219373503	473.933486522017	393.076440649019	0.268079064697069	0.00208975513074136	0.0743453634451805	Gng12	6	66873381	66998334	+	4727	protein_coding	guanine nucleotide binding protein (G protein), gamma 12 [Source:MGI Symbol;Acc:MGI:1336171]	-	478	478	499	496	472	431	507	408	358	368	344	400	8.53047563930744	8.94600532743033	9.08001348919478	10.4832250212459	10.0366799609308	8.45069933359338	8.34238409225338	8.56602815542587	6.69759039702567	7.08846129569574	7.1668941459174
ENSMUSG00000022111	168.745528393588	176.046800287444	204.560540515141	191.620376705461	175.826907240892	158.619093989255	147.406740502096	133.763477626333	134.672070549809	168.165392464835	144.575056337349	120.057266667496	179.23654118863	141.44000069132	0.340489651944078	0.00211126438361541	0.0747604131736637	Uchl3	14	101891403	101933561	+	3831	protein_coding	ubiquitin carboxyl-terminal esterase L3 (ubiquitin thiolesterase) [Source:MGI Symbol;Acc:MGI:1355274]	-	187	183	221	176	162	156	175	125	137	170	135	117	4.11775409093301	4.22596402746459	4.96194186949553	4.58985905667451	4.25046595813029	3.77410022219745	3.55298783911911	3.23819350802871	3.16249301386034	4.04042012288775	3.47040185083321
ENSMUSG00000037737	3.60953001911417	0.96200437315543	2.77683991649513	3.26625642111582	2.17070255852953	5.08394532016843	0	1.07010782101067	0	0	0	0	2.97821310142975	0.178351303501778	3.54470136049962	0.00211387455725662	1	Actrt3	3	30651222	30654088	-	1961	protein_coding	actin related protein T3 [Source:MGI Symbol;Acc:MGI:1923902]	-	4	1	3	3	2	5	0	1	0	0	0	0	0.1720732456415	0.045113784896233	0.131587674369924	0.15284192358479	0.102514685034702	0.236316144811622	0	0.050608951878666	0	0	0
ENSMUSG00000032528	43.3143602293701	45.2142055383052	48.1318918859156	68.5913848434322	72.7185357107393	51.856242265718	32.8506450261814	33.1733424513307	38.3373047550552	31.6546621110277	29.9859376107095	46.1758717951909	54.9711034122467	35.3629606249159	0.630250855294572	0.00212947744058649	0.0751333181433441	Vipr1	9	121471782	121502020	+	5800	protein_coding	vasoactive intestinal peptide receptor 1 [Source:MGI Symbol;Acc:MGI:109272]	-	48	47	52	63	67	51	39	31	39	32	28	45	0.698142692488927	0.716896933195018	0.771164271887926	1.0852040095078	1.16112904505642	0.814972895129486	0.523003310398962	0.530442895457928	0.594645002149332	0.502356170086263	0.475431757005334
ENSMUSG00000011832	280.640958986127	320.347456260758	304.526777508966	322.270633550094	333.202842734283	298.935984825904	266.174457135214	298.560082061976	270.32714891385	239.388382214647	220.610826707362	233.957750428967	309.987442311022	254.836441243669	0.280844109760895	0.0021486598678673	0.0753817368424301	Evi5l	8	4216567	4261257	+	8524	protein_coding	ecotropic viral integration site 5 like [Source:MGI Symbol;Acc:MGI:2442167]	-	311	333	329	296	307	294	316	279	275	242	206	228	3.07785319077391	3.45611074805769	3.31989239346041	3.46934192070753	3.62016707457688	3.19672201390952	2.88344363215542	3.24837155594836	2.85305676409349	2.58500674688042	2.38002724772899
ENSMUSG00000054477	45.1191252389272	38.4801749262172	55.5367983299026	27.2188035092985	56.4382665217678	37.6211953692464	23.5850784803354	23.5423720622347	31.4562500554299	29.6762457290885	29.9859376107095	13.3396962963885	43.4023939825599	25.2642633723644	0.782731111638549	0.00216794795767132	0.075883173790288	Kcnn2	18	45401927	45819091	+	7468	protein_coding	potassium intermediate/small conductance calcium-activated channel, subfamily N, member 2 [Source:MGI Symbol;Acc:MGI:2153182]	-	50	40	60	25	52	37	28	22	32	30	28	13	0.56480254871281	0.473851806007032	0.691064353078257	0.334452566673109	0.699894714940992	0.459196318133284	0.291622847598614	0.292363604974479	0.378936839571629	0.365768837017147	0.369242660770078
ENSMUSG00000037846	29.7786226576919	17.3160787167977	26.8427858594529	9.79876926334746	42.3286998913259	19.31899221664	15.1618361659299	13.9114016731387	13.7621093992506	4.94604095484808	5.35463171619812	6.15678290602546	24.230658100876	9.88213380256513	1.28567975736973	0.00220096504333096	0.076861747064921	Rtkn2	10	67815400	67895570	+	5547	protein_coding	rhotekin 2 [Source:MGI Symbol;Acc:MGI:2158417]	-	33	18	29	9	39	19	18	13	14	5	5	6	0.501864789309464	0.287078849696634	0.449688086878386	0.162100060654285	0.706708184313051	0.317465413359878	0.25239582313217	0.23258950968863	0.223198375534596	0.0820732430396027	0.0887707702564752
ENSMUSG00000037712	4026.43073632186	4068.31649407431	3896.83201614817	3759.46114070431	4041.84816398199	3690.94430244228	3626.20581635157	3889.84192937377	3176.09824778418	3059.62093466902	3485.86524724497	3145.08993449467	3913.97214227882	3397.12035165303	0.20439172660396	0.0022506764075282	0.077895919158419	Fermt2	14	45696252	45767575	-	5191	protein_coding	fermitin family member 2 [Source:MGI Symbol;Acc:MGI:2385001]	-	4462	4229	4210	3453	3724	3630	4305	3635	3231	3093	3255	3065	72.511934215214	72.0731518003502	69.7593808476185	66.4575586562106	72.1094732559008	64.8121724026736	64.5044907969498	69.4957622991374	55.0436327730838	54.2523615250284	61.753007543989
ENSMUSG00000020790	318.541024186826	364.599657425908	349.881829478387	371.264479866831	414.604188679141	357.909750539857	283.863265995465	321.0323463032	316.528516182763	285.881167190219	315.923271255689	309.891406269948	362.800155029492	305.519995532881	0.247322375733592	0.0022597469542877	0.0780078248366951	Ankfy1	11	72580832	72662972	+	11332	protein_coding	ankyrin repeat and FYVE domain containing 1 [Source:MGI Symbol;Acc:MGI:1337008]	-	353	379	378	341	382	352	337	300	322	289	295	302	2.62784104858261	2.95882651754266	2.86917332415876	3.00639919823134	3.38836726036293	2.87896960662562	2.31308269413101	2.62736025328443	2.51287256875038	2.32210061192473	2.56373775980828
ENSMUSG00000048852	39.7048302102559	43.2901967919944	48.1318918859156	17.420034245951	46.6701050083849	17.2854140885727	12.6348634716082	6.420646926064	21.626171913108	27.6978293471492	16.0638951485944	8.20904387470061	35.4170787051791	15.4420751135374	1.19776503782871	0.00227049912743687	0.0780078248366951	Gm12185	11	48795483	48883053	-	5587	protein_coding	predicted gene 12185 [Source:MGI Symbol;Acc:MGI:3652173]	-	44	45	52	16	43	17	15	6	22	28	15	8	0.664362266284731	0.712558787930567	0.800564305879715	0.28611468256049	0.773612474152604	0.282014366192412	0.208824000792635	0.10658044170474	0.348229187143482	0.456319592480363	0.264405653810275
ENSMUSG00000010358	115.504960611654	114.478520405496	116.627276492796	138.271521827236	108.535127926477	102.695695467402	92.6556654584605	82.3983022178214	66.8445313677885	83.0934880414477	84.6031811159303	109.795961824121	116.018850455177	86.5651883375948	0.421204115818103	0.00229348456546888	0.07846919827486	Ifi35	11	101339233	101349524	+	1727	protein_coding	interferon-induced protein 35 [Source:MGI Symbol;Acc:MGI:1917360]	-	128	119	126	127	100	101	110	77	68	84	79	107	6.25242635234245	6.0959512041691	6.2755205769865	7.3470030000041	5.82024601485382	5.42038355038038	4.95413882135224	4.42489861425763	3.48207190247942	4.42870451045938	4.5049803759584
ENSMUSG00000110444	162.428850860138	164.502747809579	170.312848211701	130.650256844633	167.144097006774	162.68625024539	125.506310484642	132.693369805323	113.045898636701	130.575481207989	119.943750442838	142.632137322923	159.620841829702	127.399491316736	0.327776500973194	0.00230564076523027	0.0787078401451979	Gm10033	8	69819162	69848191	-	10690	protein_coding	predicted gene 10033 [Source:MGI Symbol;Acc:MGI:3642803]	-	180	171	184	120	154	160	149	124	115	132	112	139	1.420449350948	1.41515908353964	1.4805111012427	1.12150799681861	1.44802711844574	1.38721335072207	1.08411758136476	1.15119505843068	0.951352129796849	1.12430976326603	1.03180699368791
ENSMUSG00000068923	220.181331165965	194.324883377397	170.312848211701	188.354120284346	234.435876321189	212.50891438304	166.780197825229	157.305849688568	152.366211205988	154.31647779126	171.34821491834	177.520573790401	203.35299562394	163.272920869964	0.315804092489146	0.00232141354415485	0.0788917072690299	Syt11	3	88652007	88682471	-	5205	protein_coding	synaptotagmin XI [Source:MGI Symbol;Acc:MGI:1859547]	-	244	202	184	173	216	209	198	147	155	156	160	173	3.95457708297442	3.43334537957072	3.04066545096724	3.32065841190591	4.17125458484717	3.72157293505854	2.95877731797418	2.80286085133668	2.63349273101431	2.72893769628993	3.02731350693667
ENSMUSG00000115980	9.92620755256398	9.6200437315543	7.40490644398702	4.35500856148776	3.2560538377943	8.13431251226948	1.6846484628811	2.14021564202133	2.94902344269655	1.97841638193923	1.07092634323962	2.05226096867515	7.11608877327614	1.97924854024217	1.85740051710687	0.00233108884164647	1	Gm49437	15	98770210	98770494	-	285	TEC	predicted gene, 49437 [Source:MGI Symbol;Acc:MGI:6155079]	-	11	10	8	4	3	8	2	2	3	2	1	2	3.25595787871298	3.10414498882501	2.41444144504722	1.40221292233812	1.0580594597529	2.60163345951209	0.545824417510388	0.696450207958343	0.930888262473988	0.638961795285159	0.345551903587837
ENSMUSG00000090157	12.6333550668996	10.5820481047097	8.33051974948539	6.53251284223164	22.7923768645601	6.10073438420211	5.0539453886433	5.35053910505333	3.93203125692873	0	3.21277902971887	3.07839145301273	11.1619245020148	3.43794770555949	1.69043807863122	0.00237621762339119	0.080215826482079	Gm16534	2	31940098	31954923	-	1711	lncRNA	predicted gene 16534 [Source:MGI Symbol;Acc:MGI:4413442]	-	14	11	9	6	21	6	6	5	4	0	3	3	0.690254074494702	0.568760639390206	0.452443184288874	0.350348348509379	1.23368125202048	0.325014115704681	0.272752704249785	0.290017985488206	0.206743155897204	0	0.172674972277966
ENSMUSG00000061536	212.059888622958	255.893163259344	212.891060264627	214.484171653272	239.862632717513	177.938086205895	176.888088602515	182.988437392824	166.128320605239	137.499938544777	204.546931558768	139.55374586991	218.854833787268	167.934243762339	0.382614249659968	0.00240842518721452	0.0811228093547134	Sec22c	9	121509111	121534556	-	6119	protein_coding	SEC22 homolog C, vesicle trafficking protein [Source:MGI Symbol;Acc:MGI:2447871]	-	235	266	230	197	221	175	210	171	169	139	191	136	3.23980119934632	3.84581192356307	3.23309847856768	3.21650778414258	3.63032494811442	2.65068779198328	2.66935703448249	2.77345161667347	2.44245972446803	2.06835034484569	3.07405096777315
ENSMUSG00000010751	57.7524803058268	51.9482361503932	65.7185446903848	53.348854878225	80.3159946655927	59.9905547779874	57.2780477379574	38.523881556384	37.354296940823	32.6438703019973	34.2696429836679	44.1236108265158	61.512444244735	40.6988917245576	0.586541777510845	0.00250444181516446	0.0841703000313347	Tnfrsf22	7	143188543	143203398	-	4217	protein_coding	tumor necrosis factor receptor superfamily, member 22 [Source:MGI Symbol;Acc:MGI:1930270]	-	64	54	71	49	74	59	68	36	38	33	32	43	1.28028697065395	1.13286201987235	1.44819251365101	1.16089064859212	1.76385060518447	1.29672950621579	1.25421830819911	0.847234898464857	0.796895097825728	0.712524980395651	0.747316424169095
ENSMUSG00000027861	767.92751156654	658.010991238314	1017.24902274272	496.470976009604	649.04006500033	607.02307122811	332.718071419017	376.677952995755	531.807227499611	571.762334380438	550.456140425166	542.823026214578	699.286939630936	484.374125489094	0.530823735875427	0.00257431035243519	0.0859480188216328	Casq2	3	101993731	102053830	+	2736	protein_coding	calsequestrin 2 [Source:MGI Symbol;Acc:MGI:1309469]	-	851	684	1099	456	598	597	395	352	541	578	514	529	26.2388272233404	22.1170330453782	34.5504055743085	16.6512784527652	21.969429060147	20.223635095426	11.2292002560731	12.7682538125696	17.486477430501	19.235412378897	18.5014248379321
ENSMUSG00000022043	3027.49330353201	3555.56816318247	4100.46694335781	2824.22305212481	2776.32857235927	2136.27382353477	2208.57413483712	3024.12470217614	2309.0853556314	2148.56019078601	1895.53962753413	1766.99669402931	3070.05897634852	2225.48011749902	0.464295814620878	0.00263082960783773	0.0873053756193409	Trim35	14	66534480	66548873	+	4618	protein_coding	tripartite motif-containing 35 [Source:MGI Symbol;Acc:MGI:1914104]	-	3355	3696	4430	2594	2558	2101	2622	2826	2349	2172	1770	1722	61.2871673034053	70.8051573284694	82.5128044186976	56.1196400690423	55.6775723937965	42.1670390605767	44.1617813418133	60.7327806400747	44.9831897384978	42.8248300690147	37.7465694596978
ENSMUSG00000033763	1598.1194159628	1769.12604223284	1607.79031165068	2375.65717029157	1664.92886239215	1583.14057270045	1327.50298875031	1416.82275501812	1331.97558828461	1615.37697585338	1459.67260583561	1381.17163191838	1766.46039587175	1422.0870909434	0.312620802974582	0.00263220736183649	0.0873053756193409	Mtss2	8	111448108	111468032	+	5311	protein_coding	MTSS I-BAR domain containing 2 [Source:MGI Symbol;Acc:MGI:3039591]	-	1771	1839	1737	2182	1534	1557	1576	1324	1355	1633	1363	1346	28.1302254311326	30.633194329091	28.1316410554368	41.04660845483	29.0323865693448	27.1714799353039	23.080634096118	24.7409641753908	22.5623407243389	27.99623558037	25.274216665075
ENSMUSG00000054612	75.8001304013976	112.554511659185	78.677130967362	80.5676583875235	77.0599408277984	73.2088126104254	55.5933992750763	68.4869005446827	49.1503907116092	50.4496177394504	70.6811386538152	59.5155680915794	82.9780308089487	58.9795025027022	0.497187150810419	0.00268733049769264	0.0886905793934898	Mgmt	7	136496343	136731995	+	2894	protein_coding	O-6-methylguanine-DNA methyltransferase [Source:MGI Symbol;Acc:MGI:96977]	-	84	117	85	74	71	72	66	64	50	51	66	58	2.44856542113428	3.57663146690981	2.52634087794872	2.55465363960876	2.4660024381594	2.30587070616742	1.77383505414139	2.19475670234281	1.52789193046007	1.60458011307356	2.2459679704517
ENSMUSG00000027004	98.3596930208612	106.782485420253	105.519916826815	96.8989404931026	164.973394448244	74.225601674459	52.2241023493141	70.627116186704	115.011914265165	51.43882593042	40.6952010431057	45.1497413108534	107.793338647289	62.5244835142604	0.784485022178281	0.00269148555726409	0.0886905793934898	Frzb	2	80242314	80277969	-	3237	protein_coding	frizzled-related protein [Source:MGI Symbol;Acc:MGI:892032]	-	109	111	114	89	152	73	62	66	117	52	38	44	2.84063053619285	3.03366162253566	3.02924013552611	2.74692081982595	4.71991924585477	2.09016775274749	1.48976173268591	2.02351381088916	3.19642355186851	1.46268362776121	1.15610970523827
ENSMUSG00000028621	158.819320841024	172.198782794822	157.354261934724	194.886633126577	226.838417366336	183.022031526063	163.410900899467	144.46455583644	156.298242462917	110.791317388597	114.58911872664	131.34470199521	182.186574598258	136.816472884878	0.407928119420461	0.00271959967907635	0.0892712809190059	Cyb5rl	4	106924185	106945465	+	7430	protein_coding	cytochrome b5 reductase-like [Source:MGI Symbol;Acc:MGI:1919657]	-	176	179	170	179	209	180	194	135	159	112	107	128	1.9982729376758	2.13133185201761	1.96802974449088	2.40692773327992	2.82742537999917	2.24535323810515	2.03086352921597	1.80322488231476	1.89247203292996	1.37252089539046	1.41825104978615
ENSMUSG00000034958	293.274314053027	558.924540803305	439.666320111729	250.412992285546	298.471601797811	405.698836549441	175.203440139634	200.110162528995	308.664453668906	142.445979499625	303.072155136813	277.055230771146	374.408100933476	234.42523695752	0.676724405614414	0.00272673782808365	0.0892712809190059	Atcay	10	81040342	81066667	-	3996	protein_coding	ataxia, cerebellar, Cayman type [Source:MGI Symbol;Acc:MGI:2448730]	-	325	581	475	230	275	399	208	187	314	144	283	270	6.86102235225657	12.8628590584232	10.2244435255026	5.7504415077117	6.91736821472586	9.25440280431735	4.04860754129327	4.64430853768017	6.94904826566543	3.28115516497785	6.97459679276201
ENSMUSG00000050069	357.343471892303	309.765408156049	298.973097675976	274.365539373729	307.154412031929	200.307445614636	284.705590226906	257.895984863571	137.621093992506	128.59706482605	183.128404693976	132.370832479547	291.318229124103	187.386495180426	0.635870068596358	0.00279413665172967	0.0908215177897179	Grem2	1	174661351	174749385	-	3745	protein_coding	gremlin 2, DAN family BMP antagonist [Source:MGI Symbol;Acc:MGI:1344367]	-	396	322	323	252	283	197	338	241	140	130	171	129	8.92019434862354	7.60660575766279	7.41860504752408	6.72275915102295	7.59570856487496	4.87545762964974	7.01992872346804	6.38660647978889	3.30595831532818	3.16068551606344	4.49678825670314
ENSMUSG00000021774	551.35571041969	544.494475205974	622.937754600408	467.074668219562	489.493426948409	482.974805416001	439.693248811967	494.389813306928	349.950781866657	355.125740558092	465.852959309236	422.765759547081	526.388473468341	421.296383899994	0.322880797485073	0.00279800344451241	0.0908215177897179	Ube2e1	14	4137837	4186974	+	4457	protein_coding	ubiquitin-conjugating enzyme E2E 1 [Source:MGI Symbol;Acc:MGI:107411]	-	611	566	673	429	451	475	522	462	356	359	435	412	11.5645710569622	11.234678666084	12.988050857283	9.61642152511052	10.1710921142277	9.87761189088649	9.10952418588965	10.287368059443	7.06363945184435	7.33401122779909	9.61180104269735
ENSMUSG00000052305	472.848432503957	614.72079444632	1376.38698527609	1346.78639764009	940.999559122552	1468.24340846464	706.710030178621	504.020783696024	540.654297827701	587.589665435952	793.556420340561	660.828031913399	1036.66426290894	632.226538232043	0.713189209638653	0.00281771767190584	0.0910010418845086	Hbb-bs	7	103475741	103477303	-	768	protein_coding	hemoglobin, beta adult s chain [Source:MGI Symbol;Acc:MGI:5474852]	-	524	639	1487	1237	867	1444	839	471	550	594	741	644	57.5573803985554	73.6082506041494	166.541050163376	160.918995672426	113.472744013734	174.263709949154	84.9705765579403	60.864579209172	63.331916294617	70.4230744295733	95.0200244260383
ENSMUSG00000117219	18.9500326003494	8.65803935839887	12.9585862769773	11.9762735440913	9.76816151338289	5.08394532016843	0.84232423144055	1.07010782101067	3.93203125692873	5.93524914581769	3.21277902971887	7.18291339036303	11.2325064355614	3.69590081254659	1.62088363474034	0.00282150554457268	0.0910010418845086	Gm49911	17	24032188	24032474	-	287	processed_pseudogene	predicted gene, 49911 [Source:MGI Symbol;Acc:MGI:6270612]	-	21	9	14	11	9	5	1	1	4	6	3	7	6.17260307383502	2.77426198478612	4.1958281209662	3.82921386021778	3.15205866929871	1.61468975601251	0.271010381516482	0.345798448202313	1.23253498167288	1.9035272995429	1.0294316291554
ENSMUSG00000022860	147.990730783681	161.616734690112	136.99076921376	139.360273967608	187.765771312805	241.995797240017	95.1826381527821	115.571644669152	136.638086178274	138.489146735746	132.794866561713	102.613048433758	169.286679534664	120.214905121904	0.494271186651413	0.00289027221709585	0.092366835317042	Chodl	16	78727836	78748621	+	5491	protein_coding	chondrolectin [Source:MGI Symbol;Acc:MGI:2179069]	-	164	168	148	128	173	238	113	108	139	140	124	100	2.51955218044477	2.70672850236645	2.31836505536541	2.3289349575166	3.16685616846456	4.01722813601131	1.60064426934275	1.95198847213238	2.23864132325059	2.32148749152047	2.22396726876601
ENSMUSG00000068606	207.547976099065	233.76706267677	170.312848211701	198.152889547693	213.814202015159	64.0577110341222	115.398419707355	144.46455583644	65.8615235535563	45.5035767846023	123.156529472557	91.3256131060443	181.275448264085	97.6183697434258	0.893647933214383	0.00289460887034082	0.092366835317042	Gm4841	18	60401377	60406344	-	2839	protein_coding	predicted gene 4841 [Source:MGI Symbol;Acc:MGI:3643814]	-	230	243	184	182	197	63	137	135	67	46	115	89	6.83428988919388	7.57229873903051	5.57473183243554	6.40478903501923	6.97484423715235	2.05672458460459	3.7533840052295	4.71925356660748	2.08703902453221	1.4753062937986	3.98924397326219
ENSMUSG00000029781	1619.77659607749	1575.76316322859	1577.24507256923	1859.58865575527	1736.56204682363	1682.78590097575	1591.1504731912	1532.39439968728	1360.48281489734	1441.27633424273	1518.57355471379	1408.87715499549	1675.28690590499	1475.45912195464	0.18241220903367	0.00289709709641622	0.092366835317042	Fkbp9	6	56809044	56856343	+	3314	protein_coding	FK506 binding protein 9 [Source:MGI Symbol;Acc:MGI:1350921]	-	1795	1638	1704	1708	1600	1655	1889	1432	1384	1457	1418	1373	45.6922875899103	43.7268559183217	44.227117658899	51.4913402486233	48.5289794455162	46.2856616632228	44.3350577146922	42.8840161243149	36.9321631714182	40.0310335973425	42.1387721173665
ENSMUSG00000067629	48.7286552580413	80.8083673450561	59.2392515518961	55.5263591589689	67.2917793144155	73.2088126104254	42.1162115720275	27.8228033462773	55.0484375970023	38.579119447815	53.5463171619812	32.8361754988024	64.1338708731339	41.6581774373176	0.62025147314777	0.00290217123650367	0.092366835317042	Syngap1	17	27160227	27191408	+	6931	protein_coding	synaptic Ras GTPase activating protein 1 homolog (rat) [Source:MGI Symbol;Acc:MGI:3039785]	-	54	84	64	51	62	72	50	26	56	39	50	32	0.657247304644387	1.0721862795047	0.794247077580097	0.73514517480106	0.899144455048995	0.96280332183646	0.561102146120547	0.372290870074399	0.714518187326737	0.512340236228145	0.710447933361229
ENSMUSG00000019996	104.676370554311	109.668498539719	86.0820374113491	94.7214362123588	144.351720142214	89.4774376349643	97.7096108471038	68.4869005446827	58.980468853931	50.4496177394504	76.0357703700133	75.9336558409806	104.829583415819	71.2660040326936	0.551850042577011	0.00291249516930177	0.092366835317042	Map7	10	20024217	20157336	+	7935	protein_coding	microtubule-associated protein 7 [Source:MGI Symbol;Acc:MGI:1328328]	-	116	114	93	87	133	88	116	64	60	51	71	74	1.23322412178783	1.27099774022589	1.00810917613384	1.09539601163748	1.6847613451768	1.02786652748209	1.13704821946398	0.800456949789552	0.668691001399084	0.585211700974782	0.881190015009437
ENSMUSG00000045777	24.3643276290207	38.4801749262172	20.3634927209643	21.7750428074388	18.450971747501	27.4533047289095	17.6888088602515	16.05161731516	11.7960937707862	15.8273310555139	11.7801897756359	6.15678290602546	25.1478857600086	13.2168039472288	0.923410496804411	0.00304146320095448	0.0943706214753756	Ifitm10	7	141879574	141927490	-	4789	protein_coding	interferon induced transmembrane protein 10 [Source:MGI Symbol;Acc:MGI:2444776]	-	27	40	22	20	17	27	21	15	12	16	11	6	0.475608798130116	0.738927811079665	0.395138543026886	0.417238132038384	0.356810613385035	0.522540443488868	0.341069026811408	0.31085034861369	0.221593781419993	0.30420398689709	0.226206978022107
ENSMUSG00000022941	38.8024477054774	14.4300655973315	37.0245322199351	31.5738120707862	37.9872947742668	32.5372500490779	19.3734573231326	18.1918329571813	17.6941406561793	22.7517883923012	16.0638951485944	15.3919572650636	32.0592337361458	18.2445119570754	0.810338111434172	0.00304401320011415	0.0943706214753756	Ripply3	16	94129279	94137794	+	1531	protein_coding	ripply transcriptional repressor 3 [Source:MGI Symbol;Acc:MGI:2181192]	-	43	15	40	29	35	32	23	17	18	23	15	15	2.3693227126434	0.866768114123248	2.24727567550116	1.89243791690473	2.29787570455806	1.93720584183134	1.16847781083625	1.10199257268392	1.03972496984358	1.36786236711111	0.964882029939911
ENSMUSG00000031534	461.117459941836	483.888199697181	468.360332582179	532.399796641879	438.481916822965	453.487922559024	405.157955322904	441.954530077405	362.729883451676	415.467440207239	411.235715804015	408.399932766355	472.955938040844	407.490909604932	0.215184146928729	0.00314794838649001	0.0966480199951399	Smim19	8	22952630	22966898	-	1462	protein_coding	small integral membrane protein 19 [Source:MGI Symbol;Acc:MGI:2142501]	-	511	503	506	489	404	446	481	413	369	420	384	398	29.4852273141627	30.4373943141593	29.7697162098375	33.4164507389966	27.7758700857157	28.274079090166	25.5897196560915	28.0354554472424	22.3203064576099	26.157225340504	25.8667580907338
ENSMUSG00000047037	53.2405677819341	89.466406703455	63.867318079388	41.3725813341337	62.9503741973564	94.5613829551327	45.4855084977897	31.0331268093093	38.3373047550552	38.579119447815	54.6172435052208	46.1758717951909	67.5764385085667	42.3713624683968	0.674037959314319	0.00315973518979488	0.0966480199951399	Nipa1	7	55627315	55669702	-	3183	protein_coding	non imprinted in Prader-Willi/Angelman syndrome 1 homolog (human) [Source:MGI Symbol;Acc:MGI:2442058]	-	59	93	69	38	58	93	54	29	39	39	51	45	1.5636743989535	2.58483703829114	1.86459279833701	1.19274002112173	1.83157638179029	2.7079914720534	1.31954724874095	0.90420373370652	1.08355042804465	1.11562368121184	1.57794436652504
ENSMUSG00000019916	924.039684893228	911.018141378192	918.20839905439	893.865507245362	986.584312851672	858.169970044431	922.345033427402	823.983022178214	730.374805974512	667.715528904491	793.556420340561	677.2461196628	915.314335911213	769.203488414663	0.250072111719965	0.00316837034807318	0.0966480199951399	P4ha1	10	59159118	59209126	+	4114	protein_coding	procollagen-proline, 2-oxoglutarate 4-dioxygenase (proline 4-hydroxylase), alpha 1 polypeptide [Source:MGI Symbol;Acc:MGI:97463]	-	1024	947	992	821	909	844	1095	770	743	675	741	660	20.9974532046581	20.3644436499496	20.7404863072359	19.9378215017796	22.2092184363057	19.0142474584054	20.7022551160129	18.5751091561082	15.9714992724177	14.9392653582866	17.7383030527947
ENSMUSG00000027935	93.8477804969685	73.1123323598127	89.7844906333426	77.3014019664077	86.8281023411813	67.1080782262232	53.0664265807546	64.20646926064	41.2863281977517	57.3740750762377	65.326506937617	69.7768729349552	81.3303643373227	58.5061131646594	0.481028062394892	0.00319076963782367	0.0968695887628773	Rab13	3	90121002	90133692	+	2300	protein_coding	RAB13, member RAS oncogene family [Source:MGI Symbol;Acc:MGI:1927232]	-	104	76	97	71	80	66	63	60	42	58	61	68	3.81448978359892	2.92329480251956	3.62756705153969	3.08410635690347	3.49619647570524	2.65960463985991	2.13049509052152	2.58897794697558	1.61488876837879	2.29609532088341	2.6119216712498
ENSMUSG00000062646	869.896734606516	860.031909600955	817.316548755067	803.499079594491	880.219887483725	875.455384133003	725.241163270313	792.949895368904	765.763087286871	728.057228553637	820.329578921552	729.578774364017	851.06992402896	760.319954627549	0.163814807278868	0.00319789059790507	0.0968695887628773	Ganc	2	120234377	120292181	+	9096	protein_coding	glucosidase, alpha; neutral C [Source:MGI Symbol;Acc:MGI:1923301]	-	964	894	883	738	811	861	861	741	779	736	766	711	8.94041204523071	8.69508687008273	8.34991015079922	8.10596536816669	8.96198230834017	8.77311217104185	7.36241890340735	8.08486352065099	7.57370117242606	7.36744866859142	8.29347362271995
ENSMUSG00000042359	1381.54761481595	1320.83200434241	1359.72594577712	1274.92875637554	1454.37071421479	1155.07237674227	1084.07128586399	1313.02229638009	1038.05625182919	1040.64701690004	1217.64325226345	1059.99279032072	1324.41290204468	1125.57214892624	0.235310593812111	0.00320141872469227	0.0968695887628773	Osbpl6	2	76236852	76430991	+	10063	protein_coding	oxysterol binding protein-like 6 [Source:MGI Symbol;Acc:MGI:2139014]	-	1531	1373	1469	1171	1340	1136	1287	1227	1056	1052	1137	1033	12.834491621044	12.0706295821541	12.556421141691	11.6259447887437	13.3847728536763	10.4628943760761	9.94761339663732	12.1010213391629	9.2802057528958	9.51870841013597	11.1273344527597
ENSMUSG00000040782	1295.82127686199	1191.92341833958	1353.24665263863	1372.91644900902	1203.65456870463	1259.80165033774	1146.40327899059	1278.77884610775	945.65351729136	1121.76208855954	1001.31613092905	1051.78374644602	1279.56066931526	1090.94960138738	0.230080108569174	0.00324852773442124	0.0975264522007769	Cop1	1	159059890	159175210	+	17516	protein_coding	COP1, E3 ubiquitin ligase [Source:MGI Symbol;Acc:MGI:1347046]	-	1436	1239	1462	1261	1109	1239	1361	1195	962	1134	935	1025	6.91592788641073	6.25782232090057	7.17933116085168	7.19248531477629	6.36400173454367	6.55597595809267	6.04353460224985	6.77076757180329	4.85692385861485	5.89478370113641	5.25696183538302
ENSMUSG00000056771	4.51191252389272	6.73403061208801	6.47929313848864	7.62126498260358	10.8535127926477	5.08394532016843	0	2.14021564202133	0.983007814232184	2.96762457290885	4.28370537295849	0	6.88065989498151	1.72909223368681	2.02758500015396	0.00328686768963108	1	Gm10010	6	128164781	128177608	-	2794	lncRNA	predicted gene 10010 [Source:MGI Symbol;Acc:MGI:3641978]	-	5	7	7	7	10	5	0	2	1	3	4	0	0.150964403499902	0.221645284635143	0.215497972569309	0.250305545818231	0.359755363910256	0.165861116669861	0	0.0710409124080629	0.031651533620268	0.0977652711110972	0.140991113131759
ENSMUSG00000029104	358.245854397082	364.599657425908	377.650228643338	426.7908390258	380.958299021933	380.279109948598	261.12051174657	301.770405525008	339.137695910103	316.546621110277	302.001228793574	374.537626783215	381.420664743777	315.852348311458	0.272712090752862	0.0033237522981461	0.0979309280919814	Htt	5	34919084	35069878	+	24438	protein_coding	huntingtin [Source:MGI Symbol;Acc:MGI:96067]	-	397	379	408	392	351	374	310	282	345	320	282	365	1.37042666111265	1.37201989102191	1.43603839936825	1.6025782355718	1.44369394735496	1.41842678640536	0.986651675403935	1.14521857790351	1.2484598904405	1.19226851072114	1.13642714180189
ENSMUSG00000039137	44.2167427341486	34.6321574335955	33.3220789979416	43.5500856148776	60.7796716388269	41.6883516253811	22.7427542488948	21.4021564202133	33.4222656838942	37.5899112568454	23.5603795512717	17.4442182337388	43.0315146741285	26.0269475658097	0.719859620114361	0.00333764750612189	0.0979309280919814	Whrn	4	63333147	63414228	-	7337	protein_coding	whirlin [Source:MGI Symbol;Acc:MGI:2682003]	-	49	36	36	40	56	41	27	20	34	38	22	17	0.56338919519034	0.434081062905065	0.422041863605432	0.544678591885463	0.767190449214315	0.517924338530713	0.286228628372798	0.270530610969235	0.409809061985959	0.471579408677816	0.295299227953624
ENSMUSG00000031012	211.157506118179	231.843053930459	256.39488562305	194.886633126577	188.851122592069	182.00524246203	177.730412833956	129.483046342291	158.264258091382	179.0466825655	156.355246112985	185.729617665101	210.856407308727	164.434877268536	0.358949840404089	0.00333779355347377	0.0979309280919814	Cask	X	13383319	13717606	-	9145	protein_coding	calcium/calmodulin-dependent serine protein kinase (MAGUK family) [Source:MGI Symbol;Acc:MGI:1309489]	-	234	241	277	179	174	179	211	121	161	181	146	181	2.15855490761338	2.33141824557076	2.60535921103407	1.95554653452923	1.91249019898474	1.81413792970215	1.79459548097251	1.3131265949395	1.55690934658717	1.80212379495817	1.57227060779551
ENSMUSG00000025037	252.667101337992	232.805058303614	201.783700598646	223.194188776248	223.582363528542	219.626437831276	214.79267901734	202.250378171016	161.213281534078	156.294894173199	180.986552007496	176.494443306063	225.609808396053	182.005371368199	0.308756744259544	0.00333936019693545	0.0979309280919814	Maoa	X	16485937	16554057	+	4167	protein_coding	monoamine oxidase A [Source:MGI Symbol;Acc:MGI:96915]	-	280	242	218	205	206	216	255	189	164	158	169	172	5.66846518579522	5.13781809165494	4.49991741603022	4.91506419412075	4.96909614287599	4.80431232804068	4.75975396479091	4.50135474582147	3.48049895112665	3.4524177635818	3.99412225493357
ENSMUSG00000086796	9.92620755256398	4.81002186577715	6.47929313848864	4.35500856148776	5.42675639632383	5.08394532016843	0	1.07010782101067	0.983007814232184	0	3.21277902971887	3.07839145301273	6.01353880580163	1.39071435299574	2.16993003336305	0.00334496412878012	1	4932702P03Rik	13	25089576	25098255	+	4558	lncRNA	RIKEN cDNA 4932702P03 gene [Source:MGI Symbol;Acc:MGI:1921673]	-	11	5	7	4	5	5	0	1	1	0	3	3	0.203586659814216	0.0970470954163151	0.132097704115544	0.0876767623664687	0.110262887973372	0.101670899511977	0	0.0217736188315191	0.0194020151239642	0	0.0648194114891621
ENSMUSG00000054863	128.138315678553	101.972463554476	160.131101851219	105.608957616078	82.4866972241222	97.6117501472338	64.0166415894818	53.5053910505333	51.1164063400735	111.780525579567	64.2555805943774	87.221091168694	112.65821434528	71.9826060537878	0.648356831069324	0.00335429701998123	0.0981794335848457	Tafa5	15	87428500	87643565	+	2908	protein_coding	TAFA chemokine like family member 5 [Source:MGI Symbol;Acc:MGI:2146182]	-	142	106	173	97	76	96	76	50	52	113	60	85	4.1193139724745	3.2247668539341	5.11709230777394	3.33254610024393	2.62695643033561	3.05969272060912	2.03276425090698	1.70639880732572	1.58135763982858	3.53813009235876	2.03195926800276
ENSMUSG00000055239	4611.17459941836	4535.85061942785	4378.15093500732	4533.56391250876	4088.51826899037	4102.74387337592	3979.9819935566	3955.11850645543	3031.59609909205	3590.8257332197	3970.99488073252	4012.17019375992	4375.00036812143	3756.78123446937	0.219885179208006	0.00337350713751398	0.0985518210114902	Kcmf1	6	72818097	72876962	-	6325	protein_coding	potassium channel modulatory factor 1 [Source:MGI Symbol;Acc:MGI:1921537]	-	5110	4715	4730	4164	3767	4035	4725	3696	3084	3630	3708	3910	68.1539957838828	65.9489712625823	64.3238693675079	65.773208041721	59.864418745371	59.1267477787038	58.1044115596779	57.993106012253	43.1196273738544	52.2559624752776	57.7347574187438
ENSMUSG00000027496	130.845463192889	120.250546644429	98.115010382828	104.520205475706	118.303289439859	104.72927359547	97.7096108471038	99.520027353992	90.4367189093609	65.2877406039946	81.3904020862114	71.8291339036303	112.79396478853	84.3622722840488	0.418173455950864	0.0033901075934524	0.0988466880079375	Aurka	2	172198110	172212455	-	2531	protein_coding	aurora kinase A [Source:MGI Symbol;Acc:MGI:894678]	-	145	125	106	96	109	103	116	93	92	66	76	70	4.83288888106799	4.36922817964801	3.60234472811519	3.78946518719587	4.32880509906807	3.77177746957612	3.56478768133019	3.64666391978188	3.21452525247833	2.3743325502398	2.95719250561539
ENSMUSG00000037239	36.9976826959203	50.9862317772378	49.057505191414	40.2838291937618	42.3286998913259	34.5708281771453	33.692969257622	17.1217251361707	20.6431640988759	35.6114948749062	28.9150112674698	23.6010011397643	42.3707961544675	26.5975609624681	0.665736297173732	0.00348135693634963	0.10101282775764	Spred3	7	28858254	28869836	-	6218	protein_coding	sprouty-related EVH1 domain containing 3 [Source:MGI Symbol;Acc:MGI:2142186]	-	41	53	53	37	39	34	40	16	21	36	27	23	0.556242402011187	0.754070602383432	0.733156521941102	0.594497236493064	0.630445528849227	0.506791336094245	0.500353679609072	0.255372543284822	0.298668717213832	0.527158895113037	0.427632984578386
ENSMUSG00000037613	163.331233364916	162.578739063268	124.032182936783	99.0764447738465	129.156802232507	123.031476748076	117.083068170236	119.852075953195	76.6746095101103	81.1150716595085	89.9578128321284	88.2472216530315	133.534479853233	95.488309963035	0.484989463508088	0.00348434742577864	0.10101282775764	Tnfrsf23	7	143219546	143239609	-	3962	protein_coding	tumor necrosis factor receptor superfamily, member 23 [Source:MGI Symbol;Acc:MGI:1930269]	-	181	169	134	91	119	121	139	112	78	82	84	86	3.85385221360674	3.77362805115489	2.90912161743921	2.29469915073443	3.01902125000165	2.83055684790744	2.72877767537532	2.80548847022089	1.741010102204	1.88446960573122	2.08796379906432
ENSMUSG00000014039	244.545658794985	178.93281340691	176.79214135019	238.436718741455	297.386250518546	226.743961279512	164.253225130907	166.936820077664	175.958398747561	141.456771308655	195.979520812851	181.625095727751	227.139590681933	171.034971967565	0.408327261860475	0.00349174272445472	0.101034407099413	Prdm15	16	97592667	97653050	-	11349	protein_coding	PR domain containing 15 [Source:MGI Symbol;Acc:MGI:1930121]	zf-C2H2	271	186	191	219	274	223	195	156	179	143	183	177	2.01438578298766	1.44991387662009	1.44759582409403	1.92790377010604	2.42675898646295	1.82116061458378	1.33642576452286	1.36418081971222	1.39481495315624	1.14727676301201	1.58800418817725
ENSMUSG00000022763	5.41429502867126	13.468061224176	6.47929313848864	9.79876926334746	8.68281023411813	2.03357812806737	3.3692969257622	0	0.983007814232184	2.96762457290885	3.21277902971887	0	7.64613450281148	1.75545139043702	2.09368535433562	0.0035425804343921	1	Aifm3	16	17307475	17325349	+	4688	protein_coding	apoptosis-inducing factor, mitochondrion-associated 3 [Source:MGI Symbol;Acc:MGI:1919418]	-	6	14	7	9	8	2	4	0	1	3	3	0	0.107967886530391	0.264196640473801	0.128434585187425	0.191802268867176	0.171528410710794	0.039540610919419	0.0663651702177732	0	0.0188639899605437	0.0582671005726121	0.063021944873635
ENSMUSG00000059142	129.040698183332	132.756603495449	133.288315991766	112.14147045831	118.303289439859	120.997898620009	83.3900989126144	87.7488413228747	102.232812680147	99.9100272879312	93.1705918618472	119.031136183159	124.421379364788	97.5805847080956	0.355011795657877	0.00362547468632858	0.104427897492278	Zfp945	17	23065671	23086108	-	10173	protein_coding	zinc finger protein 945 [Source:MGI Symbol;Acc:MGI:2445132]	zf-C2H2	143	138	144	103	109	119	99	82	104	101	87	116	1.18581774703938	1.20009851971383	1.21754493395185	1.01154920709809	1.07698866664124	1.084173778376	0.756926960584665	0.799962713063329	0.904077070013074	0.9039867923564	0.842225444751835
ENSMUSG00000052593	336.588674282397	344.397565589644	382.27829517083	323.359385690466	392.897163093845	383.329477140699	294.813481004192	325.312777587243	330.290625582014	317.535829301247	274.157143869344	285.264274645846	360.475093494647	304.562355331648	0.242893609639683	0.00365014504002199	0.104819193389365	Adam17	12	21373510	21423633	-	7154	protein_coding	a disintegrin and metallopeptidase domain 17 [Source:MGI Symbol;Acc:MGI:1096335]	-	373	358	413	297	362	377	350	304	336	321	256	278	4.39836076824895	4.4271164832236	4.96561067740569	4.14769055113609	5.08619860510235	4.88419952224763	3.80528275416978	4.21725230762587	4.15347404782914	4.08550599955709	3.52410775590839
ENSMUSG00000056973	1524.12405057096	1404.52638480693	1572.61700604174	1665.79077476907	1121.1678714805	1561.78800235574	1288.75607410404	1280.91906174977	1011.51504084492	1202.87716021905	998.103351899329	1339.10028206054	1475.00234833749	1186.87849514627	0.313521444169656	0.00371863316727942	0.106229750052018	Ces1d	8	93892696	93924466	-	2369	protein_coding	carboxylesterase 1D [Source:MGI Symbol;Acc:MGI:2148202]	-	1689	1460	1699	1530	1033	1536	1530	1197	1029	1216	932	1305	60.1444477641764	54.522360905449	61.6878833006299	64.5245826071695	43.8297446529552	60.0934499385823	50.2335874325463	50.1457379050125	38.4124027429906	46.7367243085743	38.7444055006337
ENSMUSG00000090386	65.8739228488337	58.6822667624812	67.5697713013815	59.8813677204567	42.3286998913259	34.5708281771453	46.3278327292302	23.5423720622347	30.4732422411977	31.6546621110277	31.0568639539491	43.0974803421782	54.8178094502707	34.3587422399696	0.671032826294584	0.00387823437146155	0.10964473592236	Mir99ahg	16	77033184	77570315	+	22436	lncRNA	Mir99a and Mirlet7c-1 host gene (non-protein coding) [Source:MGI Symbol;Acc:MGI:1919929]	-	73	61	73	55	39	34	55	22	31	32	29	42	0.274478531526538	0.240531113526131	0.279865251516577	0.244915398886277	0.174724117417744	0.140454115164647	0.190671192379999	0.0973155376158587	0.122190494427968	0.129865652812459	0.127294815615683
ENSMUSG00000057123	48.7286552580413	50.0242274040824	62.0160914683913	71.857641264548	74.8892382692689	57.9569766499201	49.6971296549924	29.9630189882987	48.167382897377	49.4604095484808	33.1987166404283	28.7316535614521	60.9121383857087	39.8697185485049	0.599917024510359	0.0038831458051629	0.10964473592236	Gja5	3	96812009	96984732	+	5746	protein_coding	gap junction protein, alpha 5 [Source:MGI Symbol;Acc:MGI:95716]	-	54	52	67	66	69	57	59	28	49	50	31	28	0.792791693089149	0.800616580828171	1.00295334565734	1.14756461317351	1.20702745539162	0.919412102979765	0.798645804075632	0.4836123093898	0.754139377274002	0.792308178107685	0.531317624120874
ENSMUSG00000039275	943.892099998356	1061.09082359044	1173.67767137194	945.036857842844	830.293728637546	836.817399699723	736.19137827904	810.071620505075	888.639064065894	738.938518654303	828.896989667469	795.251125361621	965.134763523475	799.664782755567	0.272340154694634	0.00392648487543098	0.110637583635257	Foxk2	11	121150816	121200722	+	5258	protein_coding	forkhead box K2 [Source:MGI Symbol;Acc:MGI:1916087]	Fork_head	1046	1103	1268	868	765	823	874	757	904	747	774	775	16.7819358073088	18.5584537459507	20.7429357505507	16.4929361319896	14.6242813308372	14.5070876782013	12.9288136323376	14.2882892845162	15.2043902588943	12.935695265047	14.4970130111147
ENSMUSG00000038204	2286.63726710883	2213.57206263065	2002.10157979299	2030.52274179367	1820.13409532701	2176.94538609612	1954.19221694208	1921.91364653516	1651.45312791007	1515.46694856545	1846.27701574511	1808.04191340281	2088.31885545821	1782.89081151678	0.228332388819908	0.00401786421425178	0.11219738102702	Asb10	5	24737695	24745976	-	2806	protein_coding	ankyrin repeat and SOCS box-containing 10 [Source:MGI Symbol;Acc:MGI:2152836]	-	2534	2301	2163	1865	1677	2141	2320	1796	1680	1532	1724	1762	76.1815661383958	72.5463906449256	66.3041028602362	66.4033520621677	60.0729660835828	70.7180021602095	64.3084648713237	63.521917933991	52.9471727337308	49.7119563537787	60.5072959047925
ENSMUSG00000061100	189.500326003494	119.288542271273	158.279875240222	316.826872848234	189.936473871334	92.5278048270654	107.81750162439	82.3983022178214	137.621093992506	121.672607489263	103.879855294243	95.4301350433946	177.726649176937	108.13658261027	0.714864991662029	0.00402949440731758	0.112315687232223	Retnla	16	48662914	48664824	+	599	protein_coding	resistin like alpha [Source:MGI Symbol;Acc:MGI:1888504]	-	210	124	171	291	175	91	128	77	140	123	97	93	29.5749095524316	18.3139372128674	24.5550508815476	48.536113820581	29.3660075432253	14.0804181495088	16.620763564924	12.7575958377678	20.6691383821436	18.6968328328224	15.9478837640831
ENSMUSG00000091275	8.12144254300689	3.84801749262172	3.70245322199351	8.71001712297552	4.34140511705906	11.1846797043705	0.84232423144055	0	0.983007814232184	3.95683276387846	2.14185268647925	2.05226096867515	6.65133586700454	1.66271307745093	2.00309257950491	0.00404342375975536	1	Gm3248	14	16508028	16530548	+	2055	protein_coding	predicted gene 3248 [Source:MGI Symbol;Acc:MGI:3781426]	-	9	4	4	8	4	11	1	0	1	4	2	2	0.369455074492315	0.172200743905621	0.167424771736851	0.388934971159479	0.195650897667203	0.496114409706228	0.0378491384405013	0	0.0430337639586515	0.177230278984205	0.0958465134039256
ENSMUSG00000028251	187.695560993937	210.678957721039	182.34582118318	164.401573196163	205.131391781041	158.619093989255	154.145334353621	177.637898287771	117.960937707862	110.791317388597	151.000614396787	140.579876354248	184.812066477436	142.019329748148	0.381244702886325	0.00405499224010994	0.112819390328773	Tstd3	4	21757382	21767212	-	1588	protein_coding	thiosulfate sulfurtransferase (rhodanese)-like domain containing 3 [Source:MGI Symbol;Acc:MGI:1924282]	-	208	219	197	151	189	156	183	166	120	112	141	137	11.0495295998457	12.2005799419089	10.6705616287922	9.5000366991217	11.9631345087301	9.10489795418037	8.96330997961407	10.3743889604878	6.68269911347825	6.42180746394908	8.74433453758012
ENSMUSG00000070822	30.6810051624705	17.3160787167977	41.652598747427	31.5738120707862	19.5363230267658	28.4700937929432	16.846484628811	18.1918329571813	19.6601562846437	16.8165392464835	12.8511161188755	9.23517435903818	28.2049852528651	15.6002172658389	0.854515235127273	0.00410351865505104	0.113545631855884	Zscan18	7	12502017	12537562	-	4261	protein_coding	zinc finger and SCAN domain containing 18 [Source:MGI Symbol;Acc:MGI:3643810]	-	34	18	45	29	18	28	20	17	20	17	12	9	0.673129053033406	0.373721281217374	0.908390387606505	0.6799630252948	0.424614333766125	0.609042331814904	0.365078523798311	0.395951802107272	0.415087467425622	0.363268000253062	0.277349802926638
ENSMUSG00000028194	55.0453327914911	69.264314867191	54.6111850244042	94.7214362123588	65.121076755886	55.9233985218527	37.9045904148247	68.4869005446827	43.2523438262161	34.6222866839366	25.702232237751	18.4703487180764	65.781124028864	38.0731170709146	0.787718653303174	0.00413406087600841	0.114182761395352	Ddah1	3	145464430	145600032	+	3983	protein_coding	dimethylarginine dimethylaminohydrolase 1 [Source:MGI Symbol;Acc:MGI:1916469]	-	61	72	59	87	60	55	45	64	44	35	24	18	1.29196420517712	1.59922307734595	1.27412857451886	2.18226647058585	1.51416995244578	1.27983318095192	0.878759497184374	1.59468388063773	0.976930187582543	0.80010593873581	0.593415772166911
ENSMUSG00000001576	654.227315964444	670.517048089335	869.150893862976	875.356720859039	617.564877901652	643.627477533323	640.166415894818	618.522320544165	591.770704167775	585.611249054012	502.264454979383	552.058200573616	721.740722368462	581.732224202295	0.310542933610151	0.00414714067850129	0.114298753627057	Ergic1	17	26780463	26875908	+	8888	protein_coding	endoplasmic reticulum-golgi intermediate compartment (ERGIC) 1 [Source:MGI Symbol;Acc:MGI:1914708]	-	725	697	939	804	569	633	760	578	602	592	469	538	6.88121161002648	6.93770118480136	9.08726298543416	9.03755257157282	6.4349014510512	6.60086189614196	6.6508533321754	6.45399655473548	5.98981770149498	6.06467338549235	5.19669162838302
ENSMUSG00000072774	17.1452675907923	24.0501093288858	30.5452390814464	17.420034245951	16.2802691889715	10.1678906403369	10.9502150087271	7.49075474707467	7.86406251385747	8.90287371872654	7.49648440267736	14.3658267807261	19.2681350127306	9.51170286196488	1.01959734206257	0.00422311811865374	0.115031200644404	Zfp951	5	104961035	105007936	-	4730	protein_coding	zinc finger protein 951 [Source:MGI Symbol;Acc:MGI:2441896]	zf-C2H2	19	25	33	16	15	10	13	7	8	9	7	14	0.33886242385606	0.467590550642246	0.600100998696329	0.337954065848934	0.318759985232111	0.195947551786719	0.213771613834671	0.146872956118065	0.149571898410197	0.173249154852689	0.145745464621086
ENSMUSG00000041396	67.6786878583907	58.6822667624812	56.462411635401	52.2601027378531	31.4751870986782	73.2088126104254	38.7469146462653	37.4537737353733	42.2693360119839	35.6114948749062	39.6242746998661	31.8100450144649	56.6279114505383	37.5859731638099	0.594964991521773	0.00422535777497055	0.115031200644404	Mettl18	1	163822458	163824812	+	1513	protein_coding	methyltransferase like 18 [Source:MGI Symbol;Acc:MGI:1917212]	-	75	61	61	48	29	72	46	35	43	36	37	31	4.18170399912816	3.5667918460491	3.46786719449321	3.16957580594605	1.92660529518787	4.41056829058064	2.36475813402551	2.29580000805832	2.51333678268754	2.16647323847513	2.40835745098066
ENSMUSG00000022419	2961.61938068318	2775.38261655342	2754.62519716317	2198.19057141095	2474.60091672367	2146.44171417511	1801.73153105134	2071.72874147665	1789.07422190257	2167.35514641443	2036.90190484176	2536.59455728249	2551.81006611825	2067.23101716154	0.304259740247872	0.00426097904406933	0.115793439460567	Deptor	15	54975713	55122667	+	8874	protein_coding	DEP domain containing MTOR-interacting protein [Source:MGI Symbol;Acc:MGI:2146322]	-	3282	2885	2976	2019	2280	2111	2139	1936	1820	2191	1902	2472	31.1996775156408	28.7616138543683	28.8459637146615	22.7308527357221	25.8255216342662	22.048030009206	18.7481830223459	21.6516433819639	18.1373203269949	22.4808490330679	21.1081046177438
ENSMUSG00000024811	3302.71996748947	3055.32588914165	2974.92116387178	2797.00424861551	2925.02169761854	3166.2811454009	2480.64486159242	2856.11777427747	2629.54590307109	2860.79008828413	2747.99699675287	2738.74226269699	3036.87901868964	2718.9729811125	0.160177121385369	0.00432779835620246	0.116890721084815	Tnks2	19	36811632	36870877	+	10406	protein_coding	tankyrase, TRF1-interacting ankyrin-related ADP-ribose polymerase 2 [Source:MGI Symbol;Acc:MGI:1921743]	-	3660	3176	3214	2569	2695	3114	2945	2669	2675	2892	2566	2669	29.6707289787842	27.0012288879959	26.5664546805785	24.6648862263043	26.0320654606224	27.7354852847201	22.0124965994093	25.4547999921504	22.7332288776862	25.3048765572715	24.2846014427082
ENSMUSG00000015085	63.166775334498	87.5423979571441	90.7101039388409	55.5263591589689	102.023020250888	59.9905547779874	55.5933992750763	54.575498871544	59.9634766681632	53.4172423123592	49.2626117890227	42.0713498578406	76.4932019030546	52.4805964623343	0.542071731601397	0.00438818845805196	0.117933480760757	Entpd2	2	25285886	25291333	+	2128	protein_coding	ectonucleoside triphosphate diphosphohydrolase 2 [Source:MGI Symbol;Acc:MGI:1096863]	-	70	91	98	51	94	59	66	51	61	54	46	41	2.77496410117583	3.78317670513048	3.96119299578059	2.39440376247469	4.44007094717735	2.56969376302254	2.41234898810395	2.37850182628631	2.53500821477291	2.31053149187937	2.12884654888935
ENSMUSG00000024613	526.089000285891	598.366720102678	676.623326319314	667.405062047999	536.163531956794	535.847836745752	516.344753873057	524.352832295227	493.469922744556	460.971016991841	523.682981844176	472.020022795285	590.082579576405	498.473588424024	0.243385570734815	0.00442980979934922	0.118474015249849	Tcof1	18	60946827	60982043	-	5266	protein_coding	treacle ribosome biogenesis factor 1 [Source:MGI Symbol;Acc:MGI:892003]	-	583	622	731	613	494	527	613	490	502	466	489	460	9.33939304176976	10.4495211198065	11.9401029826698	11.629966226599	9.42930695902082	9.27535932043814	9.05414497352376	9.2346440886235	8.43031926270119	8.05739802808792	9.14505147047454
ENSMUSG00000079669	9.92620755256398	1.92400874631086	3.70245322199351	6.53251284223164	8.68281023411813	6.10073438420211	2.52697269432165	1.07010782101067	1.96601562846437	0.989208190969616	2.14185268647925	0	6.1447878302367	1.44902617020759	2.05863585399943	0.0044472103095886	1	Gm17396	9	117081590	117083771	+	2182	lncRNA	predicted gene, 17396 [Source:MGI Symbol;Acc:MGI:4937030]	-	11	2	4	6	8	6	3	1	2	1	2	0	0.425274058402016	0.0810890304138523	0.157680066874073	0.274723200870553	0.368526667924933	0.254857539858253	0.106938560259253	0.0454831139477837	0.0810580980156085	0.0417287148616568	0.0902679124862819
ENSMUSG00000002847	69.4834528679478	82.732376091367	113.8504365763	55.5263591589689	91.1695074582403	87.443859506897	35.3776177205031	58.8559301555867	79.6236329528069	44.5143685936327	49.2626117890227	57.4633071229043	83.3676652766202	54.182911389076	0.626151560080889	0.00450494649002579	0.119773659980528	Pla1a	16	38216479	38253507	-	2009	protein_coding	phospholipase A1 member A [Source:MGI Symbol;Acc:MGI:1934677]	-	77	86	123	51	84	86	42	55	81	45	46	56	3.23326827677073	3.78708778875565	5.26619243753921	2.53623255676762	4.20274489239828	3.96752340048788	1.62606228909889	2.71698780730389	3.56554762555368	2.03949353522453	2.25494547338803
ENSMUSG00000025265	44.2167427341486	32.7081486872846	32.3964656924432	46.8163420359934	44.4994024498554	19.31899221664	12.6348634716082	23.5423720622347	13.7621093992506	30.6654539200581	22.4894532080321	21.5487401710891	36.6593489693942	20.7738320387121	0.825064480251633	0.00451204725407157	0.119773659980528	Fgd1	X	149829146	149872517	+	4931	protein_coding	FYVE, RhoGEF and PH domain containing 1 [Source:MGI Symbol;Acc:MGI:104566]	-	49	34	35	43	41	19	15	22	14	31	21	21	0.838285646950217	0.610001317009012	0.610526602472774	0.871228927360255	0.835761832435114	0.35712444694935	0.236605088709887	0.442784709379316	0.251081198355385	0.57242217210955	0.419413535382925
ENSMUSG00000116506	16.2428850860138	23.0881049557303	19.4378794154659	25.0412992285546	35.8165922157373	11.1846797043705	15.1618361659299	14.9815094941493	9.83007814232183	5.93524914581769	9.63833708915661	8.20904387470061	21.8019067676454	10.626008985346	1.02543739284058	0.00451562803128989	0.119773659980528	5730414N17Rik	15	98770525	98771963	+	1439	lncRNA	RIKEN cDNA 5730414N17 gene [Source:MGI Symbol;Acc:MGI:1917774]	-	18	24	21	23	33	11	18	14	10	6	9	8	1.05521914952287	1.47549351796825	1.25524948302707	1.59685644647783	2.30508436853742	0.70848861149847	0.972925386319767	0.965544242443986	0.614554447081507	0.37964720984629	0.615942065811537
ENSMUSG00000087410	1176.70678623122	1390.0963192096	1457.84095615994	1240.08868788364	1974.25397698261	1310.64110353942	1271.06726524379	1376.15865781972	1005.61699395952	730.035644935576	1004.52890995877	851.688302000188	1424.93797166774	1039.84929565293	0.454259410136707	0.00457778491371551	0.120731129555993	2310065F04Rik	11	67003287	67010906	-	2916	lncRNA	RIKEN cDNA 2310065F04 gene [Source:MGI Symbol;Acc:MGI:1921434]	-	1304	1445	1575	1139	1819	1289	1509	1286	1023	738	938	830	37.7242856355185	43.8396608375467	46.4584363702662	39.0242925055546	62.701634068107	40.9700392598447	40.2503391832313	43.7681697048718	31.0248202292642	23.0440388207009	31.6791462229549
ENSMUSG00000000127	182.281265965266	161.616734690112	149.023742185239	189.442872424718	197.533932826187	148.451203348918	139.825822419131	130.553154163301	152.366211205988	139.478354926716	130.653013875234	133.396962963885	171.391625240073	137.712253259043	0.312351264157654	0.00459305914536859	0.120924023357529	Fer	17	64170057	64446491	+	4680	protein_coding	fer (fms/fps related) protein kinase [Source:MGI Symbol;Acc:MGI:105917]	-	202	168	161	174	182	146	166	122	155	141	122	130	3.64113238301294	3.17577910395174	2.95904502419849	3.71451596253993	3.90894189297599	2.89139872463403	2.75886252055731	2.58713394558885	2.9289165950704	2.74323501533484	2.56727343755323
ENSMUSG00000039109	94.7501630017471	125.060568510206	151.800582101734	129.561504704261	88.9988048997108	107.779640787571	59.805020432279	63.1363614396293	104.198828308611	98.9208190969616	57.8300225349397	90.2994826217067	116.325210667538	79.0317557390213	0.558504003089468	0.00461657924138366	0.121258854104277	F13a1	13	37051152	37234220	-	6741	protein_coding	coagulation factor XIII, A1 subunit [Source:MGI Symbol;Acc:MGI:1921395]	-	105	130	164	119	82	106	71	59	106	100	54	88	1.31400169276862	1.70610550120111	2.09262337081863	1.76368681431158	1.22270927035679	1.45741260220776	0.819222451292293	0.868625593147867	1.39060151359043	1.35072030601002	0.788910220474234
ENSMUSG00000024079	85.7263379539616	101.972463554476	92.5613305498377	75.1238976856638	97.6816151338289	81.3431251226948	57.2780477379574	80.2580865758	67.8275391820207	64.298532413025	58.9009488781793	74.9075253566431	89.0681283334104	67.2451133572709	0.410265662965022	0.00462708067590299	0.121258854104277	Eif2ak2	17	79159993	79190002	-	5113	protein_coding	eukaryotic translation initiation factor 2-alpha kinase 2 [Source:MGI Symbol;Acc:MGI:1353449]	-	95	106	100	69	90	80	68	75	69	65	55	73	1.56739611269232	1.83407432255826	1.68227022256615	1.34825528641596	1.76929559571432	1.45015751214736	1.03442961190605	1.45576209613823	1.19342314893741	1.15751684506724	1.0593636003793
ENSMUSG00000030615	835.606199424931	763.831472285412	698.838045651275	737.085199031803	685.942008495332	716.836290143748	647.747333977783	684.869005446827	660.581251164027	572.751542571408	663.974332808567	647.488335617011	739.689869172083	646.23530026427	0.196014419601674	0.00462972387469428	0.121258854104277	Tmem126a	7	90099908	90106437	-	2570	protein_coding	transmembrane protein 126A [Source:MGI Symbol;Acc:MGI:1913521]	-	926	794	755	677	632	705	769	640	672	579	620	631	30.3954667057355	27.3321778023818	25.2688442576865	26.3180906907129	24.7182451220094	25.4247666757036	23.2734646816467	24.7144976520626	23.1236990958519	20.5132841729534	23.758374071584
ENSMUSG00000021367	26.1690926385778	29.8221355678183	24.0659459429578	38.1063249130179	47.7554562876497	65.0745000981559	15.1618361659299	24.6124798832453	15.7281250277149	18.7949556284227	20.3476005215528	31.8100450144649	38.4989092413629	21.0758403735551	0.870044042321893	0.00470035130647767	0.122685630063062	Edn1	13	42454952	42461466	+	2139	protein_coding	endothelin 1 [Source:MGI Symbol;Acc:MGI:95283]	-	29	31	26	35	44	64	18	23	16	19	19	31	1.14371591940001	1.28214684321033	1.04552425828657	1.63476787053796	2.06764307702998	2.77312963426253	0.654529981727043	1.06714144767811	0.661500775577589	0.808784039614104	0.874784272056166
ENSMUSG00000048728	45.1191252389272	31.7461443141292	39.8013721364302	43.5500856148776	40.1579973327963	48.8058750736169	25.2697269432165	37.4537737353733	27.5242187985011	23.7409965832708	31.0568639539491	15.3919572650636	41.5300999517962	26.7395895465624	0.638681926069709	0.0047305101024355	0.122975760812379	Zfp454	11	50763547	50778478	-	2423	protein_coding	zinc finger protein 454 [Source:MGI Symbol;Acc:MGI:2679253]	zf-C2H2	50	33	43	40	37	48	30	35	28	24	29	15	1.7407946486947	1.204889955423	1.5264640894064	1.64932184426894	1.53490672762338	1.83606818644889	0.96302079441061	1.43357218827579	1.02194089070607	0.901877564950576	1.17869850728579
ENSMUSG00000038451	56.8500978010482	69.264314867191	49.9831184969124	54.437607018597	74.8892382692689	71.175234482358	51.3817781178735	39.5939893773947	40.3033203835195	41.5467440207239	55.6881698484604	29.7577840457897	62.7666018225626	43.0452976322936	0.539560783886677	0.0047536063510047	0.123228727095755	Spsb2	6	124785624	124787582	+	1658	protein_coding	splA/ryanodine receptor domain and SOCS box containing 2 [Source:MGI Symbol;Acc:MGI:1315199]	-	63	72	54	50	69	70	61	37	41	42	52	29	3.20543500999515	3.84180067374483	2.80143650778624	3.01289718686946	4.18309997507857	3.91304188157917	2.86162771363634	2.21473686457199	2.18685752855017	2.30650563617713	3.08870881252819
ENSMUSG00000020462	110.993048087761	124.098564137051	109.222370048808	106.69770975645	97.6816151338289	120.997898620009	85.0747473754955	77.047763112768	97.3177736089862	70.2337815588427	99.596149921285	91.3256131060443	111.615200963985	86.765971447237	0.365493083579659	0.00480835899821821	0.124164955760015	Cfap36	11	29171532	29197409	-	2744	protein_coding	cilia and flagella associated protein 36 [Source:MGI Symbol;Acc:MGI:1913994]	-	123	129	118	98	90	119	101	72	99	71	93	89	3.78139422999879	4.15903391086558	3.69887325970016	3.56813109702111	3.29679605717467	4.01942414264543	2.86289283127487	2.60407402829905	3.19059916492998	2.35593876231691	3.33777449147071
ENSMUSG00000091694	0.902382504778543	0.96200437315543	1.85122661099675	9.79876926334746	1.08535127926477	2.03357812806737	0	0	0	0	0	0	2.77221869326839	0	3.91009790682925	0.00487926132751141	1	Apol11b	15	77518146	77527486	-	2463	protein_coding	apolipoprotein L 11b [Source:MGI Symbol;Acc:MGI:3036248]	-	1	1	2	9	1	2	0	0	0	0	0	0	0.0342504704327021	0.0359188518804356	0.0698452914980163	0.365070660352952	0.0408102511881955	0.0752604076290037	0	0	0	0	0
ENSMUSG00000025153	2882.20972026267	1465.13266031572	4541.98449008054	6444.32391886151	1708.34291356274	458.571867879192	2212.78575599432	772.617846769701	624.209962037437	817.085965740903	289.150112674698	457.654196014559	2916.76092849373	862.250639871937	1.75802694581678	0.0048998082121824	0.125519370238217	Fasn	11	120696672	120715373	-	10947	protein_coding	fatty acid synthase [Source:MGI Symbol;Acc:MGI:95485]	-	3194	1523	4907	5919	1574	451	2627	722	635	826	270	446	24.613351083432	12.3081177776965	38.5560460479048	54.0196860300998	14.4525103696767	3.8184086589749	18.6652056393505	6.5455631356348	5.12979212877897	6.87028392381837	2.42899597890601
ENSMUSG00000021596	10.8285900573425	11.5440524778652	20.3634927209643	11.9762735440913	11.9388640719124	11.1846797043705	2.52697269432165	1.07010782101067	12.7791015850184	6.92445733678731	1.07092634323962	2.05226096867515	12.9726587627577	4.40397112484213	1.55172080994924	0.00496180375197875	0.126680270245898	Mctp1	13	76532259	77179929	+	8588	protein_coding	multiple C2 domains, transmembrane 1 [Source:MGI Symbol;Acc:MGI:1926021]	-	12	12	22	11	11	11	3	1	13	7	1	2	0.117874581288885	0.123616393360288	0.220344490283623	0.127967440368247	0.128746173200021	0.118713916155834	0.0271704632610259	0.0115561428311672	0.133866674913295	0.0742156952488293	0.0114674304287999
ENSMUSG00000047940	3.60953001911417	5.77202623893258	0.925613305498377	5.4437607018597	0	3.05036719210106	0	0	0	0	0	1.02613048433758	3.13354957625098	0.171021747389596	3.61930444551816	0.00499471762397054	1	Stpg2	3	138911455	139416060	+	3017	protein_coding	sperm tail PG rich repeat containing 2 [Source:MGI Symbol;Acc:MGI:2685863]	-	4	6	1	5	0	3	0	0	0	0	0	1	0.111844757939338	0.175939275137248	0.0285099358567475	0.165574528864089	0	0.0921609466308764	0	0	0	0	0
ENSMUSG00000037989	3429.95590066324	3392.02741974605	3584.90033219521	3407.79419936417	2948.89942576237	2979.1919576187	2493.27972506403	2803.68249104795	2141.97402721193	2698.55994496511	2843.3094413012	3345.1853789405	3290.46153922496	2720.99850142179	0.274435782287901	0.00508879214785351	0.128625360262966	Wnk2	13	49189779	49301490	-	8481	protein_coding	WNK lysine deficient protein kinase 2 [Source:MGI Symbol;Acc:MGI:1922857]	-	3801	3526	3873	3130	2717	2930	2960	2620	2179	2728	2655	3260	37.8078306657833	36.7808789142807	39.2800456793176	36.8719501642413	32.2015113140101	32.0200156285457	27.1464142560879	30.6590832615549	22.7212032512001	29.2878208111252	30.8301481720701
ENSMUSG00000081967	5.41429502867126	2.88601311946629	3.70245322199351	3.26625642111582	2.17070255852953	7.1175234482358	0.84232423144055	1.07010782101067	0	0	1.07092634323962	1.02613048433758	4.09287396633537	0.668248146671403	2.63408510955078	0.00516463912901778	1	Gm14017	2	121311610	121311995	+	386	processed_pseudogene	predicted gene 14017 [Source:MGI Symbol;Acc:MGI:3702155]	-	6	3	4	3	2	7	1	1	0	0	1	1	1.31127837319811	0.687576156851136	0.891341725179348	0.776484487434646	0.520806469826557	1.68078327452287	0.20150253755241	0.257109208896539	0	0	0.255135472856305
ENSMUSG00000022952	53.2405677819341	68.3023104940356	43.5038253584237	99.0764447738465	58.6089690802974	116.930742363874	51.3817781178735	32.10323463032	51.1164063400735	52.4280341213896	41.7661273863453	37.9668279204903	73.2771433087352	44.4604014194154	0.714645986392646	0.00520142567312378	0.130819300331827	Runx1	16	92398354	92623037	-	12025	protein_coding	runt related transcription factor 1 [Source:MGI Symbol;Acc:MGI:99852]	Runt	59	71	47	91	54	115	61	30	52	53	39	37	0.413902337785362	0.522348223275461	0.336189637800493	0.756058048666095	0.451380043952797	0.886367324693437	0.394559563343788	0.247594564575627	0.382418961881206	0.401310516331906	0.319402029802812
ENSMUSG00000054312	787.779926671668	724.389292986039	694.209979123783	744.706464014407	669.661739306361	649.728211917525	609.842743562958	660.256525563581	632.074024551294	561.870252470742	604.002457587148	666.984814819425	711.745935669964	622.505136425858	0.194297096285577	0.00523542985895679	0.131337476775436	Mrps21	3	95769946	95778831	-	739	protein_coding	mitochondrial ribosomal protein S21 [Source:MGI Symbol;Acc:MGI:1913542]	-	873	753	750	684	617	639	724	617	643	568	564	650	99.6553819674231	90.1441184474685	87.294800216313	92.4720524629883	83.9217256203197	80.1414880715568	76.201224837005	82.8601399312821	76.946291628178	69.9831768746695	75.1610459847212
ENSMUSG00000070570	9.92620755256398	2.88601311946629	2.77683991649513	11.9762735440913	2.17070255852953	3.05036719210106	1.6846484628811	0	0.983007814232184	1.97841638193923	1.07092634323962	0	5.46440064720789	0.95283316704869	2.48276730213531	0.00524531800518306	1	Slc17a7	7	44813373	44825566	+	5392	protein_coding	solute carrier family 17 (sodium-dependent inorganic phosphate cotransporter), member 7 [Source:MGI Symbol;Acc:MGI:1920211]	-	11	3	3	11	2	3	2	0	1	2	1	0	0.172097180161943	0.0492218836321474	0.0478567191096849	0.203817577500464	0.0372832524764561	0.0515670578607853	0.0288501407623258	0	0.016401035781719	0.0337730177404062	0.0182645201265826
ENSMUSG00000001249	147.088348278903	177.008804660599	157.354261934724	176.377846740254	195.363230267658	169.803773693625	122.13701355888	182.988437392824	132.706054921345	119.694191107323	115.660045069879	116.978875214484	170.499377595961	131.694102877456	0.372630121328034	0.00534263316943694	0.133486744205455	Hpn	7	30798150	30814715	-	4101	protein_coding	hepsin [Source:MGI Symbol;Acc:MGI:1196620]	-	163	184	170	162	180	167	145	171	135	121	108	114	3.35296320754608	3.96930902740755	3.5655842481266	3.94660879202335	4.41180608675313	3.7742241070921	2.75008462004594	4.13819810836989	2.91115385667615	2.68649079619711	2.59353513592627
ENSMUSG00000062169	561.281917972254	551.228505818062	570.177796187	591.192412221963	558.955908821354	573.469032114999	491.917351161281	545.75498871544	500.350977444181	498.560928248686	520.470202814457	500.751676356737	567.717595522605	509.634354123464	0.156530720442328	0.0054629650428015	0.135058094648081	Cnih4	1	180972258	180996559	+	3783	protein_coding	cornichon family AMPA receptor auxiliary protein 4 [Source:MGI Symbol;Acc:MGI:1925828]	-	622	573	616	543	515	564	584	510	509	504	486	488	13.8702725869187	13.4000105048921	14.0060580257894	14.3404348927066	13.6837322411871	13.8179540801603	12.0072714843284	13.3794657317929	11.8987845445228	12.130646613106	12.6519677943302
ENSMUSG00000070469	79.4096604205118	53.8722448967041	65.7185446903848	46.8163420359934	79.2306433863279	53.8898203937853	48.8548054235519	39.5939893773947	46.2013672689126	37.5899112568454	39.6242746998661	51.3065242168788	63.1562093039512	43.8618120405749	0.525369303692016	0.00546628254741756	0.135058094648081	Adamtsl3	7	81984902	82263658	+	7744	protein_coding	ADAMTS-like 3 [Source:MGI Symbol;Acc:MGI:3028499]	-	88	56	71	43	73	53	58	37	47	38	37	50	0.958623962224379	0.639748889742345	0.788614130948645	0.554755919526526	0.947526130344314	0.634324531991381	0.582546334029359	0.474177908246432	0.536727284600511	0.446794695437647	0.470537812930494
ENSMUSG00000029270	518.869940247662	460.800094741451	447.996839861214	475.784685342538	431.969809147377	375.19516462843	433.796979191883	398.080109415968	309.647461483138	389.748027242029	355.547545955555	334.51853789405	451.769422328112	370.223110197104	0.286712298343645	0.00546775908159895	0.135058094648081	Dipk1a	5	108055919	108134951	-	2892	protein_coding	divergent protein kinase domain 1A [Source:MGI Symbol;Acc:MGI:1914516]	-	575	479	484	437	398	369	515	372	315	394	332	326	16.7726045949355	14.6529167755687	14.3952305035362	15.096698514229	13.8330664499506	11.8257599744808	13.8508608022281	12.7658456168298	9.63237595246684	12.4047406626159	11.3057126962245
ENSMUSG00000054814	362.757766920974	377.105714276929	399.864947975299	344.045676357533	282.191332608839	221.660015959343	248.485648274962	226.862858054261	221.176758202241	274.999877089553	272.015291182864	279.107491739821	331.270909016486	253.774654090617	0.385812524681982	0.0055514080257511	0.136018450514814	Usp46	5	74159114	74229092	-	7841	protein_coding	ubiquitin specific peptidase 46 [Source:MGI Symbol;Acc:MGI:1916977]	-	402	392	432	316	260	218	295	212	225	278	254	272	4.32499442515618	4.42284247100536	4.73896873348765	4.02637724096962	3.33300199667091	2.57683150809026	2.92629689466814	2.68330069919928	2.53765292824659	3.22821980872613	3.19021837785021
ENSMUSG00000052911	4058.91650649389	4344.41174916992	4516.99293083208	4079.55426997366	3812.83904405712	3419.46162234528	3170.50840714223	3769.98985342058	3305.85527926283	3476.07758306723	3722.53996910093	3560.67278065139	4038.69602047866	3500.94064544087	0.206510714898247	0.00559495118454393	0.136313512703854	Lamb2	9	108356935	108367729	+	6082	protein_coding	laminin, beta 2 [Source:MGI Symbol;Acc:MGI:99916]	-	4498	4516	4880	3747	3513	3363	3764	3523	3363	3514	3476	3470	62.3884201288232	65.6892609226755	69.0152326901445	61.5511414296394	58.0584468596899	51.2485325023976	48.1361135843549	57.4872010483077	48.8991839093229	52.6071891121452	56.2848485380347
ENSMUSG00000020053	256.276631357106	183.742835272687	223.998419930607	247.14673586443	189.936473871334	118.964320491941	183.62668245404	110.221105564099	117.960937707862	179.0466825655	131.723940218474	107.743700855445	203.344236131351	138.387174894237	0.553440451076089	0.00561551082286679	0.136313512703854	Igf1	10	87694127	87772904	+	9904	protein_coding	insulin-like growth factor 1 [Source:MGI Symbol;Acc:MGI:96432]	-	284	191	242	227	175	117	218	103	120	181	123	105	2.41901555572614	1.70612007741003	2.10172690913907	2.28988704085886	1.77607416381179	1.09490442885994	1.71203912863088	1.0321231752129	1.0714990097136	1.6640167714956	1.22307370560093
ENSMUSG00000025271	908.699182311993	1101.49500726297	949.679251441335	744.706464014407	846.573997826517	1042.20879063453	667.120791300915	759.776552917574	762.814063844174	703.327023779397	794.627346683801	896.838043311041	932.227115581958	764.08397030615	0.288003178423917	0.00561729043200663	0.136313512703854	Pfkfb1	X	149371225	149426874	+	4017	protein_coding	6-phosphofructo-2-kinase/fructose-2,6-biphosphatase 1 [Source:MGI Symbol;Acc:MGI:107816]	-	1007	1145	1026	684	780	1025	792	710	776	711	742	874	21.1474784755976	25.2168313039164	21.9693435071651	17.0119110704875	19.5176016847622	23.6495573300961	15.3352610804636	17.5412869778903	17.0836651007175	16.1160098814548	18.1911528632611
ENSMUSG00000055737	3461.53928833049	3210.20859321967	3390.52153804056	3175.88999346495	3384.12528874754	3008.67884047568	3028.15561202878	3297.00219653386	2524.36406694825	2871.67137838479	2743.71329137992	2746.95130657169	3271.82725704648	2868.64297530788	0.189815752157384	0.00564628838434628	0.136695794352056	Ghr	15	3347242	3612974	-	9053	protein_coding	growth hormone receptor [Source:MGI Symbol;Acc:MGI:95708]	-	3836	3337	3663	2917	3118	2959	3595	3081	2568	2903	2562	2677	35.7451423484104	32.6099809002219	34.8029412731176	32.1916133304205	34.6192193276711	30.2937772134712	30.8868912278088	33.7756810369547	25.0855518074842	29.1974061713329	27.8704996622922
ENSMUSG00000006457	238286.733741841	240737.746364654	231415.359347566	327278.893395805	199438.724321297	195624.115185697	209976.269061963	206093.135356265	150803.228781359	162068.902383889	195575.78158145	199334.055626449	238796.928726143	187308.562131896	0.350366362757336	0.00565104067231196	0.136695794352056	Actn3	19	4911244	4927937	-	2901	protein_coding	actinin alpha 3 [Source:MGI Symbol;Acc:MGI:99678]	-	264064	250246	250013	300600	183755	192394	249282	192591	153410	163837	182623	194258	7678.78347485419	7631.43612750599	7412.87049574147	10352.3770483996	6366.85729836434	6146.73906953076	6683.60870338848	6588.60082217477	4676.56635397545	5142.25979686804	6199.63175020429
ENSMUSG00000029624	286.055254014798	273.209241976142	255.469272317552	248.235488004802	285.447386446633	295.885617633802	220.688948637424	226.862858054261	198.567578474901	217.625802013315	248.454911631593	265.767795443432	274.050376732288	229.661315709154	0.256612305156205	0.00566473444960193	0.136803068480501	Ptcd1	5	145084324	145103918	-	3271	protein_coding	pentatricopeptide repeat domain 1 [Source:MGI Symbol;Acc:MGI:1919049]	-	317	284	276	228	263	291	262	212	202	220	232	259	8.17541242745682	7.6811218402781	7.25771797873028	6.96390979008951	8.08181461385699	8.24543224413921	6.23000752911963	6.43221057243093	5.46124908495134	6.12395361730044	6.98498681297089
ENSMUSG00000078866	146.185965774124	187.590852765309	183.271434488679	180.732855301742	149.778476538538	191.156344038333	136.456525493369	131.623261984312	126.808008035952	109.802109197627	153.142467083266	162.128616525337	173.119321484454	136.660164719977	0.342126114567826	0.00567384655474092	0.136803068480501	Zfp970	2	177156526	177169922	+	2172	protein_coding	zinc finger protein 970 [Source:MGI Symbol;Acc:MGI:3652255]	zf-C2H2	162	195	198	166	138	188	162	123	129	111	143	158	6.29196280178211	7.94258092789825	7.8410986846233	7.63566912474868	6.38635336895052	8.02230206955902	5.80126918887076	5.62018002761964	5.25231844227381	4.65321279784669	6.48387100861984
ENSMUSG00000038623	82.1168079348474	54.8342492698595	76.8259043563653	78.3901541067797	68.3771305936803	63.0409219700885	44.6431842663491	47.0847441244693	58.980468853931	63.3093242220554	40.6952010431057	50.2803937325412	70.5975280386034	50.832219373742	0.474290867261117	0.00573073994209545	0.137095544032082	Tm6sf1	7	81508749	81534182	+	5921	protein_coding	transmembrane 6 superfamily member 1 [Source:MGI Symbol;Acc:MGI:1933209]	-	91	57	83	72	63	62	53	44	60	64	38	49	1.29651421879629	0.851660789452159	1.20574253467725	1.21488807491886	1.06949600854942	0.970504628221132	0.696223427334437	0.73750089577754	0.896143066391105	0.98418030282058	0.632043086616497
ENSMUSG00000032114	2450.87088297852	2152.96578712185	2394.5616213243	2516.10619639955	2181.55607132218	1712.27278383273	1923.86854461022	2419.51378330512	1428.31035407936	1313.66847760765	1640.6591578431	1170.81488262917	2234.72222382986	1649.47253334577	0.438126353874264	0.00590897356429998	0.140474518646762	Slc37a4	9	44308149	44314265	+	2857	protein_coding	solute carrier family 37 (glucose-6-phosphate transporter), member 4 [Source:MGI Symbol;Acc:MGI:1316650]	-	2716	2238	2587	2311	2010	1684	2284	2261	1453	1328	1532	1141	80.1955883665818	69.3005529654273	77.885702013742	80.8143601771236	70.7162946586687	54.6302048721662	62.1804246297185	78.5407888091069	44.9755552364708	42.3231117045025	52.8088456928671
ENSMUSG00000027641	62.2643928297195	54.8342492698595	62.0160914683913	81.6564105278955	79.2306433863279	39.6547734973137	35.3776177205031	35.313558093352	57.0144532254666	35.6114948749062	34.2696429836679	51.3065242168788	63.2760934965846	41.4822151857958	0.606651622964491	0.00592096924621699	0.14053478156403	Rbl1	2	156987813	157046454	-	5993	protein_coding	RB transcriptional corepressor like 1 [Source:MGI Symbol;Acc:MGI:103300]	-	69	57	67	75	73	39	42	33	58	36	32	50	0.971260587122715	0.841428922800973	0.961616873710508	1.25030457262545	1.22436882252401	0.603144416454131	0.545095801568442	0.546480410966813	0.855864229306136	0.546950443819935	0.525852387906069
ENSMUSG00000096433	94.7501630017471	105.820481047097	73.1234511343718	83.8339148086393	98.7669664130937	85.4102813788296	80.0208019868522	78.1178709337787	68.8105469962528	43.5251604026631	66.3974332808567	51.3065242168788	90.2842096306298	64.6963896362137	0.478430960648827	0.00593356917741668	0.14053478156403	Zfp994	17	22416246	22444597	-	4882	protein_coding	zinc finger protein 994 [Source:MGI Symbol;Acc:MGI:3643318]	zf-C2H2	105	110	79	77	91	84	95	73	70	44	62	50	1.81435588098182	1.99334177385629	1.39187702619925	1.57576621162997	1.87360180859562	1.59471284874845	1.51353913397109	1.48398674483545	1.26800633868333	0.820624837451444	1.25069687349387
ENSMUSG00000040648	101.969223039975	91.3904154497659	99.0406236883263	95.8101883527307	107.449776647212	82.3599141867285	58.1203719693979	83.468410038832	82.5726563955034	61.3309078401162	83.5322547726906	72.8552643879679	96.3366902274564	73.6466442340847	0.393017685363495	0.00607046771875554	0.14281924148365	Ppip5k2	1	97633773	97698136	-	14381	protein_coding	diphosphoinositol pentakisphosphate kinase 2 [Source:MGI Symbol;Acc:MGI:2142810]	-	113	95	107	88	99	81	69	78	84	62	78	71	0.662857706721315	0.584415030751945	0.639979763809148	0.611353523611711	0.691958084902025	0.522031746860758	0.373188136094214	0.538282738436617	0.516548802902609	0.392547629604644	0.534150533117142
ENSMUSG00000074194	17.1452675907923	25.9741180751966	27.7683991649513	23.9525470881827	20.6216743060306	21.3525703447074	17.6888088602515	11.7711860311173	13.7621093992506	16.8165392464835	9.63833708915661	4.1045219373503	22.8024294283101	12.296917093935	0.877620532390155	0.00607362936772211	0.14281924148365	Zfp791	8	85835182	85849724	-	2946	protein_coding	zinc finger protein 791 [Source:MGI Symbol;Acc:MGI:3648473]	zf-C2H2	19	27	30	22	19	21	21	11	14	17	9	4	0.544066281343911	0.810807728751136	0.87591116578215	0.746085796254245	0.648267931043444	0.660674484690251	0.554439772369258	0.370565411057265	0.420258448435304	0.525419195206483	0.300862400781671
ENSMUSG00000006435	2841.60250754763	3088.99604220209	2938.82224495735	3303.27399388846	2977.11855902325	2777.86772294003	2462.11372850073	3180.3604440437	2340.54160568683	2384.98094842774	2556.30118131298	2457.58250998849	2987.94684509314	2563.64673632675	0.221088671798899	0.00609221700226485	0.14281924148365	Neurl1a	19	47167259	47247880	+	7284	protein_coding	neuralized E3 ubiquitin protein ligase 1A [Source:MGI Symbol;Acc:MGI:1334263]	-	3149	3211	3175	3034	2743	2732	2923	2972	2381	2411	2387	2395	36.4698247418893	38.9993372370727	37.4925813870658	41.614480087059	37.8520626468574	34.7625591063513	31.2123668402743	40.4933590846291	28.9075055642921	30.1381804779838	32.273096135542
ENSMUSG00000026469	2645.78550401069	2372.30278420129	2275.15750491501	2516.10619639955	2300.9447120413	1683.80269003978	1847.21703954913	2205.49221910298	1576.74453402842	1849.81931711318	1990.85207208246	1740.31730143653	2299.01656526794	1868.40708055212	0.299426112106422	0.00611280416121823	0.143081060112583	Xpr1	1	155151447	155293161	-	17880	protein_coding	xenotropic and polytropic retrovirus receptor 1 [Source:MGI Symbol;Acc:MGI:97932]	-	2932	2466	2458	2311	2120	1656	2193	2061	1604	1870	1859	1696	13.833351243696	12.201477290806	11.82458518945	12.9131223168927	11.9179628184695	8.58408086934651	9.53979278708277	11.4397205089936	7.93337547180013	9.52278212520206	10.2392942840822
ENSMUSG00000029769	156.112173326688	138.528629734382	108.29675674331	236.259214460711	131.327504791037	158.619093989255	111.186798550153	94.1694882489387	106.164843937076	91.0071535692046	109.234487010442	142.632137322923	154.857228840897	109.065818106456	0.503693144538807	0.00620914461972769	0.145112486028128	Ccdc136	6	29396308	29426987	+	4383	protein_coding	coiled-coil domain containing 136 [Source:MGI Symbol;Acc:MGI:1918128]	-	173	144	117	217	121	156	132	88	108	92	102	139	3.32970367348938	2.90655054395114	2.29607432081621	4.9463756663245	2.7749015491352	3.29878575205075	2.34244975892548	1.99258170380963	2.17908135363521	1.91119989417943	2.29185348786184
ENSMUSG00000046949	370.879209463981	379.991727396395	359.13796253337	284.164308637076	364.678029832961	311.137453594308	309.975317170122	295.349758598944	294.902344269655	269.064627943735	304.143081480053	267.820056412107	344.998115243015	290.20919764577	0.250517306670747	0.00624323047281185	0.145496358815254	Nqo2	13	34148670	34172426	+	4042	protein_coding	N-ribosyldihydronicotinamide quinone reductase 2 [Source:MGI Symbol;Acc:MGI:104513]	-	411	395	388	261	336	306	368	276	300	272	284	261	8.57781085248177	8.64545081932152	8.2567087763892	6.45123752029448	8.35558088948852	7.01658999270315	7.08140337809122	6.77669140994598	6.56366043555385	6.12720415270974	6.91958710450261
ENSMUSG00000061877	99.2620755256398	93.3144241960767	106.445530132313	111.052718317938	103.108371530153	90.494226698998	13.4771877030488	49.2249597664907	69.793554810485	66.2769487949643	67.4683596240963	84.1426997156812	100.612891066853	58.3972850691277	0.78901952644492	0.0062471502163613	0.145496358815254	BC048679	7	81144023	81148029	-	640	protein_coding	cDNA sequence BC048679 [Source:MGI Symbol;Acc:MGI:3510776]	-	110	97	115	102	95	89	16	46	71	67	63	82	14.4991874286437	13.4084512837605	15.4557262424653	15.9227850204567	14.9202916004218	12.8887563868211	1.94449948738076	7.13317361432335	9.81068957872977	9.5320120945079	9.6943506701869
ENSMUSG00000031751	3155.63161921057	3313.1430611473	3187.81222413641	3137.78366855193	3192.01811231768	3319.81629406998	3057.6369601292	3121.50451388812	2763.23496580667	2816.2757196905	2921.48706435769	3075.31306155972	3217.70082990564	2959.24204757198	0.120832302137402	0.00625835913035591	0.145496358815254	Amfr	8	94698216	94739470	-	4132	protein_coding	autocrine motility factor receptor [Source:MGI Symbol;Acc:MGI:1345634]	-	3497	3444	3444	2882	2941	3265	3630	2917	2811	2847	2728	2997	71.3947491866121	73.7377171425775	71.6926081792003	69.6839077940986	71.54320492683	73.2358716999178	68.3304272913083	70.0617616330021	60.161920632228	62.736012328824	65.0192870284297
ENSMUSG00000020431	38.8024477054774	34.6321574335955	71.272224523375	20.6862906670669	19.5363230267658	16.268625024539	21.0581057860137	5.35053910505333	21.626171913108	11.8704982916354	18.2057478350736	13.3396962963885	33.5330113968032	15.2417932045454	1.13708610482759	0.00634519015205049	0.146935645731401	Adcy1	11	7013489	7128506	+	12522	protein_coding	adenylate cyclase 1 [Source:MGI Symbol;Acc:MGI:99677]	-	43	36	77	19	18	16	25	5	22	12	17	13	0.289684800595516	0.25434058125974	0.528918278944669	0.151592856062548	0.144488234800947	0.118426055895375	0.155286654478578	0.039627916720198	0.155371064412285	0.0872564023269144	0.133700604766257
ENSMUSG00000038225	36.0953001911417	34.6321574335955	29.6196257759481	37.0175727726459	32.560538377943	42.7051406894148	30.3236723318598	19.261940778192	25.5582031700368	16.8165392464835	25.702232237751	20.5226096867515	35.4383892067815	23.0308662418458	0.612855318536709	0.00636114864695409	0.147080987969375	Primpol	8	47028629	47070247	-	6411	protein_coding	primase and polymerase (DNA-directed) [Source:MGI Symbol;Acc:MGI:3603756]	-	40	36	32	34	30	42	36	18	26	17	24	20	0.526338534866606	0.496779403920521	0.429334463789397	0.529848823017329	0.470358674199932	0.607189839930582	0.436761700487956	0.278645263361902	0.358648262098074	0.24144204477902	0.368674936911684
ENSMUSG00000025324	56.8500978010482	41.3661880456835	55.5367983299026	67.5026327030603	66.2064280351507	46.7722969455495	35.3776177205031	35.313558093352	50.1333985258414	42.5359522116935	36.4114956701472	31.8100450144649	55.7057403100658	38.5970112060003	0.52527143512333	0.00657024355425837	0.150540829310315	Atp10a	7	58305914	58479168	+	5587	protein_coding	ATPase, class V, type 10A [Source:MGI Symbol;Acc:MGI:1330809]	-	63	43	60	62	61	46	42	33	51	43	34	31	0.951245972180411	0.680889508466986	0.923728045245825	1.1086943949219	1.09745025403044	0.763097696755939	0.584707202219379	0.586192429376071	0.807258570196254	0.700776517023414	0.599319481969956
ENSMUSG00000120906	29.7786226576919	17.3160787167977	13.8841995824757	13.0650256844633	9.76816151338289	29.4868828569769	10.1078907772866	8.56086256808534	11.7960937707862	5.93524914581769	5.35463171619812	12.3135658120509	18.8831618352981	9.01138229837081	1.06864506333032	0.00659157149444495	0.150802052066436	ENSMUSG00000120906	9	123356884	123358671	-	1788	lncRNA	novel transcript	-	33	18	15	12	9	29	12	8	12	6	5	12	1.55695972388121	0.890618780350801	0.721597957045361	0.670521279977122	0.505951251727478	1.50325087687831	0.522013285202887	0.444045434604313	0.59351936198006	0.305543811503809	0.275397909738629
ENSMUSG00000114515	1638.72662867783	1316.02198247663	1522.63388754483	2121.97792158491	2267.2988223841	1428.58863496733	1252.5361321521	1887.67019626282	1119.64590041046	874.46004081714	1230.49436838233	859.897345874889	1715.8746462726	1204.11733064995	0.51090653889669	0.00667744983827803	0.152537053373356	Aldoa	7	126399962	126408280	-	799	protein_coding	aldolase A, fructose-bisphosphate [Source:MGI Symbol;Acc:MGI:87994]	-	1816	1368	1645	1949	2089	1405	1487	1764	1139	884	1149	838	191.734390682295	151.469843334555	177.088628046662	243.704693650358	262.799987591066	162.978579165383	144.754479986743	219.107245024391	126.066038098871	100.738444746022	141.622220411003
ENSMUSG00000030255	1275.96886175686	1274.65579443094	1364.35401230461	1293.43754276186	1285.05591464948	1207.94540807202	1170.83068170236	1248.81582711945	1023.3111346157	1158.36279162542	1145.8911872664	1177.99779601954	1283.56958899596	1154.20156972481	0.153667465735634	0.00672742010584652	0.152808855456672	Sspn	6	145877367	145910949	+	4996	protein_coding	sarcospan [Source:MGI Symbol;Acc:MGI:1353511]	-	1414	1325	1474	1188	1184	1188	1390	1167	1041	1171	1070	1148	23.8758000135116	23.4628252883316	25.3773695618966	23.7570682168355	23.8211625366306	22.0391577442354	21.6401464168075	23.1821313967079	18.4267803677672	21.3414646466666	21.092084267236
ENSMUSG00000120568	0.902382504778543	4.81002186577715	2.77683991649513	1.08875214037194	5.42675639632383	1.01678906403369	0	0	0	0	1.07092634323962	0	2.67025698129671	0.178487723873271	3.38420934904997	0.0067559704460321	1	ENSMUSG00000120568	12	71015087	71015929	+	843	lncRNA	novel transcript	-	1	5	3	1	5	1	0	0	0	0	1	0	0.100069879805155	0.524722017683943	0.30610133978579	0.118514437386229	0.596178224653176	0.109944474490057	0	0	0	0	0.116823597298379
ENSMUSG00000112188	53.2405677819341	43.2901967919944	66.6441579958831	54.437607018597	52.0968614047088	43.7219297534485	37.9045904148247	50.2950675875013	41.2863281977517	25.71941296521	22.4894532080321	28.7316535614521	52.238553457761	34.4044176557953	0.602287791970306	0.00692368280719192	0.156049948848742	Gm47708	10	95566045	95575218	+	908	lncRNA	predicted gene, 47708 [Source:MGI Symbol;Acc:MGI:6096827]	-	59	45	72	50	48	43	45	47	42	26	21	28	5.48147093818169	4.38443386362123	6.82053117461025	5.50152371787396	5.3136025732084	4.38918199976881	3.85473466661383	5.13708729934032	4.09057727673041	2.60721745763383	2.27767416627005
ENSMUSG00000003355	4.51191252389272	0.96200437315543	5.55367983299026	7.62126498260358	8.68281023411813	9.15110157630317	3.3692969257622	1.07010782101067	0.983007814232184	0	1.07092634323962	2.05226096867515	6.08046225384388	1.42426664548664	2.04868660202709	0.00702160065356162	1	Fkbp11	15	98622247	98626079	-	2706	protein_coding	FK506 binding protein 11 [Source:MGI Symbol;Acc:MGI:1913370]	-	5	1	6	7	8	9	4	1	1	0	1	2	0.155873814995834	0.0326933230530351	0.190719460043918	0.258445563568418	0.297163780270585	0.30825895342057	0.114974101249416	0.0366755929911545	0.0326808517867808	0	0.036394047495393
ENSMUSG00000020029	6821.10935362101	7053.41606397561	7144.80910514197	6438.88015815965	7445.50977575629	6802.31883838536	6717.53574573838	6944.99975835923	6131.01973736613	5643.43272948166	5461.72435052208	5608.82922738919	6951.00721583998	6084.59025814278	0.19198766630475	0.00704536301314761	0.158557199307741	Nudt4	10	95382869	95400008	-	3210	protein_coding	nudix (nucleoside diphosphate linked moiety X)-type motif 4 [Source:MGI Symbol;Acc:MGI:1918457]	-	7559	7332	7719	5914	6860	6690	7975	6490	6237	5705	5100	5466	198.65077591276	202.071135562259	206.836680357517	184.066655644212	214.809143277559	193.162166494498	193.238422577714	200.652512017157	171.827183439182	161.82304626153	156.46719372739
ENSMUSG00000060636	743.56318393752	601.252733222144	658.111060209346	908.019285070198	513.371155092234	603.972704036009	507.921511558651	516.862077548152	591.770704167775	535.161631314562	570.803740946719	465.86323988926	671.381686927909	531.397150904187	0.337375637715315	0.0070567227584589	0.158577922224481	Rpl35a	16	32876823	32880559	+	3526	protein_coding	ribosomal protein L35A [Source:MGI Symbol;Acc:MGI:1928894]	-	824	625	711	834	473	594	603	483	602	541	533	454	19.7140501272871	15.6813904178802	17.3443825232963	23.631025915382	13.4838065297778	15.6136744313954	13.3015676788496	13.594704108977	15.0985535254927	13.9702672158313	14.8868581720109
ENSMUSG00000026580	33.3881526768061	57.7202623893258	22.214719331961	13.0650256844633	32.560538377943	27.4533047289095	17.6888088602515	8.56086256808534	6.88105469962528	17.8057474374531	24.6313058945113	15.3919572650636	31.0670005315681	15.1599561208317	1.03732516185708	0.00710343106241017	0.159156668538456	Selp	1	163942833	163977595	+	4413	protein_coding	selectin, platelet [Source:MGI Symbol;Acc:MGI:98280]	-	37	60	24	12	30	27	21	8	7	18	23	15	0.707292005665664	1.20282980532308	0.467787771474138	0.271672795966257	0.683315082777196	0.567062357550009	0.370129066258744	0.179912358276119	0.140276613311852	0.371388399027064	0.51327730070661
ENSMUSG00000035620	833.801434415374	856.183892108333	878.40702691796	964.634396369539	883.475941321519	753.440696448961	761.461105222257	829.333561283267	719.561720017958	779.496054484057	740.01010317858	712.134556130278	861.657231263614	756.999516719399	0.186452872725547	0.00715940427193708	0.159534415005338	Ric8b	10	84753480	84854201	+	5272	protein_coding	RIC8 guanine nucleotide exchange factor B [Source:MGI Symbol;Acc:MGI:2682307]	-	924	890	949	886	814	741	904	775	732	788	691	694	14.785210852881	14.9348705693373	15.4832583799956	16.7902496689871	15.5196771666714	13.0269812724549	13.3370829786965	14.5891919274278	12.2788258293705	13.6094499227182	12.9080546534656
ENSMUSG00000069515	40.6072127150344	42.3281924188389	34.2476923034399	130.650256844633	70.5478331522098	45.7555078815158	24.4274027117759	19.261940778192	57.9974610396988	28.6870375381189	25.702232237751	28.7316535614521	60.6894492192786	30.8012879778315	0.973532331490901	0.00717500939552736	0.159534415005338	Lyz1	10	117123702	117128773	-	1263	protein_coding	lysozyme 1 [Source:MGI Symbol;Acc:MGI:96902]	-	45	44	37	120	65	45	29	18	59	29	24	28	3.00566182930209	3.08202519080488	2.51982235134827	9.49241526998491	5.17301438161058	3.30225149626311	1.78592193615335	1.41440600428595	4.1311391220639	2.09066478148529	1.87139748261346
ENSMUSG00000070953	111.895430592539	76.9603498524344	120.329729714789	112.14147045831	81.4013459448575	86.4270704428633	65.7012900523629	80.2580865758	87.4876954666643	61.3309078401162	71.7520649970548	70.8030034192928	98.1925661676322	72.8888413918818	0.433410862715256	0.00718330194612937	0.159534415005338	Rabepk	2	34667568	34689924	-	3814	protein_coding	Rab9 effector protein with kelch motifs [Source:MGI Symbol;Acc:MGI:2139530]	-	124	80	130	103	75	85	78	75	89	62	67	69	2.74265985206933	1.85565038660751	2.93179914587701	2.698083399006	1.97657935257982	2.06556668054144	1.59067603582275	1.95157619233214	2.06362356036119	1.48013305226649	1.7300245409045
ENSMUSG00000042826	62.2643928297195	79.8463629719007	86.0820374113491	72.94639340492	105.279074088682	75.2423907384927	71.5975596724467	38.523881556384	71.7595704389494	40.5575358297542	47.1207591025434	59.5155680915794	80.276775240844	54.8458124486095	0.542039230241392	0.00719899836231002	0.159649611856717	Fgf11	11	69686894	69692683	-	3044	protein_coding	fibroblast growth factor 11 [Source:MGI Symbol;Acc:MGI:109167]	-	69	83	93	67	97	74	85	36	73	41	44	58	1.91220916512038	2.4122388209808	2.62790614737913	2.19901903351235	3.20302822655157	2.25313935861982	2.17191138537929	1.17371536360917	2.12079832465739	1.22639102790852	1.42352853843347
ENSMUSG00000032661	0	0	2.77683991649513	32.6625642111582	6.5121076755886	5.08394532016843	0.84232423144055	0	0	1.97841638193923	1.07092634323962	0	7.83924285390172	0.648611159436567	3.57623349774233	0.00735624431974542	1	Oas3	5	120891163	120915726	-	7069	protein_coding	2'-5' oligoadenylate synthetase 3 [Source:MGI Symbol;Acc:MGI:2180850]	-	0	0	3	30	6	5	1	0	0	2	1	0	0	0	0.0365035265864226	0.423996339156562	0.0853153051434649	0.0655560843083308	0.0110029678165554	0	0	0.0257609437906734	0.0139315734223417
ENSMUSG00000034075	1996.97248307492	1970.18495622232	2009.50648623698	2430.09477731017	2017.6680281532	2092.55189378132	1736.87256523041	1919.77343089314	1682.9093779655	1860.70060721385	1812.00737276144	2014.29414075466	2086.16310412982	1837.75958246983	0.182828722562268	0.00737717068996242	0.162763808527766	Zdhhc5	2	84518314	84545524	-	5047	protein_coding	zinc finger, DHHC domain containing 5 [Source:MGI Symbol;Acc:MGI:1923573]	-	2213	2048	2171	2232	1859	2058	2062	1794	1712	1881	1692	1963	36.9895511986179	35.8990954443706	36.9996886145554	44.1834596868301	37.0236954407888	37.7931462504365	31.7777526687467	35.2771970306144	29.9979526468733	33.9347963171631	33.0160568551866
ENSMUSG00000115919	15.3405025812352	14.4300655973315	13.8841995824757	9.79876926334746	8.68281023411813	9.15110157630317	4.21162115720275	5.35053910505333	1.96601562846437	4.94604095484808	10.7092634323962	5.13065242168788	11.8812414724685	5.38568878327544	1.16575159156829	0.00741539796349567	0.162785130727547	Gm31583	16	23903409	23908926	-	5518	lncRNA	predicted gene, 31583 [Source:MGI Symbol;Acc:MGI:5590742]	-	17	15	15	9	8	9	5	5	2	5	10	5	0.259895151773771	0.24048966703927	0.233819707719664	0.16295198195892	0.145727653028671	0.15116867124974	0.0704784156354025	0.0899276500852337	0.032053057243577	0.0825045812143306	0.178474614937538
ENSMUSG00000114618	24.3643276290207	26.936122448352	24.9915592484562	25.0412992285546	29.3044845401487	12.2014687684042	5.0539453886433	23.5423720622347	8.84707032808965	12.859706482605	9.63833708915661	14.3658267807261	23.8065436438227	12.3845430219092	0.957346480476483	0.00753761108155552	0.164537391514798	Gm41183	14	66574164	66578678	-	2360	lncRNA	predicted gene, 41183 [Source:MGI Symbol;Acc:MGI:5624068]	-	27	28	27	23	27	12	6	22	9	13	9	14	0.965123107730985	1.04962190723829	0.984063925828301	0.973676451898981	1.14996716706194	0.471270467771787	0.197745710581094	0.925157373707376	0.337249773057313	0.501557934646507	0.375568064704577
ENSMUSG00000031451	1672.11478135464	2003.85510928276	1963.22582096206	2019.63522038995	1661.67280855436	1813.95169023609	1462.27486578079	1646.89593653542	1830.36055010033	1659.89134444702	1553.91412404069	1516.62085585094	1855.74257179664	1611.65961279253	0.203605824002022	0.00759953448136673	0.16515669285614	Gas6	8	13515374	13544490	-	2548	protein_coding	growth arrest specific 6 [Source:MGI Symbol;Acc:MGI:95660]	-	1853	2083	2121	1855	1531	1784	1736	1539	1862	1678	1451	1478	61.3489237740016	72.323045264557	71.599962564235	72.7349800546611	60.3961766576768	64.8927843482302	52.9929530626843	59.9437809975763	64.6251274525211	59.9628530924689	56.0823416209561
ENSMUSG00000056919	72.1906003822835	91.3904154497659	82.3795841893556	71.857641264548	86.8281023411813	65.0745000981559	62.3319931266007	65.2765770816507	60.9464844823954	49.4604095484808	63.1846542511378	55.4110461542291	78.2868072875483	59.4351941074157	0.398066212503431	0.0077104068106086	0.166850128005634	Cep162	9	87071630	87137589	-	11607	protein_coding	centrosomal protein 162 [Source:MGI Symbol;Acc:MGI:1925343]	-	80	95	89	66	80	64	74	61	62	50	59	54	0.581434711300045	0.724086547535429	0.659540657077869	0.568097378073147	0.692793305257348	0.511047151519562	0.49588338783898	0.521572622786069	0.472381482378891	0.392229067925111	0.50059922967429
ENSMUSG00000030029	1795.7411845093	1860.5164576826	1873.44133032872	1260.77497855071	1510.80898073655	1826.1531590045	1467.32881116944	1463.90749914259	1288.72324445839	1403.68642298588	1426.47388919518	1431.45202565092	1687.9060151354	1413.59531543373	0.256369201843804	0.00774402027732614	0.166873733823226	Lrig1	6	94581510	94677139	-	5585	protein_coding	leucine-rich repeats and immunoglobulin-like domains 1 [Source:MGI Symbol;Acc:MGI:107935]	-	1990	1934	2024	1158	1392	1796	1742	1368	1311	1419	1332	1395	30.0580534046076	30.6351598279402	31.1715846723598	20.7149655666629	25.0524230900132	29.804657622781	24.2601117781005	24.3090427107251	20.758724914919	23.133906395725	23.4876300161172
ENSMUSG00000040591	603.693895696846	732.085327971282	625.714594516903	578.1273865375	551.358449866501	680.231883838536	437.166276117645	546.825096536451	507.232032143807	518.345092068079	601.860604900668	558.214983479641	628.535256404595	528.274014207715	0.252714876666828	0.00775688963548663	0.166873733823226	1110051M20Rik	2	91105413	91275049	-	5202	protein_coding	RIKEN cDNA 1110051M20 gene [Source:MGI Symbol;Acc:MGI:1915079]	-	669	761	676	531	508	669	519	511	516	524	562	544	10.8489253948623	12.9419931930279	11.1775828720395	10.1981878413129	9.81583035903018	11.9194647144817	7.76005562437995	9.7488971584019	8.77203818271336	9.17171804189597	10.6395710107005
ENSMUSG00000023007	474.653197513514	530.064409608642	528.525197439573	400.660787656874	501.432291020322	487.041961672135	438.008600349086	425.902912762245	387.30507880748	427.337938498874	442.292579757965	398.13862792298	487.062974151843	419.830956349772	0.21522174408883	0.0077678750773677	0.166873733823226	Prpf40b	15	99192968	99214899	+	4952	protein_coding	pre-mRNA processing factor 40B [Source:MGI Symbol;Acc:MGI:1925583]	-	526	551	571	368	462	479	520	398	394	432	413	388	8.9605787486757	9.84368756704636	9.91806665387113	7.42447956859966	9.37767158492625	8.96511489613521	8.16752611823904	7.97640822785894	7.03617683045262	7.94315188161438	8.21348683598675
ENSMUSG00000038624	14.4381200764567	10.5820481047097	9.25613305498377	10.8875214037194	19.5363230267658	7.1175234482358	7.58091808296495	5.35053910505333	2.94902344269655	5.93524914581769	4.28370537295849	6.15678290602546	11.9696115191452	5.37603634258608	1.14069430321875	0.00779356130008117	0.166873733823226	Nepn	10	52265068	52280721	+	1999	protein_coding	nephrocan [Source:MGI Symbol;Acc:MGI:1913900]	-	16	11	10	10	18	7	9	5	3	6	4	6	0.675208873842884	0.486818136066354	0.430287526162116	0.499788247706809	0.90509338478112	0.324553448707267	0.35018500022865	0.248234503837078	0.132717936370729	0.273292813891351	0.197063116603369
ENSMUSG00000005947	6.3166775334498	6.73403061208801	5.55367983299026	63.1476241415725	15.1949179097067	6.10073438420211	4.21162115720275	1.07010782101067	11.7960937707862	3.95683276387846	0	2.05226096867515	17.1746107356682	3.84781941359221	2.14133246808156	0.00779937798791985	0.166873733823226	Itgae	11	72981409	73038272	+	4581	protein_coding	integrin alpha E, epithelial-associated [Source:MGI Symbol;Acc:MGI:1298377]	-	7	7	6	58	14	6	5	1	12	4	0	2	0.12890468472609	0.135183786350271	0.112658122435897	1.26493012476802	0.307186003377288	0.121392523896684	0.0848941055394349	0.021664299199752	0.231655232311798	0.0795040871671122	0
ENSMUSG00000022960	43.3143602293701	66.3783017477247	64.7929313848864	55.5263591589689	47.7554562876497	53.8898203937853	45.4855084977897	28.892911167288	49.1503907116092	40.5575358297542	29.9859376107095	34.8884364674776	55.2762048670642	38.160120047438	0.528113599448296	0.00781534558788811	0.166980189628141	Donson	16	91473696	91485658	-	3130	protein_coding	downstream neighbor of SON [Source:MGI Symbol;Acc:MGI:1890621]	-	48	69	70	51	44	53	54	27	50	41	28	34	1.29368294454817	1.95025594904933	1.92364643884553	1.62788856439174	1.4129995341109	1.56939590279273	1.34189102004551	0.856099736459977	1.41268985519215	1.19269466100752	0.880991754195188
ENSMUSG00000020519	487.286552580413	445.408024770964	466.509105971182	574.861130116384	463.444996246055	490.092328864236	411.054224942988	454.795823929533	404.016211649427	383.812778096211	459.427401249798	408.399932766355	487.933689758206	420.251062105719	0.215458037588403	0.00802151536183951	0.16885919899999	Sap30l	11	57692463	57701043	+	1151	protein_coding	SAP30-like [Source:MGI Symbol;Acc:MGI:1354709]	-	540	463	504	528	427	482	488	425	411	388	429	398	39.577593992096	35.587094005248	37.6640279286036	45.8307994251608	37.2894717505442	38.8125964740633	32.9770894819047	36.6453220846891	31.5782208586419	30.693481895149	36.7062584640894
ENSMUSG00000009145	26.1690926385778	15.3920699704869	12.9585862769773	46.8163420359934	24.9630794230896	47.7890860095832	10.1078907772866	13.9114016731387	14.7451172134828	18.7949556284227	16.0638951485944	15.3919572650636	29.0147093924514	14.8358696176648	0.965998019281633	0.00808853770159412	0.169714055559277	Dqx1	6	83034825	83044299	+	3419	protein_coding	DEAQ RNA-dependent ATPase [Source:MGI Symbol;Acc:MGI:2136388]	-	29	16	14	43	23	47	12	13	15	19	15	15	0.715533299677278	0.414007053203921	0.352209029165633	1.2565164787404	0.676180146112924	1.27408892183988	0.272992030986476	0.377354200129521	0.387983554848035	0.505992705684285	0.432066214635275
ENSMUSG00000035578	33.3881526768061	53.8722448967041	44.4294386639221	60.9701198608286	52.0968614047088	40.6715625613474	45.4855084977897	31.0331268093093	19.6601562846437	35.6114948749062	19.2766741783132	27.7055230771146	47.5713966773862	29.7954139536794	0.662554043550338	0.00819209345661519	0.170942433653079	Iqcg	16	32833053	32876588	-	6164	protein_coding	IQ motif containing G [Source:MGI Symbol;Acc:MGI:1916957]	-	37	56	48	56	48	40	54	29	20	36	18	27	0.506372423913462	0.803733842012447	0.669807733781755	0.907662160955403	0.782730554262366	0.601448358177275	0.681395018290466	0.466917664566492	0.286938302839159	0.531777094388849	0.287586188417522
ENSMUSG00000013787	778.756101623883	896.588075780861	789.548149590116	1002.74072128256	866.110320853283	764.625376153331	733.664405584719	739.444504318371	703.833594990243	762.679515237574	750.719366610976	754.205905988119	849.728124214005	740.757882121667	0.197164885913727	0.00826001173247599	0.171568414672392	Ehmt2	17	35117445	35133028	+	5489	protein_coding	euchromatic histone lysine N-methyltransferase 2 [Source:MGI Symbol;Acc:MGI:2148922]	-	863	932	853	921	798	752	871	691	716	771	701	735	13.2632060825593	15.0213698657624	13.3667969461241	16.7635206285262	14.6131331105606	12.697715500151	12.3422047987512	12.4936620244376	11.5356202611552	12.7894215783371	12.5771701691193
ENSMUSG00000031980	179.57411845093	218.374992706283	187.899501016171	266.744274391125	157.375935493391	236.911851919849	155.829982816502	184.058545213835	140.570117435202	152.338061409321	156.355246112985	180.598965243413	207.813445662958	161.625153038543	0.362541053883061	0.00838006826024908	0.172615149227979	Agt	8	125283273	125296445	-	1891	protein_coding	angiotensinogen (serpin peptidase inhibitor, clade A, member 8) [Source:MGI Symbol;Acc:MGI:87963]	-	199	227	203	245	145	233	185	172	143	154	146	176	8.87753719009694	10.6199185643593	9.23370635928125	12.9441455978661	7.70744000956965	11.4199808222435	7.60935812089772	9.0269670000312	6.68752884490171	7.41513304999092	7.60360375901105
ENSMUSG00000033044	3431.7606656728	3635.41452615437	3678.38727605055	3603.76958463112	3035.72752810355	3008.67884047568	3028.99793626022	3323.75489205913	2760.28594236397	2592.71466853136	3177.43846039196	2594.05786440539	3398.95640351468	2912.87496066867	0.222827622068957	0.0083858850720985	0.172615149227979	Dhrs7c	11	67689013	67706828	+	1877	protein_coding	dehydrogenase/reductase (SDR family) member 7C [Source:MGI Symbol;Acc:MGI:1915710]	-	3803	3779	3974	3310	2797	2959	3596	3106	2808	2621	2967	2528	170.920047785754	178.114582586008	182.110564480955	176.182413463994	149.78277535868	146.110583438228	149.012683145897	164.226075808952	132.2982167808	127.143014558094	155.672329203174
ENSMUSG00000120249	1.80476500955709	7.69603498524344	3.70245322199351	3.26625642111582	4.34140511705906	1.01678906403369	0	0	0.983007814232184	0.989208190969616	0	1.02613048433758	3.63795063650043	0.499724414923229	2.86533795226147	0.0085035886675101	1	ENSMUSG00000120249	9	92106331	92109353	-	3023	lncRNA	novel transcript	-	2	8	4	3	4	1	0	0	1	1	0	1	0.0558113851642377	0.234120098396329	0.113813399245527	0.0991475395798126	0.13300118911879	0.0306593423735091	0	0	0.0292538488041776	0.0301197670619038	0
ENSMUSG00000120620	1.80476500955709	2.88601311946629	3.70245322199351	2.17750428074388	0	5.08394532016843	0	1.07010782101067	0	0	0	0	2.6091134919882	0.178351303501778	3.35953755267725	0.00851521529308838	1	ENSMUSG00000120620	15	79431023	79431621	+	599	lncRNA	novel transcript	-	2	3	4	2	0	5	0	1	0	0	0	0	0.281665805261253	0.443079126117761	0.57438715512392	0.33358153828578	0	0.773649348874108	0	0.165683062828153	0	0	0
ENSMUSG00000018547	1691.96719645977	1703.70974485827	1725.34320144897	1615.70817631196	1585.69821900582	1658.38296343894	1383.93871225682	1630.84431922026	1458.78359632056	1543.1647779126	1575.33265090549	1500.20276810154	1663.46825025396	1515.37780411954	0.135878326937276	0.00855661749619284	0.175467295478652	Pip4k2b	11	97605983	97635530	-	5204	protein_coding	phosphatidylinositol-5-phosphate 4-kinase, type II, beta [Source:MGI Symbol;Acc:MGI:1934234]	-	1875	1771	1864	1484	1461	1631	1643	1524	1484	1560	1471	1462	30.394495343394	30.1070449833703	30.8091821979939	28.490196645546	28.2193241192167	29.0480949546575	24.556592296438	29.0638146929887	25.2184141513418	27.2946208862204	27.8377118179567
ENSMUSG00000030922	108.285900573425	79.8463629719007	96.2637837718312	89.2776755104991	87.913453620446	90.494226698998	71.5975596724467	82.3983022178214	59.9634766681632	69.2445733678731	74.9648440267736	73.8813948723055	92.0135671911834	72.0083584708972	0.35809925017125	0.00860459105607152	0.175688632705353	Lyrm1	7	119495084	119556186	+	7134	protein_coding	LYR motif containing 1 [Source:MGI Symbol;Acc:MGI:1921169]	-	120	83	104	82	81	89	85	77	61	70	70	72	1.41898921237587	1.02927599818693	1.25392564534622	1.14836403122519	1.14126262164264	1.1562663425239	0.926730902312107	1.07118025046579	0.756167294790687	0.893417985417643	0.966324709360436
ENSMUSG00000024810	80.3120429252904	57.7202623893258	85.1564241058507	80.5676583875235	81.4013459448575	63.0409219700885	57.2780477379574	39.5939893773947	71.7595704389494	55.3956586942985	52.4753908187416	48.2281327638661	74.6997759538227	54.1217983052013	0.461082137112378	0.00864059766029675	0.1761870054464	Il33	19	29902514	29938118	+	2886	protein_coding	interleukin 33 [Source:MGI Symbol;Acc:MGI:1924375]	-	89	60	92	74	75	62	68	37	73	56	49	47	2.60150480670178	1.83925430730796	2.74197222319551	2.56173514657926	2.61215303213424	1.99111500474613	1.83265370952032	1.27236095684697	2.23690578664487	1.76677585806499	1.67208327567711
ENSMUSG00000101523	277.031428967013	320.347456260758	337.848856506908	260.211761548894	334.288194013548	325.372500490779	212.265706323019	319.962238482189	181.856445632954	183.003515329379	297.717523420615	215.487401710891	309.183366297983	235.048805149841	0.397537494113416	0.00873523624836518	0.177165519157431	Csnk2a1-ps3	1	156351582	156354214	+	2633	processed_pseudogene	casein kinase 2, alpha 1 polypeptide, pseudogene 3 [Source:MGI Symbol;Acc:MGI:3704198]	-	307	333	365	239	308	320	252	299	185	185	278	210	9.83599884673521	11.1887155398571	11.9237690524609	9.06871754700542	11.7580021999126	11.264193482126	7.44419097333765	11.2700350306058	6.21358192669212	6.39750487208698	10.3980544326868
ENSMUSG00000037921	30.6810051624705	37.5181705530618	36.0989189144367	45.7275898956215	24.9630794230896	16.268625024539	15.1618361659299	11.7711860311173	23.5921875415724	21.7625802013315	19.2766741783132	21.5487401710891	31.8762314955365	18.8522007148922	0.758507265665158	0.00875734661948255	0.177377136662079	Ddx60	8	62381121	62491278	+	8684	protein_coding	DExD/H box helicase 60 [Source:MGI Symbol;Acc:MGI:2384570]	-	34	39	39	42	23	16	18	11	24	22	18	21	0.330285916049671	0.397311970875058	0.38629255904105	0.483201539624232	0.266220626388771	0.17076589957645	0.161220593149948	0.125712310107635	0.244406407006068	0.230670800117339	0.204131882243851
ENSMUSG00000022003	115.504960611654	105.820481047097	159.205488545721	131.739008985005	129.156802232507	191.156344038333	101.921232004307	119.852075953195	100.266797051683	124.640232062172	73.893917683534	80.0381777783309	138.763847576719	100.10207208887	0.469970382440061	0.00877994286216257	0.177478017867279	Slc25a30	14	75997557	76024477	-	4571	protein_coding	solute carrier family 25, member 30 [Source:MGI Symbol;Acc:MGI:1914804]	-	128	110	172	121	119	188	121	112	102	126	69	78	2.36227090581829	2.12896402099462	3.23659810862542	2.6446790979452	2.61679330398305	3.81195364145312	2.05893185712598	2.43170976132469	1.97337721797702	2.50985758791184	1.48660647211875
ENSMUSG00000034111	67.6786878583907	86.5803935839887	67.5697713013815	113.230222598682	74.8892382692689	63.0409219700885	42.1162115720275	52.4352832295227	71.7595704389494	58.3632832672073	54.6172435052208	56.4371766385667	78.8315392636333	55.9547947752491	0.493683794401076	0.00903451441653081	0.181710673939684	Tmed8	12	87213011	87247228	-	7409	protein_coding	transmembrane p24 trafficking protein 8 [Source:MGI Symbol;Acc:MGI:1923480]	-	75	90	73	104	69	62	50	49	73	59	51	55	0.853950351016453	1.0746567548031	0.847490455260618	1.40240218039216	0.936102005490655	0.775591564812704	0.524902007661157	0.656358965726702	0.871333526826442	0.725073733818326	0.677904834478231
ENSMUSG00000030244	6.3166775334498	6.73403061208801	5.55367983299026	5.4437607018597	5.42675639632383	4.06715625613474	0	3.210323463032	0.983007814232184	0	1.07092634323962	4.1045219373503	5.59034355547439	1.56146325964235	1.88831048036248	0.00905297432556672	1	Gys2	6	142368339	142418835	-	2657	protein_coding	glycogen synthase 2 [Source:MGI Symbol;Acc:MGI:2385254]	-	7	7	6	5	5	4	0	3	1	0	1	4	0.222247783488979	0.233073739281366	0.194236680044728	0.188008413091063	0.189152519150406	0.139530586368262	0	0.112055876515691	0.0332835472092694	0	0.0370652211225192
ENSMUSG00000048779	40.6072127150344	53.8722448967041	49.9831184969124	31.5738120707862	48.8408075669145	32.5372500490779	30.3236723318598	32.10323463032	40.3033203835195	22.7517883923012	21.4185268647925	15.3919572650636	42.9024076325716	27.0487499779761	0.66408978248787	0.0092864741794479	0.184879017843653	P2ry6	7	100586837	100623856	-	2887	protein_coding	pyrimidinergic receptor P2Y, G-protein coupled, 6 [Source:MGI Symbol;Acc:MGI:2673874]	-	45	56	54	29	45	32	36	30	41	23	20	15	1.31491198143697	1.716042744082	1.60886100793543	1.00357549386254	1.56674894022988	1.02731629506193	0.969892366410907	1.03128667787389	1.25590917296023	0.725388737113651	0.68224657099088
ENSMUSG00000023015	28.8762401529134	38.4801749262172	20.3634927209643	44.6388377552495	31.4751870986782	13.2182578324379	18.5311330916921	21.4021564202133	20.6431640988759	9.89208190969616	10.7092634323962	15.3919572650636	29.5086984144101	16.0949593696562	0.869137635970295	0.00929810872441255	0.184879017843653	Racgap1	15	99518377	99549537	-	7079	protein_coding	Rac GTPase-activating protein 1 [Source:MGI Symbol;Acc:MGI:1349423]	-	32	40	22	41	29	13	22	20	21	10	10	15	0.381337064221479	0.499890561839316	0.267314378098002	0.578643099220262	0.411774800341749	0.170205042511165	0.241723343536526	0.280390322458155	0.262342433060546	0.12862276568461	0.139118932790696
ENSMUSG00000026764	26.1690926385778	31.7461443141292	14.809812887974	18.508786386323	33.6458896572077	19.31899221664	7.58091808296495	16.05161731516	14.7451172134828	10.8812901006658	13.9220424621151	18.4703487180764	24.0331196834753	13.6085556487442	0.829922338186439	0.00933507983252267	0.185371500308303	Kif5c	2	49509310	49664790	+	7142	protein_coding	kinesin family member 5C [Source:MGI Symbol;Acc:MGI:1098269]	-	29	33	16	17	31	19	9	15	15	11	13	18	0.342538273816384	0.408771823297385	0.192695550780862	0.23780879336069	0.436290270088531	0.246566878732462	0.0980145359082991	0.208437737260006	0.185734496503141	0.140236994414658	0.179259283505032
ENSMUSG00000026193	864.482439577845	928.33422009499	1094.07492709908	1152.98851665388	1584.61286772656	1003.57080620125	802.734992562844	852.875933345501	1165.84726767937	751.798225136908	743.222882208299	664.932553850749	1104.6772962256	830.235309130612	0.411534903248712	0.00936651336206786	0.18564153523706	Fn1	1	71624679	71692359	-	11685	protein_coding	fibronectin 1 [Source:MGI Symbol;Acc:MGI:95566]	-	958	965	1182	1059	1460	987	953	797	1186	760	694	648	6.91620321021515	7.30609735174668	8.70082252452991	9.05453344363458	12.5590797661726	7.8286958065196	6.34354475472438	6.76915628954634	8.97588194548089	5.92208493191123	5.84909807536485
ENSMUSG00000041346	113.700195602096	97.1624416886985	99.0406236883263	123.028991862029	111.791181764271	108.796429851604	78.3361535239711	110.221105564099	91.4197267235931	79.1366552775692	64.2555805943774	83.1165692313437	108.919977409504	84.4142984858255	0.367554005437469	0.00942359645930615	0.18615585671433	Wrap53	11	69452584	69471081	-	2062	protein_coding	WD repeat containing, antisense to Trp53 [Source:MGI Symbol;Acc:MGI:2384933]	-	126	101	107	113	103	107	93	103	93	80	60	81	5.15481207232973	4.33330812334277	4.46340881830231	5.475056639658	5.02090776609221	4.80945758655559	3.5080204137034	4.95739472711377	3.98855373373312	3.53257248605762	2.86563411801747
ENSMUSG00000026896	122.724020649882	109.668498539719	127.734636158776	119.762735440913	121.559343277654	78.2927579305938	44.6431842663491	71.6972240077147	82.5726563955034	95.9531945240527	85.6741074591699	101.58691794942	113.29033199959	80.3545474337016	0.500008451086035	0.00962405630926449	0.188887647795913	Ifih1	2	62426142	62476599	-	8165	protein_coding	interferon induced with helicase C domain 1 [Source:MGI Symbol;Acc:MGI:1918836]	-	136	114	138	110	112	77	53	67	84	97	80	99	1.40512083036147	1.23519498698009	1.45376579965871	1.34596984431415	1.37878170872883	0.874048473193398	0.504879230036399	0.814373344823305	0.909796489227486	1.08169619293682	0.964921420918884
ENSMUSG00000053192	1055.7875305909	928.33422009499	896.919293027927	837.250395946022	790.13573130475	758.524641769129	775.780617156746	840.034639493374	609.464844823954	659.801863376734	805.336610116197	682.376772084488	877.825302122286	728.799224508582	0.269301321892271	0.00963806210782218	0.188918453522486	Mllt11	3	95126446	95139482	-	2385	protein_coding	myeloid/lymphoid or mixed-lineage leukemia; translocated to, 11 [Source:MGI Symbol;Acc:MGI:1929671]	-	1170	965	969	769	728	746	921	785	620	667	752	665	41.3836155767807	35.7952819937777	34.9467621421103	32.2134166796891	30.6815061788304	28.9902143515128	30.0357908239443	32.6652668292412	22.9892321424394	25.4640340617888	31.0518591098303
ENSMUSG00000036905	51.435802772377	74.0743367329681	85.1564241058507	151.3365475117	88.9988048997108	92.5278048270654	40.4315631091464	50.2950675875013	92.4027345378253	46.4927849755719	50.3335381322623	59.5155680915794	90.5882868082786	56.5785427389811	0.676925303417998	0.00977994915308804	0.191026063559427	C1qb	4	136607440	136613498	-	1088	protein_coding	complement component 1, q subcomponent, beta polypeptide [Source:MGI Symbol;Acc:MGI:88224]	-	57	77	92	139	82	91	48	47	94	47	47	58	4.41953841407857	6.2610718547578	7.27328293763075	12.7639395492704	7.57562793334108	7.75199491870932	3.4314696836131	4.28720153290534	7.64047075725433	3.93331491169334	4.25429021007268
ENSMUSG00000052727	156.112173326688	169.312769675356	182.34582118318	156.780308213559	210.558148177365	168.786984629592	114.556095475915	115.571644669152	148.43417994906	165.197767891926	155.284319769745	132.370832479547	173.982700867623	138.569140039224	0.328877956487375	0.0097833110031752	0.191026063559427	Map1b	13	99557954	99653048	-	15846	protein_coding	microtubule-associated protein 1B [Source:MGI Symbol;Acc:MGI:1306778]	-	173	176	197	144	194	166	136	108	151	167	145	129	0.920995279622867	0.982607046822306	1.06934569396201	0.907907647557057	1.23059673376536	0.970933350447406	0.667555042998316	0.676408475355226	0.842710597323574	0.959591904789763	0.901169532738064
ENSMUSG00000034371	76.7025129061762	65.4162973745693	61.0904781628929	75.1238976856638	71.6331844314746	68.1248672902569	43.8008600349086	48.15485194548	74.7085938816459	38.579119447815	54.6172435052208	43.0974803421782	69.6818729751723	50.4930248595414	0.465367377337681	0.00980759367439342	0.191254371640193	Tkfc	19	10565155	10583018	-	4617	protein_coding	triokinase, FMN cyclase [Source:MGI Symbol;Acc:MGI:2385084]	-	85	68	66	69	66	67	52	45	76	39	51	42	1.5530663282301	1.30297443975371	1.2295766618296	1.49309709323041	1.43687087126937	1.34498026070455	0.876014497238894	0.967291955497699	1.45571004008278	0.769120679509914	1.08784858536912
ENSMUSG00000042613	7122.50511021704	7333.35933656384	6719.95259791822	7404.60330666956	6460.01081418389	7067.70078409815	6027.67220018857	6921.45738629699	6236.20157348897	5977.78509802939	6549.78551525354	6556.97379491711	7018.02199160845	6378.31259469576	0.138071883241973	0.00986164426881915	0.191876562296953	Pbxip1	3	89344013	89358259	+	4674	protein_coding	pre B cell leukemia transcription factor interacting protein 1 [Source:MGI Symbol;Acc:MGI:2441670]	-	7893	7623	7260	6801	5952	6951	7156	6468	6344	6043	6116	6390	142.457181467193	144.285958840324	133.604000693924	145.372714707646	127.999388301814	137.83501659351	119.082912551961	137.336583691298	120.031608478353	117.720918564275	128.865575752635
ENSMUSG00000042532	265.300456404892	279.94327258823	256.39488562305	153.514051792443	260.484307023544	92.5278048270654	210.581057860137	171.217251361707	104.198828308611	72.2121979407819	122.085603129317	106.717570371108	218.027463043204	131.168751495277	0.73251439935476	0.00986476171113953	0.191876562296953	Golga7b	19	42236013	42258787	+	2988	protein_coding	golgi autoantigen, golgin subfamily a, 7B [Source:MGI Symbol;Acc:MGI:1918396]	-	294	291	277	141	240	91	250	160	106	73	114	104	8.30037454841671	8.61587231085015	7.97389892399818	4.71451859807207	8.07354607843578	2.82268088070808	6.50769574089945	5.31427869526447	3.13723052313021	2.22449801722017	3.75735654202437
ENSMUSG00000058594	534.210442828898	560.848549549616	589.615675602466	421.347078323941	515.541857650764	452.47113349499	425.373736877478	420.552373657192	444.319532032947	458.992600609902	433.725169012048	445.340630202508	512.339122908446	438.050673732012	0.227577567182464	0.00989422522666498	0.19220354912822	Fbh1	2	11747384	11782393	-	5115	protein_coding	F-box DNA helicase 1 [Source:MGI Symbol;Acc:MGI:1354699]	-	592	583	637	387	475	445	505	393	452	464	405	434	9.7635335163326	10.0834645282154	10.7118712644452	7.55899678735499	9.33429777543492	8.06334710416961	7.67915731086828	7.62521070795447	7.81472961693706	8.25965863230786	7.79771817627099
ENSMUSG00000009210	95.6525455065256	126.022572883361	103.668690215818	103.431453335334	109.620479205741	63.0409219700885	89.2863685326983	88.8189491438854	68.8105469962528	60.3416996491466	67.4683596240963	59.5155680915794	100.239443852812	72.3735820062765	0.468115768889034	0.00991335946275201	0.192218820074289	Prr29	11	106256298	106268384	+	1724	protein_coding	proline rich 29 [Source:MGI Symbol;Acc:MGI:1922823]	-	106	131	112	95	101	62	106	83	70	61	63	58	5.18680064943678	6.72234647086902	5.5879474279225	5.50535308473095	5.88867779369436	3.33315423648337	4.7822957230246	4.77799584375134	3.59072328622507	3.22167946955699	3.5988308752434
ENSMUSG00000021257	184.988413479601	174.122791541133	198.081247376653	234.081710179967	168.229448286039	204.374601870771	182.784358222599	175.497682645749	142.536133063667	145.413604072534	153.142467083266	147.762789744611	193.979702122361	157.856172472071	0.294751621645076	0.00992031827649548	0.192218820074289	Angel1	12	86747276	86773234	-	4463	protein_coding	angel homolog 1 [Source:MGI Symbol;Acc:MGI:1915987]	-	205	181	214	215	155	201	217	164	145	147	143	144	3.87487705098091	3.58788526212275	4.12437776533245	4.81293954830094	3.49090870375565	4.17417019740505	3.78181840700537	3.6468835671043	2.87317629746341	2.99902581374319	3.15549357623175
ENSMUSG00000020798	12.6333550668996	13.468061224176	20.3634927209643	25.0412992285546	13.0242153511772	11.1846797043705	7.58091808296495	5.35053910505333	6.88105469962528	12.859706482605	8.56741074591699	8.20904387470061	15.9525172160237	8.24144549847769	0.94831616980593	0.0100131145326181	0.193769710656052	Spns3	11	72385745	72441332	-	5508	protein_coding	spinster homolog 3 [Source:MGI Symbol;Acc:MGI:1924827]	-	14	14	22	23	12	11	9	5	7	13	8	8	0.214419884070522	0.224864533504208	0.343558184922977	0.417188893696731	0.218988341343193	0.185097151769481	0.127091469763448	0.0900909174238053	0.112389378094626	0.214901366333652	0.143038914339192
ENSMUSG00000037148	824.777609367589	759.021450419634	786.771309673621	820.919113840442	647.954713721065	709.718766695512	570.253504685252	639.924476964379	577.025586954292	676.618402623217	752.861219297455	671.089336756775	758.193827286311	647.962087880228	0.228195174714931	0.0101199856194344	0.195088298400818	Arhgap10	8	77976995	78244582	-	3084	protein_coding	Rho GTPase activating protein 10 [Source:MGI Symbol;Acc:MGI:1925764]	-	914	789	850	754	597	698	677	598	587	684	703	654	25.0013108072734	22.6333840114182	23.706973089441	24.4261944618384	19.4577958041134	20.9769351532401	17.0742691693485	19.243840619705	16.8323553686323	20.1944248334775	22.4491088337682
ENSMUSG00000022748	399.755449616895	448.294037890431	474.839625720667	362.554462743856	440.652619381495	410.782781869609	398.41936147138	414.131726731128	356.831836566283	252.248088697252	324.490682001606	278.081361255483	422.813162870492	337.367176120522	0.32551656948163	0.0101407518278247	0.195088298400818	Cmss1	16	57122363	57427227	-	1997	protein_coding	cms small ribosomal subunit 1 [Source:MGI Symbol;Acc:MGI:1913747]	-	443	466	513	333	406	404	473	387	363	255	303	271	18.7135686246145	20.6440408595819	22.0958570025744	16.6596165992112	20.4353296758485	18.7501299779808	18.4225990491957	19.2325928109077	16.0749532956512	11.6265769835626	14.9424810387219
ENSMUSG00000058704	616.327250763745	632.998877536273	568.326569576004	598.813677204567	596.943203595621	557.20040709046	569.411180453812	571.437576419696	500.350977444181	461.960225182811	529.037613560374	517.169764106138	595.101664294445	524.894556194502	0.180921080274424	0.0101519336311787	0.195088298400818	Memo1	17	74506031	74602516	-	7079	protein_coding	mediator of cell motility 1 [Source:MGI Symbol;Acc:MGI:1924140]	-	683	658	614	550	550	548	676	534	509	467	494	504	8.13916296447719	8.22319974225674	7.46050127964424	7.76228547734498	7.80952207544696	7.17479717662448	7.42749910139506	7.48642160963274	6.35868087751514	6.00668315747127	6.87247527986037
ENSMUSG00000028949	2065.55355343809	1988.46303931227	1972.48195401704	2500.86366643435	1923.24246685717	1755.99471358617	1766.35391333083	1985.05000797479	1645.55508102468	1396.7619656491	1805.58181470201	1651.04394929916	2034.43323227418	1708.39112199676	0.251978659506016	0.0101850910503695	0.195109354534884	Smarcd3	5	24795816	24829409	-	5120	protein_coding	SWI/SNF related, matrix associated, actin dependent regulator of chromatin, subfamily d, member 3 [Source:MGI Symbol;Acc:MGI:1914243]	-	2289	2067	2131	2297	1772	1727	2097	1855	1674	1412	1686	1609	37.7143636638244	35.7155525818725	35.8001658942322	44.8218593039082	34.7878377841413	31.2624751124158	31.856370508105	35.9566224308962	28.9138985119606	25.1104497713529	32.4299111705062
ENSMUSG00000031441	896.065827245093	1034.15470114209	1063.52968801764	942.8593535621	1057.13214600388	1071.6956734915	790.100129091236	858.226472450555	1029.2091815011	907.103911119138	884.585159515929	759.336558409806	1010.90623157705	871.426902014627	0.21429053179204	0.0102154346274443	0.195198323805668	Atp11a	8	12807014	12918728	+	11150	protein_coding	ATPase, class VI, type 11A [Source:MGI Symbol;Acc:MGI:1354735]	-	993	1075	1149	866	974	1054	938	802	1047	917	826	740	7.51286065605517	8.52943875292613	8.86373394397295	7.75964509780878	8.78047011757273	8.76126317155645	6.54328437367946	7.13845847681787	8.30410771542379	7.48831705779372	7.29563889001011
ENSMUSG00000058488	11.7309725621211	3.84801749262172	6.47929313848864	28.3075556496704	7.59745895485336	8.13431251226948	3.3692969257622	3.210323463032	1.96601562846437	0.989208190969616	9.63833708915661	2.05226096867515	11.0162683850041	3.53757371100999	1.64434565636612	0.0102855466945315	0.196044842956874	Kl	5	150876072	150917282	+	9328	protein_coding	klotho [Source:MGI Symbol;Acc:MGI:1101771]	-	13	4	7	26	7	8	4	3	2	1	9	2	0.117567089706763	0.0379365918445596	0.0645477417837317	0.278473353198046	0.0754298392726928	0.0794881578002728	0.0333533359756562	0.0319181457871132	0.0189610602347832	0.00976115521313628	0.0950193645693398
ENSMUSG00000040907	9.02382504778543	11.5440524778652	28.6940124704497	53.348854878225	3.2560538377943	11.1846797043705	5.0539453886433	10.7010782101067	6.88105469962528	9.89208190969616	5.35463171619812	2.05226096867515	19.5085797360817	6.65584214882411	1.55137795806182	0.0103375147843071	0.196788454998006	Atp1a3	7	24677592	24705383	-	5958	protein_coding	ATPase, Na+/K+ transporting, alpha 3 polypeptide [Source:MGI Symbol;Acc:MGI:88107]	-	10	12	31	49	3	11	6	10	7	10	5	2	0.141589306270133	0.178183549207478	0.447540914883186	0.821664294245211	0.0506121091019766	0.171117004354867	0.0783282774372913	0.166572934934649	0.103900754371467	0.152823188701133	0.0826471068500618
ENSMUSG00000005873	2213.54428422177	2196.25598391385	2419.55318057276	2102.38038305822	2173.95861236733	2074.24969062872	2179.93511096814	2039.62550684633	1960.11758157897	1797.39128299179	1912.67444902597	1975.30118234983	2196.65702246044	1977.50751896017	0.151560772808224	0.0104210842684519	0.198131027687176	Reep5	18	34477938	34507123	-	3151	protein_coding	receptor accessory protein 5 [Source:MGI Symbol;Acc:MGI:1270152]	-	2453	2283	2614	1931	2003	2040	2588	1906	1994	1817	1786	1925	65.6719780963514	64.0979834244347	71.3557097804556	61.2255513023604	63.894904569686	60.0043515296861	63.882763228707	60.0315324444703	55.9626034784029	52.5044701490707	55.8201759585036
ENSMUSG00000059022	89.3358679730758	80.8083673450561	66.6441579958831	76.2126498260358	113.9618843228	44.7387188174822	64.0166415894818	62.0662536186187	59.9634766681632	39.5683276387846	42.8370537295849	49.2542632482037	78.6169410467222	52.9510027488061	0.566784361508534	0.0104438044939753	0.19818844893899	Kcp	6	29473161	29507951	-	7757	protein_coding	kielin/chordin-like protein [Source:MGI Symbol;Acc:MGI:2141640]	-	99	84	72	70	105	44	76	58	61	40	40	48	1.07664457379126	0.958015096460885	0.798381114676564	0.901577536439523	1.36059599214067	0.52572649836086	0.762057295557238	0.742060199661687	0.695436055309625	0.469522010200517	0.507837011847537
ENSMUSG00000037426	228.302773708971	231.843053930459	215.667900181122	243.880479443314	268.081765978397	215.559281575141	174.361115908194	230.073181517293	215.278711316848	181.02509894744	183.128404693976	188.808009118114	233.889209136234	195.445753583644	0.25932999254141	0.0104632437659845	0.19818844893899	Depdc5	5	33021045	33151580	+	11774	protein_coding	DEP domain containing 5 [Source:MGI Symbol;Acc:MGI:2141101]	-	253	241	233	224	247	212	207	215	219	183	171	184	1.81270629310035	1.81083912482968	1.70217199080984	1.90074046547617	2.10866020240375	1.66883274188594	1.36745844704541	1.81225524429453	1.64490659935207	1.41519672299548	1.43031017677537
ENSMUSG00000037300	329.369614244168	381.915736142706	370.245322199351	421.347078323941	321.263978662371	334.523602067082	293.971156772752	287.859003851869	282.123242684637	281.92433442634	308.426786853012	363.250191455502	359.77755527327	302.925786007352	0.248268222074059	0.0104924914821753	0.198494941601152	Ttc13	8	125398071	125448722	-	10286	protein_coding	tetratricopeptide repeat domain 13 [Source:MGI Symbol;Acc:MGI:2384573]	-	365	397	400	387	296	329	349	269	287	285	288	354	2.99348645407807	3.41452930935841	3.34491450436738	3.75892169622018	2.89253665256189	2.96449253027356	2.6390446085782	2.5954382263818	2.46749644918854	2.5228306349425	2.75742759541996
ENSMUSG00000072082	20.7547976099065	16.3540743436423	8.33051974948539	16.3312821055791	21.7070255852953	11.1846797043705	10.1078907772866	4.28043128404267	5.8980468853931	7.91366552775693	12.8511161188755	6.15678290602546	15.7770631830465	7.86798891656337	0.996604837757012	0.0105415575685777	0.198771374673532	Ccnf	17	24441172	24470458	-	7800	protein_coding	cyclin F [Source:MGI Symbol;Acc:MGI:102551]	-	23	17	9	15	20	11	12	4	6	8	12	6	0.248750628146429	0.192815159882784	0.0992474728613159	0.192130135993445	0.257732432503912	0.130707065634141	0.119661506915739	0.0508944382738789	0.0680264499500222	0.0933867239262925	0.151511219265436
ENSMUSG00000024426	55.9477152962697	76.9603498524344	60.1648648573945	74.0351455452919	66.2064280351507	45.7555078815158	37.9045904148247	53.5053910505333	41.2863281977517	62.3201160310858	34.2696429836679	25.6532621084394	63.1783352446762	42.4898884643838	0.571690273217812	0.0105896323540676	0.199008906178028	Atat1	17	36208487	36220967	-	4586	protein_coding	alpha tubulin acetyltransferase 1 [Source:MGI Symbol;Acc:MGI:1913869]	-	62	80	65	68	61	45	45	50	42	63	32	25	1.140482411229	1.54327313007436	1.21913235307184	1.48140462466816	1.33699401859312	0.909451295198498	0.763213928758256	1.08203395806873	0.809909325615179	1.2508241424275	0.687185643419336
ENSMUSG00000028402	1840.86030974823	1830.69432211478	1836.41679810878	1487.23542374807	1804.93917741731	1840.38820590097	1388.15033341403	1652.24647564047	1637.69101851082	1440.28712605176	1573.19079821901	1664.38364559555	1773.42237283969	1559.32489957194	0.186444688431431	0.0106305897514479	0.199008906178028	Mpdz	4	81196737	81361052	-	12437	protein_coding	multiple PDZ domain crumbs cell polarity complex component [Source:MGI Symbol;Acc:MGI:1343489]	-	2040	1903	1984	1366	1663	1810	1648	1544	1666	1456	1469	1622	13.8371129451251	13.5366129726959	13.7213734289569	10.9732152608236	13.4403412196721	13.4885082826376	10.3064570401334	12.3207344821898	11.8462398731011	10.6594671774355	11.6322656360539
ENSMUSG00000005338	104.676370554311	129.870590375983	135.139542602763	138.271521827236	163.88804316898	138.283312708581	106.132853161509	133.763477626333	104.198828308611	101.88844366987	76.0357703700133	101.58691794942	135.021563539642	103.934381847626	0.374676719972973	0.01063366618676	0.199008906178028	Cadm3	1	173160825	173195261	-	7248	protein_coding	cell adhesion molecule 3 [Source:MGI Symbol;Acc:MGI:2137858]	-	116	135	146	127	151	136	126	125	106	103	71	99	1.35011498432484	1.64779219708944	1.73263156264512	1.75058970488508	2.09407601409428	1.73908859151988	1.35213540513231	1.71157827390425	1.2933284772507	1.29392408254662	0.964713406332765
ENSMUSG00000032666	2237.90861185079	2330.93659615561	2152.05093528373	1743.09217673548	2178.30001748439	2074.24969062872	1729.29164714745	1952.94677334447	1952.25351906512	1847.84090073124	1936.23482857724	1773.15347693533	2119.42300468978	1865.28685763347	0.184902483228653	0.0106506642566478	0.199008906178028	1700025G04Rik	1	151728154	151965876	-	11788	protein_coding	RIKEN cDNA 1700025G04 gene [Source:MGI Symbol;Acc:MGI:1916649]	-	2480	2423	2325	1601	2007	2040	2053	1825	1986	1868	1808	1728	17.74771746826	18.1844489545135	16.9650201743766	13.5690686136124	17.1135821932293	16.0395072675637	13.5461738974981	15.364827129892	14.899108286475	14.4286766446349	15.1048511096658
ENSMUSG00000029442	53.2405677819341	49.0622230309269	56.462411635401	41.3725813341337	51.011510125444	37.6211953692464	24.4274027117759	33.1733424513307	28.5072266127333	39.5683276387846	38.5533483566264	40.0190888891655	48.1284148795143	34.0414561100694	0.509892535276698	0.0106886741571154	0.1994737704186	Wdr66	5	123390165	123465547	+	8961	protein_coding	WD repeat domain 66 [Source:MGI Symbol;Acc:MGI:1918495]	-	59	51	61	38	47	37	29	31	29	40	36	39	0.555426359989842	0.503501254464586	0.585524279128248	0.423668283364632	0.527199585737831	0.382689220379351	0.251715143997509	0.343328734924225	0.286195420501712	0.406437030814129	0.395643625801943
ENSMUSG00000030604	116.407343116432	131.794599122294	127.734636158776	102.342701194962	90.0841561789756	131.165789260345	85.9170716069361	112.36132120612	95.3517579805218	77.15823889563	95.3124445483265	77.9859168096558	116.588204171964	90.6811251745317	0.367556871428206	0.0107898189418596	0.200867818070821	Zfp626	7	27506621	27522341	+	5329	protein_coding	zinc finger protein 626 [Source:MGI Symbol;Acc:MGI:1918413]	zf-C2H2	129	137	138	94	83	129	102	105	97	78	89	76	2.04209030196494	2.27437307353486	2.2274343693401	1.7623045688421	1.56554678929473	2.24359762945585	1.48875171861766	1.95545810406769	1.60970826397031	1.3327191507965	1.64475962366401
ENSMUSG00000053768	3446.19878574926	3384.3313847608	3569.16490600174	4126.37061200965	3200.70092255179	3210.00307515434	2954.03107966201	3306.63316692296	2864.48477067258	2900.35841592291	3097.11898464899	3296.95724617663	3489.46161437127	3069.93061066768	0.184883051985847	0.0108529157115733	0.201795156149951	Chchd3	6	32767911	33037195	-	2905	protein_coding	coiled-coil-helix-coiled-coil-helix domain containing 3 [Source:MGI Symbol;Acc:MGI:1913325]	-	3819	3518	3856	3790	2949	3157	3507	3090	2914	2932	2892	3213	110.900747756513	107.136278490383	114.172743995228	130.344258869494	102.038088794173	100.723179734454	93.89824030629	105.564350368075	88.7083640966176	91.898322784197	98.0415800258751
ENSMUSG00000079429	17.1452675907923	27.8981268215075	28.6940124704497	29.3963077900424	14.109566630442	25.4197266008421	16.846484628811	10.7010782101067	18.6771484704115	13.8489146735746	12.8511161188755	11.2874353277133	23.7771679840127	14.0353629049154	0.753065359332529	0.0109157448714205	0.201830253659551	Mroh2a	1	88154708	88190011	+	8492	protein_coding	maestro heat-like repeat family member 2A [Source:MGI Symbol;Acc:MGI:3705228]	-	19	29	31	27	13	25	20	10	19	14	12	11	0.188744614323971	0.302116796192166	0.313995380460907	0.317652744859628	0.153874638812392	0.272854427682284	0.183184125047645	0.116867822225699	0.197863084522556	0.150109371360562	0.139164803376166
ENSMUSG00000037493	2218.05619674566	2284.76038624415	2023.39068581945	2234.11939204322	2117.52034584556	2070.18253437258	2146.24214171052	2065.30809455059	1650.47012009584	1760.79057992592	1975.85910327711	1804.9635219498	2158.00492351177	1900.60559358496	0.183062382336412	0.0111424800291768	0.204180234165531	Cib2	9	54452078	54467502	-	1433	protein_coding	calcium and integrin binding family member 2 [Source:MGI Symbol;Acc:MGI:1929293]	-	2458	2375	2186	2052	1951	2036	2548	1930	1679	1780	1845	1759	144.699370219806	146.623736169639	131.212592871499	143.063880188726	136.849986439568	131.68386524917	138.299642535832	133.664492982375	103.615723870142	113.100250784425	126.796810679745
ENSMUSG00000058230	789.584691681225	857.145896481488	913.580332526898	798.055318892632	822.696269682693	767.675743345432	643.53571282058	780.108601516776	694.986524662154	760.701098855634	698.243975792235	790.120472939934	824.789708768395	727.949397764552	0.181602918724747	0.0112772880110653	0.205658201892068	Arhgap35	7	16227644	16348918	-	9147	protein_coding	Rho GTPase activating protein 35 [Source:MGI Symbol;Acc:MGI:1929494]	-	875	891	987	733	758	755	764	729	707	769	652	770	8.06975457431695	8.6175910980352	9.28132593042195	8.00615749811537	8.3296011475682	7.65013774530602	6.49654578925942	7.90958661071746	6.83536789647594	7.65486289841871	7.01983762159089
ENSMUSG00000060090	131.747845697667	137.566625361227	99.0406236883263	119.762735440913	143.266368862949	122.014687684042	110.344474318712	86.678733501864	116.97792989363	67.2661569859339	103.879855294243	91.3256131060443	125.566481122521	96.0787938500712	0.383286829787646	0.0113950858087558	0.207308680863244	Rp2	X	20230720	20271892	+	5141	protein_coding	retinitis pigmentosa 2 homolog [Source:MGI Symbol;Acc:MGI:1277953]	-	146	143	107	110	132	120	131	81	119	68	97	89	2.39572080658604	2.46079418439143	1.79022543928017	2.13768601027524	2.5808336170592	2.16338903703835	1.98194462436786	1.56366009051919	2.04701260596546	1.20434541846201	1.85815646268931
ENSMUSG00000025352	176.866970936594	224.147018945215	200.858087293148	172.022838178766	210.558148177365	136.249734580514	161.726252436586	193.689515602931	131.723047107113	110.791317388597	109.234487010442	130.318571510872	186.783799685267	139.580531842757	0.420027194487921	0.0115002155057979	0.208721354538322	Gdf11	10	128718164	128727587	-	4062	protein_coding	growth differentiation factor 11 [Source:MGI Symbol;Acc:MGI:1338027]	-	196	233	217	158	194	134	192	181	134	112	102	127	4.07049387012459	5.07461221031327	4.59506188973859	3.88611816179749	4.80059966598867	3.05749574774639	3.67645397909508	4.42225307453608	2.91733323025452	2.51054412918541	2.47296746363821
ENSMUSG00000021508	526.991382790669	397.307806113193	503.533638191117	327.714394251954	586.089690802974	319.271766106577	491.07502692984	248.265014474475	241.819922301117	309.62216377349	293.433818047657	306.813014816935	443.484779709414	315.171493390586	0.491544488347423	0.0115343703469365	0.20909143190968	Cxcl14	13	56436456	56444364	-	1827	protein_coding	chemokine (C-X-C motif) ligand 14 [Source:MGI Symbol;Acc:MGI:1888514]	-	584	413	544	301	540	314	583	232	246	313	274	299	26.9652997627998	19.9985432900738	25.6113164778408	16.459884447561	29.7090587221258	15.929130972341	24.8197745187297	12.6024323344843	11.9074212884604	15.5989564719246	14.7696486870138
ENSMUSG00000020810	309.51719913904	305.917390663427	333.220789979416	297.22933432154	389.641109256051	246.062953496152	218.161975943102	223.652534591229	304.732422411977	234.442341259799	267.731585809906	270.89844786512	313.598129475938	253.269884646856	0.308647107231813	0.0115753225296782	0.209583700295998	Cygb	11	116536421	116545139	-	2331	protein_coding	cytoglobin [Source:MGI Symbol;Acc:MGI:2149481]	-	343	318	360	273	359	242	259	209	310	237	250	264	12.4131727480826	12.0690115974779	13.2840890316304	11.7008983722134	15.4805310488514	9.62219324874242	8.64221994391447	8.89833904698386	11.7609006134101	9.25754492975892	10.5622364352782
ENSMUSG00000061816	124046.011019382	124768.119180767	117291.866846143	132141.847276942	112527.049931612	95882.1919493125	118227.786800764	115187.475961409	82104.7446759289	72561.3884321942	98571.2734108047	81068.4127846059	117776.181034027	94620.1803442845	0.315825875599639	0.0116245076861705	0.210223686024543	Myl1	1	66963454	66984563	-	2074	protein_coding	myosin, light polypeptide 1 [Source:MGI Symbol;Acc:MGI:97269]	-	137465	129696	126718	121370	103678	94299	140359	107641	83524	73353	92043	79004	5591.31985588782	5532.28682324662	5255.34350557772	5846.57376801961	5024.71621190203	4214.04644259771	5263.79948986067	5150.79076613562	3561.42409224366	3220.31892534291	4370.59095981271
ENSMUSG00000045962	5984.6007716913	5430.5146864624	5781.38070614286	5589.65348866954	5797.94653383238	5407.28424253114	4024.62517782295	4959.94975038444	4950.42735247328	5062.76752138249	5497.06491984899	5422.07347923975	5665.23007155494	4986.15136685865	0.184484597725391	0.0117713135591694	0.212372950448151	Wnk1	6	119900930	120015633	-	22825	protein_coding	WNK lysine deficient protein kinase 1 [Source:MGI Symbol;Acc:MGI:2442092]	-	6632	5645	6246	5134	5342	5318	4778	4635	5036	5118	5133	5284	24.5112062360369	21.8796322525582	23.5376306721961	22.4721130978742	23.5248453550931	21.5942700998921	16.2818287854638	20.1531941611779	19.5117442511634	20.4164040187687	22.1471898145965
ENSMUSG00000026229	2694.51415926873	2745.5604809856	2601.89900175594	3224.88383978169	2532.1245345247	2635.51725397531	2445.26724387192	2543.64629054236	2034.82617546062	2254.40546721975	2376.38555564872	2653.57343249697	2739.08321171533	2384.68402754006	0.199831402373948	0.0118104588411998	0.212574265706951	Psmd1	1	85992109	86066873	+	7265	protein_coding	proteasome (prosome, macropain) 26S subunit, non-ATPase, 1 [Source:MGI Symbol;Acc:MGI:1917497]	-	2986	2854	2811	2962	2333	2592	2903	2377	2070	2279	2219	2586	34.672498459157	34.7540329313197	33.2810314363025	40.7331755901642	32.2784595130536	33.0674237648102	31.079873430785	32.4712120530172	25.197409059258	28.5626476575802	30.0801386245701
ENSMUSG00000085269	42.4119777245915	19.2400874631086	21.2891060264627	28.3075556496704	26.0484307023544	17.2854140885727	3.3692969257622	8.56086256808534	14.7451172134828	10.8812901006658	23.5603795512717	17.4442182337388	25.76376194246	13.0935274321678	0.990683676582806	0.0118482157304737	0.212705863560041	Gm15777	5	100818725	100825971	+	876	lncRNA	predicted gene 15777 [Source:MGI Symbol;Acc:MGI:3783219]	-	47	20	23	26	24	17	4	8	15	11	22	17	4.52610583077629	2.01982036944093	2.25837095780315	2.9652961628212	2.75385338839796	1.79864641999658	0.355159723722513	0.906339311726611	1.51428741327104	1.1433477330017	2.47329958389924
ENSMUSG00000051008	2.70714751433563	2.88601311946629	2.77683991649513	6.53251284223164	0	7.1175234482358	0	0	0	0.989208190969616	1.07092634323962	1.02613048433758	3.67000614012741	0.514377503091136	2.870558467844	0.011940709174069	1	4930412M03Rik	11	60003043	60006083	-	1140	lncRNA	RIKEN cDNA 4930412M03 gene [Source:MGI Symbol;Acc:MGI:2443570]	-	3	3	3	6	0	7	0	0	0	1	1	1	0.221997128094067	0.232810874161876	0.226353885473177	0.525829845876795	0	0.569107319268269	0	0	0	0.0798702244106449	0.0863879758969593
ENSMUSG00000042797	12.6333550668996	17.3160787167977	22.214719331961	21.7750428074388	24.9630794230896	11.1846797043705	8.4232423144055	7.49075474707467	15.7281250277149	13.8489146735746	4.28370537295849	7.18291339036303	18.3478258417596	9.49294258768187	0.940335539069407	0.0119666888077833	0.214117749916415	Aqp11	7	97373213	97387496	-	9418	protein_coding	aquaporin 11 [Source:MGI Symbol;Acc:MGI:1913583]	-	14	18	24	20	23	11	10	7	16	14	4	7	0.125400798626081	0.169083285120751	0.219191700521912	0.212163242124848	0.24547249092802	0.108251763850743	0.082586514647728	0.0737639713780471	0.150238921104317	0.135350263494786	0.0418272637598359
ENSMUSG00000072769	9.02382504778543	8.65803935839887	5.55367983299026	3.26625642111582	11.9388640719124	10.1678906403369	6.7385938515244	3.210323463032	1.96601562846437	0.989208190969616	3.21277902971887	1.02613048433758	8.10142589542328	2.8571751080078	1.47373264199559	0.0121060687406412	0.21610257372395	Gm10419	5	108515635	108526108	+	7040	lncRNA	predicted gene 10419 [Source:MGI Symbol;Acc:MGI:3642823]	-	10	9	6	3	11	10	8	3	2	1	3	1	0.119827995278047	0.113098464436593	0.073307792454381	0.0425742914985474	0.157055701057071	0.131652261356702	0.0883863403354889	0.042291543167925	0.0251234048110877	0.0129335306574056	0.0419668860181251
ENSMUSG00000030443	19.852415105128	16.3540743436423	15.7354261934724	17.420034245951	14.109566630442	13.2182578324379	15.1618361659299	9.630970389096	9.83007814232183	6.92445733678731	4.28370537295849	5.13065242168788	16.1149623918456	8.49361663813024	0.904691077716586	0.0122063421616457	0.217381645694678	Zfp583	7	6318659	6334284	-	3146	protein_coding	zinc finger protein 583 [Source:MGI Symbol;Acc:MGI:2682297]	zf-C2H2	22	17	17	16	13	13	18	9	10	7	4	5	0.589922438291925	0.478054115411862	0.464795327449689	0.508112756346299	0.415353920150932	0.382988396674042	0.445022133157706	0.283915254833622	0.281101032851331	0.202595165542577	0.125215883690443
ENSMUSG00000025270	27.0714751433563	32.7081486872846	44.4294386639221	68.5913848434322	43.4140511705906	89.4774376349643	25.2697269432165	28.892911167288	24.5751953558046	35.6114948749062	41.7661273863453	24.6271316241018	50.948656023925	30.1237645586104	0.757053568195033	0.0122759832254295	0.218201921691324	Alas2	X	149330371	149353634	+	2403	protein_coding	aminolevulinic acid synthase 2, erythroid [Source:MGI Symbol;Acc:MGI:87990]	-	30	34	48	63	40	88	30	27	25	36	39	24	1.05316989607672	1.25173387189823	1.71814185228079	2.61930222852486	1.67316934958844	3.39414103019991	0.971035948754435	1.1151028610569	0.920041457917487	1.3640757427436	1.59833932932951
ENSMUSG00000000386	8.12144254300689	2.88601311946629	3.70245322199351	47.9050941763653	8.68281023411813	4.06715625613474	3.3692969257622	0	6.88105469962528	0	3.21277902971887	3.07839145301273	12.5608282585142	2.75692035135318	2.17370199948243	0.012281129816739	0.218201921691324	Mx1	16	97248235	97264107	-	3371	protein_coding	MX dynamin-like GTPase 1 [Source:MGI Symbol;Acc:MGI:97243]	-	9	3	4	44	8	4	4	0	7	0	3	3	0.225224021976182	0.0787316513036306	0.102064048032996	1.30404553886977	0.238542031863603	0.109977089285219	0.0922930637736342	0	0.183637109031505	0	0.0876436895780483
ENSMUSG00000044986	306.810051624705	301.10736879765	310.080457341956	272.188035092985	300.64230435634	214.542492511108	286.390238689787	268.597063073677	189.720508146811	180.03589075647	219.539900364123	186.755748149439	284.228451620791	221.839891530051	0.356928037209925	0.012313526595609	0.218494312028603	Tst	15	78283756	78290107	-	3163	protein_coding	thiosulfate sulfurtransferase, mitochondrial [Source:MGI Symbol;Acc:MGI:98852]	-	340	313	335	250	277	211	340	251	193	182	205	182	9.06798259555909	8.75451323832233	9.1099745876495	7.89659110943654	8.80266667195624	6.18278644039517	8.36079450786541	7.87552412682581	5.39609114526101	5.2391635032313	6.38282325865298
ENSMUSG00000045039	1143.31863355441	1320.83200434241	1300.48669422522	1274.92875637554	1389.2496374589	1277.08706442631	990.573296174086	1207.08162210003	1118.66289259622	1147.48150152475	1161.95508241499	1228.27818975208	1284.31713173047	1142.33876409369	0.169493527225723	0.012366231974952	0.218690838104187	Megf8	7	25016589	25065342	+	10159	protein_coding	multiple EGF-like-domains 8 [Source:MGI Symbol;Acc:MGI:2446294]	-	1267	1373	1405	1171	1280	1256	1176	1128	1138	1160	1085	1197	10.5209899884014	11.9565651624389	11.8958893054561	11.5160825287064	12.6646353288663	11.4588137755555	9.00376571378982	11.0195301139112	9.90632247820286	10.3967304617223	10.5180910903582
ENSMUSG00000093661	611.815338239852	676.289074328267	578.508315936486	571.594873695268	604.540662550475	578.552977435167	609.842743562958	535.053910505333	436.455469519089	501.528552821595	550.456140425166	481.255197154323	603.550207030919	519.098668998078	0.216888051839161	0.0124380580638184	0.219705279124959	Eif4e3	6	99602096	99643732	-	2515	protein_coding	eukaryotic translation initiation factor 4E member 3 [Source:MGI Symbol;Acc:MGI:1914142]	-	678	703	625	525	557	569	724	500	444	507	514	469	22.741685917358	24.7288655759855	21.3753669184411	20.8554779825886	22.2613186134492	20.9688812108239	22.3907376360027	19.7304482373885	15.6122731257069	18.3552255685346	20.1271961656391
ENSMUSG00000030768	83.019190439626	122.17455539074	77.7515176618637	100.165196914218	145.437071421479	59.9905547779874	80.0208019868522	69.5570083656933	66.8445313677885	75.1798225136908	46.0498327593038	64.6462205132673	98.0896811009856	67.049702917766	0.544055620479658	0.01247432054426	0.219838648369882	Disp1	1	182867830	183003086	-	5224	protein_coding	dispatched RND transporter family member 1 [Source:MGI Symbol;Acc:MGI:1916147]	-	92	127	84	92	134	59	95	65	68	76	43	63	1.48564693686228	2.15073751666388	1.38308116851145	1.75947658995528	2.57831104951272	1.04676652521286	1.41445215391403	1.23485261317269	1.15113671048659	1.32464706028681	0.810631427731421
ENSMUSG00000100550	38.8024477054774	48.1002186577715	44.4294386639221	9.79876926334746	31.4751870986782	32.5372500490779	25.2697269432165	16.05161731516	30.4732422411977	6.92445733678731	11.7801897756359	11.2874353277133	34.1905519063791	16.9644448232851	1.00812973625107	0.0125158230380248	0.220129765366951	2310039L15Rik	10	95172138	95202064	+	4487	lncRNA	RIKEN cDNA 2310039L15 gene [Source:MGI Symbol;Acc:MGI:1916879]	-	43	50	48	9	29	32	30	15	31	7	11	11	0.808431707835313	0.985827191681668	0.920145948524792	0.200394258179033	0.649644263788554	0.660990003085308	0.520035521474684	0.331772302097383	0.610979704253598	0.14204688896745	0.241431962948043
ENSMUSG00000021277	491.798465104306	366.523666172219	476.690852331664	554.174839449317	487.32272438988	392.480578717003	351.249204510709	452.655608287512	415.812305420214	378.866737141363	315.923271255689	322.204972081999	461.498521027398	372.785349782914	0.30775454524981	0.0125387594321015	0.220129765366951	Traf3	12	111132804	111233587	+	7350	protein_coding	TNF receptor-associated factor 3 [Source:MGI Symbol;Acc:MGI:108041]	-	545	381	515	509	449	386	417	423	423	383	295	314	6.25518438480016	4.58589909675597	6.02686467851709	6.91877610812856	6.14034370826666	4.86744382450552	4.41282332646408	5.71160236873593	5.08948909217921	4.74461733090827	3.95269065226495
ENSMUSG00000067344	15.3405025812352	12.5060568510206	30.5452390814464	20.6862906670669	21.7070255852953	18.3022031526063	6.7385938515244	8.56086256808534	14.7451172134828	6.92445733678731	18.2057478350736	9.23517435903818	19.8478863197785	10.7349921939986	0.896103720895119	0.0125449879951717	0.220129765366951	Rps25-ps1	6	145212126	145212503	+	378	processed_pseudogene	ribosomal protein S25, pseudogene 1 [Source:MGI Symbol;Acc:MGI:3642902]	-	17	13	33	19	20	18	8	8	15	7	17	9	3.79391917324781	3.04255481047531	7.50920032760221	5.02181413654823	5.31828828976326	4.41348533310086	1.64613713217418	2.10040538908072	3.50930098948527	1.6861491820025	4.42909781185998
ENSMUSG00000018395	109.188283078204	93.3144241960767	89.7844906333426	103.431453335334	96.5962638545642	114.897164235806	76.65150506109	53.5053910505333	89.4537110951287	82.1042798504781	74.9648440267736	93.3778740747194	101.202013222221	78.3429341931205	0.3672691735527	0.0125490340864841	0.220129765366951	Kif3a	11	53458206	53492794	+	3586	protein_coding	kinesin family member 3A [Source:MGI Symbol;Acc:MGI:107689]	-	121	97	97	95	89	113	91	50	91	83	70	91	2.84646624366012	2.39303090396173	2.32666040673209	2.64674532015509	2.4946717044648	2.92058022739775	1.97378085166368	1.38377237359264	2.24415198803336	2.10745137583247	1.92240950267076
ENSMUSG00000081113	10.8285900573425	5.77202623893258	3.70245322199351	3.26625642111582	3.2560538377943	2.03357812806737	0	1.07010782101067	0	1.97841638193923	3.21277902971887	0	4.80982631754102	1.04355053877813	2.2611936936037	0.0126544370347989	1	Gm7308	6	127259026	127259472	-	447	processed_pseudogene	predicted pseudogene 7308 [Source:MGI Symbol;Acc:MGI:3644558]	-	12	6	4	3	3	2	0	1	0	2	3	0	2.26466868928175	1.1874917071344	0.769704487515052	0.670521279977122	0.67460166896997	0.41468989706988	0	0.222022717302156	0	0.407391748671746	0.660954983372709
ENSMUSG00000036368	175.062205927037	151.034686585403	166.610394989708	162.224068915419	150.863827817802	154.55193773312	139.825822419131	132.693369805323	149.417187763292	112.769733770536	145.645982680589	116.978875214484	160.057853661415	132.888495275559	0.26911952619519	0.0127032539773166	0.222321579688267	Rmdn2	17	79919292	80000621	+	4223	protein_coding	regulator of microtubule dynamics 2 [Source:MGI Symbol;Acc:MGI:2147043]	-	194	157	180	149	139	152	166	124	152	114	136	114	3.87535597515856	3.28901178131601	3.66625758142678	3.52503976717312	3.30847150509994	3.33598038912099	3.05741809050633	2.91410731106416	3.18305150606782	2.45795272659422	3.17158223610338
ENSMUSG00000097534	18.0476500955709	19.2400874631086	9.25613305498377	32.6625642111582	34.7312409364725	26.4365156648758	16.846484628811	9.630970389096	14.7451172134828	11.8704982916354	10.7092634323962	12.3135658120509	23.3956985710283	12.6859832945787	0.864648417183944	0.0129852431628249	0.225438661584541	Gm16675	8	47121843	47192550	-	5627	lncRNA	predicted gene, 16675 [Source:MGI Symbol;Acc:MGI:4439599]	-	20	20	10	30	32	26	20	9	15	12	10	12	0.299836177983811	0.314441557424961	0.152860274533156	0.532651523280209	0.5716191145635	0.428250042984373	0.276452743896322	0.158734208584783	0.235741207397447	0.194175345643793	0.175017402741307
ENSMUSG00000040820	290.567166538691	301.10736879765	274.907151733018	279.809300075589	291.959494122222	287.751305121533	218.161975943102	286.788896030859	252.633008257671	226.528675732042	248.454911631593	261.663273506082	287.683631064784	249.038456850225	0.211133179317974	0.0130881398712149	0.226448670596384	Hlcs	16	93929741	94114430	-	8923	protein_coding	holocarboxylase synthetase (biotin- [propriony-Coenzyme A-carboxylase (ATP-hydrolysing)] ligase) [Source:MGI Symbol;Acc:MGI:894646]	-	322	313	297	257	269	283	259	268	257	229	232	255	3.04421927530987	3.10327528553329	2.86297204017737	2.87753797760438	3.03022632455288	2.93952071440305	2.25765041905913	2.98077254756574	2.54708471683317	2.33676126691056	2.56056167939345
ENSMUSG00000031996	3699.76826959203	3702.75483227525	4041.22769180591	4074.1105092718	4129.76161760243	3569.94640382227	4011.1479901199	3460.7286931485	2928.38027859767	3439.47688000135	2969.67874980348	3401.62255557906	3869.59488739495	3368.50585787499	0.19973463428933	0.0133287956559811	0.229306607938854	Aplp2	9	31060853	31123111	-	5875	protein_coding	amyloid beta (A4) precursor-like protein 2 [Source:MGI Symbol;Acc:MGI:88047]	-	4100	3849	4366	3742	3805	3511	4762	3234	2979	3477	2773	3315	58.8717490332861	57.9598026836839	63.9215666912064	63.6348091611037	65.0999222492221	55.3890531225293	63.044810613836	54.6307397594149	44.8418779100342	53.8873188279874	46.4836420706359
ENSMUSG00000030889	25.2667101337992	23.0881049557303	28.6940124704497	22.8637949478107	35.8165922157373	63.0409219700885	9.26556654584605	8.56086256808534	21.626171913108	24.7302047742404	21.4185268647925	22.5748706554267	33.1283561156026	18.0293672202498	0.879846346741759	0.0136685539145534	0.233982188427575	Vwa3a	7	120338541	120404965	+	7205	protein_coding	von Willebrand factor A domain containing 3A [Source:MGI Symbol;Acc:MGI:3041229]	-	28	24	31	21	33	62	11	8	22	25	20	22	0.327834759600398	0.294689128710105	0.370083104909649	0.2911951540664	0.460377016839048	0.797551409257088	0.118748060298061	0.11019475878869	0.270028656290164	0.31593357331067	0.273372081950128
ENSMUSG00000048707	14.4381200764567	32.7081486872846	31.4708523869448	39.1950770533898	32.560538377943	41.6883516253811	16.846484628811	20.3320485992027	16.7111328419471	18.7949556284227	21.4185268647925	25.6532621084394	32.0101813679	19.9594017786026	0.679723545666289	0.0136775843146394	0.233982188427575	Tprn	2	25152630	25159897	+	2932	protein_coding	taperin [Source:MGI Symbol;Acc:MGI:2139535]	-	16	34	34	36	30	41	20	19	17	19	20	25	0.460348751300111	1.02589239228221	0.997439358906358	1.22669718478761	1.02846843802721	1.29604736418821	0.530559205288064	0.643123785145708	0.512750526567357	0.590037196703468	0.671775528803094
ENSMUSG00000036427	17916.804632378	19830.758148226	18543.7369623545	19285.0666624082	17231.0369096074	16485.2010951781	16936.6133215751	17747.7382114619	14746.100221297	14941.0005164051	17177.6585455636	16109.2224736156	18215.4340683587	16276.388881653	0.162403669460516	0.0137092047625641	0.234039894408355	Gpi1	7	33900755	33929761	-	6452	protein_coding	glucose-6-phosphate isomerase 1 [Source:MGI Symbol;Acc:MGI:95797]	-	19855	20614	20034	17713	15876	16213	20107	16585	15001	15104	16040	15699	259.601074357862	282.653762676644	267.082148449544	274.281551674361	247.332058026739	232.900277714949	242.393373792715	255.109160664282	205.61131562467	213.150999880371	244.831985750378
ENSMUSG00000022747	3050.05286615148	3076.48998535107	2735.1873177477	2590.14134194484	2953.24083087943	2597.89605860607	2788.93553029966	2752.31731563944	2147.87207409732	2155.48464812279	2523.10246467255	2349.83880913305	2833.83473344676	2452.92514032747	0.208280227499296	0.0139058614573088	0.236336059924613	St3gal6	16	58288488	58344606	-	6172	protein_coding	ST3 beta-galactoside alpha-2,3-sialyltransferase 6 [Source:MGI Symbol;Acc:MGI:1888707]	-	3380	3198	2955	2379	2721	2555	3311	2572	2185	2179	2356	2290	46.1978469416752	45.8394502132985	41.181590731988	38.5094537645448	44.3135256073924	38.3677180083485	41.7254556235754	41.3570910108251	31.3073770387294	32.1455654001145	37.5930462059444
ENSMUSG00000027071	18.9500326003494	8.65803935839887	5.55367983299026	9.79876926334746	7.59745895485336	12.2014687684042	6.7385938515244	1.07010782101067	1.96601562846437	4.94604095484808	5.35463171619812	6.15678290602546	10.4599081297239	4.37202881301185	1.2497442514757	0.0139085272577582	0.236336059924613	P2rx3	2	84828927	84867806	-	2789	protein_coding	purinergic receptor P2X, ligand-gated ion channel, 3 [Source:MGI Symbol;Acc:MGI:1097160]	-	21	9	6	9	7	12	8	1	2	5	5	6	0.635187193327591	0.285483395350884	0.185043692677964	0.322398363732277	0.252280222565679	0.398780316938479	0.223104996759355	0.0355841357597935	0.063416554273954	0.163234234184538	0.176554844966894
ENSMUSG00000023961	1448.32392016956	1428.57649413581	1418.03958402351	1246.62120072587	1673.61167262627	1400.11854117438	1212.10456904295	1444.6455583644	1226.79375216177	1135.61100323312	1225.13973666613	1286.76762735932	1435.88190214257	1255.17704113795	0.194350355277843	0.0139309808464914	0.236363732271548	Enpp4	17	44407199	44416700	-	4560	protein_coding	ectonucleotide pyrophosphatase/phosphodiesterase 4 [Source:MGI Symbol;Acc:MGI:2682634]	-	1605	1485	1532	1145	1542	1377	1439	1350	1248	1148	1144	1254	29.6921158825814	28.8103456775322	28.8978460454089	25.0864655637054	33.9901601445619	27.9878849511574	24.5450417749202	29.3814931482426	24.2030948243237	22.9227544058551	24.7069611065304
ENSMUSG00000025384	234.619451242421	292.449329439251	361.914802449865	365.820719164972	277.84992749178	421.967461573979	242.589378654878	241.844367548411	313.579492740067	260.161754225009	236.674721855957	240.114533334993	325.770281893711	255.827374726552	0.347792482065568	0.0139482158979868	0.236363732271548	Faap100	11	120259881	120269590	-	5212	protein_coding	Fanconi anemia core complex associated protein 100 [Source:MGI Symbol;Acc:MGI:1919135]	-	260	304	391	336	256	415	288	226	319	263	221	234	4.20823412426972	5.16007524619722	6.45273605211139	6.44070939385545	4.93706946684393	7.37980135801497	4.29789602736499	4.30337278344176	5.41261872491831	4.59453006193391	4.17586083029162
ENSMUSG00000068240	293.274314053027	319.385451887603	336.923243201409	500.825984571092	321.263978662371	301.986352018005	304.921371781479	295.349758598944	267.378125471154	259.172546034039	258.093248720749	272.950708833795	345.609887398918	276.310959906693	0.320836527636061	0.0139964219558552	0.236698301989304	Gm11808	4	3973092	3973595	-	504	protein_coding	predicted gene 11808 [Source:MGI Symbol;Acc:MGI:3649356]	-	325	332	364	460	296	297	362	276	272	262	241	266	54.3981057928913	58.2766267544886	62.1215663465273	91.1855724794284	59.0330000163721	54.6168809971231	55.8657789231614	54.3479894424636	47.7264934569997	47.332616323356	47.0917311466877
ENSMUSG00000095253	149.795495793238	141.414642853848	130.511476075271	111.052718317938	121.559343277654	153.535148669087	98.5519350785443	110.221105564099	112.062890822469	99.9100272879312	133.865792904953	97.4823960120697	134.644804164506	108.682357945011	0.314255717259862	0.0140638307679282	0.236850248117295	Zfp799	17	33034423	33049235	-	6382	protein_coding	zinc finger protein 799 [Source:MGI Symbol;Acc:MGI:2443934]	zf-C2H2	166	147	141	102	112	151	117	103	114	101	125	95	2.19423046696549	2.03773353661586	1.90035117261874	1.59676941602825	1.76398505981994	2.19291162508036	1.42592566608304	1.60171543831222	1.57968033259061	1.44096797847723	1.92890732768986
ENSMUSG00000024695	3337.01050267105	3183.27247077132	3156.34137174947	2898.2581976701	2812.14516457501	3091.0387546624	2765.35045181932	3071.20944630061	2641.34199684188	2722.30094154838	2848.6640730174	2720.27191397891	3079.67774368323	2794.85647058442	0.140590182936827	0.0140674294126271	0.236850248117295	Zfp91	19	12744384	12773490	-	9199	protein_coding	zinc finger protein 91 [Source:MGI Symbol;Acc:MGI:104854]	zf-C2H2	3698	3309	3410	2662	2591	3040	3283	2870	2687	2752	2660	2651	33.9122996285364	31.8231383181461	31.884918447238	28.9112098540674	28.3113431591344	30.6290796461745	27.7586338387695	30.9632268507189	25.8314156234833	27.2394018522696	28.4773234166691
ENSMUSG00000030403	388.926859559552	350.169591828577	384.129521781826	460.54215537733	414.604188679141	191.156344038333	280.493969069703	357.416012217563	285.072266127333	241.366798596586	206.688784245247	151.867311681961	364.921443544127	253.817523656399	0.523420315675343	0.0140758091941195	0.236850248117295	Vasp	7	18990854	19005742	-	2617	protein_coding	vasodilator-stimulated phosphoprotein [Source:MGI Symbol;Acc:MGI:109268]	-	431	364	415	423	382	188	333	334	290	244	193	148	13.8932707830517	12.3050821987278	13.6400488112801	16.1486223588529	14.6721351908417	6.65817351741773	9.89710858689785	12.6662390706066	9.79975988962872	8.48937776922621	7.26292795447038
ENSMUSG00000030921	78.5072779157333	67.3403061208801	53.6855717189059	131.739008985005	69.462481872945	69.1416563542906	42.958535803468	40.6640971984053	70.7765626247172	59.3524914581769	46.0498327593038	56.4371766385667	78.3127171612933	52.706449413773	0.56809064670998	0.014079110924226	0.236850248117295	Trim30a	7	104058232	104114400	-	4111	protein_coding	tripartite motif-containing 30A [Source:MGI Symbol;Acc:MGI:98178]	-	87	70	58	121	64	68	51	38	72	60	43	55	1.78526515562876	1.50638999092822	1.21353433126461	2.94060524366517	1.56482644497632	1.5330715289876	0.96491825693426	0.917362655337979	1.5488386561231	1.32890375813381	1.03009938663803
ENSMUSG00000049411	49.6310377628199	34.6321574335955	51.8343451079091	31.5738120707862	49.9261588461792	31.5204609850442	30.3236723318598	22.472264241224	31.4562500554299	16.8165392464835	36.4114956701472	27.7055230771146	41.519662034389	27.5309574370431	0.59515447197331	0.0141207380027721	0.237287755531096	Tmem241	18	12097507	12254594	-	4514	protein_coding	transmembrane protein 241 [Source:MGI Symbol;Acc:MGI:2442435]	-	55	36	56	29	46	31	36	21	32	17	34	27	1.02785555542003	0.705550012967316	1.0670825615572	0.641852558879296	1.02430656604346	0.63650397692704	0.620309982682386	0.461702979024223	0.626916330952797	0.342907609454652	0.741780670307076
ENSMUSG00000023965	1038.6422630001	830.209774033136	933.943825247862	851.404173770857	905.182966906815	834.783821571656	555.091668519322	820.772698715181	734.306837231441	788.398928202784	788.201788624363	845.531519094163	899.027804088405	755.383906731209	0.252645960289604	0.0141850976684544	0.238105876996122	Fbxl17	17	63364447	63807012	-	5526	protein_coding	F-box and leucine-rich repeat protein 17 [Source:MGI Symbol;Acc:MGI:1354704]	-	1151	863	1009	782	834	821	659	767	747	797	736	824	17.5709561863523	13.8161415259945	15.7055024915174	14.1382190554423	15.1701141867938	13.7699783981165	9.27560739908736	13.7749306196755	11.9544852599469	13.1321911862149	13.1167150373841
ENSMUSG00000029007	262.593308890556	208.754948974728	218.444740097617	212.306667372528	252.88684806869	202.341023742703	142.352795113453	227.932965875272	165.145312791007	183.992723520349	177.773772977777	203.17383589884	226.221256191137	183.395234362783	0.306327922102826	0.0142080666954536	0.238228191137568	Agtrap	4	148161518	148172488	-	4236	protein_coding	angiotensin II, type I receptor-associated protein [Source:MGI Symbol;Acc:MGI:1339977]	-	291	217	236	195	233	199	169	213	168	186	166	198	5.79519415123746	4.53200771562519	4.79211908622155	4.59914914771843	5.52883525534241	4.35409707436933	3.10312005068317	4.99032222310095	3.50731271696998	3.99803644571132	3.859315523782
ENSMUSG00000042642	674.98211357435	709.959227388708	667.36719326433	823.096618121186	688.112711053862	645.66105566139	596.365555859909	683.798897625816	638.955079250919	595.503330963709	595.435046841231	606.443116243507	701.529819843971	619.416837797515	0.179223599385275	0.0143970971917219	0.240336597186207	Flad1	3	89308311	89319177	-	4087	protein_coding	flavin adenine dinucleotide synthetase 1 [Source:MGI Symbol;Acc:MGI:2443030]	-	748	738	721	756	634	635	708	639	650	602	556	591	15.4393109100703	15.974915965245	15.1740732913973	18.4805967853543	15.5925914511664	14.400251264228	13.4739969372701	15.5167640839655	14.0646807457227	13.411631418776	13.3976399908316
ENSMUSG00000050276	2.70714751433563	0	5.55367983299026	50.0825984571092	2.17070255852953	10.1678906403369	0.84232423144055	1.07010782101067	0.983007814232184	0.989208190969616	3.21277902971887	6.15678290602546	11.7803365005503	2.20903499889956	2.41973576355346	0.0144724707789318	0.241065025880211	Mrgprg	7	143317447	143320730	-	1990	protein_coding	MAS-related GPR, member G [Source:MGI Symbol;Acc:MGI:3033145]	-	3	0	6	46	2	10	1	1	1	1	3	6	0.127174234184541	0	0.259340130089871	2.30942354420261	0.101020752438719	0.465744683392553	0.039085416831774	0.0498714344894794	0.0444393894145874	0.045754801923686	0.14846576762191
ENSMUSG00000005469	1911.24614512095	1941.32482502766	2109.4727232308	1722.40588606841	1875.48701056952	2047.81317496384	1724.23770175881	1942.24569513436	1615.08183878348	1698.47046389483	1705.98566478072	1740.31730143653	1934.6249608302	1737.72311096479	0.155445469304656	0.0146058269555439	0.243019843682001	Prkaca	8	84699622	84723072	+	2488	protein_coding	protein kinase, cAMP dependent, catalytic, alpha [Source:MGI Symbol;Acc:MGI:97592]	-	2118	2018	2279	1582	1728	2014	2047	1815	1643	1717	1593	1696	71.8135725784681	71.7559046391853	78.7889838816239	63.5265012353887	69.8115116209952	75.0257028449228	63.9934156056014	72.3987703620683	58.3993948746995	62.8361655373425	63.0555835966222
ENSMUSG00000026308	1663.99333881163	1562.29510200442	1570.76577943075	1515.54297939774	1753.92766729186	1277.08706442631	1400.78519688563	1586.96989855882	1195.33750210634	1295.8627301702	1264.764011366	1293.95054074968	1557.26865522712	1339.61164663944	0.217278561215419	0.0146546944496953	0.243566152500351	Klhl30	1	91278738	91290138	+	3089	protein_coding	kelch-like 30 [Source:MGI Symbol;Acc:MGI:1918038]	-	1844	1624	1697	1392	1616	1256	1663	1483	1216	1310	1181	1261	50.3586363218111	46.5109247856189	47.253663511244	45.0215207631903	52.5844248175025	37.685363919025	41.8737798318446	47.6461901334791	34.8126293561007	38.6138533942561	37.6521811165789
ENSMUSG00000022533	851.849084510945	852.335874615711	716.424698455744	671.760070609487	885.646643880049	850.035657532161	601.419501248552	622.802751828208	647.802149579009	712.229897498123	666.116185495046	833.217953282112	804.67533826735	680.598073155175	0.242136684586147	0.0147142202677162	0.243942262634708	Atp13a3	16	30131241	30224793	-	9938	protein_coding	ATPase type 13A3 [Source:MGI Symbol;Acc:MGI:2685387]	-	944	886	774	617	816	836	714	582	659	720	622	812	8.01316258702995	7.8871770087362	6.69905461816972	6.20276039767928	8.25324706380004	7.79665410625063	5.5881369852681	5.81204447545031	5.86418390744456	6.59664723246703	6.16381424320949
ENSMUSG00000008859	499.919907647313	455.990072875674	421.154054001762	450.743386113983	428.713755309583	411.799570933643	432.112330729002	368.117090427669	399.101172578266	378.866737141363	401.597378714859	369.406974361527	444.720124480326	391.533613992115	0.183056881169756	0.014725932400177	0.243942262634708	Rala	13	18055156	18118824	-	2899	protein_coding	v-ral simian leukemia viral oncogene A (ras related) [Source:MGI Symbol;Acc:MGI:1927243]	-	554	474	455	414	395	405	513	344	406	383	375	360	16.1210194571793	14.4649515881466	13.5000299407769	14.2676011302755	13.6956471980778	12.948152037952	13.7637562887386	11.7764709189783	12.385084609735	12.029298855528	12.7391720234391
ENSMUSG00000073555	23.4619451242421	15.3920699704869	4.62806652749189	26.1300513689266	13.0242153511772	3.05036719210106	7.58091808296495	3.210323463032	2.94902344269655	3.95683276387846	7.49648440267736	8.20904387470061	14.2811192557376	5.56710433832499	1.35394854325683	0.0147851865730058	0.243942262634708	Gm4951	18	60345152	60380892	+	2645	protein_coding	predicted gene 4951 [Source:MGI Symbol;Acc:MGI:3644953]	-	26	16	5	24	12	3	9	3	3	4	7	8	0.829236909478026	0.535156943253008	0.162598254215136	0.906534630320676	0.4560256272659	0.105122713037941	0.264657775220065	0.112564258564156	0.100303650209863	0.137696870817596	0.260633666411242
ENSMUSG00000034320	212.059888622958	214.526975213661	209.188607042633	174.20034245951	219.240958411483	193.1899221664	136.456525493369	171.217251361707	184.805469075651	169.154600655804	153.142467083266	200.095444445827	203.734448986108	169.145293019271	0.271727297544492	0.0148917091551705	0.244646403747086	Slc26a2	18	61325991	61344684	-	12370	protein_coding	solute carrier family 26 (sulfate transporter), member 2 [Source:MGI Symbol;Acc:MGI:892977]	-	235	223	226	160	202	190	162	160	188	171	143	195	1.60261467573162	1.59485800133204	1.5714851806335	1.29225766488719	1.64140347879209	1.42358985279486	1.01862220519218	1.28367540351255	1.34403107257764	1.25868242090632	1.13847759342945
ENSMUSG00000071266	107.383518068647	85.6183892108333	111.073596659805	90.366427650871	96.5962638545642	113.880375171773	73.2822081353278	89.889056964896	95.3517579805218	81.1150716595085	73.893917683534	54.3849156698915	100.819761769416	77.9861546822799	0.372292414171762	0.0148968417790833	0.244646403747086	Zfp946	17	22643203	22675670	+	3504	protein_coding	zinc finger protein 946 [Source:MGI Symbol;Acc:MGI:1921399]	zf-C2H2	119	89	120	83	89	112	87	84	97	82	69	53	2.86492869075733	2.24705016100304	2.94570124930846	2.36653443763615	2.55305157882728	2.96247645646496	1.93118099774116	2.37914069328235	2.44809798478818	2.13078441150316	1.93929171919373
ENSMUSG00000056856	0.902382504778543	0.96200437315543	2.77683991649513	7.62126498260358	2.17070255852953	2.03357812806737	0	0	0.983007814232184	0.989208190969616	0	0	2.7444620772716	0.328702667533633	2.93102081771533	0.015275513746717	1	Jakmip3	7	138542459	138663892	+	6259	protein_coding	janus kinase and microtubule interacting protein 3 [Source:MGI Symbol;Acc:MGI:1921254]	-	1	1	3	7	2	2	0	0	1	1	0	0	0.0134780170435765	0.0141345474007849	0.0412275809936765	0.111735691806381	0.0321187565670316	0.029615974435251	0	0	0.0141291556055327	0.0145473807042875	0
ENSMUSG00000026189	251.764718833214	238.577084542547	248.989979179063	223.194188776248	218.155607132218	215.559281575141	214.79267901734	191.549299960909	183.822461261418	184.981931711318	230.249163796519	188.808009118114	232.706810006405	199.03392414427	0.227153055649195	0.0153341156661742	0.247809096898779	Pecr	1	72298326	72323473	-	1516	protein_coding	peroxisomal trans-2-enoyl-CoA reductase [Source:MGI Symbol;Acc:MGI:2148199]	-	279	248	269	205	201	212	255	179	187	187	215	184	15.5251553565521	14.4723593542317	15.262463174847	13.5099422802778	13.3269428654232	12.960974078473	13.0830440443824	11.7181422687978	10.9084630493736	11.2313551714125	13.966815892048
ENSMUSG00000026697	604.596278201624	656.086982492003	668.292806569828	405.015796218362	618.650229180917	371.128008372295	438.850924580526	382.028492100808	469.877735202984	384.801986287181	321.277902971887	523.326547012164	553.961683505838	420.027264692592	0.399510210809783	0.0154171000348068	0.248657931604514	Myoc	1	162466724	162477262	+	2074	protein_coding	myocilin [Source:MGI Symbol;Acc:MGI:1202864]	-	670	682	722	372	570	365	521	357	478	389	300	510	27.2519136030614	29.0912565804203	29.9433230561334	17.9197943618958	27.6248407645224	16.3111692759007	19.5387508760921	17.0830102238963	20.381695274322	17.0777481760581	14.2452689280425
ENSMUSG00000111738	3.60953001911417	2.88601311946629	4.62806652749189	4.35500856148776	2.17070255852953	0	0	0	0	1.97841638193923	0	0	2.94155346434827	0.329736063656539	3.04995880879479	0.0154980516177548	1	Gm18329	9	37186556	37187144	+	589	processed_pseudogene	predicted gene, 18329 [Source:MGI Symbol;Acc:MGI:5010514]	-	4	3	5	4	2	0	0	0	0	2	0	0	0.572895814436301	0.450601691926212	0.730173824107021	0.678490123711994	0.341309503146097	0	0	0	0	0.309175062234755	0
ENSMUSG00000030788	598.279600668174	607.986763834232	606.276715101437	555.263591589689	629.503741973564	620.241329060548	561.830262370847	548.965312178472	467.911719574519	544.064505033289	489.413338860508	594.129550431457	602.925290371274	534.385781408182	0.17379167086268	0.0155103885697723	0.248778137753033	Rnf141	7	110399639	110443664	-	10275	protein_coding	ring finger protein 141 [Source:MGI Symbol;Acc:MGI:1914400]	-	663	632	655	510	580	610	667	513	476	550	457	579	5.44330476418678	5.44154350741763	5.48316127438186	4.95892088228336	5.67387603234889	5.5023598167418	5.04907506796288	4.9549636328248	4.09681432886362	4.87383267206563	4.3801856625594
ENSMUSG00000061371	19.852415105128	25.0121137020412	6.47929313848864	15.2425299652072	24.9630794230896	8.13431251226948	10.9502150087271	5.35053910505333	14.7451172134828	2.96762457290885	4.28370537295849	5.13065242168788	16.613957307704	7.23797561580308	1.18431451925967	0.015526994132876	0.248778137753033	Zfp873	10	81883957	81900579	+	3179	protein_coding	zinc finger protein 873 [Source:MGI Symbol;Acc:MGI:3040689]	zf-C2H2	22	26	7	14	23	8	13	5	15	3	4	5	0.583798675956715	0.723551883208347	0.189399602188943	0.439983450780835	0.727228662963224	0.233238608355126	0.318068491172694	0.15609335425301	0.41727454357516	0.0859251863744591	0.123916064828605
ENSMUSG00000032601	5691.32645763827	5360.28836722206	5136.22823221049	6227.66224292749	5059.90766393234	5330.00827366458	4622.67538214574	5325.92662517009	4476.61758601336	5033.0912756534	5081.54549867201	4863.85849576011	5467.57020626587	4900.61914390245	0.158035720038107	0.0155364028939739	0.248778137753033	Prkar2a	9	108566513	108627635	+	6378	protein_coding	protein kinase, cAMP dependent regulatory, type II alpha [Source:MGI Symbol;Acc:MGI:108025]	-	6307	5572	5549	5720	4662	5242	5488	4977	4554	5088	4745	4740	83.4198239288062	77.2882459258999	74.8344825943006	89.6004823610695	73.4719275838762	76.1751791217324	66.9263918892793	77.4440510526397	63.1436483214364	72.6360708770072	73.2672433395143
ENSMUSG00000056019	27.9738576481348	33.6701530604401	24.0659459429578	58.7926155800847	39.0726460535316	31.5204609850442	22.7427542488948	14.9815094941493	36.3712891265908	15.8273310555139	14.9929688053547	23.6010011397643	35.8492798783655	21.4194756450446	0.732394150395474	0.0155564515510949	0.248778137753033	Zfp709	8	72635863	72649571	+	7954	protein_coding	zinc finger protein 709 [Source:MGI Symbol;Acc:MGI:2384299]	zf-C2H2	31	35	26	54	36	31	27	14	37	16	14	23	0.328781263382965	0.389286475528407	0.281163740064745	0.67827686933567	0.454936302785381	0.361224409334757	0.26402557786915	0.174681690329004	0.411374433316076	0.183157265935399	0.173340721060532
ENSMUSG00000047388	891.553914721201	854.259883362022	774.738336702142	1035.40328549371	828.123026079016	817.498407483083	715.133272493027	810.071620505075	615.362891709347	731.024853126546	780.705304221686	816.799865532711	866.929475640196	744.849634598065	0.219121425324821	0.015677527615718	0.250165254212575	Atmin	8	117670132	117687184	+	4877	protein_coding	ATM interactor [Source:MGI Symbol;Acc:MGI:2682328]	-	988	888	837	951	763	804	849	757	626	739	729	796	17.0897276546312	16.1082020457624	14.7619677698582	19.4816885075822	15.725536178017	15.2793287603188	13.540127658694	15.4045161078504	11.3512251321157	13.7968975306524	14.7208511890357
ENSMUSG00000057572	130.845463192889	117.364533524962	128.660249464274	130.650256844633	104.193722809418	111.846797043705	96.0249623842227	98.4499195329814	90.4367189093609	86.0611126143566	98.5252235780454	120.057266667496	120.593503813314	98.2592006144105	0.298517765516003	0.0157740311687033	0.250861749228476	Zbtb8os	4	129229488	129248340	+	4500	protein_coding	zinc finger and BTB domain containing 8 opposite strand [Source:MGI Symbol;Acc:MGI:1914356]	-	145	122	139	120	96	110	114	92	92	87	92	117	2.71823150177402	2.39846936136546	2.65689160682071	2.66420455244243	2.14433383843254	2.26558913765844	1.9704261472125	2.02899160585197	1.80799186978281	1.76033974601061	2.01341575823846
ENSMUSG00000081855	70.3858353727264	75.0363411061236	83.3051974948539	87.1001712297552	34.7312409364725	56.9401875858864	54.7510750436357	54.575498871544	43.2523438262161	46.4927849755719	43.9079800728246	42.0713498578406	67.9164956209697	47.5085054412722	0.516467461061055	0.0157774830679494	0.250861749228476	Rpl17-ps5	5	22817626	22818180	-	555	processed_pseudogene	ribosomal protein L17, pseudogene 5 [Source:MGI Symbol;Acc:MGI:3704246]	-	78	78	90	80	32	56	65	51	44	47	41	41	11.8558466246993	12.4333591174018	13.948293483212	14.401105688878	5.7954968606285	9.35181757067858	9.10936696790985	9.11973312853561	7.01101430115544	7.71071463769794	7.2752684566196
ENSMUSG00000109222	83.9215729444045	93.3144241960767	67.5697713013815	79.4789062471516	74.8892382692689	103.712484531436	59.805020432279	55.6456066925547	69.793554810485	75.1798225136908	59.9718752214189	68.7507424506176	83.8143995816199	64.8577703535077	0.369500050468657	0.0158182761668742	0.250861749228476	Gm10297	7	60403111	60403761	-	651	processed_pseudogene	predicted pseudogene 10297 [Source:MGI Symbol;Acc:MGI:3642512]	-	93	97	73	73	69	102	71	52	71	76	56	67	12.0512726679636	13.1818875907938	9.64524851463274	11.2031643046254	10.6537323482032	14.521790450848	8.48291635047826	7.92733646846594	9.64491755819823	10.6297330920711	8.47159505570181
ENSMUSG00000116056	338.393439291954	324.19547375338	356.361122616875	139.360273967608	225.753066087071	140.316890836649	230.796839414711	131.623261984312	152.366211205988	139.478354926716	202.405078872289	150.841181197624	254.063377758923	167.918487933607	0.597880297333289	0.0158202590850424	0.250861749228476	Gm4544	15	102565546	102568906	+	1487	lncRNA	predicted gene 4544 [Source:MGI Symbol;Acc:MGI:3782728]	-	375	337	385	128	208	138	274	123	155	141	189	147	21.2741027258941	20.0496035945998	22.2700561161572	8.5999877953757	14.0600234866962	8.60139912261351	14.3320204315354	8.20916679219224	9.21811006383959	8.63371881087227	12.5172517059575
ENSMUSG00000034343	717.394091298942	648.39094750676	694.209979123783	620.588720012006	619.735580460181	588.720868075504	536.56053542763	621.732644007197	537.705274385004	532.194006741653	626.49191079518	580.789854135068	648.173364412863	572.579037581956	0.181321683232113	0.015847635765901	0.251033821605633	Ube2f	1	91178026	91218059	+	8842	protein_coding	ubiquitin-conjugating enzyme E2F (putative) [Source:MGI Symbol;Acc:MGI:1915171]	-	795	674	750	570	571	579	637	581	547	538	585	566	7.58486003135236	6.74366897651433	7.29595762947923	6.44055330337672	6.49111461143362	6.06916627065973	5.60346606406488	6.52124562795647	5.47088990719982	5.54014997009011	6.51573638607579
ENSMUSG00000073489	37.9000652006988	29.8221355678183	50.9087318024107	71.857641264548	39.0726460535316	55.9233985218527	28.6390238689787	10.7010782101067	41.2863281977517	37.5899112568454	25.702232237751	28.7316535614521	47.5807697351434	28.7750378888143	0.719261746696581	0.0159322017929348	0.251325106372245	Ifi204	1	173574859	173594509	-	3561	protein_coding	interferon activated gene 204 [Source:MGI Symbol;Acc:MGI:96429]	-	42	31	55	66	36	55	34	10	42	38	24	28	0.994966066942236	0.770152231852541	1.32850216410822	1.85170072094777	1.01616494028501	1.43150114005378	0.742633895770241	0.27869742946943	1.04303402619242	0.971631036638343	0.663739123993486
ENSMUSG00000005610	15189.8047029372	14755.223075458	15249.4792080858	14278.984320978	13742.7178980505	14065.243122778	12648.3406593113	14089.0395714264	12077.2340056566	13286.0552129129	13777.4674057778	14107.241898673	14546.9087213812	13330.8964589597	0.126083518094097	0.015993366089472	0.251561663598359	Eif4g2	7	110666957	110682237	-	10166	protein_coding	eukaryotic translation initiation factor 4, gamma 2 [Source:MGI Symbol;Acc:MGI:109207]	-	16833	15338	16475	13115	12662	13833	15016	13166	12286	13431	12865	13748	139.682619490342	133.476707790679	139.394894747671	128.889346984861	125.19468262268	126.115148029556	114.887288225495	128.531235482204	106.876338118411	120.29511723664	124.628634005744
ENSMUSG00000032306	837.410964434488	995.67452621587	972.819584078794	1001.65196914218	886.731995159314	896.807954477711	731.979757121838	985.569303150824	824.743556140802	674.639986241278	839.606253099865	709.056164677265	931.84949891806	794.265836738645	0.231073303067562	0.0160016648027828	0.251561663598359	Mpi	9	57451539	57460046	-	3142	protein_coding	mannose phosphate isomerase [Source:MGI Symbol;Acc:MGI:97075]	-	928	1035	1051	920	817	882	869	921	839	682	784	691	24.9156802199528	29.1421122876721	28.7718697582041	29.2536782492883	26.1366279340297	26.0173696179803	21.5120312480443	29.090982309985	23.6144013241532	19.7636862109447	24.57355739582
ENSMUSG00000044709	552.258092924469	597.404715729522	575.731476019991	712.043899803249	531.822126839735	557.20040709046	518.871726567379	551.105527820493	545.569336898862	437.23002040857	478.704075428112	507.9345897471	587.743453067904	506.569212811753	0.213764669305087	0.0160264972861539	0.251561663598359	Gemin7	7	19298871	19311520	-	1782	protein_coding	gem nuclear organelle associated protein 7 [Source:MGI Symbol;Acc:MGI:1916981]	-	612	621	622	654	490	548	616	515	555	442	447	495	28.9717464138923	30.8298036390121	30.0230103088889	36.6664515424526	27.6389830816484	28.501901915446	26.8869064921784	28.6816720743787	27.5426956447481	22.584179952882	24.7034706832618
ENSMUSG00000027227	1252.50691663262	1289.08586002828	1143.1324322905	1869.38742501862	1356.68909908096	1357.41340048497	1173.35765439669	1275.56852264471	1148.15312702319	1060.43118071943	1136.25285017724	1120.53448889663	1378.03585558932	1152.38297064298	0.257465625380474	0.0160299973907716	0.251561663598359	Sord	2	122065230	122095821	+	2352	protein_coding	sorbitol dehydrogenase [Source:MGI Symbol;Acc:MGI:98266]	-	1388	1340	1235	1717	1250	1335	1393	1192	1168	1072	1061	1092	49.7832335212307	50.4027623823245	45.164914308062	72.9342987331577	53.420306481997	52.6071689258004	46.066118808187	50.2972076206651	43.9163952398443	41.4999166019392	44.4258981149694
ENSMUSG00000100548	6.3166775334498	2.88601311946629	10.1817463604821	7.62126498260358	9.76816151338289	5.08394532016843	0	5.35053910505333	0.983007814232184	3.95683276387846	2.14185268647925	2.05226096867515	6.97630147159219	2.41408222305306	1.56236554505854	0.0160647627484713	1	Gm29585	10	128358132	128381228	+	1447	lncRNA	predicted gene 29585 [Source:MGI Symbol;Acc:MGI:5580291]	-	7	3	11	7	9	5	0	5	1	4	2	2	0.408094236855713	0.183416998303067	0.653876462527905	0.483312850736792	0.625183716716468	0.32025982030103	0	0.342930734741064	0.0611156772184028	0.251698841266441	0.136119270936467
ENSMUSG00000110060	34.2905351815846	52.9102405235487	44.4294386639221	25.0412992285546	42.3286998913259	24.4029375368085	26.112051174657	24.6124798832453	28.5072266127333	20.7733720103619	22.4894532080321	25.6532621084394	37.2338585042907	24.6913074995782	0.594575671937683	0.0161830300031623	0.253038156308591	Gm9860	7	45853973	45857625	+	3653	TEC	predicted gene 9860 [Source:MGI Symbol;Acc:MGI:3642591]	-	38	55	48	23	39	24	31	23	29	21	21	25	0.877535869060587	1.33198666027463	1.13022033151676	0.62903816766537	1.07312080437572	0.608923243329547	0.660054575513862	0.624860541084991	0.702052330445069	0.52343092592139	0.566145125369068
ENSMUSG00000026365	116.407343116432	151.034686585403	140.693222435753	129.561504704261	161.71734061045	151.501570541019	94.3403139213416	66.3466849026614	156.298242462917	109.802109197627	98.5252235780454	109.795961824121	141.819277998886	105.851422647786	0.420145175459778	0.0161907108111349	0.253038156308591	Cfh	1	140012446	140111502	-	8383	protein_coding	complement component factor h [Source:MGI Symbol;Acc:MGI:88385]	-	129	157	152	119	149	149	112	62	159	111	92	107	1.29813899787321	1.65686469670733	1.5596087826471	1.4182288936269	1.78657183022812	1.64735722381875	1.03916947434878	0.734001859395439	1.67733117078249	1.20562784169426	1.0808029240216
ENSMUSG00000056267	42.4119777245915	61.5682798819475	46.2806652749189	64.2363762819444	47.7554562876497	48.8058750736169	47.1701569606708	26.7526955252667	46.2013672689126	32.6438703019973	26.7731585809906	37.9668279204903	51.8431050874448	36.2513460930547	0.50498612517975	0.0162339221251664	0.253089389970728	Cep70	9	99125420	99182457	+	4806	protein_coding	centrosomal protein 70 [Source:MGI Symbol;Acc:MGI:1915371]	-	47	64	50	59	44	48	56	25	47	33	25	37	0.824983085260098	1.17810246766892	0.894865548062912	1.22649866256323	0.920243142273642	0.925674826418158	0.906300218837473	0.516251324563379	0.864838970442438	0.625201382090816	0.512288246579971
ENSMUSG00000022820	1480.80969034159	1367.97021862702	1374.53575866509	1404.4902610798	1219.9348378936	1247.60018156933	1127.8721458989	1360.10704050456	1151.10215046589	1067.35563805622	1291.53716994699	1139.00483761471	1349.22349136274	1189.49649708121	0.182750140852534	0.0162439704576038	0.253089389970728	Ndufb4	16	37467532	37474815	-	1916	protein_coding	NADH:ubiquinone oxidoreductase subunit B4 [Source:MGI Symbol;Acc:MGI:1915444]	-	1641	1422	1485	1290	1124	1227	1339	1271	1171	1079	1206	1110	72.2510277332454	65.6584989363838	66.6657085451532	67.2656029354919	58.9663826265213	59.3540065647233	54.3566766931698	65.8347184446217	54.0483636528804	51.2761838405834	61.9883323497784
ENSMUSG00000034028	3.60953001911417	5.77202623893258	5.55367983299026	23.9525470881827	6.5121076755886	7.1175234482358	0.84232423144055	0	8.84707032808965	0	2.14185268647925	1.02613048433758	8.75290238384068	2.14289628839117	2.02070139729265	0.0163002487073586	0.253446344026085	Cd226	18	89195091	89290353	+	4891	protein_coding	CD226 antigen [Source:MGI Symbol;Acc:MGI:3039602]	-	4	6	6	22	6	7	1	0	9	0	2	1	0.0689911336542591	0.108527661641602	0.105517656691646	0.449390463251892	0.123306868137222	0.132648199543207	0.0159026741965304	0	0.162729393664948	0	0.0402708209047367
ENSMUSG00000031790	592.865305639503	557.000532056994	610.904781628929	608.612446467914	679.429900819743	436.202508470451	496.971296549924	556.456066925547	443.336524218715	520.323508450018	476.562222741632	384.798931626591	580.835912513922	479.741425085405	0.27565537660604	0.0163188846576045	0.253476663429111	Mmp15	8	96078896	96101708	+	5397	protein_coding	matrix metallopeptidase 15 [Source:MGI Symbol;Acc:MGI:109320]	-	657	579	660	559	626	429	590	520	451	526	445	375	10.2693724291208	9.49102251863924	10.5187241943066	10.3480429739808	11.6588467799713	7.36725761828899	8.50290678195031	9.56215682966708	7.39001437941412	8.87407473885476	8.12018161432786
ENSMUSG00000058600	1384.25476233029	1070.71086732199	1108.88473998706	1746.35843315659	983.328259013878	1078.81319693974	1015.00069888586	917.082402606142	791.321290456908	739.927726845273	1053.79152174779	1197.49427522195	1228.72504312492	952.436319293987	0.367411237256281	0.0163506745752383	0.253711029083192	Rpl30	15	34440651	34443786	-	3020	protein_coding	ribosomal protein L30 [Source:MGI Symbol;Acc:MGI:98037]	-	1534	1113	1198	1604	906	1061	1205	857	805	748	984	1167	42.8498562611236	32.604314939743	34.1209744446387	53.0635443143749	30.1546946029577	32.5618763929868	31.0347269177988	28.1629935501301	23.5727416797014	22.5519661455116	32.0882701464149
ENSMUSG00000038007	67.6786878583907	88.5044023302996	81.4539708838572	105.608957616078	65.121076755886	171.837351821693	48.0124811921113	48.15485194548	58.980468853931	91.9963617601743	63.1846542511378	69.7768729349552	96.7007412110341	63.3509484896316	0.609953870969597	0.0165469810189171	0.255890785352181	Acer2	4	86792633	86853059	+	7159	protein_coding	alkaline ceramidase 2 [Source:MGI Symbol;Acc:MGI:1920932]	-	75	92	88	97	60	169	57	45	60	93	59	68	0.883771218142324	1.13690014816304	1.05730883227029	1.35368683608176	0.842427562591358	2.1879395791556	0.619284653056031	0.623828322186461	0.741173780709838	1.18282458332401	0.811629453670831
ENSMUSG00000013878	471.946049999178	451.180051009897	490.57505191414	396.305779095386	502.517642299587	411.799570933643	395.050064545618	422.692589299213	359.780860008979	314.568204728338	427.29961095261	406.34767179768	454.054024208638	387.62316688874	0.229439155713294	0.0165733331754066	0.255890785352181	Rnf170	8	26609396	26641818	+	6237	protein_coding	ring finger protein 170 [Source:MGI Symbol;Acc:MGI:1924983]	-	523	469	530	364	463	405	469	395	366	318	399	396	7.0738671215993	6.65248580938425	7.30923080556321	5.83075070399858	7.46171963078905	6.01838909059208	5.84877511355828	6.28530400520367	5.18951176626913	4.64238476083806	6.30021399975804
ENSMUSG00000035914	62.2643928297195	46.1762099114607	60.1648648573945	69.6801369838041	73.8038869900041	47.7890860095832	45.4855084977897	48.15485194548	55.0484375970023	40.5575358297542	40.6952010431057	30.7839145301273	59.9797629303277	43.4542415738765	0.460640285547415	0.0165753757347473	0.255890785352181	Cd276	9	58431581	58462720	-	3658	protein_coding	CD276 antigen [Source:MGI Symbol;Acc:MGI:2183926]	-	69	48	65	64	68	47	54	45	56	41	38	30	1.5912423998432	1.16087215547092	1.52841469961385	1.74797455600378	1.86852490705406	1.19084473039107	1.14820090014829	1.22088216471648	1.35383421442362	1.0205397181393	1.02305279274365
ENSMUSG00000053838	1395.08335238763	1275.6177988041	1323.62702686268	1354.40766262269	1217.76413533507	1270.98633004211	1126.18749743601	1260.58701315057	1199.26953336326	1021.85206127161	1259.4093796498	1182.10231795689	1306.24771767571	1174.90130047136	0.153808551855095	0.0166183089143439	0.256065837996783	Nudcd3	11	6055691	6150415	-	6496	protein_coding	NudC domain containing 3 [Source:MGI Symbol;Acc:MGI:2144158]	-	1546	1326	1430	1244	1122	1250	1337	1178	1220	1033	1176	1152	20.0767969231377	18.0586119570022	18.9348370329625	19.1325650202339	17.3612311907422	17.8346659473365	16.0085949176605	17.9971696673226	16.6086745105812	14.4791831389261	17.8286908877
ENSMUSG00000025217	420.510247226801	361.713644306442	393.38565483681	357.110702041996	401.579973327963	376.211953692464	298.182777929955	342.434502723413	341.103711538568	343.255242266457	369.46958841767	343.753712253088	385.085362572079	339.699922521525	0.183994281197253	0.0166408890782163	0.256065837996783	Btrc	19	45352173	45518452	+	16908	protein_coding	beta-transducin repeat containing protein [Source:MGI Symbol;Acc:MGI:1338871]	-	466	376	425	328	370	370	354	320	347	347	345	335	2.32500895687824	1.9673537792908	2.16206248544582	1.93811899663129	2.19959723268952	2.02819854732634	1.62846656856586	1.87829012792172	1.8149237977558	1.86864581099852	2.00948609653857
ENSMUSG00000035392	547.746180400576	612.796785700009	612.756008239926	566.151112993409	631.674444532094	538.898203937853	552.564695825001	553.245743462515	530.824219685379	464.927849755719	526.895760873895	485.359719091674	585.003789300644	518.969664782364	0.172236304043348	0.0166915577664349	0.256128112929216	Dennd1a	2	37689003	38177402	-	15344	protein_coding	DENN/MADD domain containing 1A [Source:MGI Symbol;Acc:MGI:2442794]	-	607	637	662	520	582	530	656	517	540	470	492	473	3.33719092584577	3.67271899111208	3.71099996282796	3.38581782929011	3.81257217998813	3.2013876275686	3.3253171629869	3.34392778583232	3.11226328629533	2.7890032741934	3.15780030768291
ENSMUSG00000067851	2732.41422446943	2562.77965008607	2360.31392902086	2774.1404536677	2490.88118591264	2647.71872274372	2233.0015375489	2362.79806879155	2103.63672245687	2453.23631360465	2498.47115877804	2429.87698691138	2594.70802765007	2346.83679801523	0.145054494829668	0.0166919117767049	0.256128112929216	Arfgef1	1	10207796	10302895	-	11318	protein_coding	ADP-ribosylation factor guanine nucleotide-exchange factor 1(brefeldin A-inhibited) [Source:MGI Symbol;Acc:MGI:2442988]	-	3028	2664	2550	2548	2295	2604	2651	2208	2140	2480	2333	2368	22.5692503507825	20.82338788934	19.3794764996915	22.4920255332987	20.3819944966095	21.3241767057155	18.2183005514981	19.3612911673452	16.7211153702917	19.9513251858787	20.3003347283151
ENSMUSG00000025040	561.281917972254	598.366720102678	557.219209910023	619.499967871634	497.090885903263	476.874071031798	531.506590038987	528.63326357927	441.37050859025	376.888320759424	492.626117890227	405.321541313343	551.722128798608	462.724390361917	0.253623972401755	0.0167571355790554	0.256352111360957	Fundc1	X	17422803	17438564	-	2353	protein_coding	FUN14 domain containing 1 [Source:MGI Symbol;Acc:MGI:1919268]	-	622	622	602	569	458	469	631	494	449	381	460	395	22.2997200154329	23.3859660930306	22.0062536510174	24.1595684818276	19.5648818928384	18.4736154040418	20.8581245480197	20.8357893706875	16.8750696284862	14.7432355590818	19.2528068679836
ENSMUSG00000040205	66.7763053536122	48.1002186577715	61.0904781628929	56.6151112993409	47.7554562876497	44.7387188174822	48.0124811921113	52.4352832295227	38.3373047550552	27.6978293471492	35.3405693269076	27.7055230771146	54.1793814297916	38.2548318213101	0.502385324083157	0.0168050008675749	0.256567606210383	Cuzd1	7	130910283	130924021	-	2256	protein_coding	CUB and zona pellucida-like domains 1 [Source:MGI Symbol;Acc:MGI:1202881]	-	74	50	66	52	44	44	57	49	39	28	33	27	2.76709186259094	1.96072987990942	2.51638096084542	2.3028363817654	1.96041158766273	1.8076509077062	1.96518565214013	2.15556896146681	1.52878590978108	1.13007870708678	1.44056544913281
ENSMUSG00000068551	369.976826959203	288.601311946629	303.601164203468	308.116855725259	323.4346812209	263.348367584725	267.016781366654	271.807386536709	227.074805087634	283.90275080828	261.306027750468	271.924578349458	309.513201273364	263.838721649867	0.2313147640395	0.017031778836957	0.258729752312213	Zfp467	6	48404631	48422759	-	4255	protein_coding	zinc finger protein 467 [Source:MGI Symbol;Acc:MGI:1916160]	zf-C2H2	410	300	328	283	298	259	317	254	231	287	244	265	8.1285904951952	6.23747112913134	6.63049313404858	6.6448580053573	7.03963884973081	5.64158559970284	5.79465417156004	5.92432791470088	4.80102066274775	6.14146651531723	5.64739820810768
ENSMUSG00000035078	213.864653632515	248.197128274101	248.064365873565	260.211761548894	233.350525041925	236.911851919849	219.846624405983	189.409084318888	226.091797273402	197.841638193923	192.766741783132	215.487401710891	240.100047715141	206.90721461437	0.211488227650272	0.0170661225452576	0.258992475109899	Mtmr9	14	63757100	63781431	-	3738	protein_coding	myotubularin related protein 9 [Source:MGI Symbol;Acc:MGI:2442842]	-	237	258	268	239	215	233	261	177	230	200	180	210	5.34859854364678	6.10614716501614	6.16690200550784	6.38789012874941	5.78139766331006	5.77720271130618	5.4308653419623	4.69936205731121	5.441388051112	4.87169908122714	4.74232548262601
ENSMUSG00000032356	6.3166775334498	0.96200437315543	1.85122661099675	2.17750428074388	6.5121076755886	0	0	0	0	0.989208190969616	1.07092634323962	0	2.96992007898908	0.34335575570154	3.06023063714916	0.0170703667485674	1	Rasgrf1	9	89791961	89909030	+	11063	protein_coding	RAS protein-specific guanine nucleotide-releasing factor 1 [Source:MGI Symbol;Acc:MGI:99694]	-	7	1	2	2	6	0	0	0	0	1	1	0	0.0533772358971542	0.00799675785786069	0.0155499369935473	0.018061587402439	0.054514498061932	0	0	0	0	0.00823032232017854	0.00890195177822775
ENSMUSG00000101320	2.70714751433563	12.5060568510206	2.77683991649513	9.79876926334746	3.2560538377943	8.13431251226948	1.6846484628811	3.210323463032	0.983007814232184	1.97841638193923	3.21277902971887	2.05226096867515	6.5298633158771	2.18690602007976	1.58829769794887	0.0172068172823623	1	Gm28529	18	6490143	6496962	+	977	lncRNA	predicted gene 28529 [Source:MGI Symbol;Acc:MGI:5579235]	-	3	13	3	9	3	8	2	3	1	2	3	2	0.259034519986936	1.17716040773763	0.264118146816194	0.920336782445568	0.308645799416148	0.758920712344877	0.15922206652043	0.304741518835406	0.0905162588894871	0.186391107120031	0.302402126476562
ENSMUSG00000104212	0.902382504778543	2.88601311946629	2.77683991649513	0	7.59745895485336	5.08394532016843	1.6846484628811	0	0	0	0	0	3.20777330262696	0.280774743813517	3.16605435615492	0.0172537806733087	1	Gm37986	1	183195398	183195780	+	383	lncRNA	predicted gene, 37986 [Source:MGI Symbol;Acc:MGI:5611214]	-	1	3	3	0	7	5	2	0	0	0	0	0	0.220258247195158	0.692961870873469	0.673742635612066	0	1.83710062855269	1.20996334197282	0.406161772821046	0	0	0	0
ENSMUSG00000019804	1611.65515353448	1619.05336002059	1493.01426176888	1933.62380130056	1560.73513958273	1519.08286166633	1499.33713196418	1581.61935945377	1430.27636970783	1266.18648444111	1391.13331986827	1403.7465025738	1622.86076297893	1428.71652800149	0.183453344069518	0.0172635471036959	0.26068642549925	Snx3	10	42378026	42411377	+	1413	protein_coding	sorting nexin 3 [Source:MGI Symbol;Acc:MGI:1860188]	-	1786	1683	1613	1776	1438	1494	1780	1478	1455	1280	1299	1368	106.627750102534	105.372870814923	98.1892077579114	125.573972535503	102.294057181064	97.9962412177682	97.9818566889666	103.809526220203	91.0630078418025	82.4816924699314	90.5367997075521
ENSMUSG00000100183	0	2.88601311946629	1.85122661099675	4.35500856148776	2.17070255852953	5.08394532016843	0	0	0	0	1.07092634323962	1.02613048433758	2.72448269510813	0.349509471262867	2.92466100335112	0.0173387498440327	1	Gm28512	1	153626428	153627293	+	762	lncRNA	predicted gene 28512 [Source:MGI Symbol;Acc:MGI:5579218]	-	0	3	2	4	2	5	0	0	0	0	1	1	0	0.348299732998082	0.225759780786895	0.524449715047723	0.263820600200854	0.608157427789489	0	0	0	0	0.129241853704112
ENSMUSG00000026012	103.773988049532	77.9223542255899	64.7929313848864	76.2126498260358	71.6331844314746	66.0912891621896	75.8091808296495	57.785822334576	52.0994141543057	40.5575358297542	59.9718752214189	53.358785185554	76.7377328466181	56.5971022592097	0.437424151502654	0.0174376409893694	0.262638403849223	Cd28	1	60755959	60812518	+	6122	protein_coding	CD28 antigen [Source:MGI Symbol;Acc:MGI:88327]	-	115	81	70	70	66	65	90	54	53	41	56	52	1.58465770952478	1.17051922683805	0.983504304734808	1.14236147503453	1.08363815953131	0.98405871932092	1.143449551547	0.875397639699355	0.765603136484242	0.609789985127988	0.900850764662182
ENSMUSG00000035614	320.345789196383	338.625539350711	335.072016590412	223.194188776248	302.81300691487	221.660015959343	211.423382091578	242.914475369421	253.616016071903	232.46392487786	262.376954093708	199.06931396149	290.285092797995	233.64401107766	0.315625543991513	0.0174990442354649	0.262714214786695	Togaram1	12	65012578	65069347	+	12476	protein_coding	TOG array regulator of axonemal microtubules 1 [Source:MGI Symbol;Acc:MGI:2684313]	-	355	352	362	205	279	218	251	227	258	235	245	194	2.40040177780455	2.49605502788494	2.49577111940447	1.641637744221	2.24782510265715	1.61950431668289	1.56482645505793	1.8057408706262	1.82879699528995	1.71507158701601	1.93396614844668
ENSMUSG00000022546	485.481787570856	521.406370250243	542.409397022049	470.340924640678	385.299704138992	353.842594283723	297.340453698514	339.224179260381	392.220117878641	369.963863422636	399.45552602838	443.288369233833	459.796796317757	373.582084920398	0.30143694378269	0.0176989635126169	0.264110957485426	Gpt	15	76579916	76583886	+	2941	protein_coding	glutamic pyruvic transaminase, soluble [Source:MGI Symbol;Acc:MGI:95802]	-	538	542	586	432	355	348	353	317	399	374	373	432	15.4318574864165	16.3038856315471	17.1385526069932	14.6753191940045	12.132966773263	10.9669332928599	9.33571328181444	10.6971768170684	11.9977285239975	11.5788741515548	12.490273754133
ENSMUSG00000083621	100.164458030418	83.6943804645224	79.6027442728604	115.407726879426	42.3286998913259	77.2759688665601	66.5436142838034	62.0662536186187	50.1333985258414	65.2877406039946	62.1137279078982	40.0190888891655	83.0789964008521	57.6939706382203	0.525935729481996	0.0177327645410036	0.264287989754697	Gm14586	X	51861219	51861626	-	408	processed_pseudogene	predicted gene 14586 [Source:MGI Symbol;Acc:MGI:3705507]	-	111	87	86	106	39	76	79	58	51	66	58	39	22.9505854485484	18.8645281857638	18.1305023952535	25.9564046469575	9.60811347643259	17.2645161559534	15.0603391669686	14.1082376685679	11.0542981168786	14.7290090310219	13.9999337409484
ENSMUSG00000121226	4.51191252389272	22.1261005825749	23.1403326374594	15.2425299652072	7.59745895485336	10.1678906403369	4.21162115720275	9.630970389096	2.94902344269655	7.91366552775693	7.49648440267736	5.13065242168788	13.7977042173874	6.22206955685291	1.16196183087861	0.0177456223783682	0.264287989754697	ENSMUSG00000121226	11	69692952	69693780	-	829	lncRNA	novel transcript	-	5	23	25	14	7	10	5	9	3	8	7	5	0.508799207935738	2.45448376378142	2.59392269239466	1.68722242464689	0.848744922479709	1.11801196616548	0.469119297317432	1.07743955573773	0.320027931007342	0.878668813781763	0.831575449526821
ENSMUSG00000048240	68.5810703631693	82.732376091367	64.7929313848864	82.7451626682674	77.0599408277984	69.1416563542906	46.3278327292302	87.7488413228747	56.0314454112345	38.579119447815	51.4044644755019	36.9406974361527	74.1755229482965	52.8387334704682	0.492064536883982	0.0177781127138315	0.264366968845225	Gng7	10	80784458	80850779	-	3786	protein_coding	guanine nucleotide binding protein (G protein), gamma 7 [Source:MGI Symbol;Acc:MGI:95787]	-	76	86	70	76	71	68	55	82	57	39	48	36	1.69341707854111	2.00957722335185	1.59033633216759	2.00554225421578	1.88500027893114	1.66467434116958	1.12992574544048	2.14950361331042	1.33142100932294	0.93793718364957	1.24858690995288
ENSMUSG00000031865	3060.88145620882	3226.56266756331	3195.2171305804	4111.12808204444	3615.30511123094	3441.83098175403	2979.30080660522	3313.05381384902	2766.18398924936	2755.93402004135	3152.80715449745	3119.43667238623	3441.82090489699	3014.45274277144	0.191106260896285	0.0178276796119831	0.264366968845225	Dctn1	6	83142902	83177099	+	6509	protein_coding	dynactin 1 [Source:MGI Symbol;Acc:MGI:107745]	-	3392	3354	3452	3776	3331	3385	3537	3096	2814	2786	2944	3040	43.9615022627329	45.5864365243193	45.6171413133037	57.958421359018	51.4391804795678	48.1998163932209	42.2657531839959	47.2053929554558	38.2323489333494	38.9723502131179	44.5432277133721
ENSMUSG00000068663	1367.10949473949	1226.55557577317	1332.88315991766	1344.60889335935	1345.83558628831	1239.46586905706	1173.35765439669	1350.47607011546	1149.13613483742	1143.52466876088	1193.01194636894	1105.14253163157	1309.40976318917	1185.77483435183	0.143482707485276	0.0178780057907294	0.264366968845225	Clec16a	16	10363203	10562742	+	8368	protein_coding	C-type lectin domain family 16, member A [Source:MGI Symbol;Acc:MGI:1921624]	-	1515	1275	1440	1235	1240	1219	1393	1262	1169	1156	1114	1077	15.2729142738712	13.4795492986889	14.8017263540777	14.7449776929959	14.8947662952786	13.5015309562678	12.947838364825	14.9672709307109	12.3541821210622	12.5784149781697	13.1105728812264
ENSMUSG00000057375	114.602578106875	94.2764285692322	112.924823270802	127.384000423517	106.364425367947	87.443859506897	75.8091808296495	78.1178709337787	105.181836122844	98.9208190969616	68.5392859673359	74.9075253566431	107.166019207545	83.5794197178687	0.357307774126152	0.0179083738724625	0.264379113213389	Yipf1	4	107171560	107217020	+	6783	protein_coding	Yip1 domain family, member 1 [Source:MGI Symbol;Acc:MGI:1915532]	-	127	98	122	117	98	86	90	73	107	100	64	73	1.57947536515106	1.27817734833971	1.54706857298193	1.72330789825168	1.45223847417065	1.1751075499897	1.03202095747762	1.06808540296132	1.39502862863749	1.34235671278395	0.929215202925276
ENSMUSG00000025733	875.311029635187	859.069905227799	883.035093445452	807.854088155979	992.011069247996	789.02831369014	662.066845912272	821.842806536192	674.343360563278	685.521276341944	790.343641310842	869.132520233927	867.718249900426	750.541741816409	0.210234625622644	0.0179769356091056	0.264587734721194	Rhot2	17	26057431	26063825	-	4442	protein_coding	ras homolog family member T2 [Source:MGI Symbol;Acc:MGI:2384892]	-	970	893	954	742	914	776	786	768	686	693	738	847	18.4214636234743	17.7852413413082	18.4731676185808	16.6887644465805	20.6824184804917	16.1913905871706	13.7629590011821	17.1588272757679	13.6573588620959	14.2051046125389	16.3619837644371
ENSMUSG00000027422	583.841480591718	536.79844022073	606.276715101437	649.985027802048	543.760990911648	495.176274184405	488.548054235519	520.072401011184	572.110547883131	432.283979453722	428.370537295849	488.438110544686	569.306488135331	488.303938404015	0.221158461247457	0.0179823790061263	0.264587734721194	Rrbp1	2	143789315	143853183	-	8786	protein_coding	ribosome binding protein 1 [Source:MGI Symbol;Acc:MGI:1932395]	-	647	558	655	597	501	487	580	486	582	437	400	476	6.21218004930654	5.61862255375418	6.41241544437442	6.78862729544786	5.73165718039373	5.13734515156186	5.13457638370516	5.48971763625712	5.85804826225664	4.52876717469782	4.48360084327492
ENSMUSG00000037110	325.760084225054	327.081486872846	386.906361698322	351.666941340137	360.336624715902	314.187820786409	240.904730191997	272.87749435772	302.766406783513	323.471078447064	279.511775585542	339.649190315738	344.323219939778	293.196779280262	0.233139503360112	0.0179921749698502	0.264587734721194	Ralgapa2	2	146081799	146354264	-	18811	protein_coding	Ral GTPase activating protein, alpha subunit 2 (catalytic) [Source:MGI Symbol;Acc:MGI:3036245]	-	361	340	418	323	332	309	286	255	308	327	261	331	1.61892329126278	1.59901998520623	1.91133119815849	1.71549506360422	1.77402558931511	1.52246591496951	1.18255670276093	1.34534365167648	1.44797142948216	1.58279848257935	1.36642806593915
ENSMUSG00000112614	25.2667101337992	25.0121137020412	27.7683991649513	26.1300513689266	19.5363230267658	28.4700937929432	10.1078907772866	16.05161731516	16.7111328419471	18.7949556284227	17.134821491834	21.5487401710891	25.3639485315712	16.7248597042899	0.612908726865757	0.0180772301074524	0.265428932433935	Gm9030	10	118089164	118091573	+	2410	processed_pseudogene	predicted gene 9030 [Source:MGI Symbol;Acc:MGI:3646677]	-	28	26	30	24	18	28	12	15	17	19	16	21	0.980103503286668	0.954427982041218	1.07071962422996	0.994931160663148	0.750739284720938	1.07681716840801	0.387286204955503	0.617702207265958	0.623811014064519	0.717837784537166	0.653824348697318
ENSMUSG00000099411	289.664784033912	273.209241976142	333.220789979416	371.264479866831	334.288194013548	259.28121132859	251.012620969284	321.0323463032	267.378125471154	158.273310555138	244.171206258634	201.121574930165	310.154783533073	240.498197414596	0.366781159636044	0.0181912840860329	0.265715188991274	2310015D24Rik	16	13331995	13338971	-	4222	lncRNA	RIKEN cDNA 2310015D24 gene [Source:MGI Symbol;Acc:MGI:1917350]	-	321	284	360	341	308	255	298	300	272	160	228	196	6.41383460087974	5.95095915195397	7.33425190258895	8.0692836841207	7.332737989666	5.59787161505332	5.48991802216452	7.05192950976295	5.69733602613166	3.45057530376637	5.31832370799092
ENSMUSG00000026578	163.331233364916	156.806712824335	163.833555073213	181.821607442114	176.912258520157	155.568726797154	133.929552799047	158.375957509579	140.570117435202	122.661815680232	151.000614396787	139.55374586991	166.379015670315	141.015300615126	0.239413075039463	0.0183769439245919	0.268169217251177	Ccdc181	1	164103154	164115416	+	1909	protein_coding	coiled-coil domain containing 181 [Source:MGI Symbol;Acc:MGI:1922145]	-	181	163	177	167	163	153	159	148	143	124	141	136	7.99840883724982	7.55385308831147	7.97515051698578	8.73995862214286	8.58253050511978	7.4282495417774	6.47826963841886	7.69415132836117	6.62447199879996	5.91432945138228	7.2739671271227
ENSMUSG00000032393	2879.50257274833	2655.13206990899	2695.38594561127	2410.49723878347	2757.87760061177	2950.72186382576	2163.08862633933	2566.11855478358	2125.26289436998	2469.06364466016	2625.91139362356	2556.0910364849	2724.85288191493	2417.58935837692	0.173128783387439	0.0184209050577764	0.268360140645832	Dpp8	9	64939696	64989933	+	13707	protein_coding	dipeptidylpeptidase 8 [Source:MGI Symbol;Acc:MGI:1921638]	-	3191	2760	2912	2214	2541	2902	2568	2398	2162	2496	2452	2491	19.6388179458892	17.8136751164351	18.2734482752753	16.1374175944067	18.6335641122821	19.6225740986235	14.5720425580908	17.3624777713931	13.9487225672673	16.5802824357646	17.6171723400636
ENSMUSG00000029247	1962.68194789333	2129.87768216612	1796.61542597235	1591.75562922378	1845.0971747501	1699.05452600029	1718.34143213872	1746.41596388941	1481.3927760479	1602.51726937078	1595.68025142704	1594.60677266059	1837.51373100099	1623.15907758907	0.179253231304617	0.0184253588765455	0.268360140645832	Paics	5	77099154	77115356	+	3139	protein_coding	phosphoribosylaminoimidazole carboxylase, phosphoribosylaminoribosylaminoimidazole, succinocarboxamide synthetase [Source:MGI Symbol;Acc:MGI:1914304]	-	2175	2214	1941	1462	1700	1671	2040	1632	1507	1620	1490	1554	58.4519357660867	62.3983576457055	53.1870337200719	46.5323397858096	54.4366367474015	49.3385198546806	50.5483141670181	51.5981077931801	42.4563931497574	46.9908666586744	46.7469308246496
ENSMUSG00000066900	1334.62372456747	1244.83365886313	1313.4452805022	1574.33559497782	1166.75262520962	1194.72715023958	1095.86382510416	1248.81582711945	1058.69941592806	1134.62179504215	1214.43047323373	1117.45609744362	1304.78633905997	1144.98123897853	0.188763615752341	0.0185026994577536	0.269181596427066	Suds3	5	117229745	117254178	-	11321	protein_coding	suppressor of defective silencing 3 homolog (S. cerevisiae) [Source:MGI Symbol;Acc:MGI:1919204]	-	1479	1294	1419	1446	1075	1175	1301	1167	1077	1147	1134	1089	11.0208308392746	10.1119833091492	10.7812509605906	12.7609302938072	9.54459167275549	9.61953454591147	8.93841121131477	10.2303620226087	8.41302292863052	9.22504266715582	9.86475750556957
ENSMUSG00000029720	13.5357375716781	21.1640962094195	20.3634927209643	22.8637949478107	19.5363230267658	18.3022031526063	5.0539453886433	16.05161731516	11.7960937707862	5.93524914581769	11.7801897756359	16.4180877494012	19.2942746048741	11.1725305242407	0.801691193713434	0.0186538199658887	0.270138357757812	Gm20605	5	137627437	137641161	+	4464	protein_coding	predicted gene 20605 [Source:MGI Symbol;Acc:MGI:5306917]	-	15	22	22	21	18	18	6	15	12	6	11	16	0.283464074851295	0.435998859317492	0.423906470106576	0.469995762779663	0.40530503498599	0.373722548367412	0.104542983192514	0.333481702399408	0.237726841223196	0.122381795467924	0.242675900033125
[truncated: 397 more rows]
[truncated: 1 more columns]
