# Supplementary material for: Gene dosage imbalance disrupts systemic metabolism in the Dp16 Down syndrome mouse model
Source: eLife. 2026 Aug 3;15:RP110476. doi: 10.7554/eLife.110476 (PMC13432951; doi:10.7554/eLife.110476)
Supplement: Figure 5—source data 22. [file elife-110476-fig5-data22.xls]

gene_id	FSM7	FSM8	FSM9	FSM10	FSM11	FSM12	FSM1	FSM2	FSM3	FSM4	FSM5	FSM6	FSM_Dp16	FSM_WT	log2FoldChange	pvalue	padj	gene_name	gene_chr	gene_start	gene_end	gene_strand	gene_length	gene_biotype	gene_description	tf_family	FSM7_count	FSM8_count	FSM9_count	FSM10_count	FSM11_count	FSM12_count	FSM1_count	FSM2_count	FSM3_count	FSM4_count	FSM5_count	FSM6_count	FSM7_fpkm	FSM8_fpkm	FSM9_fpkm	FSM10_fpkm	FSM11_fpkm	FSM12_fpkm	FSM1_fpkm	FSM2_fpkm	FSM3_fpkm	FSM4_fpkm	FSM5_fpkm
ENSMUSG00000092274	15070.6902123065	15991.3986949627	13607.4412041316	15158.6960503985	17447.0218141811	17858.8831206877	26952.6907576347	20139.4291914208	20973.4547244579	23347.2917232649	25814.6795037911	20542.1061659539	15855.6885161113	22961.6086777539	-0.534273288115113	1.13653492580586e-08	4.79586168275468e-06	Neat1	19	5874736	5895898	-	21163	lncRNA	nuclear paraspeckle assembly transcript 1 (non-protein coding) [Source:MGI Symbol;Acc:MGI:1914211]	-	16701	16623	14701	13923	16075	17564	31998	18820	21336	23602	24105	20019	66.5727039547145	69.4894750863908	59.7504521442916	65.7286065013041	76.3497166032769	76.9213998110974	117.601653068486	88.256626669805	89.1573045869572	101.545651450912	112.172927338075
ENSMUSG00000071757	362.757766920974	373.257696784307	375.799002032341	322.270633550094	384.214352859727	350.792227091621	479.282487689673	445.164853540437	491.503907116092	511.420634731291	430.512389982329	505.882328778425	361.515279873178	477.294433639708	-0.400866211141238	5.61998628183967e-08	1.9854235257541e-05	Zhx2	15	57558061	57703228	+	4434	protein_coding	zinc fingers and homeoboxes 2 [Source:MGI Symbol;Acc:MGI:2683087]	Homeobox	402	388	406	296	354	345	569	416	500	517	402	493	7.64823664583889	7.74146037131867	7.87593086396068	6.6695242517165	8.02493000259135	7.21147975604775	9.98123778366847	9.31113403873942	9.97230321775247	10.6165793556937	8.9287058173339
ENSMUSG00000034659	3705.1825646207	4056.77244159645	3715.41180827049	3623.36712315782	3454.67312189975	4242.04397514854	5221.56791069997	4921.42586882806	4504.14180481186	4651.25691393913	5249.68093456063	4519.07865302269	3799.57517244896	4844.52534764372	-0.350477470731554	1.52895385481414e-07	4.83882041843367e-05	Tmem109	19	10848024	10859365	-	3798	protein_coding	transmembrane protein 109 [Source:MGI Symbol;Acc:MGI:1915789]	-	4106	4217	4014	3328	3183	4172	6199	4599	4582	4702	4902	4404	91.2000208063745	98.2280446049078	90.906295047379	87.544162228756	84.2394180456506	101.80997288142	126.950524721151	120.174793881532	106.68940278365	112.724267115295	127.109056857678
ENSMUSG00000096146	2558.25440104717	2349.21467924556	2281.6367980535	2623.89265829637	2471.34486288587	2551.12376166052	3137.65776211605	3539.91667190329	2890.04297384262	3027.96627255799	3108.89917442463	2894.7140963163	2472.57786019817	3099.86615852681	-0.326255290848448	1.7385575677442e-07	5.38988326767391e-05	Kcnj11	7	45743377	45750188	-	3677	protein_coding	potassium inwardly rectifying channel, subfamily J, member 11 [Source:MGI Symbol;Acc:MGI:107501]	-	2835	2442	2465	2410	2277	2509	3725	3308	2940	3061	2903	2821	65.041475685542	58.7541960259055	57.6626827638631	65.4820468933872	62.2448006626186	63.2423521119802	78.7953286972349	89.2846514902049	70.7090268449782	75.7982983111019	77.7519976048178
ENSMUSG00000070424	422.315012236358	406.927849844747	388.757588309318	379.974496989807	407.006729724287	455.521500687091	575.307450073895	576.78811552475	441.37050859025	639.028491366372	673.612669897723	615.678290602546	410.083862965268	586.964254342589	-0.516704005663458	2.35185099508569e-07	7.14539369326934e-05	Art5	7	101746086	101758696	-	2058	protein_coding	ADP-ribosyltransferase 5 [Source:MGI Symbol;Acc:MGI:107948]	-	468	423	420	349	375	448	683	539	449	646	629	600	19.1836585326768	18.1836831451798	17.5539747917974	16.9425544606853	18.3155336509704	20.1759329513182	25.8132779374355	25.9925166898739	19.2939936034149	28.5809660179666	30.0997871703953
ENSMUSG00000057880	36.0953001911417	30.7841399409738	44.4294386639221	44.6388377552495	56.4382665217678	50.8394532016843	70.7552354410062	84.5385178598427	87.4876954666643	85.071904423387	73.893917683534	76.9597863253182	43.8709060457899	79.7845095332921	-0.868296708868223	2.84668202813524e-07	8.15923522441555e-05	Abat	16	8331293	8439432	+	7748	protein_coding	4-aminobutyrate aminotransferase [Source:MGI Symbol;Acc:MGI:2443582]	-	40	32	48	41	52	50	84	79	89	86	69	75	0.43551320947726	0.365382063733662	0.532872337510421	0.528680239981961	0.67460166896997	0.598110428466172	0.843252229943126	1.01191123078098	1.01583121569664	1.01064491497414	0.877036420244556
ENSMUSG00000039661	310.419581643819	333.815517484934	391.534428225813	362.554462743856	336.458896572077	359.943328667925	555.933992750763	435.533883151341	439.404492961786	647.931365085098	574.016519976438	799.355647298972	349.121035889737	575.362650204066	-0.720830055307648	3.46892295296378e-07	9.41007296044156e-05	Dusp26	8	31579499	31587075	+	2305	protein_coding	dual specificity phosphatase 26 (putative) [Source:MGI Symbol;Acc:MGI:1914209]	-	344	347	423	333	310	354	660	407	447	655	536	779	12.5897894075733	13.3181960377375	15.7848692195047	14.4335159863882	13.5183735747171	14.2342082283175	22.2710570355106	17.5238051783358	17.1497484017171	25.8737946062597	22.9008714933093
ENSMUSG00000050148	358.245854397082	337.663534977556	321.187817007937	338.601915655673	403.750675886493	380.279109948598	524.767996187462	482.618627275811	428.591407005232	506.474593776443	435.867021698527	464.837109404922	356.621484645557	473.859459224733	-0.412282794489037	7.72598221642949e-07	0.000177826357348152	Ubqln2	X	152281223	152284566	+	3344	protein_coding	ubiquilin 2 [Source:MGI Symbol;Acc:MGI:1860283]	-	397	351	347	311	372	374	623	451	436	512	407	453	10.0150977106073	9.28597918532028	8.92554525672639	9.29165239020928	11.1817647451159	10.3658833152435	14.4907079023709	13.3849024341994	11.5303205238255	13.9409846244035	11.9863316557031
ENSMUSG00000029455	1959.974800379	1922.08473756455	2077.07625753836	1714.7846210858	2100.15472537732	2402.6725583116	2334.08044532176	2589.66092684581	2878.24688007183	3141.7252145195	2982.52986592235	2733.6116102753	2029.45795004277	2776.64249049276	-0.452040179337169	8.31621527732442e-07	0.000186295987688869	Aldh2	5	121704090	121731887	-	5126	protein_coding	aldehyde dehydrogenase 2, mitochondrial [Source:MGI Symbol;Acc:MGI:99600]	-	2172	1998	2244	1575	1935	2363	2771	2420	2928	3176	2785	2664	35.7447424197657	34.4828966247879	37.6544060126194	30.6973432264204	37.9433827914703	42.7253965439844	42.0461028445733	46.8534635611461	50.5142175360446	56.4146175010061	53.5062787115209
ENSMUSG00000003031	516.162792733327	483.888199697181	461.88103944369	358.199454182368	460.188942408261	486.025172608102	641.851064357699	567.157145135653	592.753711982007	618.25511935601	642.555805943774	709.056164677265	461.057600178821	628.604835242068	-0.445970094035529	1.13415463127759e-06	0.000236012917859423	Cdkn1b	6	134897364	134902476	+	4552	protein_coding	cyclin-dependent kinase inhibitor 1B [Source:MGI Symbol;Acc:MGI:104565]	-	572	503	499	329	424	478	762	530	603	625	600	691	10.6004604047729	9.77580634606788	9.42909133642876	7.22091908298736	9.36261753928973	9.73254959878437	13.0202865499485	11.5552289007148	11.7148361414373	12.501655292747	12.9809700161512
ENSMUSG00000023277	1196.55920133635	1022.61064866422	1003.36482316024	1130.12472170607	1200.39851486683	1146.93806423	1308.97185565861	1497.08084159392	1356.55078364041	1626.25826595405	2015.48337797697	1764.94443306063	1116.66599566062	1594.88159298077	-0.513956429123073	1.29499732948045e-06	0.000262297392428501	Twf2	9	106080307	106092588	+	2319	protein_coding	twinfilin actin binding protein 2 [Source:MGI Symbol;Acc:MGI:1346078]	-	1326	1063	1084	1038	1106	1128	1554	1399	1380	1644	1882	1720	48.2362711962218	40.5526625739319	40.2068531712423	44.7193454953953	47.9388992825516	45.0826393145723	52.1216421455747	59.8717431362895	52.6258953041569	64.5491935236974	79.9239648673601
ENSMUSG00000101304	44.2167427341486	70.2263192403464	67.5697713013815	43.5500856148776	57.5236178010326	48.8058750736169	103.605880467188	97.3798117119707	92.4027345378253	99.9100272879312	110.305413353681	75.9336558409806	55.3154019609006	96.5895871999294	-0.802287362238421	1.36450072000425e-06	0.000272738558389271	Plet1os	9	50400083	50419123	-	1405	lncRNA	placenta expressed transcript 1, opposite strand [Source:MGI Symbol;Acc:MGI:1916881]	-	49	73	73	40	53	48	123	91	94	101	103	74	2.94205446627155	4.59656487491135	4.46907956087254	2.8443464972695	3.7916935087942	3.16640086531364	6.80920816933332	6.42791321829169	5.91660653657844	6.54537910223605	7.21969831303983
ENSMUSG00000034457	286.957636519577	197.210896496863	184.197047794177	183.999111722858	205.131391781041	253.180476944388	482.651784615435	283.578572567827	239.853906672653	670.683153477399	550.456140425166	985.085264964073	218.446093543151	535.384803787092	-1.29292552190559	2.4747054175622e-06	0.000464114197508487	Eda2r	X	96377446	96420822	-	5891	protein_coding	ectodysplasin A2 receptor [Source:MGI Symbol;Acc:MGI:2442860]	-	318	205	199	169	189	249	573	265	244	678	514	960	4.5537485925797	3.07858888087084	2.9055985095029	2.86613416246883	3.22482729585186	3.91752076163375	7.56542662549091	4.464386518083	3.66287386252708	10.4792554492405	8.59275137609612
ENSMUSG00000029499	293.274314053027	333.815517484934	298.047484370477	265.655522250753	249.630794230896	295.885617633802	352.09152874215	384.168707742829	373.54296940823	366.996238849727	409.093863117536	415.582846156718	289.384875003982	383.579359002865	-0.403168371360942	2.75502818554166e-06	0.000495262519462474	Pxmp2	5	110422148	110434052	-	1200	protein_coding	peroxisomal membrane protein 2 [Source:MGI Symbol;Acc:MGI:107487]	-	325	347	322	244	230	291	418	359	380	371	382	405	22.8472044330144	25.5820348891541	23.0805511887482	20.3145597123735	19.2654993296674	22.4756740588161	27.0933595241719	29.6905429280241	28.0042218960925	28.1502605935318	31.3501964530065
ENSMUSG00000089872	372.683974473538	432.901967919944	373.022162115846	358.199454182368	390.726460535316	421.967461573979	575.307450073895	590.699517197888	452.183594546804	465.917057946689	535.463171619812	509.986850715775	391.583580133499	521.592940350144	-0.413618287393221	3.5007154111153e-06	0.000599491700031774	Rps6kc1	1	190432399	190643967	-	9741	protein_coding	ribosomal protein S6 kinase polypeptide 1 [Source:MGI Symbol;Acc:MGI:2443419]	-	413	450	403	329	360	415	683	552	460	471	500	497	3.5766583803596	4.08691710108621	3.55854984307179	3.37435824512457	3.71477605210442	3.94862177168402	5.45362139361896	5.62393731218595	4.17614383226704	4.40257861565052	5.05504016643741
ENSMUSG00000044068	168.745528393588	170.274774048511	173.089688128197	141.537778248352	166.058745727509	195.223500294468	245.1163513492	224.72264241224	190.703515961044	357.104156940031	294.504744390896	308.86527578561	169.155002473437	270.169447806504	-0.674460914106129	6.68084768987136e-06	0.00105717455475871	Zrsr1	11	22922005	22926496	+	4492	protein_coding	zinc finger (CCCH type), RNA binding motif and serine/arginine rich 1 [Source:MGI Symbol;Acc:MGI:98885]	-	187	177	187	130	153	192	291	210	194	361	275	301	3.51182455974274	3.48594376583432	3.58074512504985	2.89136179722993	3.42361848786919	3.96152557058385	5.03872974913446	4.63964213560851	3.81929445177996	7.31740697995477	6.02908068648636
ENSMUSG00000085586	43.3143602293701	53.8722448967041	43.5038253584237	43.5500856148776	48.8408075669145	50.8394532016843	64.8589658209223	75.9776552917574	74.7085938816459	79.1366552775692	78.1776230564925	80.0381777783309	47.3201294779957	75.4829451844531	-0.671505447200366	7.38377882947482e-06	0.00115636066184074	Gm11613	11	97535010	97551193	-	2767	lncRNA	predicted gene 11613 [Source:MGI Symbol;Acc:MGI:3651819]	-	48	56	47	40	45	50	77	71	76	80	73	78	1.46339993365948	1.79046454722252	1.46103375299998	1.44427424237934	1.63469612954234	1.67479566308489	2.16445913304399	2.54656125009705	2.42898925011283	2.63251335968588	2.59819564660099
ENSMUSG00000020836	2214.44666672655	2265.52029878104	2069.67135109437	2136.13169940975	2399.7116784544	2827.69038707768	2548.8731243391	3007.00297703997	2985.39473182314	3210.96978788737	3327.36814844551	3327.74116070676	2318.86201359063	3067.89165504031	-0.403719550901519	7.61119991304621e-06	0.0011798136518274	Coro6	11	77353237	77361310	+	3011	protein_coding	coronin 6 [Source:MGI Symbol;Acc:MGI:2183448]	-	2454	2355	2236	1962	2211	2781	3026	2810	3037	3246	3107	3243	68.7534911624972	69.1937732605323	63.8752472297737	65.1009132998844	73.8093986130183	85.6034397005724	78.1674586358574	92.6190881838989	89.1980162894994	98.15841023518	101.622212842083
ENSMUSG00000031770	1942.8295327882	2048.10731044791	1986.36615359952	1713.69586894543	1837.49971579525	2097.63583910149	2564.03496050503	2471.94906653464	1990.59082382017	2587.76862757651	2582.00341355073	2595.08399488973	1937.68907011297	2465.23848114614	-0.347132318198206	9.5765651111949e-06	0.00144037228320952	Herpud1	8	95113066	95122005	+	2333	protein_coding	homocysteine-inducible, endoplasmic reticulum stress-inducible, ubiquitin-like domain member 1 [Source:MGI Symbol;Acc:MGI:1927406]	-	2153	2129	2146	1574	1693	2063	3044	2310	2025	2616	2411	2529	77.8502916326103	80.7323846611405	79.1200456603798	67.4044893733024	72.9417030473029	81.9568903068704	101.484036683875	98.2657510521593	76.7593782655094	102.096947298072	101.774885242961
ENSMUSG00000021536	505.334202675984	405.965845471592	488.723825303143	451.832138254355	375.531542625609	604.989493100043	591.311610471266	638.854369143368	601.600782310096	751.798225136908	786.059935937884	924.543566388156	472.062841238454	715.69474823128	-0.59952870529502	1.36226955983754e-05	0.00186434566517947	Adcy2	13	68768162	69147660	-	4211	protein_coding	adenylate cyclase 2 [Source:MGI Symbol;Acc:MGI:99676]	-	560	422	528	415	346	595	702	597	612	760	734	901	11.2184727756869	8.86572115426227	10.7850020378386	9.84604211526605	8.25894429875988	13.0958202890276	12.9664083604017	14.069997700436	12.8524919449626	16.4330473591505	17.1659944696128
ENSMUSG00000028542	95.6525455065256	73.1123323598127	124.032182936783	62.0588720012006	73.8038869900041	55.9233985218527	149.091388964977	134.833585447344	111.079883008237	224.550259350103	171.34821491834	137.501484901235	80.763869719363	154.734136098373	-0.934267701804366	1.50057996241465e-05	0.00199958861482815	Slc6a9	4	117691703	117732395	+	5141	protein_coding	solute carrier family 6 (neurotransmitter transporter, glycine), member 9 [Source:MGI Symbol;Acc:MGI:95760]	-	106	76	134	57	68	55	177	126	113	227	160	134	1.73935894176795	1.30783467142482	2.24196456881816	1.10771002350626	1.32952034818201	0.991553308642578	2.67789464513825	2.43236014080764	1.94380188633695	4.02038838221877	3.06500035082773
ENSMUSG00000051351	425.022159750694	416.547893576301	507.236091413111	375.619488428319	543.760990911648	519.579211721213	525.610320418903	689.14943673087	727.425782531816	660.791071567703	737.868250492101	594.129550431457	464.627639300214	655.829068695475	-0.496602652658765	1.56509562959413e-05	0.00206742327905778	Zfp46	4	136011994	136021253	+	5212	protein_coding	zinc finger protein 46 [Source:MGI Symbol;Acc:MGI:99192]	zf-C2H2	471	433	548	345	501	511	624	644	740	668	689	579	7.62337797127323	7.34971243948486	9.04373236971111	6.61322839547658	9.6619992300344	9.08693612998951	9.3121080592908	12.2627082855597	12.555918045265	11.6697569633911	13.018860235615
ENSMUSG00000025993	297.786226576919	345.359569962799	287.865738009995	327.714394251954	366.848732391491	459.588656943226	577.834422768217	402.360540700011	412.863281977517	645.952948703159	596.50597318447	617.730551571221	347.527219689397	542.207953150766	-0.642621932362954	1.74374279239637e-05	0.00226403391105071	Slc40a1	1	45947228	45965683	-	9000	protein_coding	solute carrier family 40 (iron-regulated transporter), member 1 [Source:MGI Symbol;Acc:MGI:1315204]	-	330	359	311	301	338	452	686	376	420	653	557	602	3.09315998477733	3.5288954947959	2.97227802058	3.34135654285488	3.77492102807396	4.65475586464371	5.92856288152533	4.14620023804534	4.12693796363468	6.60633249508581	6.09495965945013
ENSMUSG00000033161	1578.26700085767	1617.12935127428	1732.74810789296	1642.92697982126	1852.69463370496	2246.08704245041	2153.82305979349	2237.5954537333	2255.01992584863	2433.45214978525	2277.86033207068	2706.93221768253	1778.30885266692	2344.11385648565	-0.39862674732539	2.06840271594371e-05	0.00259629754244383	Atp1a1	3	101483535	101512000	-	4568	protein_coding	ATPase, Na+/K+ transporting, alpha 1 polypeptide [Source:MGI Symbol;Acc:MGI:88105]	-	1749	1681	1872	1509	1707	2209	2557	2091	2294	2460	2127	2638	32.2994157779944	32.5558078364981	35.2493651423378	33.0036504184186	37.561342445453	44.8198710852049	43.5383992051891	45.4289683318362	44.41078788112	49.0341631648889	45.8563564350764
ENSMUSG00000032495	1027.81367294276	788.843585987453	635.896340877385	890.599250824247	895.414805393432	1656.34938531087	1583.56955510823	1268.07776789764	1424.37832282243	2108.99186314722	2142.92361282249	2469.89607580055	982.486173556025	1832.97286626643	-0.899723563171699	2.14149415825656e-05	0.00264483233805491	Lrrc2	9	110780613	110813134	+	3757	protein_coding	leucine rich repeat containing 2 [Source:MGI Symbol;Acc:MGI:1921499]	-	1139	820	687	818	825	1629	1880	1185	1449	2132	2001	2407	25.5748727659499	19.3089881258559	15.7284922389213	21.7525884072855	22.072241191944	40.1865636838029	38.9210437719012	31.3027211182768	34.1073792309973	51.6696787398414	52.4522404412003
ENSMUSG00000029671	8.12144254300689	7.69603498524344	2.77683991649513	5.4437607018597	2.17070255852953	3.05036719210106	24.4274027117759	18.1918329571813	16.7111328419471	14.8381228645442	11.7801897756359	14.3658267807261	4.87652464953929	16.7190846553018	-1.77011741712944	2.56176973069467e-05	0.00313837451443409	Wnt16	6	22288226	22298521	+	4360	protein_coding	wingless-type MMTV integration site family, member 16 [Source:MGI Symbol;Acc:MGI:2136018]	-	9	8	3	5	2	3	29	17	17	15	11	14	0.174135361945346	0.162326848039473	0.0591842728072067	0.114573016876825	0.0461080957231769	0.063772838528751	0.517343900312311	0.386961153389699	0.344812968783369	0.313252485647254	0.248464499483456
ENSMUSG00000022803	871.701499616073	880.234001437219	948.753638135836	703.333882680273	708.734385359892	804.280149650645	1015.00069888586	1060.47685062157	963.34765794754	1044.60384966391	1193.01194636894	1074.35861710144	819.50625947999	1058.46660343155	-0.367598348198638	2.68468404865617e-05	0.00325442398733351	Popdc2	16	38182571	38198578	+	2360	protein_coding	popeye domain containing 2 [Source:MGI Symbol;Acc:MGI:1930150]	-	966	915	1025	646	653	791	1205	991	980	1056	1114	1047	34.5299600765974	34.3001444686798	37.3579823694077	27.3476081707279	27.8121688922759	31.064578333957	39.7139302083697	41.6741344247277	36.7227530662408	40.7419368451317	46.4869804534332
ENSMUSG00000027470	16050.677612496	11417.0679006086	11808.0489382428	17573.5482977435	14441.684121897	14709.8873893753	18633.0543236964	20959.1317823149	16053.5006142258	21363.9293003708	22130.6928830468	20683.7121727925	14333.4857100605	19970.6701794079	-0.478504219211574	2.69934449610968e-05	0.00325442398733351	Mylk2	2	152753272	152764988	+	2951	protein_coding	myosin, light polypeptide kinase 2, skeletal muscle [Source:MGI Symbol;Acc:MGI:2139434]	-	17787	11868	12757	16141	13306	14467	22121	19586	16331	21597	20665	20157	508.468962594199	355.791186963807	371.835539292748	546.462118955099	453.223050250711	454.370633206836	583.04673887292	658.690617642418	489.4008608519	666.367756597843	689.643027779789
ENSMUSG00000041189	518.869940247662	387.687762381638	449.848066472211	389.773266253154	425.457701471788	443.320031918687	582.88836815686	566.087037314643	456.115625803733	670.683153477399	643.626732287014	699.820990318227	435.82612812419	603.203651226313	-0.467769164102509	3.10536322954576e-05	0.00365686611007982	Chrnb1	11	69674862	69686769	-	2531	protein_coding	cholinergic receptor, nicotinic, beta polypeptide 1 (muscle) [Source:MGI Symbol;Acc:MGI:87890]	-	575	403	486	358	392	436	692	529	464	678	601	682	19.1649041835455	14.0863916511852	16.5164107345659	14.1315472605846	15.5678128333457	15.9659706479145	21.2658023748318	20.7428517587593	16.2123882298907	24.3908707433724	23.3851670509849
ENSMUSG00000097885	26.1690926385778	25.0121137020412	34.2476923034399	22.8637949478107	21.7070255852953	22.3693594087411	53.0664265807546	49.2249597664907	28.5072266127333	70.2337815588427	50.3335381322623	50.2803937325412	25.3948464309843	50.2743877306041	-0.980449882620677	3.70402105575818e-05	0.00419908834761362	5031434O11Rik	3	51467456	51474538	+	3731	lncRNA	RIKEN cDNA 5031434O11 gene [Source:MGI Symbol;Acc:MGI:1923230]	-	29	26	37	21	20	22	63	46	29	71	47	49	0.655697762422036	0.616502663285804	0.852998024592029	0.562332105346667	0.538813447743369	0.54651037895808	1.31335800273372	1.22359450902357	0.687375278240642	1.732697926507	1.24059709154626
ENSMUSG00000028033	290.567166538691	352.093600574887	222.14719331961	295.051830040796	308.239763311194	465.689391327428	399.261685702821	468.707225602672	620.277930780508	530.215590359714	544.030582365729	467.915500857935	322.298157518768	505.068085944896	-0.648237891237067	4.42665051446422e-05	0.00476916652235645	Kcnq5	1	21468627	22032166	-	7689	protein_coding	potassium voltage-gated channel, subfamily Q, member 5 [Source:MGI Symbol;Acc:MGI:1924937]	-	322	366	240	271	284	458	474	438	631	536	508	456	3.53278301386266	4.21112451273686	2.68480613280709	3.52126138173965	3.71263418183551	5.52073116579062	4.79486412807116	5.65339312390688	7.25739327532881	6.34723656182605	6.50656842260984
ENSMUSG00000106847	402.46259713123	455.028068502519	453.550519694205	553.086087308945	379.872947742668	528.730313297516	542.456805047714	568.227252956664	588.821680725078	719.154354834911	741.081029521819	831.165692313437	462.121755612847	665.151135899937	-0.525291445372406	4.87439330712815e-05	0.00510358090612501	Peg13	15	72677449	72682173	-	4725	lncRNA	paternally expressed 13 [Source:MGI Symbol;Acc:MGI:2663476]	-	446	473	490	508	350	520	644	531	599	727	692	810	7.96276682949893	8.85617492526044	8.9200197830911	10.7413961320695	7.44560360566856	10.2000549920553	10.6011231312018	11.1531526160186	11.211046894409	14.0094909178951	14.4232267567393
ENSMUSG00000039630	2320.02541978563	2172.20587458496	2175.19126792119	2037.0552546359	2143.56877654791	2352.84989417395	2437.68632578895	2387.4105486748	2543.04121541866	2814.29730330856	2754.42255481231	2911.1321840657	2200.14941460826	2641.33168867816	-0.263288164494403	4.95425907114252e-05	0.00510358090612501	Hnrnpu	1	178148673	178165362	-	11599	protein_coding	heterogeneous nuclear ribonucleoprotein U [Source:MGI Symbol;Acc:MGI:1858195]	-	2571	2258	2350	1871	1975	2314	2894	2231	2587	2845	2572	2837	18.6987459440763	17.222264200867	17.4268488427922	16.1158075619228	17.1151311437312	18.4902928077165	19.406436818622	19.0890343123197	19.7240929241245	22.3332269015471	21.8377839786151
ENSMUSG00000043126	104.676370554311	106.782485420253	115.701663187297	123.028991862029	98.7669664130937	110.830007979672	144.037443576334	147.674879299472	134.672070549809	154.31647779126	169.206362231861	144.684398291598	109.964414236109	149.098605290056	-0.438182198320135	5.32166712427971e-05	0.00542560035469349	D830039M14Rik	10	61309355	61312716	-	3362	lncRNA	RIKEN cDNA D830039M14 gene [Source:MGI Symbol;Acc:MGI:2445111]	-	116	111	125	113	91	109	171	138	137	156	158	141	2.91065836001977	2.92086932544555	3.19803972634619	3.35799131200916	2.72067936631881	3.00489825326231	3.9560905692101	4.07367440199311	3.6036617299521	4.22490205508301	4.62825764977998
ENSMUSG00000021768	1670.31001634508	1743.15192415764	1533.74124721081	1734.3821596125	1596.55173179847	1980.70509673762	2007.25864352283	2142.35585766335	1844.12265949958	2217.80476415388	2490.97467437536	2265.69610941737	1709.80702931035	2161.36878477206	-0.337940008245159	5.64133767241311e-05	0.00563799740668602	Dusp13	14	21783462	21801249	-	2744	protein_coding	dual specificity phosphatase 13 [Source:MGI Symbol;Acc:MGI:1351599]	-	1851	1812	1657	1593	1471	1948	2383	2002	1876	2242	2326	2208	56.9053717051037	58.4199181898328	51.9409575535861	58.0003350770881	53.8843000011549	65.7969599149016	67.5472635339408	72.4077250646487	60.4602427617034	74.394573311472	83.4802523350631
ENSMUSG00000066058	13.5357375716781	26.936122448352	10.1817463604821	14.1537778248352	28.2191332608839	19.31899221664	45.4855084977897	27.8228033462773	42.2693360119839	46.4927849755719	33.1987166404283	48.2281327638661	18.7242516138119	40.5828803726529	-1.12589228599955	5.77436035617723e-05	0.00573322275625414	Cldn19	4	119112611	119119635	+	4263	protein_coding	claudin 19 [Source:MGI Symbol;Acc:MGI:3033992]	-	15	28	11	13	26	19	54	26	43	47	31	47	0.296829376058217	0.581071475740643	0.22194680771238	0.304668008284233	0.613044068869262	0.413084834132593	0.985249564330855	0.60528923774001	0.892019364814976	1.00385799294449	0.716150848744673
ENSMUSG00000021458	475.555580018292	455.028068502519	416.52598747427	362.554462743856	438.481916822965	473.823703839697	566.041883528049	506.160999338045	511.164063400735	539.118464078441	593.293194154751	571.55467977603	436.9949532336	547.888880712675	-0.325253123238823	6.03021424247824e-05	0.00594837562061603	Aopep	13	63112707	63473910	+	11294	protein_coding	aminopeptidase O [Source:MGI Symbol;Acc:MGI:1919311]	-	527	473	450	333	404	466	672	473	520	545	554	557	3.93635070587195	3.70510240143931	3.42717499698187	2.94574591363776	3.59556597001207	3.82418695499602	4.62795698785149	4.15640916786898	4.07170888668452	4.39378169172425	4.83081194063074
ENSMUSG00000036073	216.57180114685	215.488979586816	220.295966708614	293.963077900424	259.398955744279	275.549836353129	326.821801798933	307.120944630061	332.256641210478	316.546621110277	339.483650806961	309.891406269948	246.878102906685	322.020177637776	-0.386890545385551	6.34419089514122e-05	0.00617785922359553	Galt	4	41755228	41758695	+	2471	protein_coding	galactose-1-phosphate uridyl transferase [Source:MGI Symbol;Acc:MGI:95638]	-	240	224	238	270	239	271	388	287	338	320	317	302	8.19349983091011	8.01977402212015	8.28468045414573	10.9166617132657	9.72207204924711	10.1647693365751	12.2131250684538	11.5269414730782	12.0966499830189	11.7914438951855	12.6341103721745
ENSMUSG00000001962	179.57411845093	211.640962094195	211.03983365363	218.83918021476	189.936473871334	203.357812806737	268.701429829535	243.984583190432	228.057812901867	308.63295558252	288.079186331459	257.558751568732	202.398063515264	265.835786567424	-0.394130926853296	6.56205872387883e-05	0.00619967060915599	Fam50a	X	73356639	73363755	+	2288	protein_coding	family with sequence similarity 50, member A [Source:MGI Symbol;Acc:MGI:1351626]	-	199	220	228	201	175	200	319	228	232	312	269	251	7.33716032625582	8.50655117129931	8.57137265620455	8.77685393970053	7.688041310486	8.10167762195088	10.8443240642388	9.88971471003784	8.96712294795747	12.4161894311093	11.5785562450007
ENSMUSG00000026414	22.5595626194636	16.3540743436423	14.809812887974	11.9762735440913	17.3656204682363	13.2182578324379	50.539453886433	34.2434502723413	43.2523438262161	30.6654539200581	27.8440849242302	22.5748706554267	16.0472669493076	34.8532762474509	-1.11996575135612	6.57064688351072e-05	0.00619967060915599	Tnnt2	1	135764092	135779998	+	7752	protein_coding	troponin T2, cardiac [Source:MGI Symbol;Acc:MGI:104597]	-	25	17	16	11	16	13	60	32	44	31	26	22	0.272055304036846	0.194009061801563	0.177532459194648	0.141767850604038	0.207462639167235	0.155428469548057	0.60201222519528	0.409676592916673	0.501949553294798	0.364114258342646	0.330306966664844
ENSMUSG00000018166	57.7524803058268	50.0242274040824	60.1648648573945	55.5263591589689	94.4255612960346	78.2927579305938	149.091388964977	113.431429027131	108.13085956554	106.834484624718	93.1705918618472	90.2994826217067	66.0310418254835	110.159706110987	-0.745254889444173	6.88295596886849e-05	0.00637845920880002	Erbb3	10	128403392	128425521	-	6016	protein_coding	erb-b2 receptor tyrosine kinase 3 [Source:MGI Symbol;Acc:MGI:95411]	-	64	52	65	51	87	77	177	106	110	108	87	88	0.897435198678142	0.764684653164672	0.92934524122132	0.846956650024293	1.45360063744311	1.1862709081822	2.28840697650528	1.74865033098583	1.61698509688384	1.63457812989338	1.42419538721084
ENSMUSG00000092569	202.133681070394	135.642616614916	176.79214135019	219.927932355132	226.838417366336	199.290656550602	312.502289864444	312.471483735115	260.497070771529	289.837999954097	266.660659466666	224.722576069929	193.437574217928	277.782013310297	-0.524682723347551	7.18574392504558e-05	0.00653099562001434	Gm20544	18	75491711	75500160	-	2931	lncRNA	predicted gene 20544 [Source:MGI Symbol;Acc:MGI:5142009]	-	224	141	191	202	209	196	371	292	265	293	249	219	6.44708138634151	4.25588762797452	5.60517400465478	6.88548259459277	7.16744134199722	6.19785248414983	9.84523111317994	9.88716927777095	7.99560286857136	9.10209906436152	8.36645883251821
ENSMUSG00000024594	629.862988335423	543.532470832818	617.384074767417	460.54215537733	595.857852316357	562.284352410628	647.747333977783	678.448358520763	680.241407448671	820.053590313811	824.61328429451	800.381777783309	568.243982339996	741.914292056475	-0.383276123262362	7.63848134108304e-05	0.00682565706190544	Prrc1	18	57487813	57526028	+	11993	protein_coding	proline-rich coiled-coil 1 [Source:MGI Symbol;Acc:MGI:1916106]	-	698	565	667	423	549	553	769	634	692	829	770	780	4.90974053661888	4.1678057769161	4.78376184541243	3.5238009433101	4.60127500403673	4.27364338975238	4.98730961659569	5.24645993813029	5.10269276870174	6.29385093650664	6.32296883534986
ENSMUSG00000030083	510.748497704656	506.014300279756	433.18702697324	475.784685342538	479.725265435027	479.9244382239	607.315770868636	565.016929493632	506.249024329574	606.384621064374	635.059321541097	609.52150769652	480.897368993186	588.257862498972	-0.290576073834574	7.78619504789408e-05	0.00691696426740111	Abtb1	6	88812896	88818966	-	4862	protein_coding	ankyrin repeat and BTB (POZ) domain containing 1 [Source:MGI Symbol;Acc:MGI:1933148]	-	566	526	468	437	442	472	721	528	515	613	593	594	9.82047353156558	9.57100730717313	8.2794683242595	8.97977213145831	9.1377862433205	8.99762785308427	11.5342174446855	10.7776457521155	9.36727853589878	11.4798252206184	12.0115177840112
ENSMUSG00000080850	194.012238527387	228.957040810992	186.048274405174	206.862906670669	176.912258520157	231.82790659968	272.913050986738	269.667170894688	225.10878945917	263.129378797918	297.717523420615	307.839145301273	204.10343758901	272.729176476734	-0.417429968796172	7.85094409000222e-05	0.00693393556228045	Gm12439	4	48675156	48675520	+	365	processed_pseudogene	predicted gene 12439 [Source:MGI Symbol;Acc:MGI:3651708]	-	215	238	201	190	163	228	324	252	229	266	278	300	49.6908640144801	57.686069751233	47.3668760888801	52.0067327017872	44.8878102308868	57.8952541777724	69.0430502916564	68.5192519665318	55.483490822251	66.3557447952985	75.0084310171626
ENSMUSG00000079610	76.7025129061762	78.8843585987453	80.5283575783588	92.5439319316149	98.7669664130937	101.678906403369	120.452365095999	126.272722879259	106.164843937076	129.58627301702	126.369308502276	131.34470199521	88.1841723052262	123.365035904473	-0.487993492917975	8.17640216874458e-05	0.00713837501985051	Ankrd39	1	36576588	36586526	-	4654	protein_coding	ankyrin repeat domain 39 [Source:MGI Symbol;Acc:MGI:1914816]	-	85	82	87	85	91	100	143	118	108	131	118	128	1.54071921732668	1.55874233753418	1.60791995138445	1.8246996155802	1.96538977859128	1.99147382885943	2.3898876381216	2.51628926661357	2.05219457949788	2.56291777255817	2.49697260800579
ENSMUSG00000033373	175.062205927037	173.160787167977	127.734636158776	179.64410316137	158.461286772656	196.240289358501	229.11219095183	238.634044085379	238.870898858421	221.582634777194	199.19229984257	230.879358975955	168.38388475772	226.378571248558	-0.428774511213411	8.41453451983273e-05	0.00726279510743063	Fntb	12	76812363	76968186	+	3987	protein_coding	farnesyltransferase, CAAX box, beta [Source:MGI Symbol;Acc:MGI:1861305]	-	194	180	138	165	146	193	272	223	243	224	186	225	4.10474750014913	3.99404659961683	2.97717525814231	4.13462896118323	3.68078372379552	4.48654528594376	5.30628402876916	5.55090205251975	5.38990607956158	5.11554063343423	4.59435826666447
ENSMUSG00000042015	460.215077437057	433.863972293099	389.683201614817	389.773266253154	410.262783562082	448.403977238855	511.290808484414	546.825096536451	480.690821159538	502.517761012565	488.342412517268	533.58785185554	422.033713066511	510.542458594296	-0.273449379123745	9.5099559317521e-05	0.00811605284040709	Wdr41	13	95112852	95159822	+	5726	protein_coding	WD repeat domain 41 [Source:MGI Symbol;Acc:MGI:2445123]	-	510	451	421	358	378	441	607	511	489	508	456	520	7.51362965851033	6.96806280367836	6.32415204296172	6.24641042901495	6.63550736984398	7.13819204852376	8.24527550709129	8.85675218616952	7.55229029570889	8.07796792886704	7.84280918447002
ENSMUSG00000068854	94.7501630017471	124.098564137051	89.7844906333426	89.2776755104991	109.620479205741	120.997898620009	159.199279742264	136.973801089365	130.74003929288	153.32726960029	141.36227730763	154.945703134974	104.754878518065	146.091395027901	-0.482029144354446	0.000101185490639291	0.00849231374752195	H2bc21	3	96128435	96131054	+	2620	protein_coding	H2B clustered histone 21 [Source:MGI Symbol;Acc:MGI:2448415]	-	105	129	97	82	101	119	189	128	133	155	132	151	3.38079595837911	4.35587368374624	3.18450542692416	3.12688129723682	3.87483989172866	4.20965643031261	5.6108458490834	4.84856938670236	4.48922641082398	5.38666742494693	4.96170328739482
ENSMUSG00000098134	115.504960611654	117.364533524962	101.817463604821	124.117744002401	116.13258688133	117.947531427908	163.410900899467	150.885202762504	138.604101806738	146.402812263503	161.709877829183	221.644184616916	115.480803342179	163.776180029719	-0.504885053373782	0.000116175667904391	0.00959143788660658	Rnf113a2	12	84463970	84465352	+	1383	protein_coding	ring finger protein 113A2 [Source:MGI Symbol;Acc:MGI:1913631]	-	128	122	110	114	107	116	194	141	141	148	151	216	7.80762133802994	7.80413024305464	6.84135387764192	8.23533945169298	7.77669877685339	7.77386136763102	10.9105683456794	10.1181676091128	9.01608696734568	9.74382086953291	10.752585806871
ENSMUSG00000028031	71.2882178775049	66.3783017477247	59.2392515518961	81.6564105278955	92.2548587375051	86.4270704428633	97.7096108471038	141.254232373408	170.060351862168	84.0826962324173	114.58911872664	169.3115299157	76.2073518142316	129.501256659573	-0.766317295367381	0.00012236599312609	0.00983524762739914	Dkk2	3	131791053	131886065	+	3705	protein_coding	dickkopf WNT signaling pathway inhibitor 2 [Source:MGI Symbol;Acc:MGI:1890663]	-	79	69	64	75	85	85	116	132	173	85	107	165	1.79874596096731	1.64758464791481	1.48581012002906	2.02242248414152	2.30602702766658	2.1263350390243	2.43521663196942	3.53582413271159	4.12932485661538	2.08891356150917	2.84415797568451
ENSMUSG00000037692	312.224346653376	243.387106408324	354.509896005878	270.010530812241	434.140511705906	308.087086402207	434.639303423324	484.758842917832	490.52089930186	514.3882593042	373.753293790629	444.31449971817	320.393246331322	457.062516409336	-0.51318120620489	0.00012776419730057	0.01010867667288	Ahdc1	4	132738571	132805421	+	8444	protein_coding	AT hook, DNA binding motif, containing 1 [Source:MGI Symbol;Acc:MGI:2444218]	-	346	253	383	248	400	303	516	453	499	520	349	433	3.45667721480434	2.65069131240203	3.90141455373829	2.93428497604389	4.76151817510779	3.32579431247285	4.75301627422298	5.32420677987103	5.22604903867591	5.60718486862036	4.07038371510708
ENSMUSG00000029681	294.176696557805	275.133250722453	303.601164203468	260.211761548894	240.947983996778	323.338922362712	365.568716445199	375.607845174744	339.137695910103	357.104156940031	328.774387374564	367.354713392852	282.901629898685	355.591252539582	-0.32824822974862	0.000128497880472892	0.0101140481982575	Bcl7b	5	135197137	135210709	+	2404	protein_coding	B cell CLL/lymphoma 7B [Source:MGI Symbol;Acc:MGI:1332238]	-	326	286	328	239	222	318	434	351	345	361	307	358	11.4396856190903	10.5249109001301	11.735752198576	9.93258456791401	9.28222712403855	12.2600894569249	14.0418099421505	14.4903071033929	12.6912906832716	13.6729584667042	12.5765656424367
ENSMUSG00000100629	18.9500326003494	24.0501093288858	18.5122661099675	14.1537778248352	11.9388640719124	17.2854140885727	31.1659965633003	23.5423720622347	46.2013672689126	35.6114948749062	28.9150112674698	54.3849156698915	17.4817440040872	36.6368596177859	-1.06035968291402	0.00014470554959656	0.0112729333534428	Gm28192	11	120854670	120855590	+	778	lncRNA	predicted gene 28192 [Source:MGI Symbol;Acc:MGI:5578898]	-	21	25	20	13	11	17	37	22	47	36	27	53	2.27703995140187	2.84280630403319	2.21116906117756	1.66940837958314	1.42117241059355	2.02521113614011	3.69904786802509	2.80638997679872	5.34243713617784	4.21320566813993	3.41776593587199
ENSMUSG00000040265	140.771670745453	147.186669092781	138.841995824757	126.295248283145	116.13258688133	122.014687684042	192.892248999886	146.604771478461	144.502148692131	211.690552867498	239.887500885676	242.166794303668	131.873809751918	196.290669537887	-0.571831495301316	0.000158923437841612	0.0123173772665915	Dnm3	1	161810022	162305603	-	24452	protein_coding	dynamin 3 [Source:MGI Symbol;Acc:MGI:1341299]	-	156	153	150	116	107	120	229	137	147	214	224	236	0.538196865426807	0.55355898183263	0.527653012922095	0.473960813149214	0.439848454457232	0.454849625364558	0.728431838066732	0.556046506824258	0.531647905506676	0.79687305526014	0.902177062205444
ENSMUSG00000034120	809.437106786353	885.044023302996	816.390935449569	815.475353138583	811.842756890045	915.110157630317	1023.42394120027	884.979167975822	968.262697018701	1014.92760393483	995.96149921285	1002.52948319781	842.216722199644	981.680732090046	-0.221673511867845	0.000160376176190707	0.012338297757433	Srsf2	11	116740727	116743920	-	2958	protein_coding	serine and arginine-rich splicing factor 2 [Source:MGI Symbol;Acc:MGI:98284]	-	897	920	882	749	748	900	1215	827	985	1026	930	977	25.5814540507585	27.5154434100716	25.6473185446889	25.2977840996372	25.4177502400409	28.1997541567296	31.9481660198461	27.7467599331883	29.4482316298186	31.5819503988055	30.9629925780785
ENSMUSG00000053644	577.524803058268	554.114518937528	526.673970828577	561.796104431921	609.967418946798	572.452243050965	692.390518244132	630.293506575283	601.600782310096	715.197522071032	689.676565046317	714.186817098953	567.088176542343	673.890951890969	-0.249859351104814	0.000174525837469828	0.0131284605398144	Aldh7a1	18	56642759	56706023	-	5181	protein_coding	aldehyde dehydrogenase family 7, member A1 [Source:MGI Symbol;Acc:MGI:108186]	-	640	576	569	516	562	563	822	589	612	723	644	696	10.4207105872374	9.83548429580224	9.4464846780564	9.95027177953311	10.9032608678262	10.0715377520269	12.340309427732	11.2825336960941	10.4462157074383	12.7061641311989	12.2413812747562
ENSMUSG00000006462	47.8262727532628	50.9862317772378	49.9831184969124	38.1063249130179	47.7554562876497	53.8898203937853	69.9129112095656	57.785822334576	57.9974610396988	99.9100272879312	93.1705918618472	99.5346569807449	48.0912041036443	79.718578452394	-0.726035413681628	0.000174573696862782	0.0131284605398144	A530013C23Rik	2	167532597	167571092	+	6088	lncRNA	RIKEN cDNA A530013C23 gene [Source:MGI Symbol;Acc:MGI:3041178]	-	53	53	54	35	44	53	83	54	59	101	87	97	0.734399172111449	0.770172635614353	0.762940494400391	0.574370643081585	0.726460010145717	0.80686747301926	1.06040379403813	0.880286522706875	0.857034939416344	1.51055480266781	1.40735207776945
ENSMUSG00000032288	340.198204301511	406.927849844747	276.758378344015	358.199454182368	329.946788896489	341.641125515318	437.166276117645	426.973020583256	379.441016293623	458.003392418932	489.413338860508	448.419021655521	342.278633514075	439.902677654914	-0.362077476949114	0.000198113318068189	0.0146806800720676	Imp3	9	56844759	56845682	+	924	protein_coding	IMP3, U3 small nucleolar ribonucleoprotein [Source:MGI Symbol;Acc:MGI:1916119]	-	377	423	299	329	304	336	519	399	386	463	457	437	34.4191651198658	40.5000215506276	27.8336888175999	35.5731857854529	33.0700835472552	33.7029789073157	43.6881053658274	42.855430410164	36.9433685983995	45.6245691000288	48.7082334229414
ENSMUSG00000021238	2704.44036682129	2791.73669089706	2415.85072735076	2098.02537449673	2558.17296522705	2801.2538714128	3062.69090551784	3203.90281610594	2803.53828619019	3214.92662065125	3112.11195345435	3401.62255557906	2561.57999936762	3133.1321895831	-0.290295123601363	0.000207165138024666	0.0150576345058981	Aldh6a1	12	84477491	84497778	-	5784	protein_coding	aldehyde dehydrogenase family 6, subfamily A1 [Source:MGI Symbol;Acc:MGI:1915077]	-	2997	2902	2610	1927	2357	2755	3636	2994	2852	3250	2906	3315	43.7108660617581	44.3870192930066	38.8135863783362	33.2852837951022	40.9604744001678	44.1462990917272	48.8948833756323	51.3722335709522	43.605613041961	51.1616842049515	49.4795197217293
ENSMUSG00000015357	1061.20182561957	1003.37056120111	851.564241058507	810.031592436723	984.413610293143	996.453282753012	1118.60657935305	1155.71644669152	1056.7334002996	1340.37709876383	1187.65731465274	1210.83397151834	951.172518893678	1178.32080187985	-0.308408459194769	0.00021294215959839	0.0153308262865362	Clpx	9	65201542	65237940	+	3494	protein_coding	caseinolytic mitochondrial matrix peptidase chaperone subunit [Source:MGI Symbol;Acc:MGI:1346017]	-	1176	1043	920	744	907	980	1328	1080	1075	1355	1109	1180	28.3932674878868	26.4087755767939	22.6483452665777	21.2739859797206	26.0926426301112	25.9958580867818	29.5626252918334	30.676498856551	27.2086330295238	35.3106856459998	31.2584036655666
ENSMUSG00000067150	352.83155936841	369.409679291685	323.039043618934	334.246907094185	350.568463202519	353.842594283723	416.108170331632	389.519246847883	381.407031922087	467.895474328628	459.427401249798	422.765759547081	347.323041143243	422.853847371185	-0.283553269187279	0.000215464538790209	0.0154392538149154	Xpo5	17	46513708	46554524	+	6859	protein_coding	exportin 5 [Source:MGI Symbol;Acc:MGI:1913789]	-	391	384	349	307	323	348	494	364	388	473	429	412	4.80891285788255	4.95287399879005	4.37659313186363	4.47173857850904	4.73342389889455	4.70239842751146	5.60188217971187	5.26678412112542	5.00255742160537	6.27899437333547	6.1596301927638
ENSMUSG00000025465	1555.70743823821	1404.52638480693	1553.17912662628	1221.57990149732	1489.10195515126	1475.36093191288	1592.83512165408	1723.94369964818	1720.26367490632	1698.47046389483	1829.14219425328	2005.05896639562	1449.90928970548	1761.61902012539	-0.280143792812911	0.000219198055303256	0.0155142991166512	Echs1	7	139685623	139696389	-	8286	protein_coding	enoyl Coenzyme A hydratase, short chain, 1, mitochondrial [Source:MGI Symbol;Acc:MGI:2136460]	-	1724	1460	1678	1122	1372	1451	1891	1611	1750	1717	1708	1954	17.5518656235801	15.5881574927599	17.4188138466228	13.528410154962	16.6434310866755	16.2301848400816	17.7506566769829	19.2954782905476	18.6773079454864	18.8675331712416	20.3002360159893
ENSMUSG00000019828	1.80476500955709	0	0.925613305498377	0	0	4.06715625613474	0.84232423144055	19.261940778192	12.7791015850184	3.95683276387846	14.9929688053547	16.4180877494012	1.1329224285317	11.3752093188809	-3.30405932924514	0.000255202707079636	0.0177022115216746	Grm1	10	10561803	10958100	-	7648	protein_coding	glutamate receptor, metabotropic 1 [Source:MGI Symbol;Acc:MGI:1351338]	-	2	0	1	0	0	4	1	18	13	4	14	16	0.022060384067925	0	0.01124666271964	0	0	0.048474472800794	0.0101699763984349	0.23357672377264	0.150319953472199	0.0476213681109494	0.180276163090412
ENSMUSG00000031880	27.9738576481348	11.5440524778652	16.6610394989708	21.7750428074388	27.1337819816192	9.15110157630317	32.0083207947409	49.2249597664907	22.6091797273402	37.5899112568454	69.6102123105755	61.5678290602546	19.0398126650553	45.4350688193745	-1.25214124876863	0.0002689463725506	0.0184867164950958	Rrad	8	105354702	105357959	-	1577	protein_coding	Ras-related associated with diabetes [Source:MGI Symbol;Acc:MGI:1930943]	-	31	12	18	20	25	9	38	46	23	38	65	60	1.65829180022074	0.673188069865665	0.98177588879932	1.26705986958264	1.59346304179654	0.528946561798391	1.87421637337904	2.89488339452564	1.28978494198203	2.19402544164181	4.05919404817038
ENSMUSG00000049091	365.46491443531	382.877740515861	367.468482282856	319.004377128978	340.800301689137	373.161586500363	417.792818794513	429.113236225277	401.067188206731	439.208436790509	434.796095355287	438.157716812145	358.129567092084	426.68924869741	-0.250306231196908	0.000275823261975118	0.0187750653842733	Sephs2	7	126871051	126873227	-	2177	protein_coding	selenophosphate synthetase 2 [Source:MGI Symbol;Acc:MGI:108388]	-	405	398	397	293	314	367	496	401	408	444	406	427	15.6937795193738	16.1737788737906	15.6856900149212	13.4464618833079	14.4978932863707	15.6245895554471	17.7211161367176	18.2806182858336	16.5738305252604	18.5701023370198	18.3664725604725
ENSMUSG00000028525	992.620755256398	738.81935858337	1182.93380442693	1238.99993574327	1197.14246102904	1191.67678304748	1981.98891657961	1721.80348400616	1266.11406473105	1908.18260038039	1492.87132247604	1192.36362280026	1090.36551634775	1593.88733516225	-0.548174777096187	0.000304070833095304	0.0204386726794282	Pde4b	4	101944740	102464456	+	10560	protein_coding	phosphodiesterase 4B, cAMP specific [Source:MGI Symbol;Acc:MGI:99557]	-	1100	768	1278	1138	1103	1172	2353	1609	1288	1929	1394	1162	8.78738632039014	6.4340459768373	10.4097065285221	10.7665652722993	10.4989356524818	10.2864300206703	17.3310882341171	15.1215762127092	10.786315132227	16.6325204254236	13.0004086909481
ENSMUSG00000042675	854.556232025281	820.589730301582	585.913222380473	710.955147662877	751.063085251218	658.879313493828	982.150053859681	868.927550660662	789.355274828443	960.521153431497	1106.26691256653	1036.39178918095	730.326121852543	957.268789087961	-0.390142091343956	0.00031457334627432	0.0208676144246864	Ypel3	7	126376127	126379686	+	1848	protein_coding	yippee like 3 [Source:MGI Symbol;Acc:MGI:1913340]	-	947	853	633	653	692	648	1166	812	803	971	1033	1010	43.2293758203089	40.8351281119213	29.4627508721417	35.3028728235574	37.6389766689154	32.4993010891972	49.0754632529429	43.6072800664826	38.4268458348637	47.8417457841555	55.0498961990136
ENSMUSG00000049792	200.328916060837	194.324883377397	211.965446959128	175.289094599882	184.50971747501	227.760750343546	268.701429829535	225.792750233251	258.531055143064	243.345214978525	236.674721855957	280.133622224158	199.0298014693	252.196465710748	-0.34139413771585	0.000336175372575219	0.0220122417447851	Bag5	12	111675922	111679691	-	2508	protein_coding	BCL2-associated athanogene 5 [Source:MGI Symbol;Acc:MGI:1917619]	-	222	202	229	161	170	224	319	211	263	246	221	273	7.46717612680042	7.12542372434833	7.85379390505415	6.41353069592152	6.81326167265125	8.27792464390209	9.89306756737578	8.3494882885915	9.27362170570678	8.93094327500848	8.67806485146727
ENSMUSG00000087177	128.138315678553	116.402529151807	111.073596659805	117.585231160169	112.876533043536	111.846797043705	177.730412833956	138.043908910376	145.485156506363	188.938764475197	171.34821491834	127.240180057859	116.320500456263	158.131106283682	-0.444318014221701	0.000345983009116323	0.0225572012510132	E130307A14Rik	10	39497408	39608012	-	13931	lncRNA	RIKEN cDNA E130307A14 gene [Source:MGI Symbol;Acc:MGI:3036287]	-	142	121	120	108	104	110	211	129	148	191	160	124	0.85987833120062	0.768404564924489	0.740918611555297	0.774533661430755	0.750386006916851	0.73183196608018	1.17806156582396	0.91899332049345	0.939508216953863	1.24836283563088	1.13108655542354
ENSMUSG00000025432	183.183648470044	179.894817780065	166.610394989708	181.821607442114	211.643499456629	235.895062855815	233.323812109032	347.785041828467	213.312695688384	369.963863422636	331.987166404283	226.774837038604	193.174838499063	287.191236081901	-0.571724240701846	0.000362670723626055	0.0234439615429932	Avil	10	126836578	126856863	+	3398	protein_coding	advillin [Source:MGI Symbol;Acc:MGI:1333798]	-	203	187	180	167	195	232	277	325	217	374	310	221	5.03968759893358	4.86861115890021	4.55638780646418	4.91011801344047	5.76826118067171	6.32798721096745	6.34051039440223	9.49215722662472	5.64751663652186	10.0216212123963	8.98455287874791
ENSMUSG00000020435	18.9500326003494	20.202091836264	21.2891060264627	17.420034245951	32.560538377943	23.3861484727748	37.0622661833842	32.10323463032	54.0654297827701	28.6870375381189	55.6881698484604	41.045219373503	22.3013252599575	41.4418928927594	-0.896750401725834	0.000374496562574881	0.0240041235530592	Osbp2	11	3653731	3813903	-	6361	protein_coding	oxysterol binding protein 2 [Source:MGI Symbol;Acc:MGI:1921559]	-	21	21	23	16	30	23	44	30	55	29	52	40	0.278499777109048	0.292065834902023	0.311009740455206	0.251300539453774	0.474055881197259	0.335122373194107	0.538015893379992	0.468059210662147	0.764642535989088	0.415109199656645	0.805074549783327
ENSMUSG00000022353	239.131363766314	196.248892123708	221.221580014112	193.797880986205	272.423171095456	207.424969062872	330.191098724695	294.279650777933	351.916797495122	327.427911210943	218.468974020883	294.499449004884	221.707976174778	302.797313539077	-0.451266691747411	0.000408344614572947	0.0257392657260483	Mtss1	15	58813083	58953854	-	11345	protein_coding	MTSS I-BAR domain containing 1 [Source:MGI Symbol;Acc:MGI:2384818]	-	265	204	239	178	251	204	392	275	358	331	204	287	1.97048133971551	1.59078880255872	1.81202819556403	1.5675244942753	2.22383674022106	1.66658185694174	2.68750568198592	2.40565381439996	2.79061346908244	2.65652097656349	1.77085832301427
ENSMUSG00000001508	2425.60417284472	2437.71908157586	2433.43738015523	2887.37067626638	2231.48223016836	2516.55293348337	3088.8029566925	3248.84734458838	2644.29102028457	2742.08510536777	3154.94900718393	3027.08492879585	2488.69441241566	2984.34339381884	-0.262071264486399	0.00041706196308463	0.0259655257426992	Sgca	11	94853617	94867153	-	1735	protein_coding	sarcoglycan, alpha (dystrophin-associated glycoprotein) [Source:MGI Symbol;Acc:MGI:894698]	-	2688	2534	2629	2652	2056	2475	3667	3036	2690	2772	2946	2950	130.695531135679	129.209364235132	130.335480498797	152.711897833083	119.112492033969	132.213775324448	164.39146098502	173.662970299146	137.111524769584	145.473371040686	167.221229839414
ENSMUSG00000002808	2286.63726710883	2212.61005825749	2133.53866917376	1687.56581757651	2024.18013582879	2007.1416124025	2526.97269432165	2534.01532015326	2200.95449606586	2418.61402692071	2715.86920645569	2588.9272119837	2058.61226005798	2497.55882598348	-0.278311587262711	0.000424383788926581	0.0262176898822263	Epdr1	13	19775876	19804097	-	2745	protein_coding	ependymin related protein 1 (zebrafish) [Source:MGI Symbol;Acc:MGI:2145369]	-	2534	2300	2305	1550	1865	1974	3000	2368	2239	2445	2536	2523	77.8744898303602	74.1263038315044	72.2270922717506	56.4141674355979	68.292052743796	66.6508637516805	85.0054420712899	85.6139009739393	72.1328188960035	81.1010114753336	90.9840050408543
ENSMUSG00000073700	2563.66869607584	2814.82479585279	2383.45426165832	2104.55788733896	2455.0645936969	2643.65156648758	2925.39205579303	3051.94750552242	2604.97070771529	3057.64251828708	3350.92852799678	3284.64368036458	2494.2036335184	3045.9208326132	-0.287967340509015	0.000425309285999702	0.0262176898822263	Klhl21	4	152093260	152102137	+	3986	protein_coding	kelch-like 21 [Source:MGI Symbol;Acc:MGI:1919288]	-	2841	2926	2575	1933	2262	2600	3473	2852	2650	3091	3129	3201	60.1263571369274	64.9417347624452	55.5663012883852	48.4499567223208	57.0412436794533	60.4556696405687	67.7696610102696	71.0096159097718	58.7935574706037	70.6076027508194	77.3083525597109
ENSMUSG00000104063	10.8285900573425	12.5060568510206	13.8841995824757	10.8875214037194	13.0242153511772	19.31899221664	24.4274027117759	23.5423720622347	22.6091797273402	26.7086211561796	27.8440849242302	28.7316535614521	13.4082625770626	25.6438856905355	-0.935386743725385	0.000426289869061279	0.0262176898822263	Pcdhgb7	18	37884653	37974926	+	4713	protein_coding	protocadherin gamma subfamily B, 7 [Source:MGI Symbol;Acc:MGI:1935199]	-	12	13	15	10	12	19	29	22	23	27	26	28	0.214790346723731	0.244024128656836	0.273757086186528	0.21198317571948	0.255927813307513	0.373643252261244	0.478595248326263	0.463265733492342	0.431570306281703	0.52162221671115	0.54329293562187
ENSMUSG00000035545	1788.52212447107	1995.19706992436	1710.533388561	1874.83118572048	1793.00031334539	2090.51831565326	2259.95591295499	2120.95370124314	2261.90098054825	2085.25086656395	2360.32166050013	2041.99966383178	1875.43373294593	2188.39713094037	-0.222869070827781	0.00046502603446394	0.028484719715894	Leng8	7	4140038	4151176	+	6395	protein_coding	leukocyte receptor cluster (LRC) member 8 [Source:MGI Symbol;Acc:MGI:2142195]	-	1982	2074	1848	1722	1652	2056	2683	1982	2301	2108	2204	1990	26.1453255661184	28.6916194127377	24.8560989108184	26.9024251718483	25.9658876643659	29.7977549244664	32.6323197788433	30.7587043760305	31.819784165051	30.0137191064439	33.9413561719568
ENSMUSG00000058013	1509.6859304945	1331.41405244712	1225.51201647985	1196.53860226876	1447.8586065392	1277.08706442631	1721.71072906448	1664.01766167159	1440.10644785015	1575.8086482146	1638.51730515662	1508.41181197624	1331.34937877596	1591.42876732228	-0.257362641766265	0.000490024176913875	0.0295395129821376	Septin11	5	93241296	93324306	+	9472	protein_coding	septin 11 [Source:MGI Symbol;Acc:MGI:1277214]	-	1673	1384	1324	1099	1334	1256	2044	1555	1465	1593	1530	1470	14.8999634939318	12.9265091785488	12.0231383930811	11.5919056289626	14.1562368385225	12.2899165061094	16.7844465887089	16.2927217542197	13.67782663955	15.3131255209269	15.9077182811947
ENSMUSG00000031565	1145.12339856397	1338.1480830592	1603.16224512319	1243.35494430476	1448.94395781846	1549.58653358734	1585.25420357111	1657.59701474552	1590.50664342767	1760.79057992592	1936.23482857724	1990.6931396149	1388.05319374282	1753.51273497706	-0.336985115583822	0.000492347721816431	0.0295622697316735	Fgfr1	8	26003670	26065734	+	9875	protein_coding	fibroblast growth factor receptor 1 [Source:MGI Symbol;Acc:MGI:95522]	-	1269	1391	1732	1142	1335	1524	1882	1549	1618	1780	1808	1940	10.8406536819768	12.4616882900744	15.0862859000533	11.5538794894529	13.5886978210797	14.3037148962592	14.8234857124074	15.5675134712066	14.4898060582154	16.4124212024385	18.0309858107079
ENSMUSG00000020739	288.762401529134	355.941618067509	301.749937592471	271.099282952613	288.703440284428	338.590758323217	410.211900711548	383.098599921819	359.780860008979	358.093365131001	397.3136733419	363.250191455502	307.474573124895	378.624765095125	-0.299993689579119	0.00049636883891657	0.0296863741416599	Nup85	11	115455260	115474811	+	3385	protein_coding	nucleoporin 85 [Source:MGI Symbol;Acc:MGI:3046173]	-	320	370	326	249	266	333	487	358	366	362	371	354	7.97484513330532	9.67007648660554	8.28381664177758	7.34919054901956	7.89871862568857	9.11772612536908	11.1902067988706	10.4961321592304	9.56188622931183	9.73732472962628	10.7937756354091
ENSMUSG00000020328	164.233615869695	131.794599122294	140.693222435753	133.916513265749	131.327504791037	137.266523644548	163.410900899467	162.656388793621	174.975390933329	199.820054575862	210.972489618206	182.651226212089	139.871996521513	182.414408505429	-0.379099793784432	0.000513263973341133	0.0299006253956535	Nudcd2	11	40624494	40630873	+	2054	protein_coding	NudC domain containing 2 [Source:MGI Symbol;Acc:MGI:1277103]	-	182	137	152	123	121	135	194	152	178	202	197	178	7.47484000924326	5.9007468884456	6.36523876578903	5.98278651321359	5.92132107588101	6.09164114865674	7.34630770305485	7.34426071293949	7.66373929816706	8.95448650305906	9.4454779099022
ENSMUSG00000078786	148.89311328846	154.882704078024	128.660249464274	117.585231160169	150.863827817802	151.501570541019	200.473167082851	191.549299960909	163.179297162542	166.186976082895	189.553962753413	193.938661539802	142.064449391625	184.146894097069	-0.373838835604287	0.000513580261321174	0.0299006253956535	BC024978	7	26895206	26909611	+	7556	protein_coding	cDNA sequence BC024978 [Source:MGI Symbol;Acc:MGI:3041247]	-	165	161	139	108	139	149	238	179	166	168	177	189	1.84214133556088	1.88504093187183	1.58232030580905	1.42800799859606	1.84908353176774	1.82765955628277	2.44992524085029	2.35107248272862	1.94284117247416	2.02445015605171	2.30695682589842
ENSMUSG00000020473	4244.80730247827	3626.75648679597	3956.07126770006	3546.06572119141	3770.5103441658	3454.03245052243	6354.49400198751	5989.3934741967	4025.41699928079	4654.22453851204	4543.94047436572	4227.65759547081	3766.37392880899	4965.85451396893	-0.398885775091197	0.00051584397805031	0.0299006253956535	Aebp1	11	5811947	5822088	+	4058	protein_coding	AE binding protein 1 [Source:MGI Symbol;Acc:MGI:1197012]	-	4704	3770	4274	3257	3474	3397	7544	5597	4095	4705	4243	4120	97.7881484501494	82.1894673051512	90.5928714821822	80.1871078176287	86.0501142193814	77.586200888964	144.596393620507	136.882585876505	89.2407112639091	105.569226878111	102.971997824818
ENSMUSG00000055491	266.20283890967	332.853513111779	371.170935504849	321.181881409722	302.81300691487	357.909750539857	393.365416082737	369.18719824868	390.254102250177	438.21922859954	421.944979236412	416.608976641056	325.355321065125	404.929983509767	-0.315640406091013	0.000542116009582371	0.0310765445342106	Pprc1	19	46033325	46061354	+	6284	protein_coding	peroxisome proliferative activated receptor, gamma, coactivator-related 1 [Source:MGI Symbol;Acc:MGI:2385096]	-	295	346	401	295	279	352	467	345	397	443	394	406	3.96019701771879	4.87109702972684	5.48882957803989	4.6901277627935	4.46274124454975	5.19167466299834	5.7802753698715	5.44863675187016	5.58695907371204	6.4188511667511	6.17473317216395
ENSMUSG00000045969	144.381200764567	179.894817780065	172.164074822698	181.821607442114	161.71734061045	175.904508077828	192.892248999886	199.040054707984	198.567578474901	241.366798596586	227.0363847668	251.401968662706	169.313924916287	218.384172368144	-0.366949522132061	0.000548629043130021	0.031097849978314	Ing1	8	11605571	11613251	+	3412	protein_coding	inhibitor of growth family, member 1 [Source:MGI Symbol;Acc:MGI:1349481]	-	160	187	186	167	149	173	229	186	202	244	212	245	3.95586910554492	4.84863444253895	4.6889486005991	4.889970987594	4.38945828042272	4.69935293527416	5.22028584537155	5.41014442026257	5.23556440705622	6.51134279661928	6.1190638964763
ENSMUSG00000091898	677.689261088686	591.63268949059	1031.13322232519	999.474464861441	590.431095920033	824.615930931319	687.336572855488	1065.82738972662	1219.91269746214	1579.76548097848	1456.45982680589	1639.75651397145	785.829444102877	1274.84308030001	-0.697801552200812	0.000563296944903363	0.0316927551482481	Tnnc1	14	30930269	30933686	+	1041	protein_coding	troponin C, cardiac/slow skeletal [Source:MGI Symbol;Acc:MGI:98779]	-	751	615	1114	918	544	811	816	996	1241	1597	1360	1598	60.858348141676	52.2650348622771	92.0462313146062	88.103017980625	52.5269095869644	72.2056375677625	60.9687447340133	94.9540614942629	105.424660618992	139.683125031251	128.660824044809
ENSMUSG00000010453	871.701499616073	846.563848376779	808.986029005581	855.759182332345	931.231397609169	936.462727975024	922.345033427402	1047.63555676944	982.024806417951	1082.19376092076	998.103351899329	1037.41791966529	875.117447485829	1011.6200715167	-0.208990475422203	0.000579774562792735	0.0322749657359633	Kansl3	1	36374811	36408262	-	6742	protein_coding	KAT8 regulatory NSL complex subunit 3 [Source:MGI Symbol;Acc:MGI:1918055]	-	966	880	874	786	858	921	1095	979	999	1094	932	1011	12.0870225127217	11.5473088578658	11.1504972476048	11.6474976539959	12.7918164586857	12.6611124039608	12.6326131040162	14.4111580223596	13.1038194230338	14.7746883826728	13.6139864477902
ENSMUSG00000053647	22.5595626194636	19.2400874631086	18.5122661099675	16.3312821055791	24.9630794230896	15.2518359605053	39.5892388777058	35.313558093352	27.5242187985011	39.5683276387846	34.2696429836679	27.7055230771146	19.4763522802856	33.995084911521	-0.805604846030098	0.000593126517268407	0.0325430809163437	Gper1	5	139408906	139413555	+	2537	protein_coding	G protein-coupled estrogen receptor 1 [Source:MGI Symbol;Acc:MGI:1924104]	-	25	20	20	15	23	15	47	33	28	40	32	27	0.83128605317053	0.697423194178265	0.678080224515625	0.590703610858836	0.911257358912136	0.547988916013706	1.44093773601727	1.2909172656382	0.976020015049589	1.43558621723508	1.2421889478601
ENSMUSG00000119977	39.7048302102559	35.5941618067509	43.5038253584237	51.1713505974812	35.8165922157373	41.6883516253811	60.6473446637196	67.416792723672	61.9294922966276	70.2337815588427	69.6102123105755	45.1497413108534	41.2465186356717	62.4978941440485	-0.600365799834458	0.000634354762739389	0.0343511134708777	ENSMUSG00000119977	18	36691796	36693321	-	1526	lncRNA	novel transcript, antisense to Ankhd1	-	44	37	47	47	33	41	72	63	63	71	65	44	2.43236696050642	2.14503334909304	2.64920078279878	3.07710388183472	2.17366736980691	2.49017750445599	3.66982865246171	4.09723574177328	3.65096084594156	4.23636694875334	4.19485518608433
ENSMUSG00000030284	489.09131758997	444.446020397809	464.657879360185	483.405950325141	428.713755309583	550.082883642224	611.527392025839	551.105527820493	495.43593837302	601.438580109526	695.031196762516	590.025028494106	476.732967770819	590.760610597584	-0.309124379741993	0.000765149098734042	0.0391427536058117	Creld1	6	113460258	113470304	+	4251	protein_coding	cysteine-rich with EGF-like domains 1 [Source:MGI Symbol;Acc:MGI:2152539]	-	542	462	502	444	395	541	726	515	504	608	649	575	10.7557112449433	9.61474407618418	10.1574375894762	10.4349578447816	9.33984503110505	11.7952497928391	13.2835250796371	12.0232273903888	10.4848106344988	13.0227358135747	15.0352876610502
ENSMUSG00000009863	4356.70273307081	4204.92111506239	4368.89480195234	4042.53669720101	5142.39436115646	4661.97785859445	4848.4182761718	5597.7340117068	5222.72051701559	5026.16681831662	5268.95760873895	5151.17503137463	4462.90459450624	5185.8620438874	-0.216571466459916	0.000765281931467716	0.0391427536058117	Sdhb	4	140688514	140706504	+	2239	protein_coding	succinate dehydrogenase complex, subunit B, iron sulfur (Ip) [Source:MGI Symbol;Acc:MGI:1914930]	-	4828	4371	4720	3713	4738	4585	5756	5231	5313	5081	4920	5020	181.904783870701	172.708443843409	181.325738715806	165.679848758688	212.703503094854	189.795638810905	199.956034825612	231.865195574269	209.848989352304	206.625947147278	216.405930866845
ENSMUSG00000038541	0	0	0	0	0	0	1.6846484628811	5.35053910505333	1.96601562846437	7.91366552775693	1.07092634323962	2.05226096867515	0	3.33967600601175	-4.18790186829568	0.000799559341498758	1	Srd5a2	17	74323950	74354911	-	1605	protein_coding	steroid 5 alpha-reductase 2 [Source:MGI Symbol;Acc:MGI:2150380]	-	0	0	0	0	0	0	2	5	2	8	1	2	0	0	0	0	0	0	0.0969220928289473	0.309171821289919	0.110198610510939	0.453842022819366	0.0613596838146627
ENSMUSG00000043483	194.914621032165	200.096909616329	221.221580014112	250.412992285546	195.363230267658	226.743961279512	265.332132903773	238.634044085379	263.446094214225	263.129378797918	285.937333644979	271.924578349458	214.79221574922	264.733926999289	-0.303235464297346	0.000845699146591119	0.0423993918675435	Gm6863	12	96889197	96889832	-	636	processed_pseudogene	predicted gene 6863 [Source:MGI Symbol;Acc:MGI:3647386]	-	216	208	239	230	180	223	315	223	268	266	267	265	28.6501953993097	28.9329740467841	32.3230501237011	36.130132491849	28.4478250971299	32.4974085140115	38.5231030518829	34.7978718292394	37.2648037147606	38.081520204849	41.3439812948372
ENSMUSG00000054034	188.597943498716	122.17455539074	199.006860682151	123.028991862029	92.2548587375051	119.981109555975	211.423382091578	231.143289338304	179.89043000449	241.366798596586	214.185268647925	194.964792024139	140.840719954519	212.162326783837	-0.587192382031915	0.000910911105679122	0.0445781264288929	Tceal5	X	135101697	135104625	-	1263	protein_coding	transcription elongation factor A (SII)-like 5 [Source:MGI Symbol;Acc:MGI:3036236]	-	209	127	215	113	85	118	251	216	183	244	200	190	13.9596293849808	8.89584543709591	14.6422109605372	8.93869104590245	6.76471111441383	8.65923725686772	15.4574622749824	16.9728720514314	12.8135332091134	17.5904209200831	15.5949790217789
ENSMUSG00000064120	244.545658794985	228.957040810992	235.105779596588	264.566770110381	229.009119924866	213.525703447074	288.074887152668	312.471483735115	233.95585978726	299.730081863794	343.767356179919	306.813014816935	235.951678780814	297.468780589282	-0.333169734000535	0.000930287250354124	0.0451501393614361	Mocs1	17	49735390	49762463	+	3110	protein_coding	molybdenum cofactor synthesis 1 [Source:MGI Symbol;Acc:MGI:1928904]	-	271	238	254	243	211	210	342	292	238	303	321	299	7.35088882672893	6.77023005118973	7.02497653564984	7.80629067013879	6.81955044075463	6.25835058487935	8.55329678050442	9.31810069233012	6.76764746448131	8.87098807586012	10.1648925722615
ENSMUSG00000038828	413.291187188573	403.079832352125	381.352681865331	426.7908390258	415.689539958405	447.387188174822	521.3986992617	502.950675875013	447.268555475643	461.960225182811	470.136664682195	573.606940744705	414.598544760843	496.220293537011	-0.26025218851602	0.000938435254922528	0.0452564125635813	Tmem214	5	31025356	31036524	+	7580	protein_coding	transmembrane protein 214 [Source:MGI Symbol;Acc:MGI:1916046]	-	458	419	412	392	383	440	619	470	455	467	439	559	5.09714778014398	4.89025691082505	4.67519318069664	5.16672914523796	5.07882499249463	5.38002697596991	6.35168961840996	6.15366130316755	5.30839645718181	5.60967151342205	5.7036578387061
ENSMUSG00000080316	64.9715403440551	73.1123323598127	84.2308108003523	80.5676583875235	75.9745895485336	54.906609457819	126.348634716082	99.520027353992	93.3857423520574	104.856068242779	86.7450338024095	97.4823960120697	72.293923483016	101.389650413232	-0.492758812962764	0.00094442832618217	0.04525807792755	Spaca6	17	18047420	18063271	+	7067	protein_coding	sperm acrosome associated 6 [Source:MGI Symbol;Acc:MGI:1922452]	-	72	76	91	74	70	54	150	93	95	106	81	95	0.859465321162256	0.951404845874484	1.10758700433882	1.04615362006902	0.995626914865826	0.708206080053258	1.65091225757528	1.30602892047091	1.18880240113595	1.36571641683633	1.12877680689475
ENSMUSG00000027822	63.166775334498	86.5803935839887	61.0904781628929	66.4138805626883	81.4013459448575	77.2759688665601	108.659825855831	103.800458638035	109.113867379772	116.726566534415	81.3904020862114	89.2733521373691	72.6548070759142	101.494078771939	-0.486832359694196	0.000947807243168856	0.0452771692798053	Slc33a1	3	63840928	63872189	-	3548	protein_coding	solute carrier family 33 (acetyl-CoA transporter), member 1 [Source:MGI Symbol;Acc:MGI:1332247]	-	70	90	66	61	75	76	129	97	111	118	76	87	1.66435276417761	2.24411834733263	1.60004381275853	1.71769106925368	2.12476709434595	1.98532203822688	2.82796430520989	2.71327029298315	2.76669017130445	3.02822508109356	2.10954177894942
ENSMUSG00000031666	840.118111948824	911.018141378192	744.193097620695	810.031592436723	874.793131087401	1002.55401713721	996.46956579417	991.989950076888	912.231251607466	1128.68654589633	1185.51546196626	1151.31840342676	863.784681934842	1061.03519646131	-0.296607764462221	0.000974367597953003	0.0462550568140752	Rbl2	8	91796685	91850472	+	7558	protein_coding	RB transcriptional corepressor like 2 [Source:MGI Symbol;Acc:MGI:105085]	-	931	947	804	744	806	986	1183	927	928	1141	1107	1122	10.3913924288329	11.0848532913327	9.14999194095858	9.83478526239002	10.7191866675416	12.0912446820834	12.1743471477715	12.1724439462526	10.8583102963359	13.7457522757214	14.4244373938138
ENSMUSG00000021103	203.036063575172	153.920699704869	176.79214135019	190.531624565089	177.997609799422	163.703039309423	206.369436702935	215.091672023144	225.10878945917	214.658177440407	222.752679393842	242.166794303668	177.663529717361	221.024591553861	-0.313606825417662	0.000990156035590526	0.0468581318898931	Mnat1	12	73170491	73320762	+	5385	protein_coding	menage a trois 1 [Source:MGI Symbol;Acc:MGI:106207]	-	225	160	191	175	164	161	245	201	229	217	208	236	3.52474548784451	2.62857960056491	3.05083844153076	3.24676738633305	3.06120081391833	2.77102950997475	3.53873630015439	3.70437791670322	3.76071943363447	3.66913576874751	3.80395855983045
ENSMUSG00000048148	33.3881526768061	15.3920699704869	20.3634927209643	20.6862906670669	22.7923768645601	16.268625024539	16.0041603973704	44.944528482448	38.3373047550552	63.3093242220554	43.9079800728246	70.8030034192928	21.4818346540705	46.2177168915077	-1.09859219877463	0.000994814061017143	0.0469323614935137	Nwd1	8	73373339	73444504	+	12067	protein_coding	NACHT and WD repeat domain containing 1 [Source:MGI Symbol;Acc:MGI:2442268]	-	37	16	22	19	21	16	19	42	39	64	41	69	0.258662436479869	0.117302570224928	0.156817641713413	0.157308837624532	0.174925716599572	0.122891445423211	0.12246785534179	0.345425913203836	0.285815945344006	0.48291469072683	0.334612910700578
ENSMUSG00000041846	304.102904110369	301.10736879765	281.386444871507	238.436718741455	316.922573545312	307.070297338173	336.92969257622	346.714934007456	383.373047550552	346.222866839366	358.760324985274	341.701451284413	291.504384567411	352.283719540547	-0.271996224051294	0.00103714757248619	0.0484778731496544	Ppp4r3a	12	101005668	101049961	-	13162	protein_coding	protein phosphatase 4 regulatory subunit 3A [Source:MGI Symbol;Acc:MGI:1915984]	-	337	313	304	219	292	302	400	324	390	350	335	333	2.15992647194394	2.10382353539079	1.98665862709781	1.66234461988554	2.22994753179953	2.12660112312154	2.36377387920469	2.44302583964722	2.62037761165942	2.42122926149881	2.50657711556365
ENSMUSG00000043384	326.662466729833	386.725758008483	343.402536339898	285.253060777448	316.922573545312	360.960117731958	368.938013370961	423.762697120224	438.421485147554	414.478232016269	394.100894312181	417.635107125393	336.654418855489	409.55607151543	-0.280536821747049	0.00104796582116859	0.0487093490396915	Gprasp1	X	134643482	134704223	+	8119	protein_coding	G protein-coupled receptor associated sorting protein 1 [Source:MGI Symbol;Acc:MGI:1917418]	-	362	402	371	262	292	355	438	396	446	419	368	407	3.76129140788518	4.38036570229932	3.9304558164809	3.22401893432034	3.6150473474006	4.05253518392252	4.1960378148677	4.84058199717814	4.85795488126898	4.69895447616562	4.46378662991654
ENSMUSG00000040562	847.337171987052	930.258228841301	881.183866834455	989.675695598093	804.245297935192	926.294837334687	1137.13771244474	1119.33278077716	873.893946852411	1039.65780870907	1240.13270547148	1144.1354900364	896.499183088463	1092.38174071521	-0.285054078749238	0.00104851274675657	0.0487093490396915	Gstm2	3	107889018	107893769	-	1679	protein_coding	glutathione S-transferase, mu 2 [Source:MGI Symbol;Acc:MGI:95861]	-	939	967	952	909	741	911	1350	1046	889	1051	1158	1115	47.1786868651131	50.9521642760708	48.7705667711592	54.0893821806917	44.3609861044106	50.2884978603648	62.5389948293989	61.8281034825675	46.8244003616681	56.9956585320846	67.922867624237
ENSMUSG00000068874	360.050619406639	414.62388482999	366.542868977357	369.086975586088	354.909868319578	387.396633396834	427.900709571799	393.799678131925	422.693360119839	539.118464078441	477.633149084872	505.882328778425	375.435141752748	461.17128162755	-0.296265963667097	0.00106723488612688	0.0491283792580408	Selenbp1	3	94840367	94852069	+	2273	protein_coding	selenium binding protein 1 [Source:MGI Symbol;Acc:MGI:96825]	-	399	431	396	339	327	381	508	368	430	545	446	493	14.8082730143521	16.7750835768729	14.985364138145	14.9004401112734	14.4604562768253	15.5355460405367	17.3832950213713	16.0676853961001	16.7297780563407	21.8316631880043	19.3238462230752
ENSMUSG00000038387	167.843145888809	196.248892123708	198.081247376653	203.596650249553	209.4727968981	200.307445614636	251.854945200724	209.741132918091	246.734961372278	261.150962415979	225.965458423561	249.349707694031	195.92502969191	240.799528004111	-0.301531414563883	0.00108362390786437	0.0495823216396615	Rras	7	44667385	44671071	+	1121	protein_coding	related RAS viral (r-ras) oncogene [Source:MGI Symbol;Acc:MGI:98179]	-	186	204	214	187	193	197	299	196	251	264	211	243	13.9971070594903	16.0994638403467	16.4202479631389	16.6661324032137	17.3055487908737	16.2877687984284	20.7459534960516	17.3522339948943	19.801097786523	21.4431246553325	18.5368097433136
ENSMUSG00000061315	8330.79528411551	8626.29321408474	8788.69833570709	9358.91339863719	9196.18138921036	10346.8455156068	9480.35922486339	10546.9826838811	10593.8752139802	11547.0272131883	10395.482013827	12962.0802781523	9107.95452289361	10920.9677713154	-0.261907331653744	0.00112469311357681	0.0510006360846131	Naca	10	127871444	127884506	+	6805	protein_coding	nascent polypeptide-associated complex alpha polypeptide [Source:MGI Symbol;Acc:MGI:106095]	-	9232	8967	9495	8596	8473	10176	11255	9856	10777	11673	9707	12632	114.445473165978	116.575127299284	120.015790474029	126.202253854492	125.153430012667	138.595762195786	128.642714065954	143.739954162136	140.052515274769	156.186722657138	140.480178327147
ENSMUSG00000050071	109.188283078204	95.2384329423876	103.668690215818	144.804034669468	86.8281023411813	110.830007979672	166.780197825229	117.711860311173	114.028906450933	203.776887339741	171.34821491834	273.976839318133	108.426258537788	174.603817693925	-0.688002257021519	0.0011440395287362	0.0515796833874889	Bex1	X	135114721	135116262	-	1186	protein_coding	brain expressed X-linked 1 [Source:MGI Symbol;Acc:MGI:1328321]	-	121	99	112	133	80	109	198	110	116	206	160	267	8.60660029491162	7.38477663235225	8.12278361360741	11.2038113029567	6.78014493602196	8.51810111928151	12.9851905059491	9.20476982272094	8.64956884693368	15.8151125637402	13.2859753824666
ENSMUSG00000027562	122.724020649882	118.326537898118	116.627276492796	74.0351455452919	124.815397115448	135.23294551648	141.510470882012	182.988437392824	169.077344047936	143.435187690594	155.284319769745	155.971833619312	115.293553869669	158.044598900404	-0.451398517610818	0.00114425339356091	0.0515796833874889	Car2	3	14951333	14965830	+	2422	protein_coding	carbonic anhydrase 2 [Source:MGI Symbol;Acc:MGI:88269]	-	136	123	126	68	115	133	168	171	172	145	145	152	4.73691642440189	4.49280770368542	4.47474155097262	2.80500479303394	4.77262576292338	5.08953944481862	5.39514308637435	7.00691595475844	6.28022882280139	5.45109335056961	5.89592585291799
ENSMUSG00000054619	501.72467265687	477.154169085093	445.219999944719	414.814565481709	426.543052751053	354.859383347756	613.21204048872	517.932185369163	437.438477333322	583.632832672073	557.952624827844	658.775770944724	436.7193072112	561.490655272641	-0.361981042969534	0.00116923122793828	0.0525496792414511	Mettl7a1	15	100202021	100226543	+	2595	protein_coding	methyltransferase like 7A1 [Source:MGI Symbol;Acc:MGI:1916523]	-	556	496	481	381	393	349	728	484	445	590	521	642	18.0745869840903	16.9095158235185	15.9433384149469	14.6685250647481	15.2226011290461	12.4649071315207	21.8203564826696	18.5102777814593	15.1650486690127	20.7016234830828	19.7723600787052
ENSMUSG00000103320	2.70714751433563	0.96200437315543	6.47929313848864	1.08875214037194	6.5121076755886	3.05036719210106	10.9502150087271	10.7010782101067	12.7791015850184	6.92445733678731	12.8511161188755	10.2613048433758	3.46661200567355	10.7445455171485	-1.63040816106572	0.00118928096990516	0.0532931186248653	Gm37403	1	164700402	164703922	-	3521	TEC	predicted gene, 37403 [Source:MGI Symbol;Acc:MGI:5610631]	-	3	1	7	1	6	3	13	10	13	7	12	10	0.0718763777413337	0.0251258540702962	0.171002935347529	0.028374799976311	0.171284831598737	0.0789689224610492	0.287174022561202	0.281863546248407	0.326511503594256	0.181018003634464	0.335639735947289
ENSMUSG00000039159	1195.65681883157	1092.83696790457	1171.82644476095	997.296960580697	1145.04559962433	1021.87300935385	1305.60255873285	1300.18100252796	1187.47343959248	1256.29440253141	1344.01256076573	1223.14753733039	1104.08930017599	1269.45191691347	-0.200557171323437	0.0012015103403332	0.0536827752352991	Ube2h	6	30211288	30304538	-	4780	protein_coding	ubiquitin-conjugating enzyme E2H [Source:MGI Symbol;Acc:MGI:104632]	-	1325	1136	1266	916	1055	1005	1550	1215	1208	1270	1255	1192	23.3840071120005	21.0250623761922	22.7812400049029	19.1454866896229	22.1849391953419	19.4867380659192	25.2215414681186	25.2262861674451	22.3491081593127	24.1916550003623	25.8567525346819
ENSMUSG00000112302	155.209790821909	151.034686585403	147.172515574242	141.537778248352	153.034530376332	138.283312708581	195.419221694208	181.918329571813	158.264258091382	167.176184273865	205.617857902008	211.382879773541	147.712102385803	186.629788551136	-0.336256916639599	0.00122609454747621	0.0543044543005377	Gm48226	12	78269060	78273299	-	4240	lncRNA	predicted gene, 48226 [Source:MGI Symbol;Acc:MGI:6097627]	-	172	157	159	130	141	136	232	170	161	169	192	206	3.42210667269533	3.27582470577772	3.22554286799277	3.0632068851785	3.34261944891276	2.9728571017302	4.25588567049373	3.97912884146011	3.3580037675801	3.62919750824407	4.45957551045435
ENSMUSG00000007564	1599.02179846758	1630.59741249845	1642.03800395412	1574.33559497782	1536.85741143891	1645.1647056065	1775.61947987668	1860.91750073755	1669.14726856625	1694.51363113095	1809.86552007496	1875.76652536909	1604.66915449057	1780.97165429258	-0.149723841296664	0.00123080626189229	0.0543044543005377	Ppp2r1a	17	21165573	21186178	+	3411	protein_coding	protein phosphatase 2, regulatory subunit A, alpha [Source:MGI Symbol;Acc:MGI:1926334]	-	1772	1695	1774	1446	1416	1618	2108	1739	1698	1713	1690	1828	43.8240944513107	43.9617367480693	44.734588471175	42.3531198640254	41.7268128191029	43.964058823835	48.0680729334346	50.5967707149332	44.0227457108411	45.7262303235402	48.7936307133045
ENSMUSG00000025932	359.14823690186	336.701530604401	317.485363785943	267.833026531497	329.946788896489	372.144797436329	449.801139589254	454.795823929533	352.899805309354	377.877528950393	469.065738338955	394.034105985629	330.543290692753	416.412357017186	-0.332021817675765	0.00123293681022368	0.0543044543005377	Eya1	1	14239178	14380459	-	7808	protein_coding	EYA transcriptional coactivator and phosphatase 1 [Source:MGI Symbol;Acc:MGI:109344]	-	398	350	343	246	304	366	534	425	359	382	438	384	4.30005707645321	3.96565653989876	3.77855602363907	3.14770581407293	3.91351910830735	4.34452462477116	5.31948117961744	5.40199356038386	4.06607891799121	4.45464719855887	5.52449335615647
ENSMUSG00000074652	86.6287204587402	91.3904154497659	119.404116409291	144.804034669468	95.5109125752994	100.662117339335	64.0166415894818	136.973801089365	205.448633174526	269.064627943735	266.660659466666	259.611012537407	106.400052816983	200.295895966864	-0.912140764818853	0.00125600027662353	0.0548272994315748	Myh7b	2	155453132	155476227	+	6634	protein_coding	myosin, heavy chain 7B, cardiac muscle, beta [Source:MGI Symbol;Acc:MGI:3710243]	-	96	95	129	133	88	99	76	128	209	272	249	253	1.22074995973343	1.26687858867105	1.67257574101524	2.00297259651894	1.33333992817821	1.38312270236911	0.891057950201612	1.91487063508595	2.78606970928867	3.73321663932059	3.69642611367363
ENSMUSG00000010067	86.6287204587402	78.8843585987453	96.2637837718312	68.5913848434322	79.2306433863279	110.830007979672	106.97517739295	114.501536848141	116.97792989363	140.467563117685	129.582087531994	106.717570371108	86.7381498397914	119.203644192585	-0.455217258947818	0.00128926108191265	0.0557488627440957	Rassf1	9	107428754	107439466	+	5845	protein_coding	Ras association (RalGDS/AF-6) domain family member 1 [Source:MGI Symbol;Acc:MGI:1928386]	-	96	82	104	63	73	109	127	107	119	142	121	104	1.38553554026887	1.24112691854304	1.53045432915311	1.07684914544829	1.25537080468543	1.72839485499878	1.69000126533691	1.81678777516593	1.80046053161137	2.21204310138498	2.03872667155288
ENSMUSG00000117879	26.1690926385778	23.0881049557303	16.6610394989708	13.0650256844633	9.76816151338289	19.31899221664	27.7966996375381	28.892911167288	28.5072266127333	34.6222866839366	41.7661273863453	35.9145669518152	18.0117360846275	32.9166364066094	-0.853767581030466	0.00128991400646179	0.0557488627440957	2310015A16Rik	17	32126853	32128003	-	773	lncRNA	RIKEN cDNA 2310015A16 gene [Source:MGI Symbol;Acc:MGI:1916811]	-	29	24	18	12	9	19	33	27	29	35	39	35	3.16482322328152	2.74674666540273	2.00292441996963	1.55095995937787	1.17029862624674	2.2781120930236	3.32049071583777	3.46648405578231	3.31771948656641	4.12266746957921	4.9687055735819
ENSMUSG00000097729	166.038380879252	155.84470845118	188.825114321669	191.620376705461	197.533932826187	215.559281575141	229.95451518327	227.932965875272	231.989844158795	236.420757641738	236.674721855957	215.487401710891	185.903632459815	229.743367737654	-0.307996374524804	0.00131670658625469	0.0566319459542096	2310015A10Rik	12	80167320	80179640	-	3726	lncRNA	RIKEN cDNA 2310015A10 gene [Source:MGI Symbol;Acc:MGI:1916798]	-	184	162	204	176	182	212	273	213	236	239	221	210	4.16587203337014	3.84644052963099	4.70932721467543	4.71920291092862	4.90978208779593	5.27343980219137	5.69885518040737	5.6733775998539	5.60131906727504	5.84042977534201	5.84127392578634
ENSMUSG00000042828	2059.23687590464	1861.47846205576	2227.02561302909	1867.20992073788	1880.91376696584	2242.01988619428	2096.54501205553	2634.60545532826	2444.74043399544	2196.04218395255	2673.0321527261	2504.78451226802	2022.98075414791	2424.95829172098	-0.260882875888873	0.00134320264482405	0.056679420493117	Trim72	7	127603121	127610205	+	2233	protein_coding	tripartite motif-containing 72 [Source:MGI Symbol;Acc:MGI:3612190]	-	2282	1935	2406	1715	1733	2205	2489	2462	2487	2220	2496	2441	86.2100446027993	76.6618162880553	92.6783835245929	76.7315966318647	78.0087860082484	91.5210203086589	86.6969856532145	109.421902691028	98.4936477086506	90.5219722071026	110.081416093257
ENSMUSG00000036769	373.586356978317	364.599657425908	323.039043618934	328.803146392326	332.117491455018	345.708281771453	459.0667061351	406.640971984053	410.897266349053	347.212075030335	414.448494833734	461.758717951909	344.642329606993	416.670705380697	-0.273753426895447	0.00136861620531973	0.0573172028467817	Wdr44	X	23559290	23672264	+	8353	protein_coding	WD repeat domain 44 [Source:MGI Symbol;Acc:MGI:1919654]	-	414	379	349	302	306	340	545	380	418	351	387	450	4.18108322659626	4.01405747597191	3.59380489542113	3.61212936147618	3.68224452232932	3.77257096592124	5.07483405062857	4.51487833843461	4.42542474594063	3.82608303551723	4.5627495757477
ENSMUSG00000025129	917.723007359779	600.290728848988	746.044324231692	486.672206746257	987.669664130937	796.145837138376	1309.81417989005	1006.97145957104	1002.66797051683	1152.4275424796	1033.44392122624	896.838043311041	755.757628076005	1067.0271861658	-0.497750079146279	0.0013734093763563	0.0573172028467817	Ppp1r27	11	120440805	120441958	-	771	protein_coding	protein phosphatase 1, regulatory subunit 27 [Source:MGI Symbol;Acc:MGI:1915951]	-	1017	624	806	447	910	783	1555	941	1020	1165	965	874	111.274980704582	71.6006672908742	89.9191544004209	57.9231242675956	118.637146946353	94.1257319483495	156.871424273778	121.126782763494	116.994906139727	137.581900181294	123.262532145584
ENSMUSG00000031683	523.381852771555	517.558352757621	479.467692248159	475.784685342538	447.164727057084	488.058750736169	564.357235065168	582.138654629803	501.333985258414	568.794709807529	596.50597318447	609.52150769652	488.569343485521	570.442010940317	-0.221684148551103	0.00140643493948943	0.0582156762010463	Lsm6	8	79531494	79547769	-	4076	protein_coding	LSM6 homolog, U6 small nuclear RNA and mRNA degradation associated [Source:MGI Symbol;Acc:MGI:1925901]	-	580	538	518	437	412	480	670	544	510	575	557	594	12.0039663964505	11.6770988993263	10.9311822415457	10.7113964924314	10.1600704746635	10.9146055342632	12.7852272477439	13.2455397745169	11.0651462995252	12.8446840287482	13.4579580311706
ENSMUSG00000020806	296.883844072141	351.131596201732	263.799792067037	270.010530812241	312.581168428253	318.254977042544	436.323951886205	304.98072898804	336.188672467407	606.384621064374	416.590347520214	425.844151000094	302.110318103991	421.052078821056	-0.479387776509552	0.00142059510079194	0.0583556516049456	Rhbdf2	11	116488991	116517845	-	5293	protein_coding	rhomboid 5 homolog 2 [Source:MGI Symbol;Acc:MGI:2442473]	-	329	365	285	248	288	313	518	285	342	613	389	415	5.24354448409602	6.10067414438923	4.63142372883904	4.68110756427633	5.46920589813704	5.48079332976988	7.61194584895697	5.3437717874	5.71406756995652	10.5450425510385	7.2377879824798
ENSMUSG00000022987	200.328916060837	195.286887750552	196.230020765656	185.08786386323	223.582363528542	168.786984629592	258.593539052249	294.279650777933	211.346680059919	222.571842968164	228.10731111004	275.00296980247	194.883839433068	248.316998961796	-0.349335086006398	0.00142445438323795	0.0583556516049456	Zfp641	15	98183466	98194042	-	4288	protein_coding	zinc finger protein 641 [Source:MGI Symbol;Acc:MGI:2442788]	zf-C2H2	222	203	212	170	206	166	307	275	215	225	213	268	4.36746215625361	4.18820681736173	4.25258139312479	3.96089179613351	4.82887677876965	3.58801536175131	5.56866924091317	6.36477204392901	4.43409346106138	4.77768483239982	4.89196089256055
ENSMUSG00000029467	4198.78579473456	3834.54943139755	6309.90590358244	5916.27913078112	5159.7599816247	7631.00192557281	5068.26490057779	7868.50280789143	7786.40489653313	9212.49588250003	9058.96593746397	9636.39137841418	5508.38036128219	8105.17096723009	-0.557199000129859	0.00142730565047105	0.0583556516049456	Atp2a2	5	122591576	122640288	-	6081	protein_coding	ATPase, Ca++ transporting, cardiac muscle, slow twitch 2 [Source:MGI Symbol;Acc:MGI:88110]	-	4653	3986	6817	5434	4754	7505	6017	7353	7921	9313	8459	9391	64.5489232146428	57.9894712835899	96.4250429473516	89.2777968547864	78.5810547291897	114.387001467417	76.9613775074495	120.003662066152	115.193021389634	139.445452380764	136.994197080762
ENSMUSG00000018334	3345.13194521406	3594.04833810869	3182.25854430342	2976.64835177688	3774.85174928286	3413.36088796108	4252.89504454334	4430.24637898416	3910.40508501563	3841.09540553502	3935.65431140562	3500.13108207547	3381.04996944116	3978.40455125987	-0.234789022854095	0.00151841931740439	0.0613465634326865	Ksr1	11	78904266	79037233	-	7103	protein_coding	kinase suppressor of ras 1 [Source:MGI Symbol;Acc:MGI:105051]	-	3707	3736	3438	2734	3478	3357	5049	4140	3978	3883	3675	3411	44.0262529158085	46.5320205307802	41.6327988367699	38.4552402842686	49.2177145004865	43.8036710583713	55.2880637014526	57.8446853702696	49.5272396552928	49.7754656878289	50.9534598085754
ENSMUSG00000024014	138.966905735896	154.882704078024	283.237671482503	120.851487581285	175.826907240892	126.081843940177	269.543754060976	238.634044085379	211.346680059919	384.801986287181	263.447880436947	224.722576069929	166.64125334313	265.416153500055	-0.670481632916072	0.00153221338529378	0.0617396645517184	Pim1	17	29709727	29715086	+	3362	protein_coding	proviral integration site 1 [Source:MGI Symbol;Acc:MGI:97584]	-	154	161	306	111	162	124	320	223	215	389	246	219	3.86414989175038	4.2365762287994	7.82880125009547	3.29855783746033	4.84340722355655	3.41841636150941	7.40321042191365	6.58282167858306	5.65538154700512	10.5351724322262	7.20602140408782
ENSMUSG00000002871	255.374248852328	219.336997079438	243.436299346073	247.14673586443	291.959494122222	310.120664530274	332.718071419017	291.069327314901	332.256641210478	321.492662065125	305.214007823293	365.302452424177	261.229073299128	324.675527042832	-0.315699572995902	0.00157321442116181	0.0629192054429379	Tpra1	6	88879233	88889220	+	4171	protein_coding	transmembrane protein, adipocyte asscociated 1 [Source:MGI Symbol;Acc:MGI:1345190]	-	283	228	263	227	269	305	395	272	338	325	285	356	5.72370442465498	4.83594680829176	5.42359321845823	5.43731509294322	6.48254842819117	6.77736119839631	7.36588153934691	6.47192760979751	7.16634430784938	7.0946818854337	6.7291904504728
ENSMUSG00000035595	73.092982887062	79.8463629719007	59.2392515518961	52.2601027378531	64.0357254766212	90.494226698998	104.448204698628	101.660242996013	88.4707032808965	86.0611126143566	98.5252235780454	106.717570371108	69.8281087207219	97.647176256508	-0.481862852242355	0.00158843375755747	0.0629443920456655	Fam174c	10	80008778	80010980	+	678	protein_coding	family with sequence similarity 174, member C [Source:MGI Symbol;Acc:MGI:1917020]	-	81	83	64	48	59	89	124	95	90	87	92	104	10.0782767001997	10.830169573843	8.11936061166321	7.07310943126309	8.74693697922567	12.1663777102736	14.2252469873282	13.9058918735045	11.7390776462428	11.6836708806014	13.3633789263615
ENSMUSG00000036225	9.92620755256398	15.3920699704869	14.809812887974	18.508786386323	18.450971747501	14.2350468964716	38.7469146462653	20.3320485992027	34.4052734981264	26.7086211561796	36.4114956701472	16.4180877494012	15.2204825735534	28.8370735532204	-0.935337331035204	0.00160165888167061	0.0630331608068864	Kctd1	18	15101742	15284503	-	7917	protein_coding	potassium channel tetramerisation domain containing 1 [Source:MGI Symbol;Acc:MGI:1918269]	-	11	16	16	17	17	14	46	19	35	27	34	16	0.117209548494783	0.178791223304813	0.173832464781725	0.214529544294815	0.21583504199835	0.163896007064753	0.451923589336945	0.23817594266101	0.390956608908174	0.310522357882992	0.422937722087425
ENSMUSG00000037085	81.2144254300689	88.5044023302996	81.4539708838572	111.052718317938	87.913453620446	79.3095469946275	132.244904336166	109.150997743088	94.3687501662896	115.737358343445	145.645982680589	122.109527636172	88.2414195962062	119.876253484292	-0.445360507306467	0.00162097241939688	0.063301264840766	Trmt12	15	58744523	58748976	+	4454	protein_coding	tRNA methyltransferase 12 [Source:MGI Symbol;Acc:MGI:1915510]	-	90	92	88	102	81	78	157	102	96	117	136	119	1.70460300422476	1.82736150891315	1.6994328536648	2.28796192480743	1.82796756686093	1.62310035375375	2.74168315688171	2.27276690001673	1.90608463263646	2.39180299324019	3.00709290145141
ENSMUSG00000003848	289.664784033912	283.791290080852	288.791351315494	261.300513689266	257.22825318575	314.187820786409	312.502289864444	316.751915019157	367.644922522837	312.589788346399	370.54051476091	371.459235330203	282.494002181947	341.914777640658	-0.273048231300245	0.00166210471982552	0.0644107979562999	Nob1	8	108139118	108151683	-	3486	protein_coding	NIN1/RPN12 binding protein 1 homolog [Source:MGI Symbol;Acc:MGI:1914869]	-	321	295	312	240	237	309	371	296	374	316	346	362	7.76798900886812	7.4865458960259	7.698369667728	6.87832500630576	6.83368007353315	8.21546366221787	8.2777889824241	8.42692764534794	9.48779689205416	8.25371475665253	9.77477716947694
ENSMUSG00000052563	16.2428850860138	16.3540743436423	12.0329729714789	14.1537778248352	15.1949179097067	21.3525703447074	36.2199419519436	29.9630189882987	23.5921875415724	20.7733720103619	34.2696429836679	24.6271316241018	15.8885330800641	28.2408825166577	-0.833418651918548	0.00168208599520537	0.0649731147573601	D930048N14Rik	11	51541781	51548508	+	3429	protein_coding	RIKEN cDNA D930048N14 gene [Source:MGI Symbol;Acc:MGI:2144709]	-	18	17	13	13	14	21	43	28	24	21	32	24	0.442828916933046	0.438599663775363	0.326097461136626	0.378769238645577	0.41038760031244	0.56761359927019	0.97536865508746	0.810392630432718	0.618963324129686	0.557624138929962	0.91905318189591
ENSMUSG00000020908	34.2905351815846	52.9102405235487	56.462411635401	42.4613334745056	37.9872947742668	51.856242265718	44.6431842663491	73.837439649736	94.3687501662896	67.2661569859339	67.4683596240963	94.404004559057	45.9946763091708	73.664649208577	-0.675046516725489	0.00168516932488973	0.0649731147573601	Myh3	11	66969126	66993117	+	6057	protein_coding	myosin, heavy polypeptide 3, skeletal muscle, embryonic [Source:MGI Symbol;Acc:MGI:1339709]	-	38	55	61	39	35	51	53	69	96	68	63	92	0.529245258325627	0.803326278683046	0.866251125188746	0.643288617788848	0.58082346106627	0.78039339470877	0.68059087225478	1.13056738810474	1.40163462997569	1.02221228269988	1.0243329088525
ENSMUSG00000020453	203.036063575172	193.362879004241	175.866528044692	170.934086038395	194.277878988393	167.770195565558	230.796839414711	220.442211128197	181.856445632954	277.967501662462	254.88046969103	247.297446725356	184.207938536075	235.540152375785	-0.353363948060201	0.00169280041721902	0.06510210414677	Patz1	11	3238874	3259083	+	5904	protein_coding	POZ (BTB) and AT hook containing zinc finger 1 [Source:MGI Symbol;Acc:MGI:1891832]	ZBTB	225	201	190	157	179	165	274	206	185	281	238	241	3.21489743428908	3.01187238626086	2.76808105202631	2.65675885882534	3.04747647579574	2.5902314836034	3.60970772047647	3.46278723824817	2.77106389108746	4.33360902569546	3.96998401428912
ENSMUSG00000028698	70.3858353727264	86.5803935839887	77.7515176618637	77.3014019664077	74.8892382692689	67.1080782262232	112.029122781593	129.483046342291	106.164843937076	95.9531945240527	74.9648440267736	106.717570371108	75.6694108467464	104.218770330482	-0.462791514394278	0.00170252124245464	0.0653106065508295	Pik3r3	4	116078815	116160253	+	5300	protein_coding	phosphoinositide-3-kinase regulatory subunit 3 [Source:MGI Symbol;Acc:MGI:109277]	-	78	90	84	71	69	66	133	121	108	97	70	104	1.24150846730342	1.50228903704456	1.36324830647241	1.33838577752415	1.30859995446797	1.15416805125996	1.9518372212954	2.26576277560787	1.8020591647138	1.66642441798663	1.30070952388252
ENSMUSG00000022186	4757.36056519248	4662.83519668437	4383.70461484031	3624.45587529819	6011.76073584754	5211.04395317264	5839.83389657733	7062.7116186704	6295.1820423429	5692.89313903014	5763.72557931565	5575.99305189039	4775.19349017259	6038.38988797114	-0.338605666805277	0.00171991472830127	0.0658116489612709	Oxct1	15	4055865	4184826	+	3701	protein_coding	3-oxoacid CoA transferase 1 [Source:MGI Symbol;Acc:MGI:1914291]	-	5272	4847	4736	3329	5539	5125	6933	6600	6404	5755	5382	5434	120.167567289524	115.861939120182	110.068781574809	89.8656135680983	150.433984874162	128.344058085647	145.703484960938	176.982280622757	153.021832240996	141.58459370195	143.213104122204
ENSMUSG00000025147	695.736911184257	671.47905246249	593.31812882446	563.973608712665	691.368764891656	646.677844725424	799.365695637082	837.894423851352	708.748634061404	701.348607397457	752.861219297455	745.996862113418	643.759051800159	757.702573726361	-0.234754800031065	0.00174021392477508	0.0664210797267796	Mob2	7	141562272	141614802	-	6248	protein_coding	MOB kinase activator 2 [Source:MGI Symbol;Acc:MGI:1919891]	-	771	698	641	518	637	636	949	783	721	709	703	727	10.4098461249999	9.88328365280025	8.82446853770108	8.28299830844978	10.2478342200619	9.43446064482956	11.8138925321661	12.4372876245954	10.2050562641094	10.3322515336344	11.0808341298561
ENSMUSG00000015488	583.841480591718	550.266501444906	560.921663132017	443.122121131379	544.846342190913	568.38508679483	589.626962008385	607.821242334059	595.702735424703	729.046436744607	705.740460194912	735.735557270042	541.897199214294	660.612232329451	-0.284232679009922	0.00181398783341641	0.0683635411969006	Cacfd1	2	26899938	26911101	+	4693	protein_coding	calcium channel flower domain containing 1 [Source:MGI Symbol;Acc:MGI:1924317]	-	647	572	606	407	502	559	700	568	606	737	659	717	11.6301329454948	10.7828194348658	11.1069194005462	8.66448369521683	10.7519402590274	11.0398261933243	11.6015311414151	12.0116513599293	11.4193985234663	14.2990336981325	13.8290711213189
ENSMUSG00000042340	108.285900573425	126.984577256517	99.9662369938247	91.4551797912429	113.9618843228	107.779640787571	126.348634716082	156.235741867557	125.825000221719	131.564689398959	144.575056337349	161.102486040999	108.072236620897	140.941934763778	-0.379370162449022	0.00181601969518111	0.0683635411969006	Ctf1	7	127311908	127317364	+	1824	protein_coding	cardiotrophin 1 [Source:MGI Symbol;Acc:MGI:105115]	-	120	132	108	84	105	106	150	146	128	133	135	157	5.54992820235167	6.40229903945159	5.09296242314647	4.60101115142196	5.78626267052367	5.38619427164612	6.39637989269986	7.94388518452485	6.20592174982659	6.63921240413486	7.28898546630594
ENSMUSG00000073147	125.431168164218	108.706494166564	111.073596659805	108.875214037194	104.193722809418	104.72927359547	133.929552799047	134.833585447344	139.58710962097	133.543105780898	143.50412999411	148.788920228949	110.501578238778	139.031067311886	-0.327747595624467	0.00185296945018756	0.0695023676982698	5031425E22Rik	5	23587297	23639396	-	6968	lncRNA	RIKEN cDNA 5031425E22 gene [Source:MGI Symbol;Acc:MGI:1923227]	-	139	113	120	100	96	103	159	126	142	135	134	145	1.68281979132156	1.43468698859227	1.48130556509427	1.43380698502571	1.38483098061803	1.37002996204035	1.77483018653008	1.79459866301551	1.80219326360133	1.76406824580916	1.89389024081795
ENSMUSG00000055707	221.986096175522	229.919045184148	223.998419930607	202.507898109181	208.387445618835	227.760750343546	252.697269432165	258.966092684581	243.785937929582	261.150962415979	266.660659466666	281.159752708496	219.09327589364	260.736779106245	-0.248378725039387	0.00186242503229354	0.0695053158494671	Klhl26	8	70902869	70929618	-	3195	protein_coding	kelch-like 26 [Source:MGI Symbol;Acc:MGI:2443079]	-	246	239	242	186	192	224	300	242	248	264	249	274	6.49523991681795	6.6178039409645	6.51502450958163	5.81622120603629	6.04037700966914	6.49797652798324	7.30328445964603	7.51708463894945	6.86439044253119	7.52355015293512	7.67514580222562
ENSMUSG00000025236	176.866970936594	193.362879004241	197.155634071154	205.774154530297	212.728850735894	214.542492511108	218.161975943102	222.582426770219	251.650000443439	254.226505079191	249.525837974832	316.048189175973	200.071830298215	252.032489231126	-0.333530512227991	0.00186677433128712	0.0695053158494671	Adpgk	9	59198841	59231335	+	9609	protein_coding	ADP-dependent glucokinase [Source:MGI Symbol;Acc:MGI:1919391]	-	196	201	213	189	196	211	259	208	256	257	233	308	1.72071454890687	1.85056661135228	1.90665870436038	1.96508999536224	2.05027236347164	2.03519133218544	2.09647358614472	2.14827600831359	2.35604147605031	2.43525635839637	2.38800855008329
ENSMUSG00000038866	181.378883460487	144.300655973315	171.2384615172	137.182769686864	183.424366195745	182.00524246203	208.054085165816	178.708006108781	207.414648802991	257.1941296521	203.476005215528	237.03614188198	166.588396549274	215.313836137866	-0.369890488325247	0.00187230824613808	0.069505541430679	Zcchc2	1	105918136	105961804	+	6774	protein_coding	zinc finger, CCHC domain containing 2 [Source:MGI Symbol;Acc:MGI:2444114]	-	201	150	185	126	169	179	247	167	211	260	190	231	2.50312085087464	1.95899318382447	2.34908151000359	1.85833577063633	2.5076977600137	2.44911298599441	2.83608723580187	2.44667461232487	2.75459923550208	3.49476446934088	2.76227274568665
ENSMUSG00000023806	173.25744091748	164.502747809579	163.833555073213	218.83918021476	160.631989331185	183.022031526063	210.581057860137	302.840513346019	212.329687874152	268.075419752766	201.334152529049	212.409010257878	177.34782414538	234.594973603334	-0.403822916467518	0.00188773084228275	0.069772552859166	Rsph3b	17	7171812	7216081	-	3114	protein_coding	radial spoke 3B homolog (Chlamydomonas) [Source:MGI Symbol;Acc:MGI:3630308]	-	192	171	177	201	148	180	250	283	216	271	188	207	5.20131999542168	4.85807662268423	4.88906947235898	6.448761019279	4.77723699554457	5.35740994191434	6.24437857219254	9.01929857464358	6.13417698971298	7.92392650270541	5.94562331221462
ENSMUSG00000031303	12.6333550668996	19.2400874631086	12.0329729714789	11.9762735440913	22.7923768645601	18.3022031526063	21.0581057860137	41.734205019416	39.3203125692873	24.7302047742404	22.4894532080321	31.8100450144649	16.1628781771241	30.1903877285757	-0.902479460772259	0.00190808180625767	0.070183222079565	Map3k15	X	158771429	158906347	+	4348	protein_coding	mitogen-activated protein kinase kinase kinase 15 [Source:MGI Symbol;Acc:MGI:2448588]	-	14	20	13	11	21	18	25	39	40	25	21	31	0.271624820943062	0.406937130549737	0.257172997754713	0.252756296661109	0.485471164261048	0.383693067137103	0.447216993417837	0.890184459689166	0.813563798850311	0.523528379876582	0.475650446865963
ENSMUSG00000120528	99.2620755256398	143.338651600159	94.4125571608345	67.5026327030603	95.5109125752994	146.417625220851	117.925392401677	162.656388793621	161.213281534078	166.186976082895	195.979520812851	162.128616525337	107.740742464307	161.01502935841	-0.57646439404455	0.00201447655258613	0.0725163822519808	ENSMUSG00000120528	15	84015274	84016273	-	1000	lncRNA	novel transcript	-	110	149	102	62	88	144	140	152	164	168	183	158	9.27947995433199	13.1817516950454	8.77347660094032	6.19427558442865	8.84537708353425	13.346379647297	10.8891971293322	15.0851115043777	14.5032391293447	15.2967453791267	18.0222595316236
ENSMUSG00000045896	1765.96256185161	1797.02416905434	1814.20207877682	1309.76882486744	1764.78118008451	2127.12272195847	1916.28762652725	2163.75801408357	1930.62734715201	2412.67877777489	2514.53505392664	2526.33325243911	1763.1435894322	2244.03667865058	-0.347581504528532	0.00204237789719167	0.0733469565868526	Paip2b	6	83782383	83808723	-	6335	protein_coding	poly(A) binding protein interacting protein 2B [Source:MGI Symbol;Acc:MGI:2386865]	-	1957	1868	1960	1203	1626	2092	2275	2022	1964	2439	2348	2462	26.0600448742595	26.0865778871454	26.6122137175094	18.9722064517852	25.7992809389156	30.6066673486641	27.9320368353037	31.6766662462632	27.4167532774107	35.0554008152836	36.5014084992753
ENSMUSG00000057969	184.086030974823	174.122791541133	191.601954238164	203.596650249553	199.704635384717	205.391390934804	235.008460571913	184.058545213835	269.344141099618	238.399174023677	251.667690661312	286.290405130184	193.083908887199	244.12806945009	-0.339948802470036	0.00210803121111839	0.0747604131736637	Sema3b	9	107474873	107486428	-	4777	protein_coding	sema domain, immunoglobulin domain (Ig), short basic domain, secreted, (semaphorin) 3B [Source:MGI Symbol;Acc:MGI:107561]	-	204	181	207	187	184	202	279	172	274	241	235	279	3.60251567298557	3.35204771296919	3.72723396092109	3.91097643374556	3.87165152951239	3.91919714946909	4.54272854912481	3.57337127842977	5.07243489055849	4.59358288770789	4.8447432997269
ENSMUSG00000059586	157.014555831467	140.452638480693	133.288315991766	109.963966177566	110.705830485006	151.501570541019	176.045764371075	153.025418404525	169.077344047936	173.111433419683	185.270257380455	173.41605185305	133.821146251253	171.657711579454	-0.355538719396342	0.0021316871910856	0.0751333181433441	Nsmce2	15	59246096	59473533	+	3310	protein_coding	NSE2/MMS21 homolog, SMC5-SMC6 complex SUMO ligase [Source:MGI Symbol;Acc:MGI:1915751]	-	174	146	144	101	102	149	209	143	172	175	173	169	4.43457707238057	3.90221972764377	3.74201952057167	3.04854221824039	3.09746107704097	4.17214368799776	4.91118299531816	4.28758734521787	4.5953819362009	4.8139304440857	5.14726181462185
ENSMUSG00000041476	1848.98175229124	1524.77693145136	1567.98893951425	1819.30482656151	1558.5644370242	1598.39240866095	1794.15061296837	2253.64707104846	1698.63750299321	1893.34447751584	2287.49866915984	2089.2016661113	1653.00154925059	2002.74666663284	-0.276465936494465	0.00213893871517078	0.0752143935698131	Smpx	X	156481906	156535587	+	2275	protein_coding	small muscle protein, X-linked [Source:MGI Symbol;Acc:MGI:1913356]	-	2049	1585	1694	1671	1436	1572	2130	2106	1728	1914	2136	2036	75.9786390666383	61.636039344043	64.0477024865025	73.3827330845819	63.4463610986772	64.0430671720112	72.8225742087211	91.8717317183906	67.1712602935076	76.6037955406817	92.4651326717063
ENSMUSG00000075590	141.674053250231	161.616734690112	121.255343020287	145.89278680984	138.92496374589	157.602304925221	259.435863283689	149.815094941493	194.635547217972	239.388382214647	152.071540740027	197.017052992815	144.49436440693	198.727246898441	-0.463382284211511	0.0022364600026762	0.0778559755330249	Nrbp2	15	75957367	75963476	-	3894	protein_coding	nuclear receptor binding protein 2 [Source:MGI Symbol;Acc:MGI:2385017]	-	157	168	131	134	128	155	308	140	198	242	142	192	3.40121948179045	3.81680693541196	2.89365598840645	3.43801434926123	3.30405830266956	3.68923851033469	6.15208877363403	3.5681000638852	4.49666364076418	5.65860233960162	3.59129058505387
ENSMUSG00000020092	180.476500955709	144.300655973315	213.816673570125	207.95165881104	172.570853403098	186.072398718164	213.108030554459	241.844367548411	229.040820716099	246.312839551434	212.043415961445	246.271316241018	184.198123571908	231.436798428811	-0.328939888086569	0.00223968542610308	0.0778559755330249	Pald1	10	61155435	61219309	-	4535	protein_coding	phosphatase domain containing, paladin 1 [Source:MGI Symbol;Acc:MGI:1351623]	-	200	150	231	191	159	183	253	226	233	249	198	240	3.72034878393585	2.92617857270715	4.38133276005192	4.20779825950803	3.52414291941953	3.74002737268062	4.3392138505608	4.94579469620694	4.54359684451196	4.99933007744337	4.29977815203123
ENSMUSG00000096210	1501.5644879515	1549.7890451534	1432.84939691149	1277.10626065629	1363.20120675655	1178.45852521504	1728.44932291601	1834.16480521228	1431.25937752206	1487.7691192183	1711.34029649692	1848.06100229197	1383.82815377404	1673.50732060959	-0.273701905943987	0.00225109002110104	0.077895919158419	H1f0	15	78912650	78914704	+	2055	protein_coding	H1.0 linker histone [Source:MGI Symbol;Acc:MGI:95893]	-	1664	1611	1548	1173	1256	1159	2052	1714	1456	1504	1598	1801	68.3081382172459	69.3538496079889	64.7933866621613	57.0275901462586	61.4343818675017	52.2724182590471	77.6664320799087	82.7759031838373	62.6571603237966	66.638584898061	76.5813642097366
ENSMUSG00000025369	1032.32558546665	1168.83531338385	1056.12478157365	1019.07200338814	1082.09522542697	1074.74604068361	1245.79753830057	1127.89364334524	1168.79629112207	1279.04619092371	1182.30268293654	1200.57266667496	1072.19982498714	1200.73483555052	-0.163798329248862	0.00226895883344205	0.0780078248366951	Smarcc2	10	128295117	128326351	+	5552	protein_coding	SWI/SNF related, matrix associated, actin dependent regulator of chromatin, subfamily c, member 2 [Source:MGI Symbol;Acc:MGI:1915344]	MYB	1144	1215	1141	936	997	1057	1479	1054	1189	1293	1104	1170	17.3823111536478	19.3603711456301	17.6769664379431	16.8432240257077	18.0500903693256	17.6451970350936	20.7198468431998	18.8406590389595	18.9388479264678	21.2050266905221	19.5829342479966
ENSMUSG00000030785	6862.61894884082	6125.08184388062	6582.96182870446	6656.63058623404	5513.58449866501	6227.83301720632	6981.18323017928	7672.67307664648	7026.53985613165	6723.64807402048	7843.464537887	7210.61891344015	6328.11845392188	7243.02128138417	-0.194611204580387	0.00227486448572549	0.0780078248366951	Cox6a2	7	127804607	127805559	-	680	protein_coding	cytochrome c oxidase subunit 6A2 [Source:MGI Symbol;Acc:MGI:104649]	-	7605	6367	7112	6114	5080	6125	8288	7170	7148	6797	7324	7027	943.455147763299	828.347937646607	899.610230477041	898.287498178291	750.911022465809	834.83022201485	948.000691259512	1046.44204224447	929.60144634645	910.118858035051	1060.71222122799
ENSMUSG00000037601	78.5072779157333	80.8083673450561	101.817463604821	104.520205475706	87.913453620446	101.678906403369	109.502150087271	111.291213385109	146.468164320595	130.575481207989	115.660045069879	118.005005698821	92.5409457275219	121.917009961611	-0.399640756872326	0.0023176422609014	0.0788917072690299	Nme1	11	93847805	93859347	-	3342	protein_coding	NME/NM23 nucleoside diphosphate kinase 1 [Source:MGI Symbol;Acc:MGI:97355]	-	87	84	110	96	81	100	130	104	149	132	108	115	2.19605776624472	2.22361553059458	2.83111682010137	2.86987923063817	2.43619615284218	2.773285218286	3.02555276312984	3.08838781626052	3.94276581547555	3.59631100218846	3.1825516434571
ENSMUSG00000033159	314.931494167712	404.041836725281	329.518336757422	364.7319670246	334.288194013548	394.51415684507	420.319791488834	398.080109415968	430.557422633696	427.337938498874	481.916854457831	407.373802282018	357.004330922272	427.597653129537	-0.260690190630246	0.00233667888165314	0.0790780929315882	Cnppd1	1	75111198	75119355	-	5635	protein_coding	cyclin Pas1/PHO80 domain containing 1 [Source:MGI Symbol;Acc:MGI:1916421]	-	349	420	356	335	308	388	499	372	438	432	450	397	5.22471324362646	6.59389805079599	5.43410002250423	5.93949772671837	5.49402303325109	6.38173531394957	6.88770359682695	6.55169929438719	6.87387055927997	6.98038830838587	7.86460188733631
ENSMUSG00000018428	1074.73756319125	990.864504350093	1070.00898115612	865.557951595692	1122.25322275977	1200.82788462378	1025.10858966315	1213.5022690261	1367.36386959697	1444.24395881564	1354.72182419812	1400.66811112079	1054.04168461278	1300.93477040346	-0.303063321200115	0.00233730917821625	0.0790780929315882	Akap1	11	88721618	88755412	-	4390	protein_coding	A kinase (PRKA) anchor protein 1 [Source:MGI Symbol;Acc:MGI:104729]	-	1191	1030	1156	795	1034	1181	1217	1134	1391	1460	1265	1365	22.8864374106635	20.7567599423595	22.6498256971884	18.0926191844396	23.6749842213047	24.9336787576844	21.5622403293155	25.6361893747218	28.0210089851082	30.2815493186964	28.3781549068348
ENSMUSG00000031729	572.110508029596	628.188855670496	664.590353347835	663.050053486511	647.954713721065	689.382985414839	789.257804859795	659.186417742571	728.408790346048	750.809016945938	791.414567654082	733.683296301367	644.212911611724	742.126648974967	-0.20555910852671	0.00253131154248819	0.0848855488784506	Ist1	8	110397957	110419892	-	7006	protein_coding	increased sodium tolerance 1 homolog (yeast) [Source:MGI Symbol;Acc:MGI:1919205]	-	634	653	718	609	597	678	937	616	741	759	739	715	7.63396347422531	8.24574512054352	8.81507195439644	8.68452347507908	8.56520728802252	8.96934116081788	10.4024894072268	8.72600617393425	9.35339412458698	9.86418931966238	10.3880123000503
ENSMUSG00000020536	258.081396366663	210.678957721039	289.716964620992	249.324240145174	276.764576212515	297.91919576187	367.25336490808	354.205688754531	289.987305198494	334.35236854773	291.291965361178	327.335624503687	263.747555138042	327.404386212283	-0.313117550999412	0.00253830528635268	0.0849325894382897	Llgl1	11	60590549	60605012	+	4862	protein_coding	LLGL1 scribble cell polarity complex component [Source:MGI Symbol;Acc:MGI:102682]	-	286	219	313	229	255	293	436	331	295	338	272	319	4.96228874563208	3.98488707275839	5.53733672113937	4.70564718101591	5.27179975576183	5.58539186642731	6.97492206086392	6.75644080293607	5.36572265648571	6.32982206291849	5.5094988823795
ENSMUSG00000032368	4.51191252389272	1.92400874631086	2.77683991649513	2.17750428074388	2.17070255852953	9.15110157630317	5.0539453886433	16.05161731516	16.7111328419471	22.7517883923012	5.35463171619812	9.23517435903818	3.78534493371255	12.5263816688813	-1.72057629483775	0.00262303855474052	0.0873053756193409	Zic1	9	91240111	91247863	-	5693	protein_coding	zinc finger protein of the cerebellum 1 [Source:MGI Symbol;Acc:MGI:106683]	zf-C2H2	5	2	3	2	2	9	6	15	17	23	5	9	0.074090030454721	0.0310796178399834	0.0453264411451645	0.0350984263891063	0.0353120142900142	0.146521821176192	0.0819743328598948	0.26148995600052	0.264075978200508	0.367854783777817	0.0864941968404476
ENSMUSG00000024891	79.4096604205118	73.1123323598127	73.1234511343718	70.7688891241761	64.0357254766212	79.3095469946275	80.8631262182928	89.889056964896	102.232812680147	90.017945378235	127.440234845515	106.717570371108	73.2932675850202	99.5267910763657	-0.435393611585007	0.00263972505686286	0.0873639724156943	Slc29a2	19	5073888	5082000	+	3018	protein_coding	solute carrier family 29 (nucleoside transporters), member 2 [Source:MGI Symbol;Acc:MGI:1345278]	-	88	76	79	65	59	78	96	84	104	91	119	104	2.45976937159231	2.22782572756626	2.25153864874247	2.15175566487025	1.96501765139662	2.39539064798516	2.4741146559119	2.76226275323438	3.04744070021306	2.74543972178936	3.88316527839016
ENSMUSG00000061479	255.374248852328	346.321574335955	314.708523869448	250.412992285546	256.142901906485	319.271766106577	382.41520107401	375.607845174744	378.458008479391	310.611371964459	404.810157744578	332.466276925375	290.372001226057	364.061476893759	-0.325212195063082	0.00272373009799138	0.0892712809190059	Snrpa	7	26886430	26895696	-	2964	protein_coding	small nuclear ribonucleoprotein polypeptide A [Source:MGI Symbol;Acc:MGI:1855690]	-	283	360	340	230	236	314	454	351	385	314	378	324	8.05451118597703	10.7451172690097	9.86670782831795	7.7526195225425	8.00327027248989	9.81866473902398	11.9136675745056	11.752597259297	11.4869224696309	9.64586556343943	12.5594826496348
ENSMUSG00000074340	62.2643928297195	55.796253643015	39.8013721364302	50.0825984571092	44.4994024498554	49.8226641376506	103.605880467188	72.7673318287253	42.2693360119839	77.15823889563	81.3904020862114	90.2994826217067	50.3777806089633	77.9151119852408	-0.629743623773267	0.00275388301179152	0.0899661007142474	Ovgp1	3	105881027	105894739	+	3561	protein_coding	oviductal glycoprotein 1 [Source:MGI Symbol;Acc:MGI:106661]	-	69	58	43	46	41	49	123	68	43	78	76	88	1.63458710997653	1.44092998217572	1.03864714648461	1.29057929035754	1.15729895976904	1.27533737932064	2.68658732881587	1.89514252039212	1.06786816967319	1.99440054888923	2.10184055931271
ENSMUSG00000087516	15.3405025812352	24.0501093288858	8.33051974948539	15.2425299652072	6.5121076755886	7.1175234482358	34.5352934890625	26.7526955252667	18.6771484704115	22.7517883923012	29.9859376107095	23.6010011397643	12.7655487914397	26.0506441045859	-1.02553034297499	0.00278010862837158	0.0906279617459071	Tbx3os1	5	119708195	119809573	-	3911	lncRNA	T-box 3, opposite strand 1 [Source:MGI Symbol;Acc:MGI:3780472]	-	17	25	9	14	6	7	41	25	19	23	28	23	0.366684082712266	0.565508387762164	0.197936662827477	0.357634208650544	0.154204523666365	0.165886561995865	0.815387154002669	0.634391169995295	0.429622427452199	0.535463381244467	0.705063715323687
ENSMUSG00000044080	599.181983172953	596.442711356367	554.442369993528	612.967455029402	603.45531127121	612.107016548279	626.689228191769	683.798897625816	677.292384005974	708.273064734245	640.413953257295	695.716468380877	596.43280789529	672.030666032663	-0.172175430458884	0.00282000792977883	0.0910010418845086	S100a1	3	90418341	90421699	-	694	protein_coding	S100 calcium binding protein A1 [Source:MGI Symbol;Acc:MGI:1338917]	-	664	620	599	563	556	602	744	639	689	716	598	678	80.7122699721829	79.0349307673458	74.2401605351649	81.0490181749867	80.5283871241328	80.3966593387047	83.3837244156359	91.3789838777621	87.7972495968802	93.9384322376726	84.8593817413186
ENSMUSG00000078348	323.052936710719	251.083141393567	278.609604955011	256.945505127778	232.26517376266	261.314789456657	318.398559484528	325.312777587243	367.644922522837	302.697706436702	366.256809387951	294.499449004884	267.211858567732	329.135037404024	-0.298032672563854	0.00284095790748071	0.0914343041791089	Sf3b5	10	12881087	12884927	+	3841	protein_coding	splicing factor 3b, subunit 5 [Source:MGI Symbol;Acc:MGI:1913375]	-	358	261	301	236	214	257	378	304	374	306	342	287	7.86266318821058	6.01150286367479	6.74052523312209	6.13856034603372	5.60019495359971	6.20140076614042	7.65447337911925	7.85478339202172	8.61089819466306	7.25382168274131	8.76879563725761
ENSMUSG00000092203	45.1191252389272	37.5181705530618	37.0245322199351	42.4613334745056	33.6458896572077	38.63798443328	80.8631262182928	36.3836659143627	59.9634766681632	55.3956586942985	67.4683596240963	55.4110461542291	39.0678392628196	59.2475555455737	-0.605134017676283	0.00285417417440411	0.0916654542988854	1110038B12Rik	17	35167235	35171498	-	2597	lncRNA	RIKEN cDNA 1110038B12 gene [Source:MGI Symbol;Acc:MGI:1916013]	-	50	39	40	39	31	38	96	34	61	56	63	54	1.62416073692232	1.32855493071968	1.32482828617339	1.50034622947518	1.19984024219187	1.35616530451078	2.87519369716677	1.2993073768033	2.07720349674115	1.96338664858513	2.38905830917197
ENSMUSG00000021392	199.426533556058	204.906931482107	186.048274405174	200.330393828437	200.789986663982	260.298000392623	238.377757497676	272.87749435772	261.480078585761	245.323631360465	252.738617004551	255.506490600056	208.633353388063	254.384011567705	-0.285860975575437	0.00290739998105659	0.092366835317042	Nol8	13	49806554	49832492	+	9057	protein_coding	nucleolar protein 8 [Source:MGI Symbol;Acc:MGI:1918180]	-	221	213	201	184	185	256	283	255	266	248	236	249	2.05844306253061	2.08056885885638	1.90890027298678	2.02970204392765	2.05315170643229	2.6197302805289	2.43035598952745	2.79422098174741	2.59727794995227	2.49319971793944	2.56617213595207
ENSMUSG00000071054	626.253458316309	580.088637012724	607.202328406935	715.310156224364	670.747090585625	734.121704232321	717.660245187348	736.234180855339	833.590626468892	757.733474282726	742.151955865059	799.355647298972	655.620562463047	764.454354993056	-0.222549807764781	0.00294301984310014	0.0931404467427797	Safb	17	56891825	56913294	+	7268	protein_coding	scaffold attachment factor B [Source:MGI Symbol;Acc:MGI:2146974]	-	694	603	656	657	618	722	852	688	848	766	693	779	8.05518473045779	7.33988493470725	7.76355208733537	9.03127953505784	8.54687271355157	9.20710850584415	9.11785120114697	9.39460352067088	10.3181560848795	9.5962953720902	9.39023510155693
ENSMUSG00000025777	273.421898947899	221.261005825749	150.874968796235	204.685402389925	286.532737725898	201.32423467867	344.510610659185	380.958384279797	316.528516182763	247.302047742404	335.199945434002	246.271316241018	223.016708060729	311.795136756528	-0.483922040009269	0.00295005320667365	0.0931689360968388	Gdap1	1	17215586	17234495	+	7731	protein_coding	ganglioside-induced differentiation-associated-protein 1 [Source:MGI Symbol;Acc:MGI:1338002]	-	303	230	163	188	264	198	409	356	322	250	313	240	3.3062668902795	2.63195840146785	1.81352472722915	2.42952297176551	3.4324319299706	2.37372552257578	4.11486374512342	4.57003221442592	3.68333617243297	2.94438157509168	3.98718892246191
ENSMUSG00000027107	231.912303728086	216.450983959972	228.626486458099	283.075556496704	238.777281438249	212.50891438304	337.77201680766	360.626335680595	233.95585978726	278.956709853432	291.291965361178	290.394927067534	235.225254410692	298.832969092943	-0.346719990871227	0.00296513491767097	0.0933367235489147	Chrna1	2	73393559	73410682	-	4386	protein_coding	cholinergic receptor, nicotinic, alpha polypeptide 1 (muscle) [Source:MGI Symbol;Acc:MGI:87885]	-	257	225	247	260	220	209	401	337	238	282	272	283	4.94305506832343	4.53837887388062	4.84395250581677	5.9224793402448	5.0418246030177	4.4165041329183	7.1112110756013	7.62546286176004	4.79876507399381	5.8542361476366	6.10742899364549
ENSMUSG00000043822	389.829242064331	357.86562681382	447.996839861214	393.03952267427	412.433486120611	508.394532016843	440.535573043407	487.969166380864	469.877735202984	562.859460661711	572.945593633199	604.390855274832	418.259874925182	523.096397366166	-0.321921799626052	0.00296923988407842	0.0933367235489147	Adamtsl5	10	80174944	80184246	-	4722	protein_coding	ADAMTS-like 5 [Source:MGI Symbol;Acc:MGI:1913798]	-	432	372	484	361	380	500	523	456	478	569	535	589	7.71771464377848	6.96953519091969	8.81639276074262	7.63800701581732	8.08893403157131	9.81397628071983	8.61476689453736	9.58393361142168	8.95206183798047	10.9717534447711	11.1579895170596
ENSMUSG00000031848	505.334202675984	542.570466459663	459.104199527195	480.139693904025	424.372350192524	466.706180391462	553.407020056441	608.89135015507	588.821680725078	484.712013575112	618.995426392502	560.267244448317	479.704515525142	569.182455892087	-0.2451843987065	0.00297379857795239	0.0933367235489147	Lsm4	8	71125898	71131402	+	1038	protein_coding	LSM4 homolog, U6 small nuclear RNA and mRNA degradation associated [Source:MGI Symbol;Acc:MGI:1354692]	-	560	564	496	441	391	459	657	569	599	490	578	546	45.5115499599397	48.069389740244	41.1013298015263	42.4463225298812	37.8628310525255	40.9841860556447	49.230680663166	54.4026242647229	51.0329446783066	42.9821843504684	54.838887358405
ENSMUSG00000024589	366.367296940089	449.256042263586	360.989189144367	358.199454182368	436.311214264436	451.454344430956	458.224381903659	487.969166380864	421.710352305607	541.09688046038	544.030582365729	501.777806841075	403.762923537634	492.468195042885	-0.286302753157787	0.00300019139321573	0.0937181772950074	Nedd4l	18	65020776	65350899	+	19400	protein_coding	neural precursor cell expressed, developmentally down-regulated gene 4-like [Source:MGI Symbol;Acc:MGI:1933754]	-	406	467	390	329	402	444	544	456	429	547	508	489	1.76544932589446	2.12961947055497	1.72915700139818	1.69431049823497	2.08285003958574	2.1212029508161	2.1810468477013	2.33274920170789	1.95558511016121	2.56729250195825	2.57881467017768
ENSMUSG00000068392	25.2667101337992	26.936122448352	16.6610394989708	13.0650256844633	11.9388640719124	10.1678906403369	23.5850784803354	41.734205019416	20.6431640988759	52.4280341213896	35.3405693269076	31.8100450144649	17.3392754129724	34.2568493435649	-0.969301931306556	0.00300060896493217	0.0937181772950074	Rnase13	14	52158819	52160230	-	1412	protein_coding	ribonuclease, RNase A family, 13 (non-active) [Source:MGI Symbol;Acc:MGI:3528592]	-	28	28	18	12	11	10	28	39	21	53	33	31	1.67283954881081	1.75432556733878	1.0965018248134	0.849073688809556	0.783053920284547	0.656396543874774	1.54237919678927	2.7411629112808	1.31524226886374	3.41767631649516	2.30163998105071
ENSMUSG00000105006	11.7309725621211	9.6200437315543	4.62806652749189	14.1537778248352	8.68281023411813	14.2350468964716	15.1618361659299	19.261940778192	15.7281250277149	21.7625802013315	29.9859376107095	23.6010011397643	10.5084529627654	20.9169034872737	-0.993524121642531	0.00300446003177333	0.0937181772950074	Gm9484	5	97144065	97145223	-	1159	lncRNA	predicted gene 9484 [Source:MGI Symbol;Acc:MGI:3779894]	-	13	10	5	13	8	14	18	18	16	22	28	23	0.946217267286186	0.763314341514348	0.37107194339865	1.12062098301612	0.693809481805181	1.11955538216709	1.20797207153938	1.54132423072748	1.22083706553966	1.72833928232871	2.37920982798183
ENSMUSG00000074415	113.700195602096	106.782485420253	74.0490644398702	68.5913848434322	115.047235602065	92.5278048270654	144.037443576334	138.043908910376	98.3007814232184	142.445979499625	154.213393426506	123.135658120509	95.1163617891304	133.362860826095	-0.486576570420243	0.00301691339016937	0.0939137936681615	Mir100hg	9	41238373	41628290	+	25185	lncRNA	Mir100 Mirlet7a-2 Mir125b-1 cluster host gene [Source:MGI Symbol;Acc:MGI:1920394]	-	126	111	80	63	106	91	171	129	100	144	144	120	0.422045761093663	0.389913149579032	0.273224463703973	0.249917937468542	0.423055737927803	0.334888642904735	0.528107067448258	0.508338135707534	0.35113911032372	0.520607347200773	0.563091130563623
ENSMUSG00000040213	168.745528393588	165.464752182734	127.734636158776	136.094017546492	164.973394448244	166.753406501524	197.103870157089	196.899839065963	165.145312791007	181.02509894744	213.114342304685	218.565793163904	154.960955871893	195.309042738348	-0.332858440362218	0.00312786368628302	0.0966480199951399	Kyat3	3	142406812	142452631	+	9518	protein_coding	kynurenine aminotransferase 3 [Source:MGI Symbol;Acc:MGI:2677849]	-	187	172	138	125	152	164	234	184	168	183	199	213	1.65739818474095	1.59870968010299	1.24711050159838	1.31208855217208	1.60520893032485	1.59697872317707	1.91222055073375	1.91856739364024	1.56093472043337	1.75063313895238	2.05904351880481
ENSMUSG00000020782	142.57643575501	176.046800287444	157.354261934724	186.176616003602	140.010315025155	114.897164235806	246.800999812081	200.110162528995	150.400195577524	209.712136485559	208.830636931727	211.382879773541	152.843598873623	204.539501851571	-0.421824720645045	0.00313673562817175	0.0966480199951399	Llgl2	11	115714875	115746606	+	4844	protein_coding	LLGL2 scribble cell polarity complex component [Source:MGI Symbol;Acc:MGI:1918843]	-	158	183	170	171	129	113	293	187	153	212	195	206	2.75159115829227	3.34221060883915	3.01867485581486	3.52688102653532	2.67682053659616	2.16209758370114	4.70469322710621	3.83126691093517	2.79324130781573	3.98493720800261	3.96450186661727
ENSMUSG00000020743	376.293504492653	386.725758008483	393.38565483681	406.104548358733	391.811811814581	384.346266204733	449.801139589254	432.323559688309	526.89218842845	487.679638148021	463.711106622757	388.903453563941	389.777923952666	458.218514340122	-0.234267413247217	0.00315426259493909	0.0966480199951399	Mif4gd	11	115498744	115503795	-	2010	protein_coding	MIF4G domain containing [Source:MGI Symbol;Acc:MGI:1916924]	-	417	402	425	373	361	378	534	404	536	493	433	379	17.5013258297442	17.6936264363026	18.1871405492129	18.5400801877057	18.0528105334456	17.4299734199774	20.6639348509716	19.9475813294337	23.582502649341	22.3326684195376	21.2153396329637
ENSMUSG00000037705	5.41429502867126	3.84801749262172	4.62806652749189	6.53251284223164	4.34140511705906	9.15110157630317	13.4771877030488	7.49075474707467	15.7281250277149	9.89208190969616	20.3476005215528	12.3135658120509	5.65256643072979	13.2082192868564	-1.22927716142465	0.00315500030870624	0.0966480199951399	Tecta	9	42240915	42311225	-	7411	protein_coding	tectorin alpha [Source:MGI Symbol;Acc:MGI:109575]	-	6	4	5	6	4	9	16	7	16	10	19	12	0.0682975916953815	0.047749632806106	0.0580316262851215	0.0808859835784033	0.0542521379983946	0.11255548886197	0.167923312902939	0.0937402621020709	0.190925672508496	0.122860687934334	0.252484625277039
ENSMUSG00000039087	584.743863096496	569.506588908015	605.351101795939	561.796104431921	761.916598043866	690.399774478872	702.498409021418	722.3227791822	836.539649911588	953.59669609471	661.832480122087	843.479258125488	628.952338459185	786.711545409582	-0.323421309421433	0.00316513459366476	0.0966480199951399	Rreb1	13	37962376	38135981	+	13994	protein_coding	ras responsive element binding protein 1 [Source:MGI Symbol;Acc:MGI:2443664]	zf-C2H2	648	592	654	516	702	679	834	675	851	964	618	822	3.90628646719187	3.74254210743573	4.01982761310518	3.68389010216957	5.04230279912255	4.49706212410213	4.63545111469358	4.7870376145486	5.37785204942901	6.27227253239405	4.34915369293453
ENSMUSG00000026586	1010.66840535197	886.006027676151	981.15010382828	768.659011102589	999.608528202849	933.412360782923	1000.68118695137	1153.5762310495	1085.24062691233	1128.68654589633	1126.61451308808	1025.10435385324	929.91740615746	1086.65057629181	-0.223626754433713	0.00317766808935206	0.0967373866640222	Prrx1	1	163072688	163141279	-	11066	protein_coding	paired related homeobox 1 [Source:MGI Symbol;Acc:MGI:97712]	Homeobox	1120	921	1060	706	921	918	1188	1078	1104	1141	1052	999	8.53804244684934	7.3630173268727	8.23923233947185	6.37401188558769	8.36570688876559	7.68870145052579	8.35013696370265	9.66791963632034	8.82266048872871	9.38825191576923	9.36231445271149
ENSMUSG00000022253	793.19422170034	854.259883362022	726.606444816226	635.831249977213	798.818541538868	760.558219897197	875.174876466731	904.241108754014	796.236329528069	926.88807493853	912.429244440159	927.621957841169	761.544760215311	890.431931994779	-0.224732684765414	0.00320751781632067	0.0968695887628773	Nadk2	15	9071340	9110979	+	5117	protein_coding	NAD kinase 2, mitochondrial [Source:MGI Symbol;Acc:MGI:1915896]	-	879	888	785	584	736	748	1039	845	810	937	852	904	14.4912020179754	15.352687390499	13.1954981506055	11.402399784735	14.4575957447572	13.5483735806817	15.7931207143921	16.3887650314215	13.998798475156	16.6730069007158	16.3976770039474
ENSMUSG00000006732	170.550293403145	196.248892123708	176.79214135019	154.602803932815	158.461286772656	216.576070639175	236.693109034794	221.512318949208	188.737500332579	220.593426586224	242.029353572155	230.879358975955	178.871914703615	223.407511241819	-0.319601688892663	0.00322135275793244	0.0970943844161739	Mettl1	10	126877283	126882234	+	2907	protein_coding	methyltransferase like 1 [Source:MGI Symbol;Acc:MGI:1339986]	-	189	204	191	142	146	213	281	207	192	223	226	225	5.48463492938282	6.20828997765003	5.65144995102964	4.88025085715719	5.04825755306939	6.79102851563817	7.51846379021661	7.0669212278126	5.84086752924855	6.98472942885248	7.65634609910306
ENSMUSG00000001656	110.993048087761	107.744489793408	115.701663187297	71.857641264548	81.4013459448575	68.1248672902569	122.13701355888	138.043908910376	103.215820494379	158.273310555138	129.582087531994	131.34470199521	92.6371759280214	130.43280717433	-0.487954259914275	0.00324575570298208	0.0975264522007769	Hoxc11	15	102862862	102866143	+	2021	protein_coding	homeobox C11 [Source:MGI Symbol;Acc:MGI:96193]	Homeobox	123	112	125	66	75	67	145	129	105	160	121	128	5.1341641598796	4.90273666715955	5.32004431468376	3.26269483785008	3.73017003995023	3.07262437588961	5.58045374903928	6.33473327451472	4.5945623048877	7.20847547377617	5.89626788482264
ENSMUSG00000030161	430.436454779365	427.129941681011	374.873388726843	511.713505974812	478.639914155762	853.086024724262	639.324091663377	810.071620505075	694.003516847922	698.380982824549	673.612669897723	850.662171515851	512.646538340342	727.675842209083	-0.505636077557068	0.00325598472683553	0.0975575226535672	Gabarapl1	6	129510123	129519309	+	2013	protein_coding	gamma-aminobutyric acid (GABA) A receptor-associated protein-like 1 [Source:MGI Symbol;Acc:MGI:1914980]	-	477	444	405	470	441	839	759	757	706	706	629	829	19.9896668844166	19.5130902576213	17.3054460875916	23.3266792035757	22.0205668486576	38.6295072448604	29.326877514595	37.3213239234905	31.0157356006609	31.9338059685362	30.7726587166784
ENSMUSG00000079659	88.4334854682972	106.782485420253	84.2308108003523	77.3014019664077	93.3402100167699	86.4270704428633	122.97933779032	110.221105564099	98.3007814232184	117.715774725384	113.5181923834	131.34470199521	89.4192440191572	115.679982313605	-0.371212446747087	0.00328855179983346	0.0979309280919814	Tmem243	5	9150668	9210986	+	6841	protein_coding	transmembrane protein 243, mitochondrial [Source:MGI Symbol;Acc:MGI:3606159]	-	98	111	91	71	86	85	146	103	100	119	106	128	1.20847435319735	1.43545719516853	1.14417736583284	1.03690171332816	1.26360850550814	1.15159645075063	1.65997325044637	1.49424761399044	1.29271137165661	1.58386122548576	1.5259644799574
ENSMUSG00000044147	175.062205927037	170.274774048511	174.015301433695	194.886633126577	191.021825150599	201.32423467867	244.274027117759	200.110162528995	222.159766016473	207.733720103619	227.0363847668	227.800967522942	184.430829060848	221.519171342765	-0.268557303771626	0.00328955007829657	0.0979309280919814	Arf6	12	69418924	69420557	+	1534	protein_coding	ADP-ribosylation factor 6 [Source:MGI Symbol;Acc:MGI:99435]	-	194	177	188	179	176	198	290	187	226	210	212	222	10.6685973162285	10.2078614055592	10.5415394903545	11.6580658789243	11.5324342679716	11.9630195665146	14.7041682226967	12.0982118100195	13.0287946514449	12.4647534054162	13.6103298662172
ENSMUSG00000087259	73.092982887062	96.200437315543	82.3795841893556	76.2126498260358	71.6331844314746	145.400836156817	148.249064733537	87.7488413228747	122.875976779023	186.960348093257	178.844699321017	126.214049573522	90.819945801048	141.815496637205	-0.643509180444164	0.00329308446651353	0.0979309280919814	2610035D17Rik	11	112934701	113092720	-	7307	lncRNA	RIKEN cDNA 2610035D17 gene [Source:MGI Symbol;Acc:MGI:1919636]	-	81	100	89	70	66	143	176	82	125	189	167	123	0.935140495789705	1.21073124649669	1.04766503444681	0.957100992221347	0.907901028144339	1.81383556251565	1.87344688533742	1.11372939373111	1.51283674789635	2.35511681285309	2.25079278106789
ENSMUSG00000042396	172.355058412702	200.096909616329	191.601954238164	176.377846740254	186.68042003354	211.492125319007	230.796839414711	229.003073696283	216.26171913108	234.442341259799	232.391016482998	215.487401710891	189.767385726666	226.397065282627	-0.254901546455252	0.00330143179221704	0.0979309280919814	Rbm7	9	48400001	48406599	-	4941	protein_coding	RNA binding motif protein 7 [Source:MGI Symbol;Acc:MGI:1914260]	-	191	208	207	162	172	208	274	214	220	237	217	210	3.26098999333482	3.72422009588235	3.60352087256022	3.2756613349702	3.49902683107921	3.90166037947471	4.31323909769138	4.29837059131546	3.93757633792883	4.36740279928517	4.32516848358425
ENSMUSG00000060376	520.67470525722	570.46859328117	528.525197439573	468.163420359934	636.015849649153	507.377742952809	569.411180453812	687.009221088848	586.855665096614	643.97453232122	670.399890868004	760.362688894144	538.53758482331	653.002196453774	-0.277285065264193	0.00330210769888083	0.0979309280919814	Bckdha	7	25329371	25358406	-	1899	protein_coding	branched chain ketoacid dehydrogenase E1, alpha polypeptide [Source:MGI Symbol;Acc:MGI:107701]	-	577	593	571	430	586	499	676	642	597	651	626	741	25.6319590868378	27.6259096280343	25.8632259452185	22.6225899990175	31.0174671534723	24.3543511351047	27.6878705312141	33.5517363217846	27.8016470806805	31.2137379379231	32.4644102786235
ENSMUSG00000039568	695.736911184257	703.22519677662	625.714594516903	730.552686189572	547.017044749442	702.601243247277	787.573156396914	861.436795913587	719.561720017958	799.280218303449	729.300839746184	847.583780062838	667.474612777345	790.789418406822	-0.244165298825403	0.00331362415625459	0.0979309280919814	Ubald1	16	4692642	4698179	-	5538	protein_coding	UBA-like domain containing 1 [Source:MGI Symbol;Acc:MGI:1916255]	-	771	731	676	671	504	691	935	805	732	808	681	826	11.7444417820512	11.677537852056	10.4994196642018	12.1051005870048	9.14768633675855	11.5644791745443	13.1318672495558	14.4260643698847	11.6890519632433	13.2845903050078	12.1102277370613
ENSMUSG00000028691	1808.3745395762	1729.68386293346	1584.64997901322	1588.48937280266	1560.73513958273	1722.44067447306	1900.28346612988	1893.02073536787	1671.11328419471	1911.1502249533	1925.52556514484	1976.32731283417	1665.72892806356	1879.57009810413	-0.1737311718348	0.00331590274250794	0.0979309280919814	Prdx1	4	116542741	116558019	+	3043	protein_coding	peroxiredoxin 1 [Source:MGI Symbol;Acc:MGI:99523]	-	2004	1798	1712	1459	1438	1694	2256	1769	1700	1932	1798	1926	55.5554561242832	52.2726591069208	48.3919762515379	47.9018375207054	47.499672296038	51.5955725401676	57.664026862057	57.6940221977191	49.4046843212452	57.8089293000188	58.1896687333274
ENSMUSG00000023826	108.285900573425	122.17455539074	89.7844906333426	95.8101883527307	88.9988048997108	122.014687684042	119.610040864558	131.623261984312	141.553125249434	141.456771308655	151.000614396787	126.214049573522	104.511437922332	135.242977229545	-0.368529389765555	0.00340378773660095	0.0990554396680173	Prkn	17	11059271	12282248	+	10219	protein_coding	parkin RBR E3 ubiquitin protein ligase [Source:MGI Symbol;Acc:MGI:1355296]	-	120	127	97	88	82	120	142	123	144	143	141	123	0.990612490565558	1.09946695244663	0.81645994897165	0.860345926515316	0.806564555384587	1.08836315093592	1.08080605620146	1.19454261865054	1.24616414821843	1.27414071664775	1.35884169152336
ENSMUSG00000029385	264.398073900113	282.829285707696	264.725405372536	317.915624988606	323.4346812209	278.60020354523	388.311470694093	346.714934007456	336.188672467407	306.654539200581	374.824220133868	322.204972081999	288.65054578918	345.816468097567	-0.263863437073019	0.00354354634389853	0.102338426825404	Ccng2	5	93415116	93424090	+	5458	protein_coding	cyclin G2 [Source:MGI Symbol;Acc:MGI:1095734]	-	293	294	286	292	298	274	461	324	342	310	350	314	4.52861125723587	4.76541422890524	4.50717117501371	5.34500546889788	5.48802918754207	4.65283887993081	6.56954388920871	5.89137158326067	5.54132642868814	5.17151654575337	6.31528075904851
ENSMUSG00000105168	0.902382504778543	0.96200437315543	0	2.17750428074388	0	0	2.52697269432165	6.420646926064	0.983007814232184	10.8812901006658	4.28370537295849	5.13065242168788	0.673648526446309	5.03771255498833	-2.91707288157593	0.00359532206822094	1	Gm30735	3	53632831	53640484	+	1224	lncRNA	predicted gene, 30735 [Source:MGI Symbol;Acc:MGI:5589894]	-	1	1	0	2	0	0	3	6	1	11	4	5	0.0689206770226678	0.0722778857692098	0	0.163247827968286	0	0	0.190637204645172	0.486490954088549	0.0722503144894027	0.818278279501215	0.321837557263182
ENSMUSG00000027285	188.597943498716	177.970809033755	172.164074822698	124.117744002401	199.704635384717	182.00524246203	229.95451518327	217.231887665165	194.635547217972	205.75530372168	239.887500885676	231.905489460292	174.093408200719	219.895040689009	-0.335425011517469	0.0036296445181965	0.104427897492278	Haus2	2	120439864	120452041	+	3218	protein_coding	HAUS augmin-like complex, subunit 2 [Source:MGI Symbol;Acc:MGI:1913546]	-	209	185	186	114	184	179	273	203	198	208	224	226	5.47887256470813	5.08595539266	4.97162604886393	3.53930219443486	5.74732111761364	5.15546655286704	6.59848800565502	6.26058526746892	5.44127042173267	5.88527893482042	6.85519997670837
ENSMUSG00000042406	1573.75508833378	1887.45258013095	1614.26960478917	1434.97532101022	1523.83319608773	1785.48159644315	1842.16309416048	1776.37898287771	1674.06230763741	2226.7076378726	2168.62584506024	2257.48706554267	1636.62789779917	1990.90415552518	-0.282384933247678	0.00370915958799441	0.106229750052018	Atf4	15	80139385	80141742	+	2358	protein_coding	activating transcription factor 4 [Source:MGI Symbol;Acc:MGI:88096]	TF_bZIP	1744	1962	1744	1318	1404	1756	2187	1660	1703	2251	2025	2200	62.3926788509329	73.6108886090451	63.6171530876945	55.843218831411	59.8490121890763	69.021070883557	72.1394466310723	69.8665380375514	63.869278008632	86.920346763839	84.5744878533208
ENSMUSG00000062110	127.235933173775	111.59250728603	105.519916826815	105.608957616078	125.900748394713	145.400836156817	155.829982816502	150.885202762504	139.58710962097	148.381228645442	154.213393426506	152.893442166299	120.209816575705	150.298393239704	-0.322834919425266	0.00372024402788976	0.106229750052018	Scfd2	5	74365477	74692420	-	8196	protein_coding	Sec1 family domain containing 2 [Source:MGI Symbol;Acc:MGI:2443446]	-	141	116	114	97	116	143	185	141	142	150	144	149	1.45126965877014	1.2521111924177	1.19639462160786	1.18241142746576	1.42262265086347	1.61709327175474	1.75564863428716	1.7073481946563	1.53217211576063	1.66639926479018	1.73028918048375
ENSMUSG00000089679	44.2167427341486	28.8601311946629	29.6196257759481	38.1063249130179	39.0726460535316	41.6883516253811	66.5436142838034	49.2249597664907	24.5751953558046	96.9424027150223	63.1846542511378	96.4562655277322	36.927303716115	66.1545153166652	-0.84197121387913	0.00376987113001306	0.107444863669847	Gm16299	19	53807785	53813559	-	2766	lncRNA	predicted gene 16299 [Source:MGI Symbol;Acc:MGI:3826539]	-	49	30	32	35	36	41	79	46	25	98	59	94	1.49442752173229	0.959524210211636	0.995106018566098	1.26419684565462	1.30822970077907	1.37382894858996	2.22148169924916	1.6504812412028	0.799298490012915	3.22599474734535	2.10067073710393
ENSMUSG00000022758	344.710116825404	284.753294454007	282.312058177005	326.625642111582	293.044845401487	276.566625417162	340.298989501982	429.113236225277	320.460547439692	398.650900960755	384.462557223025	332.466276925375	301.335430397775	367.575418046018	-0.285230035304454	0.00379692303797501	0.108013216984791	P2rx6	16	17379749	17395664	+	3995	protein_coding	purinergic receptor P2X, ligand-gated ion channel, 6 [Source:MGI Symbol;Acc:MGI:1337113]	-	382	296	305	300	270	272	404	401	326	403	359	324	8.06635872694236	6.55483532558894	6.56681234701906	7.50245337045741	6.79329790805054	6.31034498690166	7.86560994144506	9.9616786003153	7.21642290083089	9.18497584449023	8.84984806397736
ENSMUSG00000028608	312.224346653376	334.77752185809	304.526777508966	300.495590742655	306.069060752664	351.809016155655	367.25336490808	344.574718365435	389.271094435945	403.596941915603	357.689398642034	357.093408549476	318.317052278568	369.913154469429	-0.217154248662969	0.00384163241435975	0.109080818703811	Czib	4	107747010	107756581	+	5633	protein_coding	CXXC motif containing zinc binding protein [Source:MGI Symbol;Acc:MGI:1921348]	-	346	348	329	276	282	346	436	322	396	408	334	348	5.18164076012922	5.46545535223974	5.02374627407359	4.89517435075078	5.03202785847332	5.69294948168132	6.02025049883195	5.67310807601076	6.21693883086658	6.59492966055018	5.83935482026029
ENSMUSG00000038370	467.434137475285	436.749985412565	462.806652749189	433.323351868032	670.747090585625	592.788024331639	602.261825479993	909.591647859067	912.231251607466	578.686791717225	707.882312881391	526.404938465177	510.641540403723	706.176461335053	-0.467864426384187	0.00385238870218802	0.109182158162198	Pcp4l1	1	171000831	171023837	-	1577	protein_coding	Purkinje cell protein 4-like 1 [Source:MGI Symbol;Acc:MGI:1913675]	-	518	454	500	398	618	583	715	850	928	585	661	513	27.7095210488498	25.468948643251	27.2715524666478	25.2144914046945	39.3904063932104	34.2639828364958	35.264860709632	53.4924105510174	52.0400185286663	33.7764442989595	41.2788810129326
ENSMUSG00000118038	25.2667101337992	28.8601311946629	30.5452390814464	23.9525470881827	28.2191332608839	34.5708281771453	32.8506450261814	51.365175408512	34.4052734981264	46.4927849755719	47.1207591025434	48.2281327638661	28.5690981560201	43.4104617958002	-0.596486816974956	0.00393287441004798	0.110637583635257	Gm9895	19	29044636	29075918	+	2851	lncRNA	predicted gene 9895 [Source:MGI Symbol;Acc:MGI:3642802]	-	28	30	33	22	26	34	39	48	35	47	44	47	0.828498576962774	0.930916859153064	0.995607760025827	0.770946599707122	0.916663228898514	1.1053063934879	1.06398428632549	1.67089422042619	1.0856553745093	1.50103354048487	1.51989507926744
ENSMUSG00000009013	117.309725621211	124.098564137051	190.676340932666	240.614223022199	166.058745727509	206.408179998838	361.357095287996	226.862858054261	295.885352083887	277.967501662462	216.327121334404	182.651226212089	174.194296573245	260.175192439183	-0.581871811834733	0.00395017925645807	0.110918989066274	Dynll1	5	115435169	115439058	-	3890	protein_coding	dynein light chain LC8-type 1 [Source:MGI Symbol;Acc:MGI:1861457]	-	130	129	206	221	153	203	429	212	301	281	202	178	2.81919232078326	2.93377610576225	4.55500826602577	5.67598849058268	3.95344325128751	4.83668071336991	8.57779208315007	5.40867886437572	6.84286628931714	6.57728218192956	5.1139905114529
ENSMUSG00000081058	17.1452675907923	15.3920699704869	13.8841995824757	22.8637949478107	17.3656204682363	15.2518359605053	42.958535803468	19.261940778192	23.5921875415724	29.6762457290885	37.4824220133868	23.6010011397643	16.9837980867179	29.4287221675787	-0.805013825387619	0.00399372361630924	0.111934788663014	H3c15	3	96145424	96146443	-	1020	protein_coding	H3 clustered histone 15 [Source:MGI Symbol;Acc:MGI:2448357]	-	19	16	15	21	16	15	51	18	24	30	35	23	1.57139143611683	1.38773540676883	1.26491877176187	2.05692263240041	1.57671605767099	1.36298811757527	3.88899897476151	1.75136743471878	2.0808090572948	2.67800164200398	3.37929435126341
ENSMUSG00000035189	9.02382504778543	2.88601311946629	10.1817463604821	8.71001712297552	8.68281023411813	15.2518359605053	18.5311330916921	11.7711860311173	16.7111328419471	26.7086211561796	20.3476005215528	18.4703487180764	9.12270797422213	18.7566703934276	-1.04416461790932	0.00400183707342566	0.111955629801859	Ano4	10	88784856	89180624	-	7265	protein_coding	anoctamin 4 [Source:MGI Symbol;Acc:MGI:2443344]	-	10	3	11	8	8	15	22	11	17	27	19	18	0.116116873607358	0.0365319196895442	0.130235270650775	0.110015329075393	0.11068481616135	0.191362406046355	0.235534693585006	0.150266441978624	0.206935243481829	0.338390296952464	0.257558645275724
ENSMUSG00000075033	15.3405025812352	13.468061224176	10.1817463604821	43.5500856148776	8.68281023411813	33.5540391131116	19.3734573231326	43.8744206614373	59.9634766681632	57.3740750762377	48.1916854457831	47.2020022795285	20.7962075213335	45.9965195757137	-1.14956895828569	0.00406361152680134	0.112852509513051	Nxpe3	16	55660316	55715648	-	6436	protein_coding	neurexophilin and PC-esterase domain family, member 3 [Source:MGI Symbol;Acc:MGI:2686598]	-	17	14	11	40	8	33	23	41	61	58	45	46	0.222824960765642	0.192441555397946	0.14701044768146	0.620930209549976	0.124941763426384	0.475224570515677	0.277958285952501	0.632226591049817	0.838175494256799	0.820543697643232	0.688580354803296
ENSMUSG00000031816	162.428850860138	172.198782794822	173.089688128197	180.732855301742	153.034530376332	198.273867486569	219.004300174543	235.423720622347	178.907422190257	198.830846384893	247.383985288353	207.27835783619	173.293095824633	214.471438749431	-0.306649441698332	0.00407834142344139	0.1130548988385	Mthfsd	8	121818367	121835131	-	10586	protein_coding	methenyltetrahydrofolate synthetase domain containing [Source:MGI Symbol;Acc:MGI:2679252]	-	180	179	187	166	141	195	260	220	182	201	231	202	1.43440426616608	1.49591872855572	1.5194319952507	1.56666099933442	1.33881602714813	1.70727587748423	1.91033390031739	2.06250840917193	1.52040979200597	1.72883650306586	2.14900902821701
ENSMUSG00000009995	748.977478966191	811.931690943183	684.953846068799	681.558839872834	665.320334189302	715.819501079715	843.16655567199	838.964531672363	742.170899745299	778.506846293088	957.408150856223	870.158650718265	718.093615186671	838.395939159538	-0.222404319621039	0.00415457048752372	0.114298753627057	Tafazzin	X	73325518	73333757	+	5364	protein_coding	tafazzin, phospholipid-lysophospholipid transacylase [Source:MGI Symbol;Acc:MGI:109626]	-	830	844	740	626	613	704	1001	784	755	787	894	848	13.0532986951657	13.9200416780755	11.8662775158571	11.6596200351577	11.4869673077387	12.1642369807165	14.514869402447	14.5054841970742	12.4474199526374	13.3590544251943	16.4137154204223
ENSMUSG00000066705	680.396408603022	510.824322145533	766.407816952656	655.428788503908	834.635133754605	799.196204330477	769.042023305222	1113.9822416721	1363.43183834004	857.643501570657	889.939791232127	787.042081486921	707.814779048367	963.513579601178	-0.444924817362914	0.00416083277965656	0.114298753627057	Fxyd6	9	45281483	45307457	+	4107	protein_coding	FXYD domain-containing ion transport regulator 6 [Source:MGI Symbol;Acc:MGI:1890226]	-	754	531	828	602	769	786	913	1041	1387	867	831	767	15.4873672124451	11.4381734084206	17.341121627777	14.6443676092982	18.8206802610782	17.7377620911037	17.2907526854505	25.1553847027174	29.8657150973667	19.2213616759175	19.9266581656259
ENSMUSG00000027244	684.005938622136	696.491166164531	674.772099708317	640.1862585387	655.552172675919	809.364094970814	755.564835602173	780.108601516776	775.593165429193	826.978047650599	776.421598848727	907.099348154417	693.395288446736	803.627599533648	-0.21228006336849	0.00417295496461555	0.114424835500857	Atg13	2	91504963	91540921	-	4368	protein_coding	autophagy related 13 [Source:MGI Symbol;Acc:MGI:1196429]	-	758	724	729	588	604	796	897	729	789	836	725	884	14.6392062216609	14.6636739238588	14.3554380388689	13.4491095195411	13.8991418957467	16.8900688709052	15.9726743606276	16.5634131703829	15.974068157907	17.4266297326742	16.3460764832502
ENSMUSG00000027668	3017.56709597945	2989.90959176708	2888.83912646043	2716.43659022799	3175.73784312871	3240.50674707536	3098.06852323834	3414.71405684504	3229.18066975272	3381.11359673415	3529.7732273178	3525.78434418391	3004.83283243984	3363.10573634533	-0.162220408820294	0.00419191827947325	0.114737712763024	Mfn1	3	32583614	32633388	+	6114	protein_coding	mitofusin 1 [Source:MGI Symbol;Acc:MGI:1914664]	-	3344	3108	3121	2495	2926	3187	3678	3191	3285	3418	3296	3436	46.1393834824489	44.9720240137622	43.9076187591557	40.7703039643269	48.1041524415299	48.3122886634677	46.7901152409972	51.7972027211806	47.5150399920788	50.9021797220422	53.0908793186573
ENSMUSG00000024844	752.587008985305	709.959227388708	764.556590341659	738.173951172175	620.820931739446	788.011524626106	865.066985689445	769.40752330667	818.845509255409	808.183092022176	893.152570261846	868.106389749589	729.0182057089	837.127011714189	-0.198942370722177	0.00422021090881283	0.115031200644404	Banf1	19	5414666	5417196	-	1496	protein_coding	BAF nuclear assembly factor 1 [Source:MGI Symbol;Acc:MGI:1346330]	-	834	738	826	678	572	775	1027	719	833	817	834	846	47.0289637938313	43.6427015708265	47.4919502488774	45.2790111937492	38.4324539057303	48.014354141856	53.3957479556159	47.6982267258636	49.241873429732	49.7256213981193	54.9025614731237
ENSMUSG00000042810	1290.40698183332	1274.65579443094	1066.30652793413	978.788174194374	1212.33737893874	1132.70301733353	1468.17113540088	1360.10704050456	1211.06562713405	1250.35915338559	1569.97801918929	1440.68720000996	1159.19964577751	1383.39469593739	-0.254696497325489	0.00428404226417076	0.116212296491104	Krba1	6	48372520	48396715	+	14064	protein_coding	KRAB-A domain containing 1 [Source:MGI Symbol;Acc:MGI:1925077]	-	1430	1325	1152	899	1117	1114	1743	1271	1232	1264	1466	1404	8.57744876324771	8.33477496732825	7.04555438742447	6.38630517450337	7.98321811516489	7.34137342737212	9.63954097413156	8.96895055033385	7.74681187712994	8.18329056930908	10.2655745760832
ENSMUSG00000040859	700.24882370815	733.047332344438	709.945405317255	568.328617274153	624.07698557724	729.037758912153	784.203859471152	786.52924844284	725.459766903351	780.485262675027	813.904020862114	818.852126501386	677.447487188898	784.905714142645	-0.210888367821303	0.004312143373002	0.116766078394427	Bsdc1	4	129355374	129382291	+	5630	protein_coding	BSD domain containing 1 [Source:MGI Symbol;Acc:MGI:1913466]	-	776	762	767	522	575	717	931	735	738	789	760	798	11.6274446061063	11.9738395599135	11.718135605686	9.26319788882071	10.2658078133219	11.8035255169626	12.862017923634	12.9563860845536	11.5922870483217	12.760225941101	13.2942348698269
ENSMUSG00000013936	1569.24317580989	1105.34302475559	2015.98577937547	2105.64663947933	1461.96817316964	2302.01044097226	1631.58203630034	2160.54769062054	2653.13809061266	2815.28651149953	2827.24554615261	2930.62866326812	1760.03287226036	2503.07142307563	-0.508043700211575	0.00433322323363633	0.116890721084815	Myl2	5	122239014	122251535	+	1950	protein_coding	myosin, light polypeptide 2, regulatory, cardiac, slow [Source:MGI Symbol;Acc:MGI:97272]	-	1739	1149	2178	1934	1347	2264	1937	2019	2699	2846	2640	2856	75.2308421472416	52.1281455777222	96.0715537297537	99.0879154696858	69.4331173165538	107.607562398435	77.2614462985954	102.755870874962	122.402258943407	132.889308147114	133.329872953584
ENSMUSG00000061024	218.376566156407	246.27311952779	250.84120579006	223.194188776248	245.289389113837	276.566625417162	322.61018064173	230.073181517293	326.358594325085	303.686914627672	285.937333644979	323.231102566336	243.423515796918	298.649551220516	-0.296847201147258	0.00433983060310947	0.116890721084815	Rrs1	1	9615633	9617680	+	2048	protein_coding	ribosome biogenesis regulator 1 [Source:MGI Symbol;Acc:MGI:1929721]	-	242	256	271	205	226	272	383	215	332	307	267	315	9.96819135719256	11.0585165226891	11.3817984013807	10.0005236801275	11.0920588871557	12.3094864368516	14.5457676497428	10.4186978741815	14.3360428703269	13.6489165718933	12.8392441911702
ENSMUSG00000032263	340.198204301511	457.914081621985	362.840415755364	419.169574043197	393.98251437311	487.041961672135	496.128972318484	458.006147392565	504.28300870111	468.884682519598	575.087446319678	492.542632482037	410.19112529455	499.155481622245	-0.283909108839776	0.00439407215526224	0.117933480760757	Bckdhb	9	83807198	84006293	+	1805	protein_coding	branched chain ketoacid dehydrogenase E1, beta polypeptide [Source:MGI Symbol;Acc:MGI:88137]	-	377	476	392	385	363	479	589	428	513	474	537	480	17.6195615350449	23.3301002318006	18.6801522327337	21.3099463855333	20.2145044152791	24.5957057981504	25.380835414233	23.5326859741714	25.1339830867977	23.9106229709341	29.2991640357898
ENSMUSG00000115925	25.2667101337992	13.468061224176	31.4708523869448	11.9762735440913	11.9388640719124	37.6211953692464	42.958535803468	24.6124798832453	50.1333985258414	39.5683276387846	41.7661273863453	48.2281327638661	21.9569927883617	41.2111670002585	-0.902890887737689	0.00442860589803017	0.118474015249849	Gm33432	15	84011505	84020460	+	1578	lncRNA	predicted gene, 33432 [Source:MGI Symbol;Acc:MGI:5592591]	-	28	14	34	11	11	37	51	23	51	40	39	47	1.49686276484212	0.7848883716991	1.8532903677525	0.69644130410805	0.700679426769189	2.1731800404432	2.51380161866714	1.44652443382983	2.85814552071386	2.3080369031213	2.43397300911205
ENSMUSG00000027805	2930.03599301593	2710.928323552	2380.67742174183	2435.53853801203	2522.35637301132	2473.84779279396	3205.88602486273	3076.55998540567	2466.36660590855	2945.86199270752	3269.53812591057	3093.78341027779	2575.56407368784	3009.6660241788	-0.224526449345559	0.00448213937724203	0.119662880983627	Pfn2	3	57749316	57755500	-	3541	protein_coding	profilin 2 [Source:MGI Symbol;Acc:MGI:97550]	-	3247	2818	2572	2237	2324	2433	3806	2875	2509	2978	3053	3015	77.35480837903	70.404743430529	62.4764850341892	63.115916236378	65.9696039322918	63.6820689421413	83.6008477714901	80.5780696337006	62.6607940700332	76.5752675109253	84.910036450521
ENSMUSG00000024732	228.302773708971	242.425102035168	217.519126792119	228.637949478107	235.521227600454	256.230844136489	310.817641401563	326.382885408253	234.938867601492	281.92433442634	248.454911631593	319.126580628986	234.772837291885	286.940870183038	-0.290342203065301	0.00451833814050229	0.119773659980528	Ccdc86	19	10918845	10926630	-	5774	protein_coding	coiled-coil domain containing 86 [Source:MGI Symbol;Acc:MGI:1277220]	-	253	252	235	210	217	252	369	305	239	285	232	311	3.6963636811506	3.86109617418449	3.50076237837802	3.63363540881263	3.77760577810981	4.04505791180633	4.9706983778559	5.24237394585894	3.66051576021335	4.49425630603023	3.95703011174711
ENSMUSG00000028348	1853.49366481513	1816.26425651745	1638.33555073213	1817.12732228077	1570.50330109612	1921.73133102367	1970.19637733945	1850.21642252744	1913.91621431006	2052.60699626195	2224.3140149087	2448.34733562946	1769.57590441088	2076.59956016284	-0.230593245350016	0.00452571133097381	0.119773659980528	Cavin4	4	48663514	48673502	+	2054	protein_coding	caveolae associated 4 [Source:MGI Symbol;Acc:MGI:1915266]	-	2054	1888	1770	1669	1447	1890	2339	1729	1947	2075	2077	2386	84.3589086757453	81.3183220831043	74.1215303647802	81.181062524825	70.8111702214861	85.2829760811943	88.5722356569345	83.5409656096867	83.827530413097	91.9829677913245	99.5850640551618
ENSMUSG00000030621	980.889782694277	1017.80062679845	1052.42232835165	1014.71699482665	1009.37668971623	1104.23292354058	1127.8721458989	1178.18871093274	1078.35957221271	1097.0318837853	1267.97679039571	1151.31840342676	1029.90655765464	1150.12458444202	-0.158732623955702	0.00457607599849456	0.120731129555993	Me3	7	89281600	89503567	+	14624	protein_coding	malic enzyme 3, NADP(+)-dependent, mitochondrial [Source:MGI Symbol;Acc:MGI:1916679]	-	1087	1058	1137	932	930	1086	1339	1101	1097	1109	1184	1122	6.27038660630027	6.4003886657577	6.68753143856268	6.3672011151438	6.39220139969699	6.88279174690223	7.12167618600337	7.47181443189992	6.63378831193426	6.90486391639783	7.97340223924232
ENSMUSG00000027332	2573.59490362841	2506.98339644305	2265.90137186003	1662.52451834795	2513.6735627772	2558.24128510875	2922.86508309871	3198.55227700088	2886.11094258569	2560.07079822937	2886.14649503079	2768.50004674278	2346.81983969423	2870.37427378137	-0.290313771809043	0.00465191581542857	0.121630384082918	Ivd	2	118692435	118713390	+	5505	protein_coding	isovaleryl coenzyme A dehydrogenase [Source:MGI Symbol;Acc:MGI:1929242]	-	2852	2606	2448	1527	2316	2516	3470	2989	2936	2588	2695	2698	43.704197555536	41.879737050867	38.2494892684047	27.7128089344659	42.2877824404783	42.3598385212928	49.0275256763758	53.8856999457252	47.1650052986821	42.8052171631633	48.2124937962267
ENSMUSG00000034928	411.486422179016	372.295692411151	436.889480195234	460.54215537733	453.676834732672	471.79012571163	475.07086653247	522.212616653205	561.297461926577	587.589665435952	491.555191546987	456.628065530221	434.446785101172	515.725644604235	-0.248250547435887	0.00472368029084467	0.122975760812379	Rnf44	13	54827212	54841720	-	5202	protein_coding	ring finger protein 44 [Source:MGI Symbol;Acc:MGI:2145310]	-	456	387	472	423	418	464	564	488	571	594	459	445	7.39478322878506	6.58153924533746	7.8044661473412	8.12398014477471	8.07680529542247	8.26701289614279	8.43289281724526	9.31010139589066	9.70704225257622	10.3969475513096	8.6896140461059
ENSMUSG00000020385	675.884496079129	564.696567042238	555.367983299026	428.968343306544	536.163531956794	687.349407286771	657.012900523629	616.382104902144	698.918555919082	746.85218418206	806.407536459437	823.982778923074	574.73838816175	724.926010151571	-0.333858708718072	0.00473575275329089	0.122975760812379	Clk4	11	51152557	51172593	+	5797	protein_coding	CDC like kinase 4 [Source:MGI Symbol;Acc:MGI:1098551]	-	749	587	600	394	494	676	780	576	711	755	753	803	10.8995726406992	8.95821866319614	8.902654112107	6.79034367126736	8.56559089981087	10.8079761581335	10.4654793869725	9.86107177319662	10.8464460391246	11.8585996464106	12.7923350473465
ENSMUSG00000028907	248.155188814099	268.399220110365	262.874178761539	243.880479443314	212.728850735894	301.986352018005	320.925532178849	294.279650777933	289.004297384262	327.427911210943	344.838282523159	282.185883192833	256.337378313869	309.77692621133	-0.272294019676211	0.00476673076729984	0.123358444780327	Utp11	4	124571953	124587393	-	4711	protein_coding	UTP11 small subunit processome component [Source:MGI Symbol;Acc:MGI:1914455]	-	275	279	284	224	196	297	381	275	294	331	322	275	4.92436847502228	5.23935658642371	5.18533460417432	4.7504390236715	4.18192891967714	5.84311356878584	6.290420757309	5.79328009432553	5.51893635552929	6.39741678605662	6.73133054388788
ENSMUSG00000020719	6976.31914444292	7485.3560275224	6877.30685985294	6439.96891030002	6705.30020329772	7620.83403493247	8147.80229072444	7442.59989512919	7842.43634194436	7872.1187837362	7482.56236021525	7756.52033110774	7017.51419672475	7757.3400004762	-0.144622876212599	0.00481424257406681	0.124164955760015	Ddx5	11	106671181	106680011	-	5775	protein_coding	DEAD box helicase 5 [Source:MGI Symbol;Acc:MGI:105037]	-	7731	7781	7430	5915	6178	7495	9673	6955	7978	7958	6987	7559	112.931380601245	119.198361299455	110.664512596531	102.329674855175	107.52998744997	120.287536623967	130.279782105171	119.522613935916	122.169614374313	125.470521260658	119.150784044146
ENSMUSG00000063889	107.383518068647	89.466406703455	114.776049881799	82.7451626682674	95.5109125752994	120.997898620009	108.659825855831	149.815094941493	134.672070549809	145.413604072534	133.865792904953	123.135658120509	101.813324752913	132.593674407521	-0.37588357252618	0.00482422357743208	0.124211492143679	Crem	18	3266048	3337748	-	5895	protein_coding	cAMP responsive element modulator [Source:MGI Symbol;Acc:MGI:88495]	TF_bZIP	119	93	124	76	88	119	129	140	137	147	125	120	1.70291944570207	1.39568045680758	1.80929517955828	1.28803782433604	1.50048805488282	1.87095841347227	1.70205553093888	2.3569434518692	2.05521810620847	2.27050928019268	2.08825895934126
ENSMUSG00000038437	1324.6975170149	1246.75766760944	1379.16382519258	1265.12998711219	1427.23693223317	1359.44697861304	1276.12121063243	1490.66019466786	1677.99433889434	1706.38412942259	1572.11987187577	1543.30024844371	1333.73881796255	1544.42999898945	-0.21118696821047	0.00486471945084155	0.125042221958941	Mllt6	11	97554240	97576289	+	7451	protein_coding	myeloid/lymphoid or mixed-lineage leukemia; translocated to, 6 [Source:MGI Symbol;Acc:MGI:1935145]	-	1468	1296	1490	1162	1315	1337	1515	1393	1707	1725	1468	1504	16.6204372481538	15.3878270443217	17.2005864924054	15.5808231610091	17.7396427338117	16.6309794252413	15.814879738998	18.5541682197357	20.260031550677	21.0796935047018	19.4030338777452
ENSMUSG00000000976	267.105221414449	285.715298827163	296.196257759481	295.051830040796	286.532737725898	322.322133298678	343.668286427744	338.154071439371	319.47753962546	343.255242266457	351.263840582597	324.257233050674	292.153913177744	336.679368898717	-0.205678093723046	0.00488602801601737	0.125377789850203	Heatr6	11	83644522	83674580	+	6419	protein_coding	HEAT repeat containing 6 [Source:MGI Symbol;Acc:MGI:1919790]	-	296	297	320	271	264	317	408	316	325	347	328	316	3.89005093753242	4.09332220874113	4.28799384227111	4.21794341240009	4.13399770222819	4.57712601066403	4.94379679608256	4.88567578506998	4.47751598440324	4.92211611970134	5.0322779167146
ENSMUSG00000017765	259.88616137622	245.311115154635	290.64257792649	290.696821479308	287.618089005163	409.765992805575	293.971156772752	324.242669766232	444.319532032947	506.474593776443	386.604409909504	464.837109404922	297.320126291232	403.408245277133	-0.440283038965554	0.00495867725471241	0.126680270245898	Slc12a4	8	106670222	106692729	-	4279	protein_coding	solute carrier family 12, member 4 [Source:MGI Symbol;Acc:MGI:1309465]	-	288	255	314	267	265	403	349	303	452	512	361	453	5.67781390479426	5.27211350929792	6.31188259281594	6.23401450837341	6.22497006293042	8.72898489694615	6.34382165081453	7.0275715947935	9.34151483772682	10.8947540509477	8.30850843669891
ENSMUSG00000090086	154.307408317131	127.946581629672	111.073596659805	140.44902610798	164.973394448244	138.283312708581	173.518791676753	230.073181517293	158.264258091382	150.359645027382	216.327121334404	171.363790884375	139.505553311902	183.317798088598	-0.393440909749142	0.00498696896807416	0.127109136902709	AI480526	5	123271786	123279729	-	6082	lncRNA	expressed sequence AI480526 [Source:MGI Symbol;Acc:MGI:2140910]	-	171	133	120	129	152	136	206	215	161	152	202	167	2.37181410449728	1.93460400857304	1.69709588582322	2.11905450878663	2.51206487978163	2.07249492129827	2.63444192305449	3.50830207930348	2.34099572090425	2.27555285857885	3.27086864346461
ENSMUSG00000118663	252.667101337992	232.805058303614	199.932473987649	187.265368143974	221.411660970012	260.298000392623	247.643324043522	301.770405525008	263.446094214225	256.20492146113	291.291965361178	303.734623363923	225.729943855978	277.348555661498	-0.294152312838543	0.00502262814585581	0.127803591563979	Spata5l1	2	122461120	122474750	+	4578	protein_coding	spermatogenesis associated 5-like 1 [Source:MGI Symbol;Acc:MGI:3036261]	-	280	242	216	172	204	256	294	282	268	259	272	296	5.1595662798621	4.67655919351815	4.05835013535132	3.75363026720264	4.47907215596575	5.18280846455881	4.99504455473956	6.11333586867759	5.17702384503882	5.1512630973104	5.8512851826407
ENSMUSG00000027257	3248.57701720276	3024.54174920067	2971.21871064979	2953.78455682907	2900.05861819545	2894.7984653039	3252.21385759196	3368.69942054158	3066.00137259018	3236.68920085258	3315.58795866987	3383.15220686099	2998.82985289694	3270.39066951786	-0.124555168891031	0.00504191118986529	0.128079720543886	Pacsin3	2	91086299	91095024	+	4327	protein_coding	protein kinase C and casein kinase substrate in neurons 3 [Source:MGI Symbol;Acc:MGI:1891410]	-	3600	3144	3210	2713	2672	2847	3861	3148	3119	3272	3096	3297	70.1853642784107	64.280981645176	63.8101385486898	62.6414399477957	62.0702133727008	60.9819846568295	69.4033974650067	72.2025881183345	63.7455157412422	68.851935907016	70.4647972382168
ENSMUSG00000003809	595.572453153839	535.836435847575	537.781330494557	513.891010255556	575.236178010326	569.401875858864	568.568856222371	693.429868014912	601.600782310096	632.104034029584	696.102123105755	635.17476980496	554.619880603453	637.830072247946	-0.199660733359313	0.0050705668664767	0.128420403453761	Gcdh	8	85613022	85620550	-	2754	protein_coding	glutaryl-Coenzyme A dehydrogenase [Source:MGI Symbol;Acc:MGI:104541]	-	660	557	581	472	530	560	675	648	612	639	650	619	20.2167319266492	17.8927921659777	18.1461186763863	17.122883289118	19.343970151982	18.8462554528926	19.0637204645172	23.3515657962503	19.6520855411175	21.1264573980314	23.2438235801187
ENSMUSG00000040669	359.14823690186	373.257696784307	377.650228643338	446.388377552495	346.22705808546	440.269664726586	440.535573043407	474.057764707725	447.268555475643	457.014184227962	432.654242668808	502.803937325412	390.490210449008	459.055709574826	-0.234008719410023	0.00507222974605072	0.128420403453761	Phc1	6	122294690	122317520	-	5297	protein_coding	polyhomeotic 1 [Source:MGI Symbol;Acc:MGI:103248]	-	398	388	408	410	319	433	523	443	455	462	404	490	6.33846434830029	6.48020299913668	6.62524191122547	7.73308381986074	6.0533305508423	7.57633040096019	7.67961662752604	8.30001142210503	7.59630831516672	7.94148570749452	7.51120373401993
ENSMUSG00000025579	4645.46513459994	4828.2999488671	4819.66848173005	4792.68692191728	4830.89854400747	5153.08697652272	5495.32328591815	5798.9142820568	4385.19785928977	6230.03318672664	5905.08785662328	6110.60703423027	4845.01766794076	5654.19391747415	-0.222777168750539	0.0051267605156761	0.12936979899275	Gaa	11	119158713	119176280	+	4783	protein_coding	glucosidase, alpha, acid [Source:MGI Symbol;Acc:MGI:95609]	-	5148	5019	5207	4402	4451	5068	6524	5419	4461	6298	5514	5955	90.7965004939864	92.8332752287295	93.6394269350524	91.949313505004	93.5386059500763	98.2058158125148	106.091696890421	112.44074304035	82.4808260913995	119.892504203553	113.533631814604
ENSMUSG00000035900	193.109856022608	216.450983959972	207.337380431636	263.478017970009	224.667714807807	191.156344038333	272.070726755298	275.017709999741	233.95585978726	249.280464124343	266.660659466666	264.741664959095	216.033382871728	260.2878475154	-0.271506415254075	0.00519558561229484	0.130819300331827	Gramd4	15	85941896	86021835	+	5567	protein_coding	GRAM domain containing 4 [Source:MGI Symbol;Acc:MGI:2676308]	-	214	225	224	242	207	188	323	257	238	252	249	258	3.24282494280753	3.5755936304725	3.46097408505062	4.34303149154213	3.73751379127731	3.1299515169898	4.51283157480858	4.58159650457238	3.78074072472371	4.12163069313635	4.40490225222038
ENSMUSG00000020238	690.322616155586	775.375524763277	739.565031093203	806.765336015607	710.905087918422	802.246571522578	881.071146086815	936.344343384334	836.539649911588	785.431303629875	825.68421063775	864.001867812239	754.196694578112	854.845420243767	-0.181265698839301	0.00523932005305207	0.131337476775436	Ncln	10	81322083	81332226	-	3465	protein_coding	nicalin [Source:MGI Symbol;Acc:MGI:1926081]	-	765	806	799	741	655	789	1046	875	851	794	771	842	18.6246941232165	20.5787343544876	19.8342183859642	21.3655365082234	19.0007936170633	21.1044844110096	23.4799014580118	25.0616552106222	21.719382851287	20.8644537741816	21.9133759119404
ENSMUSG00000056216	697.541676193814	634.922886282584	692.358752512786	549.81983088783	644.698659883271	699.550876055176	694.075166707013	724.462994824221	717.595704389494	859.621917952596	779.634377878446	810.643082626685	653.148780302577	764.338874063076	-0.225409320567949	0.00529525045892174	0.132520839738847	Cebpg	7	34745847	34755998	-	5621	protein_coding	CCAAT/enhancer binding protein (C/EBP), gamma [Source:MGI Symbol;Acc:MGI:104982]	TF_bZIP	773	660	748	505	594	688	824	677	730	869	728	790	11.6010383217134	10.3876476142677	11.4461534258843	8.97587150184638	10.6220059266778	11.3442512173352	11.402010870676	11.9530853384204	11.4849850564973	14.0765409205923	12.7548672756457
ENSMUSG00000000959	711.077413765492	748.439402314925	764.556590341659	709.866395522505	636.015849649153	721.920235463917	769.884347536662	780.108601516776	738.23886848837	865.557167098414	920.996655186076	883.498347014653	715.312647842942	826.380664473492	-0.20688135319125	0.00537634493950547	0.133936936568955	Oxa1l	14	54598291	54607130	+	4457	protein_coding	oxidase assembly 1-like [Source:MGI Symbol;Acc:MGI:1916339]	-	788	778	826	652	586	710	914	729	751	875	860	861	14.9147004793555	15.442720851967	15.9407578129506	14.6151674460887	13.2156540552937	14.7644304053251	15.9503929231861	16.2326651847055	14.901104573975	17.8753755552206	19.0026411418844
ENSMUSG00000032599	154.307408317131	138.528629734382	168.461621600705	145.89278680984	164.973394448244	116.930742363874	197.103870157089	179.778113929792	184.805469075651	190.917180857136	157.426172456225	190.860270086789	148.182430545696	183.48184609378	-0.309350928036672	0.00537828525489188	0.133936936568955	Ip6k2	9	108660995	108683536	+	4067	protein_coding	inositol hexaphosphate kinase 2 [Source:MGI Symbol;Acc:MGI:1923750]	-	171	144	182	134	152	115	234	168	188	193	147	186	3.54693223101855	3.13238530468106	3.849184833864	3.29176982444633	3.75667042017012	2.62074430278795	4.47516970786424	4.09958642206116	4.08794304592708	4.32088683915173	3.55960093454941
ENSMUSG00000036181	2669.24744913493	2281.87437312468	1878.99501016171	2249.36192200843	2151.16623550277	1976.63794048148	2597.72792976266	3102.24257310992	2072.18047240144	2542.26505079191	2878.65001062811	3474.47781996703	2201.21382173567	2777.92397611018	-0.335504688907613	0.00540521055856234	0.134387158093487	H1f2	13	23922791	23924350	+	1560	protein_coding	H1.2 linker histone, cluster member [Source:MGI Symbol;Acc:MGI:1931526]	-	2958	2372	2030	2066	1982	1944	3084	2899	2108	2570	2688	3386	159.957469142856	134.516929188813	111.929094393595	132.313620320819	127.706420305688	115.497516178532	153.765036386724	184.428720694969	119.499797078872	150.002425306607	169.692565577289
ENSMUSG00000064179	1267.84741921385	1102.45701163612	2034.49804548543	2023.99022895144	1174.35008416448	1620.76176806969	1313.18347681582	1981.83968451176	2142.95703502616	2704.49519411093	2611.98935116144	2585.84882053069	1537.3174262535	2223.3855936928	-0.532232995919631	0.00542135796261355	0.134568380408599	Tnnt1	7	4507569	4519381	-	2204	protein_coding	troponin T1, skeletal, slow [Source:MGI Symbol;Acc:MGI:1333868]	-	1405	1146	2198	1859	1082	1594	1559	1852	2180	2734	2439	2520	53.776890512442	46.0002175499155	85.7803172879383	84.2687658176692	49.3457041143379	67.0313103630754	55.0176896701742	83.3939085219085	87.4713970772971	112.947513899329	108.982899937595
ENSMUSG00000021255	89.3358679730758	68.3023104940356	86.0820374113491	69.6801369838041	73.8038869900041	106.762851723537	80.0208019868522	97.3798117119707	162.19628934831	122.661815680232	102.808928951004	159.050225072324	82.3278485959676	120.686312125116	-0.54948493849673	0.00548783940699232	0.135301696110958	Esrrb	12	86407891	86568402	+	6047	protein_coding	estrogen related receptor, beta [Source:MGI Symbol;Acc:MGI:1346832]	ESR-like	99	71	93	64	68	105	95	91	165	124	96	155	1.38110335023959	1.03873613112079	1.32286196669788	1.05739886321512	1.13032315363052	1.60934929047253	1.22194444386421	1.49350389808166	2.41304341231681	1.86711673932343	1.56346950259025
ENSMUSG00000106951	120.016873135546	108.706494166564	76.8259043563653	76.2126498260358	88.9988048997108	77.2759688665601	118.767716633118	102.730350817024	77.6576173243425	158.273310555138	208.830636931727	205.226096867515	91.3394492084636	145.247621521477	-0.666626209392792	0.00550203427478782	0.135301696110958	5930430L01Rik	5	148926866	148932033	-	3994	lncRNA	RIKEN cDNA 5930430L01 gene [Source:MGI Symbol;Acc:MGI:2443110]	-	133	113	83	70	82	76	141	96	79	160	195	200	2.80914743462046	2.50297920293214	1.78748160937005	1.75101075367085	2.06366629731475	1.7636260870378	2.74586307181459	2.38543786801956	1.74920290682706	3.64755356347061	4.80822409661844
ENSMUSG00000009471	109.188283078204	118.326537898118	131.43708938077	120.851487581285	169.314799565304	67.1080782262232	184.46900668548	221.512318949208	153.349219020221	220.593426586224	141.36227730763	133.396962963885	119.371045954984	175.780535252108	-0.559587978142823	0.00551020374308427	0.135301696110958	Myod1	7	46025898	46028523	+	1861	protein_coding	myogenic differentiation 1 [Source:MGI Symbol;Acc:MGI:97275]	bHLH	121	123	142	111	156	66	219	207	156	223	132	130	5.48491560976098	5.84716832795598	6.5631680065194	5.95902818352585	8.42581471979473	3.28699122604933	9.15304433608567	11.0389790484961	7.41309191287722	10.9105902470038	6.98531037774016
ENSMUSG00000034460	286.055254014798	221.261005825749	297.121871064979	121.940239721657	231.179822483395	204.374601870771	269.543754060976	301.770405525008	297.851367712352	456.024976036993	360.902177671753	290.394927067534	226.988799163558	329.414601345769	-0.535223881869053	0.00551324796871061	0.135301696110958	Six4	12	73146383	73160230	-	10855	protein_coding	sine oculis-related homeobox 4 [Source:MGI Symbol;Acc:MGI:106034]	Homeobox	317	230	321	112	213	201	320	282	303	461	337	283	2.4635443620646	1.87449750361566	2.54358792722414	1.03082995119836	1.9723475972455	1.71619729074332	2.29291510257703	2.57824519638932	2.46850471076128	3.86688141287612	3.05744196960791
ENSMUSG00000023905	74.8977478966191	48.1002186577715	62.9417047738896	67.5026327030603	48.8408075669145	162.68625024539	107.81750162439	72.7673318287253	111.079883008237	176.079057992592	149.929688053547	263.715534474757	77.4948936406074	146.898166163708	-0.922461118765398	0.00558481897094527	0.136313512703854	Tnfrsf12a	17	23894419	23896442	-	1932	protein_coding	tumor necrosis factor receptor superfamily, member 12a [Source:MGI Symbol;Acc:MGI:1351484]	-	83	50	68	62	45	160	128	68	113	178	140	257	3.62411460667022	2.28954793430416	3.02742463800563	3.20614678283056	2.34120299712404	7.67562666626237	5.1531249355018	3.49306548401467	5.17240450189351	8.3888540048696	7.13639800887924
ENSMUSG00000037353	126.333550668996	126.022572883361	113.8504365763	137.182769686864	134.583558628831	161.669461181356	158.356955510823	148.744987120483	178.907422190257	161.240935128047	183.128404693976	159.050225072324	133.273724937618	164.904821619318	-0.309234587777346	0.00561345183928515	0.136313512703854	Letmd1	15	100366904	100377045	+	4847	protein_coding	LETM1 domain containing 1 [Source:MGI Symbol;Acc:MGI:1915864]	-	140	131	123	126	124	159	188	139	182	163	171	155	2.43660969973269	2.39103059950035	2.18274821683851	2.59714596870033	2.57147522919108	3.04036053790464	3.01684261297778	2.84607746939032	3.32062266518986	3.06199403754612	3.47441139289318
ENSMUSG00000020427	125.431168164218	159.692725943801	208.262993737135	128.472752563889	195.363230267658	218.609648767242	299.867426392836	223.652534591229	293.919336455423	274.010668898584	183.128404693976	188.808009118114	172.638753240657	243.897730025027	-0.500245174155667	0.00561664694293668	0.136313512703854	Igfbp3	11	7156086	7163923	-	3130	protein_coding	insulin-like growth factor binding protein 3 [Source:MGI Symbol;Acc:MGI:96438]	-	139	166	225	118	180	215	356	209	299	277	171	184	3.74629019358741	4.69192010930707	6.18314926771776	3.76648726663187	5.7804526395446	6.36641734151769	8.84654079881852	6.62684610815315	8.44788533404908	8.05796149022155	5.3803424988349
ENSMUSG00000015971	353.733941873189	411.737871710524	398.939334669801	363.643214884228	358.165922157373	412.816359997676	425.373736877478	417.34205019416	404.016211649427	471.852307092507	467.994811995715	536.666243308552	383.172774215465	453.874226852973	-0.243288366973548	0.00569457215212529	0.136803068480501	Actr8	14	29700294	29728311	+	9009	protein_coding	ARP8 actin-related protein 8 [Source:MGI Symbol;Acc:MGI:1860775]	-	392	428	431	334	330	406	505	390	411	477	437	523	3.67062850492754	4.20294822662754	4.11502268429313	3.70398068812759	3.68189189291302	4.1768649073169	4.35996111056624	4.29628375039238	4.03446910959006	4.8209380208703	4.77708534047588
ENSMUSG00000105541	16.2428850860138	12.5060568510206	9.25613305498377	11.9762735440913	5.42675639632383	20.3357812806737	25.2697269432165	20.3320485992027	17.6941406561793	36.6007030658758	21.4185268647925	21.5487401710891	12.6239810355178	23.810647716726	-0.912375938744952	0.00569714818459736	0.136803068480501	Gm43136	5	110301353	110301988	-	636	lncRNA	predicted gene 43136 [Source:MGI Symbol;Acc:MGI:5663273]	-	18	13	10	11	5	20	30	19	18	37	20	21	2.38751628327581	1.808310877924	1.35242887546866	1.72796285830582	0.790217363809163	2.91456578601	3.66886695732218	2.96484109755851	2.50285995099138	5.29705356232862	3.09692743781552
ENSMUSG00000041658	18.0476500955709	13.468061224176	21.2891060264627	25.0412992285546	24.9630794230896	19.31899221664	34.5352934890625	34.2434502723413	30.4732422411977	35.6114948749062	24.6313058945113	30.7839145301273	20.354698035749	31.7131168836911	-0.650308080881866	0.00570050308394162	0.136803068480501	Rragb	X	151922977	151954939	+	2258	protein_coding	Ras-related GTP binding B [Source:MGI Symbol;Acc:MGI:3038613]	-	20	14	23	23	23	19	41	32	31	36	23	30	0.74720025399243	0.54851809147085	0.876143914541879	1.01766006487227	1.02385293160323	0.779885140791516	1.41230255062198	1.40647163343226	1.21411245924973	1.45167139495698	1.00314115501252
ENSMUSG00000108322	723.710768832392	972.58642126014	763.630977036161	509.536001694068	665.320334189302	750.39032925686	1335.08390683327	1324.79348241121	1127.50996292431	748.830600563999	1080.56468032878	645.436074648335	730.86247204482	1043.70311795165	-0.513862236447235	0.00573015975584285	0.137095544032082	5430431A17Rik	7	44122960	44135599	+	2323	lncRNA	RIKEN cDNA 5430431A17 gene [Source:MGI Symbol;Acc:MGI:1918618]	-	802	1011	825	468	613	738	1585	1238	1147	757	1009	629	29.1243412647214	38.5024888659102	30.5475433042793	20.1277614702388	26.5243618763281	29.4447678400332	53.0698525613172	52.8903415570259	43.665191356211	29.6712898243213	42.7759936096584
ENSMUSG00000035296	2121.50126873436	1970.18495622232	2040.05172531842	2259.16069127177	1986.19284105452	2161.69355013562	2362.71946919074	2308.22256992001	2014.18301136174	2484.89097571567	2698.73438496385	2524.28099147044	2089.79750545617	2398.83856710374	-0.198899330049219	0.00577646836598402	0.137946972706375	Sgcg	14	61456564	61495939	-	3822	protein_coding	sarcoglycan, gamma (dystrophin-associated glycoprotein) [Source:MGI Symbol;Acc:MGI:1346524]	-	2351	2048	2204	2075	1830	2126	2805	2157	2049	2512	2520	2460	51.8911026417261	47.4052157791047	49.601231334771	54.2408207056323	48.1275868859345	51.5553286712771	57.0834229419468	56.0098486514066	47.4102707304747	59.8437373731752	64.933379685187
ENSMUSG00000027630	436.753132312815	412.69987608368	402.641787891794	312.471864286747	429.799106588847	444.336820982721	440.535573043407	471.917549065704	474.792774274145	478.776764429294	507.619086695582	539.744634761565	406.450431357767	485.564397044949	-0.254780132381214	0.00578449223974462	0.137946972706375	Tbl1xr1	3	22130816	22270758	+	8903	protein_coding	transducin (beta)-like 1X-linked receptor 1 [Source:MGI Symbol;Acc:MGI:2441730]	-	484	429	435	287	396	437	523	441	483	484	474	526	4.58606220364605	4.26292583464776	4.20266171725442	3.22065612666086	4.47087463505606	4.5493153882811	4.56912605593681	4.91594655662386	4.79768706319431	4.94992643163175	5.24324459796483
ENSMUSG00000037791	289.664784033912	260.703185125122	328.592723451924	308.116855725259	349.483111923255	334.523602067082	337.77201680766	371.327413890701	416.795313234446	366.007030658758	393.029967968942	343.753712253088	311.847377054426	371.447575802266	-0.252720174672242	0.00590207849118723	0.140474518646762	Phf12	11	77873580	77921365	+	4909	protein_coding	PHD finger protein 12 [Source:MGI Symbol;Acc:MGI:1924057]	-	321	271	355	283	322	329	401	347	424	370	367	335	5.51623745873177	4.88385899800163	6.22023612758841	5.75959886184463	6.59320408919153	6.21160524880706	6.35358968783608	7.01522136036264	7.638252029426	6.86275425879202	7.36259958357503
ENSMUSG00000071253	491.798465104306	521.406370250243	473.914012415169	406.104548358733	549.187747307972	539.914993001887	587.942313545504	596.050056302941	577.025586954292	549.010545988137	570.803740946719	574.633071229043	497.054356073052	575.910885827773	-0.212335308207977	0.00593926204753522	0.14053478156403	Slc25a16	10	62756412	62782277	+	4799	protein_coding	solute carrier family 25 (mitochondrial carrier, Graves disease autoantigen), member 16 [Source:MGI Symbol;Acc:MGI:1920382]	-	545	542	512	373	506	531	698	557	587	555	533	560	9.5802469740115	9.99160817719941	9.17678932228823	7.76527634450687	10.5982325964413	10.2552146175053	11.3128621978893	11.5188568725096	10.8170418747368	10.5300877234038	10.9379166314879
ENSMUSG00000025466	104.676370554311	104.858476673942	107.371143437812	99.0764447738465	90.0841561789756	125.065054876143	113.713771244474	138.043908910376	128.774023664416	143.435187690594	143.50412999411	126.214049573522	105.188607749172	132.280845179582	-0.326172244362018	0.00595115184883737	0.140597119340107	Fuom	7	139676683	139682354	-	3272	protein_coding	fucose mutarotase [Source:MGI Symbol;Acc:MGI:1916314]	-	116	109	116	91	83	123	135	129	131	145	134	123	2.99071925623058	2.94713521020321	3.04941298033546	2.77860575648221	2.54975514674561	3.48411754749374	3.20913729579954	3.91274326032832	3.54061871225207	4.03500858651577	4.0331990213996
ENSMUSG00000030246	1856.20081232946	1785.48011657648	2198.33160055865	2317.95330685186	2508.24680638087	2700.59175407347	1736.87256523041	3396.52222388786	3949.72539758491	2943.88357632558	2968.60782346024	3235.38941711638	2227.80073279513	3038.50016726756	-0.447712125562893	0.00598601224393201	0.141201105586291	Ldhb	6	142435975	142453683	-	1570	protein_coding	lactate dehydrogenase B [Source:MGI Symbol;Acc:MGI:96763]	-	2057	1856	2375	2129	2311	2656	2062	3174	4018	2976	2772	3153	110.526289901916	104.58398301203	130.11744053474	135.479892328422	147.956473943599	156.793985948429	102.154342496283	200.63754573791	226.324432273214	172.592941493331	173.880837498384
ENSMUSG00000079343	0	0	0	1.08875214037194	0	0	3.3692969257622	1.07010782101067	1.96601562846437	3.95683276387846	2.14185268647925	2.05226096867515	0.18145869006199	2.42606113237835	-3.25826196740788	0.00605675078201543	1	C1s2	6	124601584	124613044	-	2662	protein_coding	complement component 1, s subcomponent 2 [Source:MGI Symbol;Acc:MGI:3644269]	-	0	0	0	1	0	0	4	1	2	4	2	2	0	0	0	0.037531055866488	0	0	0.116874499617175	0.0372818011397686	0.0664420623103147	0.136817514392389	0.0739912039988982
ENSMUSG00000031962	359.14823690186	316.499438768137	296.196257759481	418.080821902825	345.141706806196	287.751305121533	360.514771056555	385.23881556384	377.475000665158	482.733597193172	426.22868460937	492.542632482037	337.136294543338	420.788916928355	-0.320010708503369	0.00609002866085926	0.14281924148365	Cdh15	8	123574705	123594136	+	3251	protein_coding	cadherin 15 [Source:MGI Symbol;Acc:MGI:106672]	-	398	329	320	384	318	283	428	360	384	488	398	480	10.3275440335117	8.95294232166033	8.46651260336458	11.8008445263522	9.83204437992468	8.06808469228496	10.2398742614453	10.9898171849471	10.4456486665798	13.6676109640511	12.0565833355793
ENSMUSG00000028756	12155.9947218718	11851.8938772749	13090.023366358	10669.770975645	12345.8708016367	12710.8800894851	12879.137498726	13305.7206464466	12638.5314675832	13634.2564961342	15728.6952031604	15633.097928883	12137.4056387119	13969.9065401556	-0.202778721932089	0.00626388115760491	0.145496358815254	Pink1	4	138040720	138053618	-	2673	protein_coding	PTEN induced putative kinase 1 [Source:MGI Symbol;Acc:MGI:1916193]	-	13471	12320	14142	9800	11375	12501	15290	12434	12857	13783	14687	15235	425.139864860069	407.754354087631	455.07546815467	366.290749353757	427.746166739797	433.457756502421	444.914286001523	461.654253168706	425.365090576007	469.498872233142	541.118380201441
ENSMUSG00000025509	2108.86791366746	2142.38373901714	2343.65288952189	2585.78633338336	2061.08207932379	3095.10591091854	2388.8315203654	2467.6686352506	2975.56465368082	5770.05137792577	3926.01597431646	5947.45228722059	2389.47981097203	3912.59740812661	-0.71141786915209	0.00631964301556587	0.146567476411391	Pnpla2	7	141035111	141040656	+	3020	protein_coding	patatin-like phospholipase domain containing 2 [Source:MGI Symbol;Acc:MGI:1914103]	-	2337	2227	2532	2375	1899	3044	2836	2306	3027	5833	3666	5796	65.2803872765619	65.2379239629898	72.1154484923416	78.5697741562596	63.2050386876563	93.4197471632912	73.0410668372427	75.7804703927654	88.639365297461	175.863126372686	119.548372313778
ENSMUSG00000106990	28.8762401529134	38.4801749262172	28.6940124704497	15.2425299652072	46.6701050083849	49.8226641376506	72.4398839038873	58.8559301555867	60.9464844823954	67.2661569859339	36.4114956701472	47.2020022795285	34.6309544434705	57.1869922462465	-0.727675748995311	0.00639180181975144	0.147287621957895	Gm42547	6	28211007	28214804	-	3798	TEC	predicted gene 42547 [Source:MGI Symbol;Acc:MGI:5662684]	-	32	40	31	14	43	49	86	55	62	68	34	46	0.710764896688744	0.931733882901663	0.70206655367931	0.368274720914238	1.13801287337825	1.19575471505023	1.76121069947072	1.43718496705464	1.44363661557972	1.63021058354744	0.881621365393929
ENSMUSG00000020955	557.67238795314	431.939963546788	397.088108058804	403.92704407799	389.641109256051	372.144797436329	492.759675392722	565.016929493632	527.875196242682	450.089726891175	567.590961917	523.326547012164	425.40223505485	521.109839491563	-0.290768551097672	0.00639599647318914	0.147287621957895	Ap4s1	12	51737816	51791569	+	1137	protein_coding	adaptor-related protein complex AP-4, sigma 1 [Source:MGI Symbol;Acc:MGI:1337065]	-	618	449	429	371	359	366	585	528	537	455	530	510	45.8520717340463	34.9359642475807	32.4540109145446	32.5996005592395	31.7371309365635	29.8346950485604	40.0187229592873	46.0869952918081	41.7671633334305	36.4368385240119	45.906433629677
ENSMUSG00000046598	262.593308890556	196.248892123708	248.989979179063	248.235488004802	379.872947742668	494.159485120371	245.1163513492	469.777333423683	500.350977444181	488.66884633899	474.420370055153	694.690337896539	305.016683510195	478.837369417958	-0.650648567764085	0.00639917256877169	0.147287621957895	Bdh1	16	31241098	31277719	+	3888	protein_coding	3-hydroxybutyrate dehydrogenase, type 1 [Source:MGI Symbol;Acc:MGI:1919161]	-	291	204	269	228	350	486	291	439	509	494	443	677	6.31389980057662	4.64184644162259	5.95110446838171	5.85878315930627	9.0484766041111	11.5853989993898	5.82149537888683	11.205808612231	11.5774439125334	11.5688568876283	11.2211048321714
ENSMUSG00000026466	2008.70345563704	2024.05720111903	2109.4727232308	1795.35227947333	1944.94949244246	2166.77749545578	2224.57829523449	2299.66170735192	1978.79473004939	2343.43420440702	2330.33572288942	2481.18351112826	2008.21877455974	2276.33136184342	-0.180342480698718	0.00641617587128353	0.147455563783159	Tor1aip1	1	155880345	155912226	-	5406	protein_coding	torsin A interacting protein 1 [Source:MGI Symbol;Acc:MGI:3582693]	-	2226	2104	2279	1649	1792	2131	2641	2149	2013	2369	2176	2418	34.7360212194246	34.4315483000191	36.2610047905069	30.4749813192118	33.3192827281417	36.5349393528666	37.9979515070113	39.4516626541997	32.9297848453964	39.900540188097	39.6406712040387
ENSMUSG00000086536	8.12144254300689	3.84801749262172	5.55367983299026	3.26625642111582	4.34140511705906	9.15110157630317	10.9502150087271	13.9114016731387	14.7451172134828	10.8812901006658	8.56741074591699	15.3919572650636	5.71365049718282	12.4078986678325	-1.10688968635384	0.00656057194530007	0.150540829310315	Gm12264	11	59666112	59671147	-	500	lncRNA	predicted gene 12264 [Source:MGI Symbol;Acc:MGI:3702404]	-	9	4	6	3	4	9	13	13	15	11	8	15	1.51846035616342	0.707745057452103	1.03217371775769	0.599446024299547	0.804125189412204	1.66829745591213	2.02227946687599	2.58034802048566	2.65303154805087	2.00314522821897	1.57571668036054
ENSMUSG00000121115	0	0.96200437315543	0	0	1.08535127926477	0	3.3692969257622	0	1.96601562846437	3.95683276387846	2.14185268647925	10.2613048433758	0.341225942070033	3.61588380799334	-3.34528773842099	0.00667894428354157	1	ENSMUSG00000121115	5	115463000	115465115	-	2116	lncRNA	novel transcript	-	0	1	0	0	1	0	4	0	2	4	2	10	0	0.0418091361916412	0	0	0.0475026695068646	0	0.147032097344481	0	0.0835863751748855	0.172121088521995	0.0930834522897293
ENSMUSG00000084941	9.02382504778543	6.73403061208801	12.9585862769773	8.71001712297552	5.42675639632383	16.268625024539	16.0041603973704	19.261940778192	16.7111328419471	17.8057474374531	23.5603795512717	17.4442182337388	9.85364008011484	18.4645965399955	-0.896467488758197	0.00671183546183131	0.152808855456672	Gm11944	11	3258996	3270722	+	873	lncRNA	predicted gene 11944 [Source:MGI Symbol;Acc:MGI:3702312]	-	10	7	14	8	5	16	19	18	17	18	22	17	0.966310523204414	0.709366466518431	1.37938450253986	0.915534210461316	0.575691000438291	1.69866102167456	1.69280596839562	2.04627122956833	1.72208997009793	1.87736197583784	2.48179889518412
ENSMUSG00000039474	1016.98508288542	903.322106392949	1079.26511421111	1108.34967889863	1125.50927659756	1515.01570541019	1121.13355204737	1506.71181198302	1588.54062779921	1447.21158338855	1382.56590912235	1399.64198063645	1124.74116073264	1407.63424416283	-0.323655272044743	0.00672322277917697	0.152808855456672	Wfs1	5	37123448	37146549	-	3787	protein_coding	wolframin ER transmembrane glycoprotein [Source:MGI Symbol;Acc:MGI:1328355]	-	1127	939	1166	1018	1037	1490	1331	1408	1616	1463	1291	1364	25.1049617315989	21.9359852438449	26.4834643716544	26.8566170555822	27.5243537569467	36.4663205895764	27.3369824948908	36.8988037298025	37.7369860192782	35.1753783143812	33.5729177836258
ENSMUSG00000024785	115.504960611654	105.820481047097	124.957796242281	100.165196914218	75.9745895485336	80.3263360586612	132.244904336166	124.132507237237	110.096875194005	180.03589075647	156.355246112985	121.083397151834	100.458226737074	137.324803464783	-0.44723098670363	0.00672958490557	0.152808855456672	Rcl1	19	29078775	29121329	+	1889	protein_coding	RNA terminal phosphate cyclase-like 1 [Source:MGI Symbol;Acc:MGI:1913275]	-	128	110	135	92	70	79	157	116	112	182	146	118	5.71622038671011	5.15166465853172	6.14714363407833	4.86580503225325	3.72477258197818	3.87611019990171	6.46450861871421	6.09440017869318	5.24333039318329	8.77261734289074	7.61165416002642
ENSMUSG00000029512	1405.00955994019	1290.04786440143	1206.07413706439	1477.43665448472	1595.46638051921	1638.04718215827	1720.86840483304	1810.62243315005	1372.27890866813	1916.09626590815	1724.19141261579	1784.44091226304	1435.3469630947	1721.41638957303	-0.262522143983769	0.00677185802172888	0.153539246579229	Ulk1	5	110932354	110957963	-	6488	protein_coding	unc-51 like kinase 1 [Source:MGI Symbol;Acc:MGI:1270126]	-	1557	1341	1303	1357	1470	1611	2043	1692	1396	1937	1610	1739	20.2445778064327	18.2854138803034	17.2744856432165	20.8962252099899	22.7740449374989	23.0136594180233	24.4920619773051	25.8817986499439	19.0281136512485	27.1836979252617	24.4384233910726
ENSMUSG00000079225	37.9000652006988	36.5561661799063	52.7599584134075	39.1950770533898	26.0484307023544	30.5036719210106	49.6971296549924	55.6456066925547	48.167382897377	47.4819931665415	67.4683596240963	57.4633071229043	37.1605615784612	54.3206298597444	-0.538690868231078	0.00680898196257747	0.154150886726549	Gm9531	9	81559651	81560730	+	1080	transcribed_processed_pseudogene	predicted gene 9531 [Source:MGI Symbol;Acc:MGI:3779940]	-	42	38	57	36	24	30	59	52	49	48	63	56	3.28062422627899	3.11276761379397	4.53965292532315	3.33025569055304	2.23368108170057	2.5745331109755	4.24909147242461	4.77842226015864	4.01230079797816	4.04675803680601	5.74480039714779
ENSMUSG00000059890	781.463249138219	745.553389195458	853.415467669504	768.659011102589	717.41719559401	914.093368566283	822.108449885976	879.628628870768	832.607618654659	1031.74414318131	1084.84838570174	1265.21888718823	796.766946877677	986.02601891378	-0.30683633215174	0.00688576304382935	0.155451828107142	Ube4a	9	44834425	44876898	-	8639	protein_coding	ubiquitination factor E4A [Source:MGI Symbol;Acc:MGI:2154580]	-	866	775	922	706	661	899	976	822	847	1043	1013	1233	8.45639714240022	7.93642810981276	9.17992213385602	8.16469678503453	7.6908026131709	9.64488825137298	8.78727398858024	9.44307154869783	8.670439175827	10.9928573016258	11.5479294276336
ENSMUSG00000018401	301.395756596033	287.639307573474	295.270644453982	299.406838602283	250.716145510161	244.029375368085	343.668286427744	307.120944630061	342.0867193528	327.427911210943	298.788449763855	350.936625643451	279.74301135067	328.338156171476	-0.230898243865122	0.00688691200816973	0.155451828107142	Mtmr4	11	87482988	87507128	+	6240	protein_coding	myotubularin related protein 4 [Source:MGI Symbol;Acc:MGI:2180699]	-	334	299	319	275	231	240	408	287	348	331	279	342	4.51536466309278	4.23909800036416	4.39721442260552	4.4029822831831	3.72101199427522	3.56473815365839	5.0856140439189	4.56459493268852	4.93191762137661	4.82984462806294	4.40329480990174
ENSMUSG00000031921	265.300456404892	294.373338185562	270.279085205526	230.815453758851	213.814202015159	235.895062855815	307.448344475801	302.840513346019	289.004297384262	311.600580155429	313.78141856921	273.976839318133	251.746266404301	299.775332208142	-0.249192854748559	0.00709030374098342	0.159097199600117	Terf2	8	107796032	107823179	-	4597	protein_coding	telomeric repeat binding factor 2 [Source:MGI Symbol;Acc:MGI:1195972]	MYB	294	306	292	212	197	232	365	283	294	315	293	267	5.3951531761299	5.88889459376614	5.46361260215438	4.60744533215517	4.30750115059289	4.67750718791982	6.17569991641484	6.10965755088973	5.65579925405666	6.23915544613065	6.2769875373292
ENSMUSG00000053411	481.872257551742	526.21639211602	414.674760863273	548.731078747458	447.164727057084	420.950672509946	511.290808484414	532.913694863312	526.89218842845	563.848668852681	613.640794676304	621.835073508571	473.268314807587	561.736871468955	-0.24691877801708	0.0071278215141943	0.159467947897092	Cbx7	15	79800008	79855320	-	6487	protein_coding	chromobox 7 [Source:MGI Symbol;Acc:MGI:1196439]	-	534	547	448	504	412	414	607	498	536	570	573	606	6.94429739985325	7.45985329170457	5.94026290472539	7.76221150626822	6.38391355861392	5.91503645536903	7.27800948876287	7.618866811741	7.3070495337098	8.00056602775352	8.6989908456007
ENSMUSG00000101493	9.92620755256398	15.3920699704869	8.33051974948539	3.26625642111582	8.68281023411813	13.2182578324379	22.7427542488948	17.1217251361707	15.7281250277149	19.7841638193923	24.6313058945113	13.3396962963885	9.80268696003468	18.8912950705121	-0.939836005039598	0.00715262547283656	0.159534415005338	2810405F17Rik	4	137114575	137115754	-	1180	lncRNA	RIKEN cDNA 2810405F17 gene [Source:MGI Symbol;Acc:MGI:1917225]	-	11	16	9	3	8	13	27	16	16	20	23	13	0.786396606299321	1.19956789398662	0.656042617218867	0.254002552669299	0.681462024925597	1.02108601350554	1.77971139522984	1.34568345266527	1.19911030420378	1.54325518352772	1.91957010849006
ENSMUSG00000023764	107.383518068647	109.668498539719	94.4125571608345	137.182769686864	93.3402100167699	94.5613829551327	124.663986253201	133.763477626333	157.281250277149	133.543105780898	136.007645591432	122.109527636172	106.091489404661	134.561498860864	-0.34414967330967	0.00718323838756497	0.159534415005338	Sfi1	11	3081850	3143463	-	7559	protein_coding	Sfi1 homolog, spindle assembly associated (yeast) [Source:MGI Symbol;Acc:MGI:1926137]	-	119	114	102	126	86	93	148	125	160	135	127	119	1.32804737827936	1.3342197471481	1.16066630519121	1.66534812942062	1.14358324992475	1.14030121121127	1.52287828618787	1.64115879471597	1.8718747968785	1.62614466686046	1.65461716501677
ENSMUSG00000001627	326.662466729833	293.411333812406	429.484573751247	330.98065067307	298.471601797811	573.469032114999	422.004439951715	441.954530077405	547.535352527326	585.611249054012	508.690013038821	542.823026214578	375.413276479894	508.103101810643	-0.436287161657301	0.00725571173999991	0.16067276536784	Ifrd1	12	40251566	40298503	-	5858	protein_coding	interferon-related developmental regulator 1 [Source:MGI Symbol;Acc:MGI:1316717]	-	362	305	464	304	275	564	501	413	557	592	475	529	5.21302918071352	4.60614208183022	6.81302783998472	5.18469305186816	4.71864175248285	8.92340735494138	6.65206038359685	6.99689925979317	8.40866377753689	9.20157341247116	7.98550511235976
ENSMUSG00000086914	40.6072127150344	58.6822667624812	40.7269854419286	71.857641264548	61.8650229180917	59.9905547779874	84.232423144055	67.416792723672	56.0314454112345	94.9639863330831	79.2485493997321	95.4301350433946	55.6216139800119	79.5538886758619	-0.523121795808175	0.00732986002176505	0.16207846228622	Gm16124	9	53578410	53592630	+	717	lncRNA	predicted gene 16124 [Source:MGI Symbol;Acc:MGI:3802001]	-	45	61	44	66	57	59	100	63	57	96	74	93	5.29449217630201	7.52657749382466	5.2784337030844	9.19652199064856	7.99078378599994	7.62665038732492	10.8479748249972	8.7201976875119	7.03034859316129	12.191070236403	10.1641417666213
ENSMUSG00000032834	299.590991586476	332.853513111779	292.493804537487	316.826872848234	318.007924824576	366.044063052127	337.77201680766	363.836659143627	376.491992850926	384.801986287181	389.817188939223	373.511496298878	320.96952832678	371.038556721249	-0.208924549262784	0.00738575886139479	0.162763808527766	Pwp2	10	78006743	78020983	-	3872	protein_coding	PWP2 periodic tryptophan protein homolog (yeast) [Source:MGI Symbol;Acc:MGI:1341200]	-	332	346	316	291	293	360	401	340	383	389	364	364	7.23325353314759	7.90546842324469	7.01977648957103	7.50855686428926	7.60616866276394	8.61723892516594	8.05520965330251	8.7146210164209	8.74751276604237	9.14753350132866	9.25814940036214
ENSMUSG00000071646	454.800782408386	446.37002914412	457.252972916198	510.62475383444	471.042455200908	457.555078815158	502.025241938568	504.020783696024	526.89218842845	582.643624481104	517.257423784738	521.274286043489	466.274345386535	525.685591395395	-0.17404813824188	0.0074036663472299	0.162763808527766	Mta2	19	8919239	8929667	+	4093	protein_coding	metastasis-associated gene family, member 2 [Source:MGI Symbol;Acc:MGI:1346340]	zf-GATA	504	464	494	469	434	450	596	471	536	589	483	508	10.3877082757331	10.0291261500664	10.381419834113	11.4480082008505	10.6581459872006	10.1899429264117	11.3258900022373	11.4204732061188	11.580950482574	13.1027756859936	11.6215361075944
ENSMUSG00000007603	367.269679444867	379.02972302324	352.658669394882	418.080821902825	351.653814481784	369.094430244228	470.016921143827	423.762697120224	447.268555475643	393.704860005907	459.427401249798	388.903453563941	372.964523081971	430.513981426557	-0.208677799436005	0.00740371217778201	0.162763808527766	Dus3l	17	57071757	57077093	+	2944	protein_coding	dihydrouridine synthase 3-like (S. cerevisiae) [Source:MGI Symbol;Acc:MGI:2147092]	-	407	394	381	384	324	363	558	396	455	398	429	379	11.6623898882569	11.8398247552704	11.1316289194316	13.0314353108597	11.0621841614111	11.4279886868981	14.7422651353052	13.3494175390928	13.6676783782059	12.3093472213308	14.3508503709806
ENSMUSG00000029699	7.21906003822835	2.88601311946629	5.55367983299026	6.53251284223164	2.17070255852953	9.15110157630317	21.9004300174543	14.9815094941493	4.91503907116092	13.8489146735746	9.63833708915661	14.3658267807261	5.58551166129154	13.275009521037	-1.25190768512004	0.00751041348661551	0.164537391514798	Ssc4d	5	135989065	136003385	-	2976	protein_coding	scavenger receptor cysteine rich family, 4 domains [Source:MGI Symbol;Acc:MGI:1924709]	-	8	3	6	6	2	9	26	14	5	14	9	14	0.226771259881036	0.089181584860396	0.173416283225417	0.201426755476998	0.0675508391643317	0.280291911275559	0.679529390751339	0.466874383359172	0.148579275764497	0.428336284137733	0.297829513677017
ENSMUSG00000038195	397.048302102559	387.687762381638	422.07966730726	397.394531235758	404.836027165758	338.590758323217	493.601999624162	560.73649820959	449.234571104108	463.93864156475	438.008874385006	388.903453563941	391.272841419365	465.737339741926	-0.251241814709388	0.00753719971653582	0.164537391514798	Rilp	11	75400920	75403994	+	1583	protein_coding	Rab interacting lysosomal protein [Source:MGI Symbol;Acc:MGI:2144271]	-	440	403	456	365	373	333	586	524	457	469	409	379	23.4478331126519	22.522209266677	24.7773855178724	23.0361969750826	23.6843568896677	19.4968432939825	28.7928414303253	32.8515079142448	25.5303309635554	26.9762565909005	25.4448879606546
ENSMUSG00000040990	265.300456404892	311.689416902359	337.848856506908	334.246907094185	289.788791563693	298.935984825904	470.016921143827	529.70337140028	571.127540068899	312.589788346399	441.221653414725	240.114533334993	306.301735549657	427.462301284854	-0.481109154374195	0.00754038109332832	0.164537391514798	Sh3kbp1	X	158410268	158761065	+	10100	protein_coding	SH3-domain kinase binding protein 1 [Source:MGI Symbol;Acc:MGI:1889583]	-	294	324	365	307	267	294	558	495	581	316	412	234	2.4555959555118	2.83798760661487	3.10844395199303	3.03679751584094	2.6571958610527	2.6979067768876	4.29715134240975	4.86394619246155	5.08716610368829	2.84875739026641	4.01729747715682
ENSMUSG00000069135	320.345789196383	300.145364424494	280.460831566008	309.205607865631	323.4346812209	330.456445810948	323.452504873171	398.080109415968	362.729883451676	333.36316035676	388.746262595983	360.171800002489	310.674786680727	361.090620116008	-0.215530040309214	0.00755110247883347	0.164537391514798	Cep43	17	8384333	8415636	+	4008	protein_coding	centrosomal protein 43 [Source:MGI Symbol;Acc:MGI:1922546]	-	355	312	303	284	298	325	384	372	369	337	363	351	7.47190932631976	6.886740828501	6.50259141052434	7.07928604878041	7.4734688886239	7.51547839281771	7.45197408337535	9.21128381334126	8.14178843338963	7.65582405540957	8.91942918804383
ENSMUSG00000021000	1026.0089079332	926.410211348679	997.81114332725	827.451626682674	912.780425861668	993.402915560911	1021.73929273739	1029.44372381226	988.905861117577	1179.13616363578	1121.25988137189	1165.68423020749	947.310871785731	1084.3615254804	-0.193802977780367	0.00756020665376402	0.164537391514798	Mia2	12	59142585	59238369	+	11239	protein_coding	MIA SH3 domain ER export factor 2 [Source:MGI Symbol;Acc:MGI:2159614]	-	1137	963	1078	760	841	977	1213	962	1006	1192	1047	1136	8.53421827247286	7.58028394793103	8.25016510768147	6.75592399186843	7.52145747281413	8.05689817414631	8.39461830480597	8.49478394501019	7.91573905548884	9.65691347514345	9.17438920465279
ENSMUSG00000067653	1326.50228202446	794.615612226385	932.092598636866	1174.76355946132	1615.00270354597	1378.76597082968	1656.00943901212	1929.40440128223	1332.95859609884	1590.64677107914	1603.17673582972	1464.28820114972	1203.62378778745	1596.08069074196	-0.4073969733059	0.0076475213284222	0.165962137857231	Ankrd23	1	36569269	36575964	-	2697	protein_coding	ankyrin repeat domain 23 [Source:MGI Symbol;Acc:MGI:1925571]	-	1470	826	1007	1079	1488	1356	1966	1803	1356	1608	1497	1427	45.9798278655342	27.0948005865516	32.1158983371026	39.9704770868379	55.4569096146348	46.5993356860883	56.6983461948916	66.3467596608147	44.4631167860212	54.2868764448059	54.6636974068345
ENSMUSG00000097793	4.51191252389272	2.88601311946629	2.77683991649513	4.35500856148776	4.34140511705906	2.03357812806737	7.58091808296495	13.9114016731387	11.7960937707862	6.92445733678731	7.49648440267736	5.13065242168788	3.48412622774472	8.80666794800706	-1.33796037517729	0.00769698880280826	0.166797370760999	Gm17259	13	81926892	81931868	-	4942	lncRNA	predicted gene, 17259 [Source:MGI Symbol;Acc:MGI:4936893]	-	5	3	3	4	4	2	9	13	12	7	7	5	0.0853489565719803	0.053703843898126	0.0522143726101621	0.0808641608390054	0.0813562514581348	0.0375083739357014	0.141647069092892	0.261063134407696	0.214733431651223	0.128968917603591	0.139493332184892
ENSMUSG00000028484	231.912303728086	265.513206990899	231.403326374594	242.791727302943	237.691930158984	250.130109752287	316.713911021647	312.471483735115	268.361133285386	274.999877089553	276.298996555823	257.558751568732	243.240434051299	284.400692209376	-0.227107968253838	0.0077781942764268	0.166873733823226	Psip1	4	83373917	83404696	-	5082	protein_coding	PC4 and SFRS1 interacting protein 1 [Source:MGI Symbol;Acc:MGI:2142116]	-	257	276	250	223	219	246	376	292	273	278	258	251	4.2660841262626	4.80464472296292	4.23133001179689	4.3839847638331	4.33154802443115	4.48643550389592	5.75467774305521	5.70234025052079	4.7506074551875	4.98080903585627	4.99969135592555
ENSMUSG00000062270	1824.61742466221	1731.60787167977	1393.04802477506	1510.09921869588	1477.16309107935	1527.2171741786	1767.19623756227	1778.51919851973	1592.47265905614	1914.11784952621	1953.36965006907	2056.3654906125	1577.29213417848	1843.67351422432	-0.22466797329303	0.00778171030992942	0.166873733823226	Morf4l1	9	89973718	89996827	-	9754	protein_coding	mortality factor 4 like 1 [Source:MGI Symbol;Acc:MGI:1096551]	-	2022	1800	1505	1387	1361	1502	2098	1662	1620	1935	1824	2004	17.4875654441621	16.3258804517863	13.2716615852071	14.2066782124166	14.025199697432	14.2721093271137	16.7297925959599	16.91037369303	14.6876874712679	18.0629206507527	18.4162088949253
ENSMUSG00000085148	432.241219788922	395.383797366882	444.294386639221	304.850599304143	353.824517040314	289.7848832496	450.643463820694	587.489193734856	336.188672467407	429.316354880813	549.385214081927	629.017986898934	370.06323389818	497.006814314105	-0.423838440532873	0.00779484155110634	0.166873733823226	Mir22hg	11	75352365	75357502	+	1924	lncRNA	Mir22 host gene (non-protein coding) [Source:MGI Symbol;Acc:MGI:1914348]	-	479	411	480	280	326	285	535	549	342	434	513	613	21.0020359956767	18.8983380075893	21.4589130510953	14.5395778589634	17.0312377695152	13.729059105306	21.6280088513244	28.3186283233374	15.7196255965592	20.5387693500056	26.2585322578273
ENSMUSG00000066647	227.400391204193	229.919045184148	212.891060264627	170.934086038395	239.862632717513	202.341023742703	240.904730191997	245.054691011443	248.700977000742	246.312839551434	275.228070212583	284.238144161509	213.89137319193	256.739908688285	-0.260998293507463	0.00783844450874415	0.167238497938669	Gm5113	7	29869300	29881749	+	5315	transcribed_unprocessed_pseudogene	predicted gene 5113 [Source:MGI Symbol;Acc:MGI:3644651]	-	252	239	230	157	221	199	286	229	253	249	257	277	3.9997074292169	3.97815307457791	3.72216925500576	2.95117672671774	4.179484168864	3.47017031176453	4.18533850153073	4.27599462111019	4.20957655476243	4.265656049145	4.76198479365778
ENSMUSG00000042032	915.015859845443	952.384329423876	808.060415700083	773.014019664077	838.976538871664	944.597040487294	1008.26210503434	950.255745057472	959.415626690611	920.952825792712	1101.98320719357	1058.96665983638	872.00803399874	999.972694934181	-0.19687479241498	0.00786031163725902	0.167445142642233	Mat2b	11	40570141	40586030	-	5001	protein_coding	methionine adenosyltransferase II, beta [Source:MGI Symbol;Acc:MGI:1913667]	-	1014	990	873	710	773	929	1197	888	976	931	1029	1032	17.1045657662879	17.5131875344327	15.0151245684606	14.1840524312697	15.5366119629982	17.2170936539621	18.616803730412	17.6222374155267	17.2589401512874	16.9505026946598	20.2636030805213
ENSMUSG00000021607	314.029111662933	278.981268215075	261.022952150542	280.89805221596	261.569658302809	277.583414481196	317.556235253087	323.172561945221	296.868359898119	316.546621110277	327.703461031325	361.197930486827	279.014076171419	323.840861620809	-0.213121311195051	0.00787017522523563	0.167445142642233	Mrpl36	13	73476632	73480297	+	1161	protein_coding	mitochondrial ribosomal protein L36 [Source:MGI Symbol;Acc:MGI:2137228]	-	348	290	282	258	241	273	377	302	302	320	306	352	25.2858744351071	22.0979830599817	20.8924051397981	22.2017046036869	20.8650054530945	21.7937221487229	25.2567203012074	25.8154476309107	23.0036040054942	25.0961738716652	25.9565732229933
ENSMUSG00000039239	336.588674282397	378.067718650084	448.922453166713	347.311932778649	385.299704138992	291.818461377668	438.850924580526	508.301214980067	419.744336677142	406.564566488512	413.377568490495	472.020022795285	364.668157399084	443.143105668671	-0.280264667555416	0.00789873735999975	0.167817789140918	Tgfb2	1	186354989	186438186	-	5791	protein_coding	transforming growth factor, beta 2 [Source:MGI Symbol;Acc:MGI:98726]	-	373	393	485	319	355	287	521	475	427	411	386	460	5.43358192644673	6.00379484498956	7.20376810442176	5.50346174384261	6.16181234332008	4.59334762607475	6.99764622984199	8.14038567625287	6.52071876485189	6.46216455627069	6.56435242854394
ENSMUSG00000022510	184.086030974823	192.400874631086	146.246902268744	141.537778248352	132.412856070301	169.803773693625	318.398559484528	158.375957509579	173.992383119096	193.884805430045	210.972489618206	309.891406269948	161.081369314489	227.5859335719	-0.499072073412297	0.00792627750350428	0.168057569771262	Trp63	16	25502513	25710852	+	8391	protein_coding	transformation related protein 63 [Source:MGI Symbol;Acc:MGI:1330810]	P53	204	200	158	130	122	167	378	148	177	196	197	302	2.05091376115505	2.10864336030301	1.61962665758664	1.54784855120449	1.46143595978264	1.84460649066675	3.50385320572006	1.75046298246234	1.86543750846146	2.12682671222911	2.31212151435337
ENSMUSG00000120316	3.60953001911417	2.88601311946629	4.62806652749189	4.35500856148776	4.34140511705906	2.03357812806737	8.4232423144055	7.49075474707467	3.93203125692873	10.8812901006658	14.9929688053547	9.23517435903818	3.64226691211442	9.1592435972446	-1.32725612526994	0.00793214913606707	0.168057569771262	ENSMUSG00000120316	5	88711299	88712758	-	1460	lncRNA	novel transcript	-	4	3	5	4	4	2	10	7	4	11	14	9	0.231120297741768	0.181783833249684	0.294570124930846	0.27371964579888	0.275385338839796	0.126963276705641	0.532739585583769	0.475828138656471	0.242285986123367	0.686008639801019	0.944350750216075
ENSMUSG00000021868	246.350423804542	320.347456260758	322.113430313435	246.057983724058	324.520032500165	350.792227091621	335.245044113339	367.046982606659	381.407031922087	391.726443623968	349.121987896117	363.250191455502	301.696925615763	364.632946936279	-0.273149238771519	0.00794588024258544	0.168114020564228	Ppif	14	25694578	25700892	+	5044	protein_coding	peptidylprolyl isomerase F (cyclophilin F) [Source:MGI Symbol;Acc:MGI:2145814]	-	273	333	348	226	299	345	398	343	388	396	326	354	4.56581722214086	5.84058049493334	5.9343849752127	4.47643409634211	5.95840185453631	6.33935393305229	6.1372783186165	6.74875992059555	6.80264499500222	7.14841675415177	6.36503318048096
ENSMUSG00000020250	1147.83054607831	1172.68333087647	1241.24744267332	937.41559286024	1197.14246102904	1693.97058068012	1469.01345963232	1385.78962820881	1180.59238489285	1964.56746726566	1951.22779738259	1804.9635219498	1231.71499236625	1626.02570988867	-0.400516453162909	0.00800414139333412	0.16885919899999	Txnrd1	10	82669785	82733546	+	7086	protein_coding	thioredoxin reductase 1 [Source:MGI Symbol;Acc:MGI:1354175]	-	1272	1219	1341	861	1103	1666	1744	1295	1201	1986	1822	1759	15.1431741229958	15.2191155982591	16.2779301382192	12.1395010565883	15.6461699816833	21.7908831306614	19.1431391814397	18.1373384492115	14.9886672744806	25.5192468070387	25.3224297171968
ENSMUSG00000120175	14.4381200764567	18.2780830899532	8.33051974948539	11.9762735440913	11.9388640719124	20.3357812806737	17.6888088602515	18.1918329571813	26.541210984269	31.6546621110277	28.9150112674698	24.6271316241018	14.2162736354288	24.6031096340502	-0.788096659769839	0.00802416131288682	0.16885919899999	ENSMUSG00000120175	17	56916874	56917963	+	1090	lncRNA	novel transcript	-	16	19	9	11	11	20	21	17	27	32	27	24	1.2382959071669	1.54210505637499	0.710211273686481	1.00824254851606	1.01437810590989	1.70060902743336	1.49851336642187	1.5478446135588	2.19057650756494	2.67308787752324	2.43946963129212
ENSMUSG00000040280	57.7524803058268	70.2263192403464	63.867318079388	48.9938463167373	73.8038869900041	80.3263360586612	103.605880467188	99.520027353992	88.4707032808965	68.2553651769035	80.3194757429718	90.2994826217067	65.828364498494	88.4118224406097	-0.427656821066113	0.00802556393114298	0.16885919899999	Ndufa4l2	10	127350836	127353023	+	1095	protein_coding	Ndufa4, mitochondrial complex associated like 2 [Source:MGI Symbol;Acc:MGI:3039567]	-	64	73	69	45	68	79	123	93	90	69	75	88	4.93056635182439	5.89787547876753	5.42009029872757	4.1057946869832	6.24206768036871	6.68673257316377	8.73692920357381	8.42895559905749	7.268579583701	5.73752680560852	6.7453625015434
ENSMUSG00000028496	2060.13925840941	1810.49223027852	1779.02877316788	1951.04383554652	1853.77998498422	1733.62535417743	2272.5907764266	2329.62472634022	1626.87793255426	2270.23279827527	2474.91077922677	2327.26393847762	1864.684906094	2216.91682521679	-0.249475503243279	0.00804568943110162	0.16904850366233	Mllt3	4	87688162	87951601	-	12004	protein_coding	myeloid/lymphoid or mixed-lineage leukemia; translocated to, 3 [Source:MGI Symbol;Acc:MGI:1917372]	-	2283	1882	1922	1792	1708	1705	2698	2177	1655	2295	2311	2268	16.0439343974281	13.8701286875714	13.7720612957505	14.9145739690213	14.3019600082894	13.1643487463909	17.4817048215704	17.9985442051281	12.1925114184832	17.4079030427833	18.9597282588783
ENSMUSG00000030031	37.9000652006988	33.6701530604401	40.7269854419286	25.0412992285546	33.6458896572077	62.0241329060548	49.6971296549924	78.1178709337787	62.9125001108597	77.15823889563	42.8370537295849	51.3065242168788	38.8347542491474	60.3382195902874	-0.632647147207243	0.00810720146850338	0.169871031045565	Kbtbd8	6	95094221	95106771	+	5093	protein_coding	kelch repeat and BTB (POZ) domain containing 8 [Source:MGI Symbol;Acc:MGI:2661430]	-	42	35	44	23	31	61	59	73	64	78	40	50	0.695675272802141	0.60796870731454	0.743105628335266	0.451183276356096	0.611817221475023	1.11008731822152	0.901044333441701	1.42250604521631	1.11129013073667	1.39447483891509	0.773471765344854
ENSMUSG00000000823	346.514881834961	405.003841098436	371.170935504849	317.915624988606	344.056355526931	292.835250441701	401.788658397142	403.430648521021	337.171680281639	442.176061363418	469.065738338955	470.993892310947	346.249481565914	420.771113202187	-0.279616015214856	0.00813503958310012	0.170219540367595	Zfp512b	2	181223896	181234596	-	6810	protein_coding	zinc finger protein 512B [Source:MGI Symbol;Acc:MGI:2685478]	zf-C2H2	384	421	401	292	317	288	477	377	343	447	438	459	4.75680189889665	5.469175278769	5.06487592781243	4.28385313498452	4.67892226585295	3.91964159979354	5.44802499548088	5.4941330832661	4.45418414577311	5.97654463365293	6.33410339572242
ENSMUSG00000028289	19.852415105128	10.5820481047097	24.9915592484562	14.1537778248352	16.2802691889715	14.2350468964716	42.958535803468	24.6124798832453	28.5072266127333	21.7625802013315	22.4894532080321	29.7577840457897	16.682519394762	28.3480099591	-0.766506766850314	0.00814953069303865	0.17028819911685	Epha7	4	28813131	28967499	+	9884	protein_coding	Eph receptor A7 [Source:MGI Symbol;Acc:MGI:95276]	-	22	11	27	13	15	14	51	23	29	22	21	29	0.187767704458357	0.0984570471465643	0.23496467674573	0.131404261363384	0.152542971484003	0.131279308774955	0.401333362429861	0.230940465052961	0.259469563245228	0.2026654419485	0.209239998277338
ENSMUSG00000041674	2.70714751433563	0	0.925613305498377	2.17750428074388	1.08535127926477	1.01678906403369	10.1078907772866	9.630970389096	2.94902344269655	6.92445733678731	0	7.18291339036303	1.31873424064606	6.13254255603825	-2.22262877020407	0.00821363282482677	1	BC006965	11	112554753	112672802	-	6125	lncRNA	cDNA sequence BC006965 [Source:MGI Symbol;Acc:MGI:2384955]	-	3	0	1	2	1	1	12	9	3	7	0	7	0.0413186491473038	0	0.0140431798334379	0.0326229128870502	0.0164107181512695	0.0151319497134887	0.152385265949839	0.145828145584747	0.0433148007845039	0.104059492375012	0
ENSMUSG00000028803	195.817003536944	241.463097662013	203.634927209643	246.057983724058	309.325114590458	272.499469161028	282.178617532584	281.438356925805	264.429102028457	376.888320759424	337.341798120481	323.231102566336	244.799599314024	310.917882988848	-0.34668200933081	0.00821437092662597	0.171172165632888	Nipal3	4	135172731	135222349	-	7588	protein_coding	NIPA-like domain containing 3 [Source:MGI Symbol;Acc:MGI:1921802]	-	217	251	220	226	285	268	335	263	269	381	315	315	2.41247801563478	2.92639709772796	2.49383036710036	2.97563700341982	3.77529782193065	3.27347067141429	3.43388154070929	3.43980135328925	3.13506188027448	4.57180195974163	4.08828705121219
ENSMUSG00000055116	106.481135563868	101.01045918132	72.1978378288734	89.2776755104991	105.279074088682	140.316890836649	171.834143213872	103.800458638035	153.349219020221	134.532313971868	121.014676786077	153.919572650636	102.427178834982	139.741730713452	-0.451687496830494	0.0082524788269296	0.171568414672392	Arntl	7	112806672	112913333	+	7523	protein_coding	aryl hydrocarbon receptor nuclear translocator-like [Source:MGI Symbol;Acc:MGI:1096381]	bHLH	118	105	78	82	97	138	204	97	156	136	113	150	1.32318905007815	1.23476723103268	0.891815654050904	1.08898431460328	1.29602790397753	1.70015691816115	2.10914739027342	1.27963352379426	1.83381151799342	1.64602945535377	1.47926346604364
ENSMUSG00000038150	420.510247226801	377.105714276929	387.83197500382	356.021949901624	428.713755309583	393.497367781036	508.763835790092	433.39366750932	377.475000665158	483.722805384142	464.782032965997	527.431068949514	393.946834916632	465.928068544037	-0.242452611311393	0.00827644543941884	0.171568414672392	Ormdl3	11	98472082	98478194	-	2184	protein_coding	ORM1-like 3 (S. cerevisiae) [Source:MGI Symbol;Acc:MGI:1913862]	-	466	392	419	327	395	387	604	405	384	489	434	514	17.9996572540739	15.8788955197587	16.5018615590839	14.9587034452039	18.1793412212581	16.4232579222119	21.5105804098531	18.4037924115366	15.5489028457194	20.3866553571237	19.5701991551189
ENSMUSG00000035923	779.658484128661	892.740058288239	808.986029005581	690.26885699581	740.20957245857	1086.94750945201	1063.01318007797	903.171000933003	885.690040623197	1066.36642986525	1045.22411100187	1210.83397151834	833.135085054812	1029.04978900327	-0.304559576248745	0.00827856283028526	0.171568414672392	Myf6	10	107328714	107330598	-	1263	protein_coding	myogenic factor 6 [Source:MGI Symbol;Acc:MGI:97253]	bHLH	864	928	874	634	682	1069	1262	844	901	1078	976	1180	57.7087071226001	65.0027131151575	59.5222901372537	50.1515940097536	54.276858588591	78.4468188778949	77.7183959801905	66.3199259787411	63.0873957454165	77.7150563600394	76.1034976262809
ENSMUSG00000043079	2099.84408861967	1530.54895769029	2132.61305586826	2920.03324047754	2275.98163261821	3687.89393525018	2858.00611727779	2899.99219493891	3063.05234914748	3893.52343965641	3421.6096666506	3968.04658293341	2441.15248508736	3350.7050584341	-0.457000278986679	0.00830954126498231	0.171795485729342	Synpo	18	60727045	60793214	-	9533	protein_coding	synaptopodin [Source:MGI Symbol;Acc:MGI:1099446]	-	2327	1591	2304	2682	2097	3627	3393	2710	3116	3936	3195	3867	20.5919627072757	14.7647957936418	20.7885611884481	28.1078750510749	22.1107012771084	35.2629746529207	27.6835697500594	28.2126989466394	28.9060677077048	37.5937156970041	33.006495815535
ENSMUSG00000078429	2764.89999464146	2518.52744892092	2484.34611195764	2167.70551148053	2546.23410115514	1954.26858107274	2830.20941764025	2892.50144019183	2350.37168382915	3012.13894150248	3198.85698725676	2888.55731341028	2405.99695820474	2862.10596397179	-0.250155914981191	0.00831213758219121	0.171795485729342	Ctdsp2	10	126814586	126835844	+	5524	protein_coding	CTD (carboxy-terminal domain, RNA polymerase II, polypeptide A) small phosphatase 2 [Source:MGI Symbol;Acc:MGI:1098748]	-	3064	2618	2684	1991	2346	1922	3360	2703	2391	3045	2987	2815	46.7914004675025	41.927872927444	41.7926963924334	36.0094446771783	42.688217196801	32.2478448614441	47.3100526980401	48.5620836306797	38.2778085408497	50.1907150609471	53.252463389719
ENSMUSG00000002660	302.298139100812	283.791290080852	306.378004119963	313.560616427119	281.105981329574	274.533047289095	325.979477567493	350.995365291499	334.222656838942	342.266034075487	315.923271255689	339.649190315738	293.611179724569	334.839332557475	-0.18874687306072	0.00833827955009797	0.172101636746655	Clpp	17	57297305	57303188	+	1223	protein_coding	caseinolytic mitochondrial matrix peptidase proteolytic subunit [Source:MGI Symbol;Acc:MGI:1858213]	-	335	295	331	288	259	270	387	328	340	346	295	331	23.107305320012	21.3394104607901	23.2794699221718	23.5269085579544	21.2866336935569	20.4615387070171	24.6123074935847	26.6165843989967	24.5851928682828	25.7596167755804	23.7549274686406
ENSMUSG00000029816	45.1191252389272	43.2901967919944	42.5782120529253	33.7513163515301	42.3286998913259	58.9737657139538	205.527112471494	34.2434502723413	82.5726563955034	49.4604095484808	44.9789064160642	105.69143988677	44.3402193401094	87.0789958317757	-0.977269649389591	0.00844309437347189	0.173557573244129	Gpnmb	6	49013480	49047863	+	6514	protein_coding	glycoprotein (transmembrane) nmb [Source:MGI Symbol;Acc:MGI:1934765]	-	50	45	46	31	39	58	244	32	84	50	42	103	0.64752002360873	0.611155349734123	0.607409566790164	0.475458672430814	0.60179771237097	0.825241807755119	2.91346561204117	0.487536528751926	1.14038813855426	0.698895116887743	0.634979472819529
ENSMUSG00000057604	1577.36461835289	1335.26206993974	1597.6085652902	1305.41381630596	1423.98087839537	1651.26543999071	1311.49882835294	1691.84046501786	1637.69101851082	2118.88394505692	2147.20731819545	2615.60660457648	1481.81589804581	1920.45469661841	-0.373706043390545	0.00857489307658765	0.175467295478652	Lmcd1	6	112250719	112307386	+	1730	protein_coding	LIM and cysteine-rich domains 1 [Source:MGI Symbol;Acc:MGI:1353635]	-	1748	1388	1726	1199	1312	1624	1557	1581	1666	2142	2005	2549	85.2366314249727	70.9790563398496	85.8155990775416	69.2423683174525	76.2292087072841	87.0043374566889	70.0019815457072	90.6965366915925	85.1628238738486	112.736129239229	114.136992200971
ENSMUSG00000053093	5139.97074721858	5338.16226663948	9376.46278469856	8050.23332591012	5782.75161592267	7788.60423049803	5010.98685283983	8825.17919987497	9241.25646159676	12671.7569263208	11957.9635486136	12800.9777921113	6912.69749514791	10084.6867968929	-0.544816964237459	0.00857654102218938	0.175467295478652	Myh7	14	55208141	55232083	-	8616	protein_coding	myosin, heavy polypeptide 7, cardiac muscle, beta [Source:MGI Symbol;Acc:MGI:2155600]	-	5696	5549	10130	7394	5328	7660	5949	8247	9401	12810	11166	12475	55.769306385451	56.9765164200575	101.128905146291	85.7378501948091	62.1573092094392	82.3994023540627	53.7039343102512	94.9937956438168	96.4916031539237	135.373355984031	127.629210574119
ENSMUSG00000025956	119.114490630768	118.326537898118	152.726195407232	99.0764447738465	131.327504791037	153.535148669087	166.780197825229	130.553154163301	159.247265905614	191.906389048105	183.128404693976	161.102486040999	129.017720361681	165.452982946204	-0.358177597985139	0.00858220002242368	0.175467295478652	Mettl21a	1	64645632	64656401	-	3005	protein_coding	methyltransferase like 21A [Source:MGI Symbol;Acc:MGI:1914349]	-	132	123	165	91	121	151	198	122	162	194	171	157	3.70561595514089	3.62115815584895	4.72292466528059	3.02549019474536	4.04738552075194	4.65729184401425	5.12493708487707	4.02921359912007	4.76751093493334	5.8782358837465	5.60415042307928
ENSMUSG00000090031	24.3643276290207	28.8601311946629	27.7683991649513	23.9525470881827	31.4751870986782	24.4029375368085	53.0664265807546	32.10323463032	42.2693360119839	27.6978293471492	40.6952010431057	43.0974803421782	26.8039216187174	39.8215846592486	-0.577895525910348	0.00866183991987095	0.176383391719517	4732440D04Rik	1	6234353	6285517	-	6585	lncRNA	RIKEN cDNA 4732440D04 gene [Source:MGI Symbol;Acc:MGI:3604103]	-	27	30	30	22	29	24	63	30	43	28	38	42	0.345890741722874	0.403043882375913	0.391865496491148	0.333784169440396	0.442665726897379	0.337797510688357	0.744136478086485	0.452137378742888	0.577475862142178	0.387161361152283	0.568310875604598
ENSMUSG00000021265	110.993048087761	99.0864504350093	128.660249464274	100.165196914218	150.863827817802	98.6285392112675	151.618361659299	193.689515602931	149.417187763292	197.841638193923	122.085603129317	119.031136183159	114.732885321722	155.613907088653	-0.440400832209284	0.00870359961642121	0.176996495010783	Slc25a29	12	108791799	108801809	-	2606	protein_coding	solute carrier family 25 (mitochondrial carrier, palmitoylcarnitine transporter), member 29 [Source:MGI Symbol;Acc:MGI:2444911]	-	123	103	139	92	139	97	180	181	152	200	114	116	3.98163690219366	3.49662993656785	4.58787882988994	3.52705514425418	5.36134887415083	3.44983485169856	5.37237003420623	6.89301304250406	5.15810687264942	6.98787842119226	4.30812791541398
ENSMUSG00000069083	0	0.96200437315543	0	0	1.08535127926477	0	1.6846484628811	4.28043128404267	0.983007814232184	4.94604095484808	2.14185268647925	3.07839145301273	0.341225942070033	2.85239544258267	-2.99425263200739	0.0087143526297153	1	Gm10259	3	25265180	25266769	-	1590	processed_pseudogene	predicted pseudogene 10259 [Source:MGI Symbol;Acc:MGI:3704211]	-	0	1	0	0	1	0	2	4	1	5	2	3	0	0.055640334705354	0	0	0.063217389104733	0	0.0978364521952582	0.249670829268085	0.0556191100220307	0.286327219585331	0.123877097512621
ENSMUSG00000029475	165.135998374473	182.780830899532	240.659459429578	207.95165881104	213.814202015159	202.341023742703	224.058245563186	279.298141283784	261.480078585761	248.291255933374	232.391016482998	228.827098007279	202.113862212081	245.724305976064	-0.28187597568571	0.00873059636919284	0.177165519157431	Kdm2b	5	123008728	123127886	-	10869	protein_coding	lysine (K)-specific demethylase 2B [Source:MGI Symbol;Acc:MGI:1354737]	-	183	190	260	191	197	199	266	261	266	251	217	223	1.42034044416795	1.54650336870802	2.05757327120709	1.75566888461394	1.82184035231167	1.69693211951684	1.90353064180065	2.38317456615058	2.16427881062818	2.10268341272076	1.96620273046184
ENSMUSG00000025586	807.632341776796	701.301188030309	536.855717189059	687.002600574694	815.098810727839	630.409219700885	992.257944636968	942.764990310398	741.187891931066	829.945672223508	928.493139588754	729.578774364017	696.38331299993	860.704735509118	-0.306051373537813	0.00878569346561738	0.177478017867279	Cpeb1	7	80996774	81105213	-	4192	protein_coding	cytoplasmic polyadenylation element binding protein 1 [Source:MGI Symbol;Acc:MGI:108442]	-	895	729	580	631	751	620	1178	881	754	839	867	711	18.0107879925554	15.3848445516037	11.900857909897	15.0385830682655	18.0074551899024	13.7079148466062	21.8570648486119	20.8573712386952	15.9063755345925	18.2234434255261	20.3683558246748
ENSMUSG00000086446	0	0	0.925613305498377	1.08875214037194	0	0	1.6846484628811	1.07010782101067	4.91503907116092	2.96762457290885	4.28370537295849	2.05226096867515	0.335727574311719	2.8288977115992	-2.98633515010043	0.00879449224887315	1	Prkag2os1	5	25107567	25111848	+	991	lncRNA	protein kinase, AMP-activated, gamma 2 non-catalytic subunit, opposite strand 1 [Source:MGI Symbol;Acc:MGI:1918411]	-	0	0	1	1	0	0	2	1	5	3	4	2	0	0	0.0867956372147397	0.100815005768508	0	0	0.156972713411161	0.100145463808339	0.446187613193889	0.275636899580631	0.397506730666129
ENSMUSG00000061979	294.176696557805	311.689416902359	293.419417842986	277.631795794845	312.581168428253	349.775438027588	338.614341039101	333.873640155328	321.443555253924	366.996238849727	440.150727071485	393.007975501292	306.545655592306	365.681079645143	-0.25342005264466	0.00887244278363473	0.178992401495611	Rcc1l	5	134176893	134205613	-	2843	protein_coding	reculator of chromosome condensation 1 like [Source:MGI Symbol;Acc:MGI:2137600]	-	326	324	317	255	288	344	402	312	327	371	411	383	9.67323398814385	10.0821930449561	9.59078052905341	8.96111714130522	10.1823801684275	11.2145684299404	10.9980836289422	10.8913739872768	10.1716650980494	11.8819249779241	14.2371516801834
ENSMUSG00000040964	1000.7421977994	929.296224468146	1091.29808718259	861.202943034204	1133.10673555242	878.505751325104	1077.33269201246	1207.08162210003	1070.49550969885	1170.23328991706	1271.18956942543	1074.35861710144	982.35865656031	1145.11521670921	-0.220572044618198	0.00901434996010235	0.181614045416333	Arhgef10l	4	140241796	140393323	-	5693	protein_coding	Rho guanine nucleotide exchange factor (GEF) 10-like [Source:MGI Symbol;Acc:MGI:1920004]	-	1109	966	1179	791	1044	864	1279	1128	1089	1183	1187	1047	16.4331687548571	15.011455416712	17.8132913700496	13.8814276368915	18.4328714593874	14.0660948329145	17.4741952879676	19.6640446912391	16.9163964859031	18.9205308351807	20.5337223299222
ENSMUSG00000049804	287.860019024355	253.969154513034	397.088108058804	188.354120284346	273.508522374721	272.499469161028	254.381917895046	349.925257470488	518.045118100361	478.776764429294	354.476619612315	388.903453563941	278.879898902715	390.751521845241	-0.485125839115637	0.00904306954765327	0.181710673939684	Armcx4	X	133587268	133597506	+	7996	protein_coding	armadillo repeat containing, X-linked 4 [Source:MGI Symbol;Acc:MGI:2147887]	-	319	264	429	173	252	268	302	327	527	484	331	379	3.36549423056063	2.92090881639812	4.6148337180887	2.16158417133195	3.16782684673392	3.10644015191241	2.93766305747368	4.05863413773623	5.82852937228117	5.51140508014225	4.07674322473219
ENSMUSG00000039231	62.2643928297195	46.1762099114607	62.9417047738896	84.9226669490113	57.5236178010326	66.0912891621896	110.344474318712	72.7673318287253	74.7085938816459	86.0611126143566	74.9648440267736	101.58691794942	63.3199802378839	86.7388791032723	-0.460596463454369	0.00916051953409099	0.183743122502989	Suv39h1	X	7927410	7940999	-	5270	protein_coding	suppressor of variegation 3-9 1 [Source:MGI Symbol;Acc:MGI:1099440]	-	69	48	68	78	53	65	131	68	76	87	70	99	1.1045094304794	0.805781849091578	1.10986421264267	1.47870935785467	1.01087844020035	1.14315132441796	1.93343023033684	1.28056973721373	1.27533458350326	1.50313640551191	1.30811394242454
ENSMUSG00000006299	933.965892445792	892.740058288239	895.068066416931	820.919113840442	870.451725970342	883.589696645273	978.780756933919	963.0970389096	897.486134393984	961.510361622466	1036.65670025596	1011.76465755685	882.789092267837	974.882608278796	-0.141933278612412	0.00916840806117212	0.183743122502989	Aamp	1	74318999	74323897	-	3458	protein_coding	angio-associated migratory protein [Source:MGI Symbol;Acc:MGI:107809]	-	1035	928	967	754	802	869	1162	900	913	972	968	986	25.2491239095999	23.7415924420023	24.0532095881936	21.7843793291815	23.3121891956546	23.2914094400687	26.1365923000166	25.8298840863671	23.3489281219437	25.5935796023561	27.568206813711
ENSMUSG00000040479	1699.186256498	1739.30390666502	1550.40228670978	1335.89887623637	1679.03842902259	1265.90238472194	1790.78131604261	1881.24954933675	1690.77344047936	1842.89485977639	2088.30636931727	1673.61881995459	1544.95535664228	1827.93739248449	-0.242220568346919	0.00918146989070453	0.183762462595115	Dgkz	2	91763169	91806209	-	6270	protein_coding	diacylglycerol kinase zeta [Source:MGI Symbol;Acc:MGI:1278339]	-	1883	1808	1675	1227	1547	1245	2126	1758	1720	1863	1950	1631	25.3345813455229	25.5104279081619	22.9783489798528	19.5513097239645	24.8002724884506	18.4036003243895	26.3732434460701	27.8263514906993	24.2595122947767	27.054223286733	30.6284641816492
ENSMUSG00000032182	54.1429502867126	50.9862317772378	54.6111850244042	72.94639340492	59.6943203595621	65.0745000981559	83.3900989126144	86.678733501864	89.4537110951287	73.2014061317516	61.0428015646585	76.9597863253182	59.5759301584988	78.4544229218892	-0.40371398056398	0.00921024397722734	0.183901223788776	Yipf2	9	21499978	21504124	-	2174	protein_coding	Yip1 domain family, member 2 [Source:MGI Symbol;Acc:MGI:1922016]	-	60	53	59	67	55	64	99	81	91	74	57	75	2.32821275094053	2.15676679191361	2.33433951808124	3.07903125023533	2.54294419374835	2.72848403297496	3.54195858786927	3.69768929409346	3.70171528476892	3.09928800886937	2.5821024258438
ENSMUSG00000039914	3716.91353718282	3843.20747075594	3440.50465653747	3055.03850588366	3893.15503872272	3779.40495101321	3792.98601417679	4410.98443820597	3872.06778026057	4162.58806760014	4158.40699079946	4191.743028519	3621.3706933493	4098.12938659366	-0.178181757184364	0.00921261479186745	0.183901223788776	Coq10a	10	128198969	128204866	-	2573	protein_coding	coenzyme Q10A [Source:MGI Symbol;Acc:MGI:2684847]	-	4119	3995	3717	2806	3587	3717	4503	4122	3939	4208	3883	4085	135.046383534938	137.36113022353	124.257990313037	108.954886914401	140.128111854915	133.891731304257	136.122521440739	158.991218578162	135.384003987205	148.910629974657	148.622907837154
ENSMUSG00000001558	2.70714751433563	1.92400874631086	4.62806652749189	2.17750428074388	0	2.03357812806737	2.52697269432165	9.630970389096	11.7960937707862	3.95683276387846	4.28370537295849	14.3658267807261	2.24505086615827	7.76006696196115	-1.75872738680332	0.00922644500230455	0.183935598464578	Klhl10	11	100332743	100347848	+	2161	protein_coding	kelch-like 10 [Source:MGI Symbol;Acc:MGI:2181067]	-	3	2	5	2	0	2	3	9	12	4	4	14	0.117110932914038	0.0818770311721544	0.199015447662673	0.0924642949713939	0	0.0857780583018214	0.107977759595414	0.413325956365838	0.491074789088545	0.168536891861426	0.182290222161099
ENSMUSG00000036086	111.895430592539	120.250546644429	100.891850299323	103.431453335334	115.047235602065	120.997898620009	151.618361659299	153.025418404525	107.147851751308	120.683399298293	156.355246112985	161.102486040999	112.08573584895	141.655460544568	-0.337188094323082	0.00937311944749029	0.18564153523706	Zranb3	1	127881921	128030784	-	9079	protein_coding	zinc finger, RAN-binding domain containing 3 [Source:MGI Symbol;Acc:MGI:1918362]	-	124	125	109	95	106	119	180	143	109	122	146	157	1.15216485029105	1.21803243999219	1.03266636593226	1.04540463906555	1.1735498138244	1.21481439006708	1.54206369744922	1.5631582897534	1.06171912742793	1.22352140225052	1.58370026525938
ENSMUSG00000116718	17.1452675907923	15.3920699704869	31.4708523869448	29.3963077900424	30.3898358194134	75.2423907384927	22.7427542488948	41.734205019416	84.5386720239678	124.640232062172	56.7590961917	96.4562655277322	33.1727873826954	71.1452041789804	-1.10198513620608	0.00938664871249367	0.185667422645171	Gm49668	17	15642064	15655227	-	3427	lncRNA	predicted gene, 49668 [Source:MGI Symbol;Acc:MGI:6215110]	-	19	16	34	27	28	74	27	39	86	126	53	94	0.46770331626471	0.413040593785879	0.853368018766688	0.787133676494882	0.821254205702572	2.00132950325029	0.612798204368607	1.12941990975445	2.2192463100124	3.34769741299826	1.52307017907624
ENSMUSG00000057802	9.02382504778543	10.5820481047097	6.47929313848864	2.17750428074388	10.8535127926477	19.31899221664	18.5311330916921	9.630970389096	20.6431640988759	25.71941296521	25.702232237751	20.5226096867515	9.73919593016923	20.1249204115627	-1.04645332286562	0.00953414461141339	0.188095052976598	Gm10030	9	110818567	110837135	+	6119	lncRNA	predicted gene 10030 [Source:MGI Symbol;Acc:MGI:3641798]	-	10	11	7	2	10	19	22	9	21	26	24	20	0.137863880823248	0.159037335184939	0.098398649347712	0.0326549013618536	0.164268097199748	0.28778896027247	0.279646927421975	0.145971137719656	0.303500912507862	0.386885676014302	0.386268184432228
ENSMUSG00000058135	1737.0863216987	1731.60787167977	1689.24428253454	2009.8364511266	1624.77086505935	2005.10803427443	2382.09292651387	1957.22720462851	1663.24922168085	2286.06012933078	2366.74721855957	2192.8408450294	1799.60897106223	2141.36959095716	-0.251087997162472	0.009550005840417	0.188163604048994	Gstm1	3	107919571	107925289	-	1473	protein_coding	glutathione S-transferase, mu 1 [Source:MGI Symbol;Acc:MGI:95860]	-	1925	1800	1825	1846	1497	1972	2828	1829	1692	2311	2210	2137	110.24500964074	108.107697166818	106.569191836828	125.206761807758	102.15337818653	124.080960362779	149.329112024787	123.229843058861	101.582470678933	142.852207073198	147.756867939443
ENSMUSG00000043639	1116.24715841106	1036.0787098884	1059.82723479564	933.060584298752	1063.64425367947	1452.99157250414	1238.21662021761	1325.86359023222	1177.64336145016	1308.7224366528	1582.82913530816	1463.26207066538	1110.30825226291	1349.42286908772	-0.280988765068049	0.00961129019726628	0.188887647795913	Rbm20	19	53665737	53855511	+	6790	protein_coding	RNA binding motif protein 20 [Source:MGI Symbol;Acc:MGI:1920963]	-	1237	1077	1145	857	980	1429	1470	1239	1198	1323	1478	1426	15.3684786497639	14.0324268570677	14.5046503047686	12.609848866586	14.5074132110449	19.505785178354	16.838964632988	18.1095003816797	15.6030034097444	17.7410706716676	21.4369408465839
ENSMUSG00000057342	126.333550668996	98.1244460618539	105.519916826815	146.981538950212	166.058745727509	194.206711230434	211.423382091578	187.268868676867	225.10878945917	173.111433419683	155.284319769745	180.598965243413	139.53748491097	188.799293110076	-0.440009065417242	0.00961772566414085	0.188887647795913	Sphk2	7	45358891	45367426	-	4159	protein_coding	sphingosine kinase 2 [Source:MGI Symbol;Acc:MGI:1861380]	-	140	102	114	135	153	191	251	175	229	175	145	176	2.83968435071035	2.16969210928452	2.35769423387786	3.24297560633321	3.69773845816504	4.25642935106217	4.69410311452339	4.17593822095725	4.8693133325611	3.83123581868806	3.43350142240139
ENSMUSG00000040363	558.574770457918	440.598002905187	497.054345052628	427.879591166172	520.968614047088	401.631680293306	576.992098536777	604.610918871027	445.302539847179	734.981685890424	589.009488781793	576.685332197718	474.451167320383	587.93034402082	-0.308747222879143	0.00973176125257358	0.190509259262687	Bcor	X	11902979	12026594	-	8666	protein_coding	BCL6 interacting corepressor [Source:MGI Symbol;Acc:MGI:1918708]	-	619	458	537	393	480	395	685	565	453	743	550	562	6.02563633398181	4.67556018222166	5.32999929259825	4.53077712804296	5.56744880737737	4.2245396766757	6.14808284724587	6.47045319273553	4.62275287047866	7.80656329105752	6.25031858843682
ENSMUSG00000000126	140.771670745453	140.452638480693	155.503035323727	168.756581757651	177.997609799422	172.854140885727	177.730412833956	203.320485992027	202.49960973183	216.636593822346	163.851730515662	192.912531055464	159.389279498779	192.825227325214	-0.277419319153623	0.0100821299305463	0.194857042970646	Wnt9a	11	59197754	59224378	+	3329	protein_coding	wingless-type MMTV integration site family, member 9A [Source:MGI Symbol;Acc:MGI:2446084]	-	156	146	168	155	164	170	211	190	206	219	153	188	3.95313600282856	3.87994812210901	4.34077261898696	4.65175396848051	4.95180726432868	4.73299568614301	4.92988154806055	5.66428037863387	5.47235905575727	5.9899069469395	4.52622131449313
ENSMUSG00000026426	206.645593594286	184.704839645843	232.328939680093	229.726701618479	182.339014916481	244.029375368085	281.336293301144	218.301995486176	238.870898858421	272.032252516644	277.369922899062	257.558751568732	213.295744137211	257.578352438363	-0.273206139731076	0.0101094028002167	0.195088298400818	Arl8a	1	135074562	135084007	+	2299	protein_coding	ADP-ribosylation factor-like 8A [Source:MGI Symbol;Acc:MGI:1915974]	-	229	192	251	211	168	240	334	204	243	275	259	251	8.40286650141178	7.38837815521987	9.39088020723426	9.16942954380197	7.34520616687964	9.67549633702842	11.2999187261448	8.80635386922533	9.3473490818669	10.8913942378152	11.0947863259401
ENSMUSG00000025350	22.5595626194636	31.7461443141292	23.1403326374594	33.7513163515301	31.4751870986782	46.7722969455495	43.8008600349086	53.5053910505333	32.4392578696621	46.4927849755719	50.3335381322623	56.4371766385667	31.5741399944683	47.1681681169175	-0.582441205118732	0.0101583071578597	0.195088298400818	Rdh5	10	128749462	128758757	-	2809	protein_coding	retinol dehydrogenase 5 [Source:MGI Symbol;Acc:MGI:1201412]	-	25	33	25	31	29	46	52	50	33	47	47	55	0.750791284048997	1.03931945959058	0.765525778567169	1.10257664372172	1.03771940605883	1.51777388101653	1.43985722098682	1.76653888633079	1.03892299852473	1.52347690420874	1.64779912729052
ENSMUSG00000058881	465.629372465728	372.295692411151	391.534428225813	316.826872848234	425.457701471788	370.111219308262	447.274166894932	421.622481478203	402.050196020963	552.967378752015	527.966687217134	507.9345897471	390.309214455163	476.635916685058	-0.287003216898077	0.0101714938413536	0.195094902707074	Zfp516	18	82928788	83023439	+	8275	protein_coding	zinc finger protein 516 [Source:MGI Symbol;Acc:MGI:2443957]	zf-C2H2	516	387	423	291	392	364	531	394	409	559	493	495	5.26032590654799	4.13742201259764	4.39687293667171	3.51336944755626	4.76158722431396	4.07694040921124	4.9910778383042	4.72534101822613	4.37095630675853	6.15082769884321	5.86728340949958
ENSMUSG00000040331	370.879209463981	338.625539350711	358.212349227872	312.471864286747	306.069060752664	342.657914579352	375.676607222485	398.080109415968	360.763867823211	378.866737141363	413.377568490495	396.086366954304	338.152656276888	387.141876174638	-0.191659008542887	0.0102105857866592	0.195198323805668	Nsmce4a	7	130134256	130174848	-	5044	protein_coding	NSE4 homolog A, SMC5-SMC6 complex component [Source:MGI Symbol;Acc:MGI:1915122]	-	411	352	387	287	282	337	446	372	367	383	386	386	6.87381274102524	6.17382682947909	6.59944536036585	5.68467515774418	5.61962984273993	6.19235442156122	6.87745258819839	7.31935478268672	6.43446060094282	6.91374650717204	7.53651167995598
ENSMUSG00000028066	135.357375716781	127.946581629672	144.395675657747	160.046564634675	93.3402100167699	123.031476748076	155.829982816502	225.792750233251	172.026367490632	152.338061409321	154.213393426506	158.024094587987	130.686314067287	169.704108327366	-0.374610327388937	0.0102800474730458	0.196044842956874	Pmf1	3	88301450	88317638	-	4063	protein_coding	polyamine-modulated factor 1 [Source:MGI Symbol;Acc:MGI:1914287]	-	150	133	156	147	86	121	185	211	175	154	144	154	3.11440716253059	2.89595411768181	3.30254942920254	3.61467575568272	2.12757710710834	2.76019351006874	3.54154472227851	5.15395437553224	3.80901239567562	3.45114855956998	3.49038890554881
ENSMUSG00000028073	165.135998374473	224.147018945215	204.560540515141	215.572923793644	301.727655635605	232.844695663714	303.236723318598	269.667170894688	274.259180170779	238.399174023677	327.703461031325	287.316535614521	223.998138821299	283.430374175598	-0.341971404030446	0.0104512521848186	0.19818844893899	Pear1	3	87655197	87731613	-	6781	protein_coding	platelet endothelial aggregation receptor 1 [Source:MGI Symbol;Acc:MGI:1920432]	-	183	233	221	198	278	229	360	252	279	241	306	280	2.27660821230812	3.03982816668522	2.80330324465969	2.9172273708723	4.12083030999471	3.12998834491698	4.12930137417533	3.68817681282762	3.63857740700089	3.23603383786766	4.44412055919411
ENSMUSG00000024050	331.174379253725	295.335342558717	322.113430313435	337.513163515301	328.861437617224	329.439656746914	459.90903036654	437.674098793363	336.188672467407	355.125740558092	382.320704536546	336.570798862725	324.072901667553	384.631507597445	-0.248593021449905	0.0105433882625241	0.198771374673532	Wiz	17	32573029	32608413	-	9242	protein_coding	widely-interspaced zinc finger motifs [Source:MGI Symbol;Acc:MGI:1332638]	zf-C2H2	367	307	348	310	303	324	546	409	342	359	357	328	3.34989390651358	2.93872717807016	3.23880521694145	3.35115536919966	3.29541674410163	3.24922681307274	4.59509508811899	4.39199948553691	3.2725124050833	3.53686302124005	3.80417425130323
ENSMUSG00000036442	313.126729158155	284.753294454007	316.559750480445	270.010530812241	264.825712140603	304.019930146072	395.050064545618	349.925257470488	317.511523996995	322.481870256095	397.3136733419	299.630101426572	292.215991198587	346.985415172945	-0.246964926627832	0.0105463582375661	0.198771374673532	Thap11	8	106581764	106583582	+	1819	protein_coding	THAP domain containing 11 [Source:MGI Symbol;Acc:MGI:1930964]	THAP	347	296	342	248	244	299	469	327	323	326	371	292	16.0926560255545	14.3961336590037	16.1720456053293	13.621276711223	13.4831326427005	15.2348952207478	20.0543212662248	17.8410327462006	15.7033019978089	16.318290379314	20.0862729663881
ENSMUSG00000018899	96.5549280113041	104.858476673942	75.9002910508669	165.490325336535	103.108371530153	97.6117501472338	145.722092039215	146.604771478461	133.689062735577	158.273310555138	152.071540740027	124.161788604847	107.254023791672	143.420427692211	-0.423392439831396	0.0105945065841785	0.199008906178028	Irf1	11	53660841	53669200	+	3975	protein_coding	interferon regulatory factor 1 [Source:MGI Symbol;Acc:MGI:96590]	IRF	107	109	82	152	95	96	173	137	136	160	142	121	2.27079326498233	2.42591859315343	1.77438668461489	3.8203687921816	2.40226078597986	2.23838652365568	3.38514124595593	3.42049036097277	3.02567958519847	3.66498841069224	3.51810956935843
ENSMUSG00000025162	1011.57078785675	1110.15304662137	1197.7436173149	1006.00697770367	1029.99836402226	1157.10595487033	1196.10040864558	1115.05234949311	1151.10215046589	1344.33393152771	1345.08348710897	1249.82692992317	1085.42979139821	1233.5832095274	-0.184117269324931	0.0106316758122837	0.199008906178028	Csnk1d	11	120849816	120882156	-	5328	protein_coding	casein kinase 1, delta [Source:MGI Symbol;Acc:MGI:1355272]	-	1121	1154	1294	924	949	1138	1420	1042	1171	1359	1256	1218	17.7489370543376	19.1614535543292	20.8901525084216	17.3263302819313	17.9034066430223	19.7960721641224	20.7296491897948	19.4092359475778	19.4363109532505	23.2244264021088	23.2157956847414
ENSMUSG00000015461	110.090665582982	125.060568510206	129.585862769773	153.514051792443	135.668909908096	118.964320491941	174.361115908194	141.254232373408	163.179297162542	155.30568598223	147.787835367068	154.945703134974	128.814063175907	156.138978321403	-0.28381215244941	0.0106400625670633	0.199008906178028	Atf6b	17	34866120	34874048	+	2757	protein_coding	activating transcription factor 6 beta [Source:MGI Symbol;Acc:MGI:105121]	TF_bZIP	122	130	140	141	125	117	207	132	166	157	138	151	3.73296585362384	4.17151149205538	4.36780076429924	5.10953266994536	4.5572927401399	3.93323665702895	5.83984612096941	4.75162437856237	5.32466735553674	5.1850463420447	4.92947274867959
ENSMUSG00000052276	926.746832407564	1285.23784253565	1055.19916826815	729.4639340492	1035.42512041859	728.020969848119	2643.21343826044	2286.8204134998	1167.81328330783	946.672238757922	1414.69369941954	1128.74353277133	960.015644587879	1597.99276766948	-0.735157714766696	0.0107713817935457	0.200770626780065	Ostn	16	27126239	27169962	+	1423	protein_coding	osteocrin [Source:MGI Symbol;Acc:MGI:2677164]	-	1027	1336	1140	670	954	716	3138	2137	1188	957	1321	1100	60.8830633942308	83.0593285976818	68.9082945797471	47.0401541673338	67.3871601106152	46.6346911233342	171.520432646544	149.040589215035	73.8299714004317	61.2345870889146	91.4231260873274
ENSMUSG00000025911	679.494026098243	698.415174910842	650.706153765359	566.151112993409	646.8693624418	764.625376153331	861.697688763682	695.570083656934	712.680665318333	736.960102272364	825.68421063775	827.061170376086	667.710201060498	776.608986837525	-0.217952740725756	0.0108898987662453	0.201830253659551	Adhfe1	1	9618173	9650898	+	3780	protein_coding	alcohol dehydrogenase, iron containing, 1 [Source:MGI Symbol;Acc:MGI:1923437]	-	753	726	703	520	596	752	1023	650	725	745	771	806	16.804830220327	16.991498403116	15.9968722130435	13.743912373711	15.8484991034945	18.4385609471769	21.0499785776774	17.0657937862808	16.9616214491788	17.9454448655981	20.087261252612
ENSMUSG00000033669	13.5357375716781	4.81002186577715	12.0329729714789	7.62126498260358	11.9388640719124	14.2350468964716	23.5850784803354	13.9114016731387	26.541210984269	16.8165392464835	18.2057478350736	16.4180877494012	10.6956513933203	19.2463443281169	-0.850603046557771	0.0109012122411786	0.201830253659551	Zfp7	15	76763459	76776595	+	5816	protein_coding	zinc finger protein 7 [Source:MGI Symbol;Acc:MGI:99208]	zf-C2H2	15	5	13	7	11	14	28	13	27	17	17	16	0.217569399954639	0.0760558220267477	0.192260693644686	0.120246508771688	0.190108689037445	0.223102594211082	0.374456572535496	0.221831844952344	0.410544771878573	0.266142529071234	0.28786089630039
ENSMUSG00000023809	2852.43109760498	2908.13922004887	3039.71409525667	2829.66681282667	3368.93037083783	3119.50884845535	3013.83610009429	3697.22252159185	3295.04219330628	3366.2754738696	3537.26971172048	3363.65572765857	3019.73174083839	3378.88362137351	-0.161942821542031	0.0109024961167349	0.201830253659551	Rps6ka2	17	7437514	7570714	+	9978	protein_coding	ribosomal protein S6 kinase, polypeptide 2 [Source:MGI Symbol;Acc:MGI:1342290]	-	3161	3023	3284	2599	3104	3068	3578	3455	3352	3403	3303	3278	26.7246452519574	26.8028827004122	28.3094348326004	26.0232547797575	31.26884881659	28.4978986812009	27.8910369446717	34.3644572319794	29.7085646725012	31.0533319285572	32.6004221489205
ENSMUSG00000022451	80.3120429252904	102.934467927631	104.594303521317	107.786461896822	105.279074088682	112.863586107739	141.510470882012	141.254232373408	130.74003929288	125.629440253141	111.376339696921	111.848222792796	102.294989411247	127.05979088186	-0.317688315081686	0.0109212341852512	0.201830253659551	Twf1	15	94475832	94487770	-	3054	protein_coding	twinfilin actin binding protein 1 [Source:MGI Symbol;Acc:MGI:1100520]	-	89	107	113	99	97	111	168	132	133	127	104	109	2.45839648727614	3.09957110131692	3.18259195881408	3.23865730220777	3.19254024938539	3.36864253813297	4.27866291918752	4.2895312415509	3.85126823718364	3.78638215133372	3.353686451324
ENSMUSG00000034042	398.853067112116	336.701530604401	324.89027022993	289.608069338936	340.800301689137	333.506813003049	394.207740314177	380.958384279797	405.982227277892	395.683276387846	414.448494833734	358.119539033814	337.393341996261	391.566610354544	-0.213083329097596	0.0109447939771105	0.202019884940808	Gpbp1l1	4	116414855	116451079	+	4158	protein_coding	GC-rich promoter binding protein 1-like 1 [Source:MGI Symbol;Acc:MGI:1924360]	-	442	350	351	266	314	328	468	356	413	400	387	349	8.96744531858572	7.44681247319132	7.26096230024345	6.39139981015229	7.59064783175301	7.31122822857112	8.75445656656271	8.49709452855381	8.78388671913586	8.75921652988314	9.16610081919685
ENSMUSG00000028602	0.902382504778543	0.96200437315543	0.925613305498377	0	1.08535127926477	0	6.7385938515244	3.210323463032	1.96601562846437	4.94604095484808	1.07092634323962	4.1045219373503	0.645891910449519	3.67273702974313	-2.49827572799888	0.011029078143309	1	Tnfrsf8	4	144993707	145041734	-	3459	protein_coding	tumor necrosis factor receptor superfamily, member 8 [Source:MGI Symbol;Acc:MGI:99908]	-	1	1	1	0	1	0	8	3	2	5	1	4	0.0243882361016899	0.0255762162999459	0.0248668622375852	0	0.0290591641157923	0	0.179890094235861	0.0860747221457623	0.0511329198814853	0.131616154709649	0.0284713190293534
ENSMUSG00000040918	66.7763053536122	89.466406703455	81.4539708838572	68.5913848434322	75.9745895485336	99.6453282753012	87.6017200698172	117.711860311173	87.4876954666643	87.0503208053262	164.922656858902	132.370832479547	80.3179976013652	112.857514331905	-0.487171720267014	0.0110316908325583	0.20330640034797	Slc19a2	1	164076615	164092954	+	3838	protein_coding	solute carrier family 19 (thiamine transporter), member 2 [Source:MGI Symbol;Acc:MGI:1928761]	-	74	93	88	63	70	98	104	110	89	88	154	129	1.62651361177831	2.14370408881727	1.97219226946926	1.63996437080387	1.83327134115602	2.36658489200666	2.1076388398916	2.84441297804769	2.05071919208379	2.08769695489211	3.95160840241537
ENSMUSG00000028841	750.782243975748	604.13874634161	644.22686062687	931.97183215838	563.297313938414	1069.66209536344	957.722651147905	959.886715446568	740.204884116834	963.488778004406	1246.55826353092	1340.12641254487	760.679848734077	1034.66461746525	-0.443799219629129	0.0110423141409291	0.20330640034797	Cnksr1	4	133955352	133965710	-	2804	protein_coding	connector enhancer of kinase suppressor of Ras 1 [Source:MGI Symbol;Acc:MGI:2670958]	-	832	628	696	856	519	1052	1137	897	753	974	1164	1306	25.0308887368831	19.8138327425072	21.3502409521918	30.4996312886598	18.6047152864182	34.7727239582255	31.5391714287007	31.7482192249484	23.7486062254197	31.6279252412995	40.8820929016509
ENSMUSG00000097573	4.51191252389272	5.77202623893258	2.77683991649513	0	5.42675639632383	5.08394532016843	8.4232423144055	7.49075474707467	13.7621093992506	8.90287371872654	7.49648440267736	10.2613048433758	3.92858006596878	9.3894615709184	-1.25000116619712	0.0110546433208757	0.20330640034797	G730003C15Rik	1	59158988	59161300	+	2313	lncRNA	RIKEN cDNA G730003C15 gene [Source:MGI Symbol;Acc:MGI:3641700]	-	5	6	3	0	5	5	10	7	14	9	7	10	0.182358211577487	0.229489318239982	0.111562226303252	0	0.217284151916398	0.20035277128214	0.336273149568657	0.300349797854928	0.535270812403979	0.354288154973289	0.298044119177577
ENSMUSG00000042254	282.445723995684	224.147018945215	348.03060286739	273.276787233357	436.311214264436	241.995797240017	260.27818751513	483.688735096821	551.467383784255	810.161508404115	330.916240061044	345.805973221763	301.034524091017	463.719671347188	-0.623400595949705	0.0110983251824952	0.203635370594735	Cilp	9	65172462	65187887	+	4252	protein_coding	cartilage intermediate layer protein, nucleotide pyrophosphohydrolase [Source:MGI Symbol;Acc:MGI:2444507]	-	313	233	376	251	402	238	309	452	561	819	309	337	6.20986322095679	4.84785390364358	7.60617195588134	5.89765412743753	9.50312576857085	5.18781742587914	5.65240208467219	10.5499430608177	11.6678480593959	17.538013575551	7.15687403326973
ENSMUSG00000058979	314.931494167712	346.321574335955	295.270644453982	266.744274391125	341.885652968401	330.456445810948	355.460825667912	368.117090427669	335.205664653175	356.114948749062	380.178851850066	419.687368094069	315.935014354687	369.127458240325	-0.223403797192017	0.011099340850006	0.203635370594735	Hdhd5	6	120486455	120508280	-	4381	protein_coding	haloacid dehalogenase like hydrolase domain containing 5 [Source:MGI Symbol;Acc:MGI:2136976]	-	349	360	319	245	315	325	422	344	341	360	355	409	6.72021436380624	7.26969358259407	6.26309472655979	5.58716715945328	7.2272150954361	6.87560771477137	7.49215963181629	7.79273891671262	6.88338855577376	7.48202239172076	7.98019033222995
ENSMUSG00000033124	1778.59591691851	1866.28848392153	1809.57401224933	1907.49374993164	1990.53424617158	1898.34518255089	2209.41645906856	2319.99375595113	1847.07168294227	1960.61063450178	2164.34213968728	2062.52227351853	1875.13859862391	2093.99282427826	-0.159522268114954	0.0111789330227958	0.20460141150517	Atg9a	1	75157504	75168840	-	5762	protein_coding	autophagy related 9A [Source:MGI Symbol;Acc:MGI:2138446]	-	1971	1940	1955	1752	1834	1867	2623	2168	1879	1982	2021	2010	28.8565444289993	29.7862159722553	29.1840162301324	30.3780352473911	31.9933529456348	30.0311557540586	35.407304098575	37.3414313166697	28.8386340320929	31.3198845281784	34.5422966310379
ENSMUSG00000017760	1150.53769359264	1172.68333087647	1135.72752584651	1325.01135483265	1047.3639844905	1163.20668925454	1333.39925837039	1341.91520754738	1231.70879123293	1273.1109417779	1353.65089785488	1251.87919089184	1165.75509648222	1297.61071461255	-0.154797187924654	0.0112075304835011	0.204877973014278	Ctsa	2	164674793	164682952	+	4715	protein_coding	cathepsin A [Source:MGI Symbol;Acc:MGI:97748]	-	1275	1219	1227	1217	965	1144	1583	1254	1253	1287	1264	1220	22.8117939685207	22.8722488079033	22.3838308888066	25.7874093875061	20.5721317015582	22.4877140280838	26.1136177181229	26.394945898434	23.5012267918539	24.8534455675101	26.4011914630928
ENSMUSG00000018476	466.531754970507	360.751639933286	555.367983299026	372.353232007203	467.786401363114	430.101774086249	427.900709571799	603.540811050016	522.960157171522	768.614764383391	499.051675949665	600.286333337482	442.148797609898	570.392408577312	-0.366459468488866	0.0112397845540685	0.205220633606796	Kdm6b	11	69289334	69304501	-	6954	protein_coding	KDM1 lysine (K)-specific demethylase 6B [Source:MGI Symbol;Acc:MGI:2448492]	-	517	375	600	342	431	423	508	564	532	777	466	585	6.27172214342254	4.77071463446467	7.421438867973	4.9134920024553	6.22983097204235	5.63776103162711	5.68194270687043	8.04913764935463	6.76547207153226	10.1736335027985	6.59947487999722
ENSMUSG00000076441	12.6333550668996	25.9741180751966	19.4378794154659	22.8637949478107	13.0242153511772	16.268625024539	61.4896688951601	22.472264241224	35.3882813123586	29.6762457290885	25.702232237751	20.5226096867515	18.3669979801815	32.5418836837223	-0.835304919760573	0.011293330946308	0.205703825426097	Ass1	2	31360219	31410684	+	2414	protein_coding	argininosuccinate synthetase 1 [Source:MGI Symbol;Acc:MGI:88090]	-	14	27	21	21	12	16	73	21	36	30	24	20	0.489239735484853	0.989494436164394	0.748261808647866	0.869122239042425	0.499663539402778	0.614304503695895	2.35208720097424	0.863350143875453	1.31882264194741	1.13154998957914	0.97911144181475
ENSMUSG00000002055	36.0953001911417	17.3160787167977	13.8841995824757	26.1300513689266	24.9630794230896	35.587617241179	49.6971296549924	27.8228033462773	26.541210984269	44.5143685936327	44.9789064160642	69.7768729349552	25.6627210872684	43.8885486550318	-0.775963221790185	0.0114714729020395	0.208448737864692	Spag5	11	78192355	78213283	+	5624	protein_coding	sperm associated antigen 5 [Source:MGI Symbol;Acc:MGI:1927470]	-	40	18	15	24	23	35	59	26	27	45	42	68	0.599992238092072	0.283148360467146	0.229412721763355	0.426348523683888	0.411070398214809	0.57679795871784	0.815970624149819	0.458810103215801	0.424560525114826	0.72854596590791	0.735465200203843
ENSMUSG00000046434	1305.74748441455	1195.7714358322	1256.9828688668	1105.08342247752	863.939618294754	1334.0272520122	1275.27888640099	1188.88978914285	1412.58222905165	1583.72231374235	1539.99208157858	1607.94646895698	1176.925346983	1434.73529481223	-0.285177502696012	0.0117328133148992	0.211930044074475	Hnrnpa1	15	103148859	103155119	+	3153	protein_coding	heterogeneous nuclear ribonucleoprotein A1 [Source:MGI Symbol;Acc:MGI:104820]	-	1447	1243	1358	1015	796	1312	1514	1111	1437	1601	1438	1567	38.7146656688245	34.8765900100287	37.0465141324383	32.1618413502506	25.375977274505	38.5665549944798	37.3482045530538	34.9699510937028	40.3045388999798	46.2335367525672	44.915171787949
ENSMUSG00000028059	290.567166538691	245.311115154635	298.047484370477	274.365539373729	334.288194013548	285.717726993466	297.340453698514	302.840513346019	334.222656838942	380.845153523302	358.760324985274	385.825062110929	288.049537740758	343.30569408383	-0.252868228593329	0.0117882619496727	0.212426438051575	Arhgef2	3	88513273	88555359	+	9844	protein_coding	rho/rac guanine nucleotide exchange factor (GEF) 2 [Source:MGI Symbol;Acc:MGI:103264]	-	322	255	322	252	308	281	353	283	340	385	335	376	2.7594035548141	2.29168769872875	2.81355764186285	2.55757141615004	3.14494309146382	2.64567014939335	2.78914392135476	2.85311822038197	3.05441800872712	3.56105663285576	3.35143925183348
ENSMUSG00000068732	258.983778871442	299.183360051339	255.469272317552	237.347966601083	269.167117257662	263.348367584725	327.664126030374	322.102454124211	279.17421924194	303.686914627672	303.072155136813	291.421057551872	263.916643780634	304.520154452147	-0.206466074514196	0.0118292151140809	0.212659889701778	Tmem167b	3	108463741	108469782	-	2948	protein_coding	transmembrane protein 167B [Source:MGI Symbol;Acc:MGI:1914745]	-	287	311	276	218	248	259	389	301	284	307	283	284	8.2126888703999	9.33296781155037	8.05291570842156	7.38801635556881	8.45586189680405	8.14279061286824	10.2633690717926	10.1331379053098	8.51945906429722	9.48201531181734	9.45403283035177
ENSMUSG00000028057	184.988413479601	191.438870257931	153.651808712731	197.064137407321	217.070255852953	217.592859703209	256.908890589368	243.984583190432	245.751953558046	219.604218395255	191.695815439893	249.349707694031	193.634390902291	234.549194811171	-0.2802885254263	0.0118597766068958	0.212705863560041	Rit1	3	88624145	88638356	+	3229	protein_coding	Ras-like without CAAX 1 [Source:MGI Symbol;Acc:MGI:108053]	-	205	199	166	181	200	214	305	228	250	222	179	243	5.35570649691167	5.45220139489658	4.42192725167172	5.60027513152772	6.22580666934193	6.14252186031442	7.34682370580527	7.00763928664186	6.84688641491397	6.26000507706597	5.45937762822345
ENSMUSG00000021282	3374.00818536697	3248.68876814589	3116.53999961304	2351.70462320339	2929.3631027356	2971.05764510643	3397.09362539974	3559.17861268148	3072.88242728981	3467.1747093485	3561.90101761499	3931.10588549725	2998.56038736189	3498.22271297196	-0.221994203960135	0.0119571142022906	0.214117749916415	Eif5	12	111504450	111513186	+	6820	protein_coding	eukaryotic translation initiation factor 5 [Source:MGI Symbol;Acc:MGI:95309]	-	3739	3377	3367	2160	2699	2922	4033	3326	3126	3505	3326	3831	46.2489676742833	43.8059944834265	42.4649182269077	31.6423121331139	39.7788468882614	39.7097195028937	45.9951110416809	48.3997152951461	40.5345875816569	46.7943483398261	48.0281678782913
ENSMUSG00000032527	1261.5307416804	1378.55226673173	1312.5196671967	1163.8760380576	1283.97056337022	1456.04193969624	1484.17529579825	1599.81119241095	1475.49472916251	1326.52818409025	1498.22595419223	1435.55654758827	1309.41520278882	1469.96531720708	-0.166461818015992	0.0120349442556995	0.215085691986273	Pccb	9	100864085	100916951	-	2771	protein_coding	propionyl Coenzyme A carboxylase, beta polypeptide [Source:MGI Symbol;Acc:MGI:1914154]	-	1398	1433	1418	1069	1183	1432	1762	1495	1501	1341	1399	1399	42.5599979533352	45.7505714240736	44.0160691621676	38.5425117271873	42.9123104959689	47.8969075918474	49.4580742946935	53.5438510205433	47.9032882668633	44.0638061586176	49.7209409018493
ENSMUSG00000059811	4132.00948938095	4125.07475209049	3844.07205773476	3414.3267122064	3803.07088254374	4571.48363189545	4778.50536496224	4735.2271079722	4344.89453890625	4331.74266825595	4160.54884348594	4741.74896812394	3981.6729209753	4515.44458195109	-0.18142579109371	0.0121867469263468	0.217287409105792	Atl2	17	80155819	80203552	-	9844	protein_coding	atlastin GTPase 2 [Source:MGI Symbol;Acc:MGI:1929492]	-	4579	4288	4153	3136	3504	4496	5673	4425	4420	4379	3885	4621	39.2400896816576	38.5363013809759	36.2879033747094	31.8275554009782	35.7788330924975	42.3307223902937	44.8238341808656	44.6114774741703	39.7074341134526	40.5035506370788	38.8666910249942
ENSMUSG00000061086	121.821638145103	101.01045918132	121.255343020287	106.69770975645	59.6943203595621	93.5445938910991	156.672307047942	163.726496614632	118.943945522094	117.715774725384	154.213393426506	110.822092308458	100.670677392304	137.015668274169	-0.441352202157982	0.012326352801561	0.218494312028603	Myl4	11	104441489	104486579	+	4637	protein_coding	myosin, light polypeptide 4 [Source:MGI Symbol;Acc:MGI:97267]	-	135	105	131	98	55	92	186	153	121	119	144	108	2.45599583162079	2.00326803516473	2.42999707113537	2.11148409105584	1.19222787949297	1.83887290566117	3.11992154110693	3.27460764697256	2.30764731014417	2.33668204519044	3.05832437421713
ENSMUSG00000098900	32.4857701720276	32.7081486872846	27.7683991649513	17.420034245951	29.3044845401487	29.4868828569769	26.9543754060976	51.365175408512	37.354296940823	61.3309078401162	36.4114956701472	47.2020022795285	28.1956199445567	43.4363755908707	-0.614564887242218	0.0123649495793234	0.218690838104187	Gm18190	7	7268497	7281266	-	1397	transcribed_unprocessed_pseudogene	predicted gene, 18190 [Source:MGI Symbol;Acc:MGI:5010375]	-	36	34	30	16	27	29	32	48	38	62	34	46	2.17388741039859	2.15312562216996	1.84712547916551	1.14425392374049	1.94267896511538	1.92398895337038	1.78164591542403	3.40996379558702	2.40551655514037	4.04096453925868	2.3968489232399
ENSMUSG00000074269	9.02382504778543	7.69603498524344	0.925613305498377	3.26625642111582	4.34140511705906	6.10073438420211	13.4771877030488	13.9114016731387	10.813085956554	11.8704982916354	7.49648440267736	11.2874353277133	5.22564487681737	11.4760155591279	-1.12876617307395	0.0124745517013257	0.219838648369882	Rec114	9	58560133	58651247	-	1277	protein_coding	REC114 meiotic recombination protein [Source:MGI Symbol;Acc:MGI:1920923]	-	10	8	1	3	4	6	16	13	11	12	7	11	0.660602260577489	0.55422479048716	0.0673566769614777	0.234708701761765	0.314849330231873	0.435473102561244	0.97453380730124	1.01031637450496	0.761768390199935	0.855618378964466	0.539840287907388
ENSMUSG00000039611	339.295821796732	359.789635560131	434.112640278739	332.069402813442	314.751870986782	432.135352214316	411.054224942988	430.183344046288	469.877735202984	460.971016991841	390.888115282463	470.993892310947	368.69245394169	438.994721462919	-0.250737494619038	0.0126065038842227	0.220882814884922	Pgap4	4	49584506	49597876	-	3325	protein_coding	post-GPI attachment to proteins GalNAc transferase 4 [Source:MGI Symbol;Acc:MGI:1914313]	-	376	374	469	305	290	425	488	402	478	466	365	459	9.53953373295646	9.95100193560475	12.1325682613623	9.16446302813844	8.76677838080975	11.8467237888497	11.4155278176458	11.9988421542537	12.7132739846448	12.7609798544093	10.8108381265338
ENSMUSG00000032078	360.953001911417	395.383797366882	361.914802449865	391.950770533898	308.239763311194	359.943328667925	440.535573043407	407.711079805064	385.339063179016	382.823569905241	430.512389982329	498.699415388062	363.064244040197	424.270181883853	-0.224324844025058	0.01275130427805	0.222905711493507	Zpr1	9	46184362	46193941	+	3583	protein_coding	ZPR1 zinc finger [Source:MGI Symbol;Acc:MGI:1330262]	-	400	411	391	360	284	354	523	381	392	387	402	486	9.41768447398776	10.1480330244493	9.38645277800853	10.0381695389263	7.96719068493811	9.15708902212442	11.3533154552066	10.5531741321737	9.67521040874443	9.83453687007768	11.0493668975882
ENSMUSG00000079427	46.0215077437057	36.5561661799063	28.6940124704497	30.4850599304143	31.4751870986782	30.5036719210106	48.0124811921113	49.2249597664907	48.167382897377	42.5359522116935	48.1916854457831	46.1758717951909	33.9559342240275	47.0513888847744	-0.464751804716066	0.0127880250561097	0.223047024478159	Mthfsl	9	88570655	88602349	-	4728	protein_coding	5, 10-methenyltetrahydrofolate synthetase-like [Source:MGI Symbol;Acc:MGI:3780550]	-	51	38	31	28	29	30	57	46	49	43	45	45	0.909962847390654	0.711038287414867	0.563969706191628	0.591669792737849	0.616529993997301	0.588091319765978	0.937702798483106	0.96557341649047	0.916515410705671	0.828096108420011	0.937331464364216
ENSMUSG00000038181	138.966905735896	145.26266034647	161.982328462216	163.312821055791	155.205232934862	131.165789260345	179.415061296837	153.025418404525	152.366211205988	189.927972666166	229.178237453279	207.27835783619	149.315956299263	185.198543143831	-0.3105396368134	0.0127887537568611	0.223047024478159	Chpf2	5	24791739	24799554	+	5588	protein_coding	chondroitin polymerizing factor 2 [Source:MGI Symbol;Acc:MGI:1917522]	-	154	151	175	150	143	129	213	143	155	192	214	202	2.32485181389849	2.39060271285047	2.69372465711636	2.68184513376676	2.57225085195833	2.1396084050412	2.9647701561353	2.53971261858825	2.45299385557077	3.12848867555511	3.77151227627455
ENSMUSG00000039741	154.307408317131	164.502747809579	175.866528044692	128.472752563889	219.240958411483	129.132211132278	169.30717051955	248.265014474475	221.176758202241	189.927972666166	270.944364839625	182.651226212089	161.920434379842	213.712084485691	-0.398741631348471	0.0128097362367076	0.22315676969246	Bahcc1	11	120123773	120183108	+	11100	protein_coding	BAH domain and coiled-coil containing 1 [Source:MGI Symbol;Acc:MGI:2679272]	-	171	171	190	118	202	127	201	232	225	192	253	178	1.29958318770743	1.3628874417152	1.47231986767237	1.06208154455475	1.82920369663587	1.06042931381802	1.40844827734606	2.07429224100026	1.79258888381815	1.57495447918937	2.24468648722531
ENSMUSG00000024908	1432.08103508355	1367.97021862702	1447.65920979946	1294.52629490224	1448.94395781846	1457.05872876027	1500.17945619562	1462.83739132158	1519.73008080296	1537.22952876678	1552.84319769745	1580.24094587987	1408.0399074985	1525.51010011071	-0.115129773657258	0.0128417498906391	0.223458216023709	Ppp6r3	19	3504928	3625749	-	9378	protein_coding	protein phosphatase 6, regulatory subunit 3 [Source:MGI Symbol;Acc:MGI:1921807]	-	1587	1422	1564	1189	1335	1433	1781	1367	1546	1554	1450	1540	14.2757078341232	13.4145536321296	14.3449180224374	12.6669034423147	14.3088495396845	14.1624028715082	14.7713951248672	14.4664917236901	14.5787544369327	15.0879606266712	15.2270552524711
ENSMUSG00000037827	240.936128775871	237.615080169391	230.477713069096	302.673095023399	265.911063419868	299.952773889937	360.514771056555	350.995365291499	276.225195799244	310.611371964459	268.802512153145	337.596929347063	262.92764239126	317.457690935327	-0.274761914243753	0.0129015627435235	0.224242150614263	Gm5884	6	128621876	128623354	+	1479	processed_pseudogene	predicted pseudogene 5884 [Source:MGI Symbol;Acc:MGI:3644646]	-	267	247	249	278	245	295	428	328	281	314	251	329	15.2290930469398	14.7745967875819	14.4811390422393	18.7791294518001	16.6506652641979	18.486505502745	22.5083375415541	22.0095217849716	16.8019352040183	19.330862427339	16.7133572840811
ENSMUSG00000027439	434.948367303258	420.395911068923	392.460041531312	334.246907094185	413.518837399876	415.866727189777	383.25752530545	501.880568054003	469.877735202984	566.81629342559	438.008874385006	530.509460402527	401.906131931222	481.72507612926	-0.259625884693235	0.0130069922134289	0.225558468851824	Gzf1	2	148522943	148534869	+	4472	protein_coding	GDNF-inducible zinc finger protein 1 [Source:MGI Symbol;Acc:MGI:1921783]	ZBTB	482	437	424	307	381	409	455	469	478	573	409	517	9.0923510692552	8.64502991129721	8.15521870023216	6.85859904069622	8.56360960325497	8.47661572585047	7.91366070445656	10.4082085249052	9.45251252212518	11.6665536649198	9.00698963365748
ENSMUSG00000032064	107.383518068647	94.2764285692322	101.817463604821	72.94639340492	102.023020250888	53.8898203937853	96.8672866156632	121.992291595216	124.841992407487	125.629440253141	127.440234845515	113.900483761471	88.7227740487156	118.445288246416	-0.412123459880443	0.0130879328693167	0.226448670596384	Dixdc1	9	50574052	50650817	-	9971	protein_coding	DIX domain containing 1 [Source:MGI Symbol;Acc:MGI:2679721]	-	119	98	110	67	94	53	115	114	127	127	119	111	1.00679070628961	0.869509272268404	0.948911083419795	0.67132824571373	0.94759512341725	0.492649601418239	0.897071270880702	1.13467391718817	1.12638319995474	1.15972430951491	1.17534778960801
ENSMUSG00000120022	11.7309725621211	11.5440524778652	14.809812887974	16.3312821055791	8.68281023411813	10.1678906403369	14.3195119344893	18.1918329571813	25.5582031700368	23.7409965832708	22.4894532080321	18.4703487180764	12.2111368179991	20.4617244285144	-0.739259129987515	0.0131350015818444	0.227000920397949	ENSMUSG00000120022	18	32200369	32201273	-	905	lncRNA	novel transcript, antisense to Iws1	-	13	12	16	15	8	10	17	17	26	24	21	18	1.21178542849137	1.1730581062742	1.52069792671482	1.6559282439214	0.888536120897463	1.02412366845434	1.46106038830819	1.86425483842993	2.54065636277431	2.41464015455828	2.28522446737371
ENSMUSG00000033576	415.09595219813	320.347456260758	478.542078942661	503.003488851836	471.042455200908	450.437555366923	400.946334165702	536.124018326344	671.394337120581	668.70473709546	447.647211474163	739.840079207392	439.744831136869	577.442786231607	-0.393083283376238	0.0131527068122041	0.227048601345673	Apol6	15	76928929	76941306	+	4498	protein_coding	apolipoprotein L 6 [Source:MGI Symbol;Acc:MGI:1919189]	-	460	333	517	462	434	443	476	501	683	676	418	721	8.62718941548307	6.54955269374028	9.88650163184977	10.2617483039273	9.69848633295067	9.12820232410789	8.23105163177626	11.0540954805838	13.4283425768396	13.684123997292	9.15197827354803
ENSMUSG00000097357	0.902382504778543	0	0	0	1.08535127926477	0	3.3692969257622	2.14021564202133	0.983007814232184	3.95683276387846	4.28370537295849	1.02613048433758	0.331288964007218	2.62653150053171	-2.88463047288717	0.0131747876367402	1	Gm16793	8	36049449	36056222	-	2439	lncRNA	predicted gene, 16793 [Source:MGI Symbol;Acc:MGI:4439717]	-	1	0	0	0	1	0	4	2	1	4	4	1	0.0345874984320399	0	0	0	0.0412118280756562	0	0.127560441976597	0.0813810206101385	0.0362584604079659	0.14932686482679	0.161512574862704
ENSMUSG00000030157	293.274314053027	258.779176378811	269.353471900028	168.756581757651	219.240958411483	267.415523840859	390.838443388415	333.873640155328	355.84882875205	290.827208145067	302.001228793574	234.983880913305	246.136671056976	318.062205024623	-0.369016030082288	0.0132306552578474	0.228134942136163	Clec2d	6	129157578	129163497	+	1213	protein_coding	C-type lectin domain family 2, member d [Source:MGI Symbol;Acc:MGI:2135589]	-	325	269	291	155	202	263	464	312	362	294	282	229	22.6023456880604	19.6190664112341	20.6349650911986	12.7664377255331	16.7387972239556	20.09536644247	29.7526055117781	25.526938372488	26.3917950094645	22.0686763507599	22.8953062583301
ENSMUSG00000040433	682.201173612579	627.226851297341	647.929313848864	618.411215731262	589.345744640768	569.401875858864	666.278467069475	714.832024435126	624.209962037437	700.359399206488	766.78326175957	763.441080347157	622.419362498279	705.984032475875	-0.179861971606012	0.0132865770027674	0.228839445860589	Zbtb38	9	96564823	96634884	-	11733	protein_coding	zinc finger and BTB domain containing 38 [Source:MGI Symbol;Acc:MGI:2442866]	ZBTB	756	652	700	568	543	560	791	668	635	708	716	744	5.43555228491123	4.91615291761241	5.13169125849015	4.8365769169883	4.65183646393534	4.42364165322306	5.24366860826107	5.65031068742476	4.78614458652888	5.49431991189975	6.00982881156857
ENSMUSG00000047747	1195.65681883157	1345.84411804445	1247.72673581181	1154.07726879426	1282.88521209095	1265.90238472194	1338.45320375903	1500.29116505696	1192.38847866364	1419.5137540414	1484.30391173012	1523.8037692413	1248.68208971583	1409.79238041541	-0.174501900406888	0.0135530837576947	0.232901465342918	Rnf150	8	83589985	83817897	+	17242	protein_coding	ring finger protein 150 [Source:MGI Symbol;Acc:MGI:2443860]	-	1325	1399	1348	1060	1182	1245	1589	1402	1213	1435	1386	1485	6.48274875277593	7.17822276545276	6.72471373940262	6.14210247996674	6.89070274536905	6.69241236712226	7.16810041862434	8.06984716372565	6.22148874412423	7.57798979894293	7.9165095369581
ENSMUSG00000020549	421.41262973158	435.78798103941	407.269854419286	431.145847587288	384.214352859727	428.068195958182	487.705730004078	458.006147392565	425.642383562535	462.94943337378	482.98778080107	489.464241029024	417.983143599245	467.792619360509	-0.162344327934146	0.0135923324647536	0.233312002793301	Elac2	11	64869864	64892895	+	3479	protein_coding	elaC ribonuclease Z 2 [Source:MGI Symbol;Acc:MGI:1890496]	-	467	453	440	396	354	421	579	428	433	468	451	477	11.3238316618491	11.5194204881361	10.8785195892829	11.3720717458379	10.2278067351222	11.2157585024273	12.9446990881685	12.2093987304913	11.0066365843252	12.248451315771	12.7667473203974
ENSMUSG00000047767	83.019190439626	64.4542930014138	93.4869438553361	88.1889233701271	87.913453620446	90.494226698998	106.97517739295	114.501536848141	147.451172134828	99.9100272879312	98.5252235780454	90.2994826217067	84.5928384976579	109.610436643934	-0.375333895004377	0.0136102189209404	0.233355344952602	Atg16l2	7	100912241	100951458	-	8469	protein_coding	autophagy related 16-like 2 (S. cerevisiae) [Source:MGI Symbol;Acc:MGI:1920933]	-	92	67	101	81	81	89	127	107	150	101	92	88	0.916403305959213	0.699889580370925	1.02579550412806	0.955546266152306	0.961361145684091	0.973999774184143	1.16637824960376	1.25388175060159	1.56631925141744	1.08587290573169	1.06982771426061
ENSMUSG00000029217	59.5572453153839	75.0363411061236	85.1564241058507	92.5439319316149	67.2917793144155	49.8226641376506	105.290528930069	79.1879787547894	82.5726563955034	89.0287371872654	125.298382159036	100.560787465082	71.5680643185065	96.9898451486242	-0.439741610421436	0.0137117705235624	0.234039894408355	Tec	5	72913059	73025826	-	3744	protein_coding	tec protein tyrosine kinase [Source:MGI Symbol;Acc:MGI:98662]	-	66	78	92	85	62	49	125	74	84	90	117	98	1.48709614652756	1.84308608711485	2.11360358871321	2.26820299436705	1.6645219599211	1.21300117728653	2.59682089660892	1.96155647513908	1.98410479020898	2.18875134202248	3.07757164132917
ENSMUSG00000036052	2301.07538718529	2598.37381189282	2600.04777514494	1942.33381842354	1984.02213849599	2704.6589103296	2760.29650643068	2765.15860949156	2709.1695360239	2562.0492146113	3010.37395084658	2700.7754347765	2355.08530691203	2751.30387536342	-0.223978204728086	0.0137561337722253	0.234533589375842	Dnajb5	4	42949814	42959425	+	5936	protein_coding	DnaJ heat shock protein family (Hsp40) member B5 [Source:MGI Symbol;Acc:MGI:1930018]	-	2550	2701	2809	1784	1828	2660	3277	2584	2756	2590	2811	2632	36.2390864425793	40.2547885819182	40.7032790484801	30.0261597975739	30.9539430223532	41.5325624506425	42.9388464969457	43.2019702787098	41.0588215769777	39.7279017174647	46.6364090769612
ENSMUSG00000060212	9.02382504778543	13.468061224176	6.47929313848864	6.53251284223164	18.450971747501	20.3357812806737	11.7925392401677	22.472264241224	33.4222656838942	28.6870375381189	20.3476005215528	22.5748706554267	12.3817408801427	23.2160963133974	-0.909898984697075	0.0138850280354184	0.236336059924613	Pcnx2	8	126478247	126625056	-	9574	protein_coding	pecanex homolog 2 [Source:MGI Symbol;Acc:MGI:2445010]	-	10	14	7	6	17	20	14	21	34	29	19	22	0.0881125012280607	0.129366393413535	0.0628892140545905	0.0626118680070552	0.178479844109143	0.193614355536073	0.113737174946023	0.217686154931621	0.314055680780341	0.275800043766025	0.195442193224163
ENSMUSG00000029464	306.810051624705	302.069373170805	254.543659012054	191.620376705461	257.22825318575	320.288555170611	395.050064545618	316.751915019157	293.919336455423	311.600580155429	371.611441104149	341.701451284413	272.093378144898	338.439131427365	-0.313982261911105	0.0139568341680981	0.236363732271548	Gpn3	5	122509939	122520965	+	2508	protein_coding	GPN-loop GTPase 3 [Source:MGI Symbol;Acc:MGI:1289326]	-	340	314	275	176	237	315	469	296	299	315	347	333	11.4362156896943	11.0761537101256	9.43141189471569	7.01106461169061	9.49848833187263	11.6408315304873	14.544980216612	11.713026224754	10.5430147908986	11.435963949706	13.6257398346568
ENSMUSG00000027077	649.715403440551	503.12828716029	700.689272262271	916.729302193173	740.20957245857	865.287493492666	578.676746999658	1020.88286124418	969.245704832933	1300.80877112504	948.840740110306	1077.43700855445	729.293221834587	982.648638811095	-0.430208208961598	0.0140077528463159	0.236698301989304	Smtnl1	2	84641520	84652996	-	1761	protein_coding	smoothelin-like 1 [Source:MGI Symbol;Acc:MGI:1915928]	-	720	523	757	842	682	851	687	954	986	1315	886	1050	34.4908655573746	26.274181221426	36.9749907411777	47.7695961063996	38.9276958531462	44.788981480889	30.3434672988207	53.7642950147059	49.5152206393745	67.991739587733	49.5487286626716
ENSMUSG00000074064	959.232602579592	1127.46912533816	894.142453111432	951.569370685075	916.036479699462	1452.99157250414	892.021361095542	1034.79426291731	1257.26699440296	1892.35526932487	1762.74476097242	1873.71426440041	1050.24026731964	1452.14948551892	-0.467289710507709	0.0142277945760628	0.238295950832381	Mlycd	8	120121617	120137841	+	2968	protein_coding	malonyl-CoA decarboxylase [Source:MGI Symbol;Acc:MGI:1928485]	-	1063	1172	966	874	844	1429	1059	967	1279	1913	1646	1826	30.2134501085975	34.9341815757187	27.9952777222014	29.4202507433628	28.5832909309257	44.6240840165174	27.7523579128871	32.3346015940498	38.1090223490236	58.6868540428648	54.6165274569037
ENSMUSG00000032845	831.996669405817	745.553389195458	633.11950096089	687.002600574694	725.014654548864	958.832087383765	871.805579540969	835.754208209331	796.236329528069	946.672238757922	1040.94040562891	1010.73852707251	763.586483678248	917.024548122953	-0.263845744567048	0.0142815805264715	0.238696158520849	Alpk2	18	65398600	65527137	-	7960	protein_coding	alpha-kinase 2 [Source:MGI Symbol;Acc:MGI:2449492]	-	922	775	684	631	668	943	1035	781	810	957	972	985	9.77122032651221	8.61341739204428	7.39119370756131	7.91981661082525	8.43523282863305	10.9799309109794	10.1133516052215	9.73739758407085	8.99897635645394	10.9468363602419	12.0257271773747
ENSMUSG00000039701	221.986096175522	212.60296646735	231.403326374594	243.880479443314	237.691930158984	222.676805023377	261.962835978011	308.191052451072	226.091797273402	293.794832717976	239.887500885676	282.185883192833	228.37360060719	268.685650416495	-0.234876144965734	0.0142831155352151	0.238696158520849	Usp53	3	122725142	122778159	-	12572	protein_coding	ubiquitin specific peptidase 53 [Source:MGI Symbol;Acc:MGI:2139607]	-	246	221	250	224	219	219	311	288	230	297	224	275	1.65067543224891	1.55515886192446	1.71043741011389	1.78009212858069	1.75094870029901	1.61450994646284	1.92408317077765	2.27349002025218	1.61787373011905	2.15100704589215	1.75469563514536
ENSMUSG00000021287	66.7763053536122	68.3023104940356	52.7599584134075	48.9938463167373	72.7185357107393	74.225601674459	104.448204698628	99.520027353992	93.3857423520574	58.3632832672073	97.4542972348057	69.7768729349552	63.9627596604985	87.158071306941	-0.447448404703585	0.0144162947585218	0.24039290195028	Xrcc3	12	111769626	111780307	-	2750	protein_coding	X-ray repair complementing defective repair in Chinese hamster cells 3 [Source:MGI Symbol;Acc:MGI:1921585]	-	74	71	57	45	67	73	124	93	95	59	91	68	2.27002154254733	2.28408632177724	1.78284551249055	1.63485279354422	2.44892671320989	2.46031746023404	3.5071699845122	3.35625686580653	3.05500602502827	1.95348047049454	3.25886858892747
ENSMUSG00000043991	268.909986424006	232.805058303614	265.651018678034	229.726701618479	255.05755062722	248.096531624219	271.228402523857	269.667170894688	288.02128957003	313.578996537368	272.015291182864	317.074319660311	250.041141212595	288.597578394853	-0.205232634293448	0.0146899174241427	0.243884738349893	Pura	18	36414150	36425588	+	5957	protein_coding	purine rich element binding protein A [Source:MGI Symbol;Acc:MGI:103079]	-	298	242	287	211	235	244	322	252	293	317	254	309	4.22006962990971	3.59397146011854	4.14405820878036	3.53878101749215	3.96528075188577	3.79632345925949	4.20432321595839	4.19834261671716	4.34971878226682	4.84530832592225	4.19917782452972
ENSMUSG00000058665	64.9715403440551	57.7202623893258	41.652598747427	52.2601027378531	55.3529152425031	67.1080782262232	85.9170716069361	79.1879787547894	64.8785157393241	93.9747781421135	67.4683596240963	61.5678290602546	56.5109162812312	75.4990888212523	-0.420340056774197	0.0147447241809656	0.243942262634708	En1	1	120530147	120535721	+	2624	protein_coding	engrailed 1 [Source:MGI Symbol;Acc:MGI:95389]	Homeobox	72	60	45	48	51	66	102	74	66	95	63	60	2.31472615268813	2.02289936390654	1.47509582377718	1.82757934237667	1.95361969607576	2.33120833524306	3.02345956879325	2.79880619013747	2.22434047473777	3.29647305780215	2.36447577321632
ENSMUSG00000036158	109.188283078204	128.908586002828	129.585862769773	107.786461896822	124.815397115448	105.746062659503	129.717931641845	150.885202762504	123.858984593255	187.949556284227	134.936719248193	152.893442166299	117.671775587096	146.70697278272	-0.316386710007145	0.0147724780339785	0.243942262634708	Prickle1	15	93396995	93493772	-	4345	protein_coding	prickle planar cell polarity protein 1 [Source:MGI Symbol;Acc:MGI:1916034]	-	121	134	140	99	115	104	154	141	126	190	126	149	2.34923543147645	2.72836126865886	2.77146759658757	2.27637730746663	2.66036814678951	2.21842392807647	2.75675876691955	3.22058131263591	2.56449539742546	3.98156285554561	2.85587315485368
ENSMUSG00000053799	1057.59229560045	1073.59688044146	1039.46374207468	982.05443061549	1015.88879739182	1100.16576728445	1153.14187284211	1290.55003213886	1222.86172090484	1075.26930358397	1198.36657808514	1043.57470257131	1044.79365223472	1163.96070168771	-0.155190797481289	0.0147897323340509	0.243942262634708	Exoc6	19	37509327	37672507	+	3876	protein_coding	exocyst complex component 6 [Source:MGI Symbol;Acc:MGI:1351611]	-	1172	1116	1123	902	936	1082	1369	1206	1244	1087	1119	1017	25.5079053064947	25.47224858477	24.9211189594487	23.2499274990622	24.2731287825665	25.8728621616919	27.471824543078	30.8793731910942	28.3829656499422	25.5349805689326	28.4318073613816
ENSMUSG00000073062	19.852415105128	18.2780830899532	18.5122661099675	17.420034245951	19.5363230267658	19.31899221664	51.3817781178735	25.682587704256	30.4732422411977	21.7625802013315	24.6313058945113	24.6271316241018	18.8196856324009	29.7597709638787	-0.671979362703509	0.0148252567247645	0.244262987967351	Zxdb	X	93768175	93773793	+	5619	protein_coding	zinc finger, X-linked, duplicated B [Source:MGI Symbol;Acc:MGI:3694898]	zf-C2H2	22	19	20	16	18	19	61	24	31	22	23	24	0.330289373708204	0.299144778688155	0.306155815909618	0.284485269881733	0.32199353553612	0.313397516979399	0.844381339955338	0.423893879910577	0.487892139702063	0.356494968538703	0.403113138995955
ENSMUSG00000048138	69.4834528679478	59.6442711356367	45.3550519694205	43.5500856148776	52.0968614047088	32.5372500490779	84.232423144055	78.1178709337787	57.0144532254666	64.298532413025	61.0428015646585	77.9859168096558	50.4444955069449	70.4486663484399	-0.479377442400457	0.0148453250641079	0.244328638189451	Dmrt2	19	25649775	25656355	+	2337	protein_coding	doublesex and mab-3 related transcription factor 2 [Source:MGI Symbol;Acc:MGI:1330307]	DM	77	62	49	40	48	32	100	73	58	65	57	76	2.77947623792571	2.34703645496525	1.80346998181881	1.71001575894893	2.06450626293249	1.26908949244492	3.32819766774627	3.10005275493653	2.19477720420696	2.53247053009362	2.40200713469594
ENSMUSG00000001687	1978.92483297935	2203.95201889909	1904.91218271566	1375.09395328976	1720.28177763465	2173.89501890402	2190.88532597687	2053.53690851947	2117.39883185612	2320.68241601472	2525.24431735903	2420.64181255234	1892.84329740376	2271.39826871309	-0.262659356556573	0.0149409779624959	0.245086942937906	Ubl3	5	148441445	148489599	-	8098	protein_coding	ubiquitin-like 3 [Source:MGI Symbol;Acc:MGI:1344373]	-	2193	2291	2058	1263	1585	2138	2601	1919	2154	2346	2358	2359	22.8450341721301	25.0284626855824	21.8594458626134	15.5820434817306	19.6736605522713	24.4698276717168	24.982184078426	23.5180949299542	23.5228037972403	26.3778862648562	28.6763701862354
ENSMUSG00000026942	246.350423804542	253.969154513034	303.601164203468	212.306667372528	246.374740393102	205.391390934804	301.552074855717	317.822022840168	242.802930115349	323.471078447064	283.7954809585	305.786884332598	244.66559020358	295.871745258233	-0.272257199140554	0.0149590172718785	0.245086942937906	Traf2	2	25407994	25436952	-	5101	protein_coding	TNF receptor-associated factor 2 [Source:MGI Symbol;Acc:MGI:101835]	-	273	264	328	195	227	202	358	297	247	327	265	298	4.51479750411262	4.57862907193088	5.53082695263217	3.81925030184969	4.47305474408377	3.67026167085157	5.45877919217652	5.77837951898	4.28215900391142	5.83689908955111	5.11621398127257
ENSMUSG00000079487	636.179665868873	666.669030596713	669.218419875327	628.209984994609	682.685954657538	752.423907384927	617.423661645923	772.617846769701	790.338282642675	893.254996445563	810.691241832395	797.303386330297	672.564493896331	780.271569277759	-0.213452804447948	0.014972067872186	0.245086942937906	Med12	X	100317636	100341071	+	7704	protein_coding	mediator complex subunit 12 [Source:MGI Symbol;Acc:MGI:1926212]	-	705	693	723	577	629	740	733	722	804	903	757	777	7.71975994501564	7.95799787146786	8.07223085343984	7.48270067542486	8.20669042283678	8.90259113141061	7.40040562954358	9.30091895713839	9.22913363029117	10.6723788178616	9.67693346827076
ENSMUSG00000032178	436.753132312815	440.598002905187	467.43471927668	374.530736287947	446.079375777819	470.773336647596	486.863405772638	495.459921127939	501.333985258414	474.819931665416	478.704075428112	540.770765245903	439.361550534674	496.325347416403	-0.174611037205374	0.0150493039117756	0.246086087969627	Ilf3	9	21279167	21316657	+	10843	protein_coding	interleukin enhancer binding factor 3 [Source:MGI Symbol;Acc:MGI:1339973]	-	484	458	505	344	411	463	578	463	510	480	447	527	3.76553645661355	3.73682602039407	4.00602329819262	3.16962452517821	3.81000937065867	3.95760563439451	4.14616140811981	4.23776109891834	4.15950717669139	4.03070984021995	4.05990821337015
ENSMUSG00000024773	572.110508029596	590.670685117434	609.053555017932	635.831249977213	723.929303269599	677.181516646434	683.124951698286	807.931404863054	672.377344934814	795.323385539571	706.811386538152	691.611946443526	634.796136343035	726.196736669567	-0.194700721857102	0.0150717608836875	0.246188300628062	Atg2a	19	6291698	6312365	+	7693	protein_coding	autophagy related 2A [Source:MGI Symbol;Acc:MGI:1916291]	-	634	614	658	584	667	666	811	755	684	804	660	674	6.95223555185526	7.06089083055361	7.3570161866259	7.58430777310402	8.71492755326174	8.02378862196135	8.19960527370749	9.73993718298691	7.86287784941632	9.51590444375675	8.44902028660759
ENSMUSG00000028417	9.92620755256398	3.84801749262172	9.25613305498377	5.4437607018597	9.76816151338289	10.1678906403369	15.1618361659299	19.261940778192	14.7451172134828	13.8489146735746	11.7801897756359	13.3396962963885	8.06836182595815	14.6896158172006	-0.861459536873835	0.0151243643522088	0.246600999923375	Tal2	4	53779705	53788712	+	2971	protein_coding	T cell acute lymphocytic leukemia 2 [Source:MGI Symbol;Acc:MGI:99540]	bHLH	11	4	10	5	9	10	18	18	15	14	11	13	0.312335239122585	0.11910889556582	0.2895135526079	0.168138119684603	0.304490352773049	0.311959582615678	0.471235150088908	0.60127727479406	0.446487975101122	0.429057146278658	0.364626461712511
ENSMUSG00000008200	415.998334702908	387.687762381638	373.947775421344	488.849711027001	376.616893904874	446.370399110788	446.431842663491	499.740352411981	484.622852416466	539.118464078441	451.930916847121	459.706456983234	414.911812758092	480.258480900122	-0.211634877686195	0.0151582565139345	0.246600999923375	Fnbp4	2	90575714	90611365	+	6583	protein_coding	formin binding protein 4 [Source:MGI Symbol;Acc:MGI:1860513]	-	461	403	404	449	347	439	530	467	493	545	422	448	5.90755839275689	5.41586773038883	5.27872527690142	6.81430110158733	5.29833360029688	6.18075668932961	6.26209769595504	7.04041017987359	6.62283940042066	7.53810882976359	6.31315926545787
ENSMUSG00000052516	6.3166775334498	6.73403061208801	1.85122661099675	9.79876926334746	1.08535127926477	6.10073438420211	9.26556654584605	13.9114016731387	7.86406251385747	12.859706482605	13.9220424621151	11.2874353277133	5.31446494722482	11.5183691675459	-1.11436187904614	0.0151615975354937	0.246600999923375	Robo2	16	73688727	74208713	-	16983	protein_coding	roundabout guidance receptor 2 [Source:MGI Symbol;Acc:MGI:1890110]	-	7	7	2	9	1	6	11	13	8	13	13	11	0.034770792011436	0.0364645189466284	0.0101294796537487	0.0529452415032279	0.00591860382008629	0.0327444592810875	0.0503786006269524	0.0759685573952088	0.0416578389848808	0.0696977404325359	0.0753853737733579
ENSMUSG00000027893	580.231950572603	621.454825058408	573.880249408994	550.908583028202	668.576388027096	686.332618222738	672.174736689559	683.798897625816	701.867579361779	715.197522071032	661.832480122087	692.638076927864	613.56410238634	687.918215466356	-0.165620487274094	0.0151619599715906	0.246600999923375	Ahcyl1	3	107570434	107603876	-	6690	protein_coding	S-adenosylhomocysteine hydrolase-like 1 [Source:MGI Symbol;Acc:MGI:2385184]	-	643	646	620	506	616	675	798	639	714	723	618	675	8.10803860665236	8.54266268897718	7.97144625074445	7.55654430233111	9.25525255377276	9.35144313852088	9.27779127611266	9.4793744112357	9.43828861638425	9.84015491236798	9.09746738100534
ENSMUSG00000001065	123.62640315466	110.630502912874	95.3381704663328	117.585231160169	95.5109125752994	115.91395329984	125.506310484642	133.763477626333	136.638086178274	142.445979499625	128.511161188755	129.292441026535	109.767528928196	132.692909334027	-0.272283871035378	0.015219812921728	0.247277195822428	Zfp276	8	123980934	123996484	+	5530	protein_coding	zinc finger protein (C2H2 type) 276 [Source:MGI Symbol;Acc:MGI:1888495]	zf-C2H2	137	115	103	108	88	114	149	125	139	144	120	126	2.0899042474823	1.83975320088137	1.6020779525172	1.95118054925711	1.599525693225	1.91064808091202	2.09569926668884	2.24331271776817	2.22285343688409	2.37097577563318	2.13704793900615
ENSMUSG00000023055	1649.55521873518	1798.94817780065	1500.41916821287	1332.63261981525	1524.918547367	1748.87719013794	1821.94731260591	1764.60779684659	1650.47012009584	1739.02799972458	2011.19967260401	2039.9474028631	1592.55848701148	1837.86671745667	-0.206258557638334	0.0152607937699683	0.247678117691868	Calcoco1	15	102615212	102630613	-	5731	protein_coding	calcium binding and coiled coil domain 1 [Source:MGI Symbol;Acc:MGI:1914738]	-	1828	1870	1621	1224	1405	1720	2163	1649	1679	1758	1878	1988	26.9077098341062	28.866760980532	24.3289943070611	21.3378099733219	24.642206663849	27.8162781768632	29.3558010204472	28.5558560445946	25.9084509345513	27.9304683555857	32.2718103921337
ENSMUSG00000039037	8.12144254300689	2.88601311946629	7.40490644398702	11.9762735440913	5.42675639632383	3.05036719210106	17.6888088602515	4.28043128404267	10.813085956554	18.7949556284227	12.8511161188755	20.5226096867515	6.4776265398294	14.1585012558163	-1.13685444728903	0.0152936770203792	0.247809096898779	St6galnac5	3	152522718	152687883	-	6002	protein_coding	ST6 (alpha-N-acetyl-neuraminyl-2,3-beta-galactosyl-1,3)-N-acetylgalactosaminide alpha-2,6-sialyltransferase 5 [Source:MGI Symbol;Acc:MGI:1349471]	-	9	3	8	11	5	3	21	4	11	19	12	20	0.126496197614413	0.044219326315318	0.114647752722169	0.183103028637538	0.0837351288541532	0.0463261539462436	0.272139215161585	0.0661407228484265	0.16207568048739	0.288235431645213	0.196898952061047
ENSMUSG00000073609	332.076761758504	317.461443141292	302.675550897969	327.714394251954	340.800301689137	360.960117731958	381.572876842569	429.113236225277	352.899805309354	356.114948749062	378.036999163587	359.145669518152	330.281428245136	376.147255968	-0.187884999832805	0.01531841071307	0.247809096898779	D2hgdh	1	93752631	93780070	+	4281	protein_coding	D-2-hydroxyglutarate dehydrogenase [Source:MGI Symbol;Acc:MGI:2138209]	-	368	330	327	301	314	355	453	401	359	360	353	350	7.25159504617479	6.81954768042496	6.57013170027959	7.02457577334593	7.37255633833894	7.68571202015111	8.23039726964244	9.2961705228357	7.41601125710707	7.65679516424403	8.12059081066441
ENSMUSG00000041696	56.8500978010482	76.9603498524344	62.9417047738896	54.437607018597	109.620479205741	64.0577110341222	106.132853161509	92.0292726069174	80.606640767039	91.9963617601743	109.234487010442	93.3778740747194	70.8113249476388	95.5629148968002	-0.436358754677431	0.0153280941428003	0.247809096898779	Rasl12	9	65305788	65322135	+	6568	protein_coding	RAS-like, family 12 [Source:MGI Symbol;Acc:MGI:1918034]	-	63	80	68	50	101	63	126	86	82	93	102	91	0.809167363972588	1.07756555641307	0.890527466599708	0.760563875735316	1.54568826375291	0.889013565117606	1.49212506339814	1.29948192730352	1.10408336855548	1.2892571851426	1.52941440884568
ENSMUSG00000028833	308.614816634262	405.003841098436	397.088108058804	401.749539797246	403.750675886493	372.144797436329	418.635143025953	459.076255213576	446.285547661411	469.873890710567	423.015905579651	411.478324219368	381.391963151928	438.060844401755	-0.200967525249509	0.0154193780245838	0.248657931604514	Ncdn	4	126637543	126647231	-	3710	protein_coding	neurochondrin [Source:MGI Symbol;Acc:MGI:1347351]	-	342	421	429	369	372	366	497	429	454	475	395	401	7.77648160838407	10.0391061046946	9.9461483584467	9.93690848906257	10.0786580344117	9.14340923725424	10.419582158795	11.4759413310009	10.821889692858	11.6576082259742	10.4853114680326
ENSMUSG00000075307	10124.7317036153	8956.26071407706	9551.40369943775	8970.22888452441	8766.38228262151	9522.22958467546	9622.71201997684	10575.8755950484	8996.48751585294	11209.7072200677	10801.3630979148	11669.1558678869	9315.20614482524	10479.2168861246	-0.169744012166306	0.0154693898330567	0.248778137753033	Klhl41	2	69500464	69514574	+	2529	protein_coding	kelch-like 41 [Source:MGI Symbol;Acc:MGI:2683854]	-	11220	9310	10319	8239	8077	9365	11424	9883	9152	11332	10086	11372	374.261350471278	325.677465642501	350.962191694397	325.480149875047	321.022101368247	343.210001199795	351.347760282131	387.833127816708	320.028268456063	407.988096735638	392.760934117151
ENSMUSG00000004360	545.941415391019	459.838090368296	511.864157940603	285.253060777448	580.66293440665	409.765992805575	766.5150506109	784.389032800819	601.600782310096	481.744389002203	684.321933330119	451.497413108533	465.554275281598	628.344766860445	-0.432298874760976	0.0155155244161965	0.248778137753033	9330159F19Rik	10	29087602	29106775	+	5767	protein_coding	RIKEN cDNA 9330159F19 gene [Source:MGI Symbol;Acc:MGI:3036239]	-	605	478	553	262	535	403	910	733	612	487	639	440	8.84985950213732	7.33271496146405	8.24796349806369	4.53889539236117	9.3247567265374	6.47673424207258	12.2732410856007	12.6141781423216	9.38474832325952	7.68898061180889	10.912118072117
ENSMUSG00000027200	359.14823690186	319.385451887603	357.286735922374	254.768000847034	453.676834732672	229.794328471613	343.668286427744	460.146363034587	385.339063179016	554.945795133954	456.21462222008	397.112497438642	329.009931460526	432.90443790567	-0.39523391985401	0.0155548981253554	0.248778137753033	Sema6d	2	123931889	124509690	+	10559	protein_coding	sema domain, transmembrane domain (TM), and cytoplasmic domain, (semaphorin) 6D [Source:MGI Symbol;Acc:MGI:2387661]	-	398	332	386	234	418	226	408	430	392	561	426	387	3.1797372528598	2.78164787236123	3.14438752923625	2.21407282391158	3.97912123750238	1.98374859275468	3.00542017558992	4.04157462758287	3.28310246183647	4.83759857179504	3.97324146364232
ENSMUSG00000028439	364.562531930532	395.383797366882	382.27829517083	363.643214884228	401.579973327963	373.161586500363	448.958815357813	380.958384279797	397.135156949802	460.971016991841	458.356474906559	429.948672937444	380.101566530133	429.388086903876	-0.176866640224242	0.0155578454917637	0.248778137753033	Fam219a	4	41517691	41569538	-	3724	protein_coding	family with sequence similarity 219, member A [Source:MGI Symbol;Acc:MGI:1919151]	-	404	411	413	334	370	367	533	356	404	466	428	419	9.15171834183704	9.76380298780929	9.53919945922672	8.96056982259437	9.98678571705544	9.13392359350385	11.1323117806009	9.48735742473866	9.59384841937477	11.3937320128655	11.3185878624179
ENSMUSG00000067199	64.9715403440551	62.530284255103	55.5367983299026	64.2363762819444	55.3529152425031	46.7722969455495	68.2282627466845	60.996145797608	72.7425782531816	71.2229897498123	86.7450338024095	109.795961824121	58.2333685665096	78.2884953623028	-0.424202626834739	0.0155795933404278	0.248863935262291	Frat1	19	41818409	41821022	+	2614	protein_coding	frequently rearranged in advanced T cell lymphomas [Source:MGI Symbol;Acc:MGI:109450]	-	72	65	60	59	51	46	81	57	74	72	81	107	2.32358126421334	2.19985791576065	1.97431851139572	2.25499333292995	1.96109337509671	1.63099725775648	2.41016768902588	2.16408447365786	2.50349827283555	2.50793726841076	3.05167012024683
ENSMUSG00000031622	380.805417016545	340.549548097022	347.104989561891	338.601915655673	379.872947742668	367.06085211616	387.469146462653	428.043128404267	398.118164764034	423.381105734996	399.45552602838	381.720540173578	358.999278364993	403.031268594651	-0.166034280675784	0.0157806376843217	0.250861749228476	Sin3b	8	73449913	73484829	+	7354	protein_coding	transcriptional regulator, SIN3B (yeast) [Source:MGI Symbol;Acc:MGI:107158]	-	422	354	375	311	350	361	460	400	405	428	373	372	4.84082940728373	4.25859651784818	4.3861067011052	4.22508642818328	4.78385600173837	4.54971883468012	4.86521492627222	5.39810468501844	4.8702646041184	5.29919498156675	4.99509044205943
ENSMUSG00000073775	332.979144263282	340.549548097022	322.113430313435	283.075556496704	310.410465869723	357.909750539857	384.099849536891	373.467629532723	320.460547439692	363.039406085849	387.675336252744	428.922542453107	324.506315930004	376.277551883501	-0.212173462302042	0.0157986848854975	0.250861749228476	Kti12	4	108704982	108706610	+	1629	protein_coding	KTI12 homolog, chromatin associated [Source:MGI Symbol;Acc:MGI:1923547]	-	369	354	348	260	286	352	456	349	326	367	362	418	19.1089240646716	19.2251189639383	18.3750999478041	15.9459756822061	17.6473146233802	20.0273072942183	21.7726646100829	21.2622528958185	17.6977344928296	20.513262424141	21.8849538938964
ENSMUSG00000032519	193.109856022608	184.704839645843	195.304407460158	221.016684495504	172.570853403098	209.458547190939	257.751214820808	221.512318949208	234.938867601492	202.787679148771	242.029353572155	219.591923648241	196.027531369692	229.768559623446	-0.231242990823073	0.0158936074440055	0.251129590386518	Slc25a38	9	119939440	119953570	+	2747	protein_coding	solute carrier family 25, member 38 [Source:MGI Symbol;Acc:MGI:2384782]	-	214	192	211	203	159	206	306	207	239	205	226	214	6.57182615821241	6.18342969743374	6.60686368301394	7.38305684582017	5.81797893686478	6.95039590498519	8.66424234639259	7.47853658873361	7.69414561320419	6.79492953941307	8.10229272300422
ENSMUSG00000033540	159.721703345802	170.274774048511	187.899501016171	211.217915232156	163.88804316898	235.895062855815	197.103870157089	242.914475369421	219.210742573777	247.302047742404	240.958427228915	224.722576069929	188.149499944572	228.702023190256	-0.281404929817065	0.0158959666100135	0.251129590386518	Idua	5	108808197	108832423	+	4204	protein_coding	iduronidase, alpha-L [Source:MGI Symbol;Acc:MGI:96418]	-	177	177	203	194	151	232	234	227	223	250	225	219	3.55174282483514	3.72475247291336	4.15341073392027	4.61039203592262	3.61033847529861	5.11477177518254	4.32933282632823	5.35880663699632	4.6909771266678	5.41460845790528	5.27081727344673
ENSMUSG00000020308	230.107538718529	226.071027691526	199.932473987649	238.436718741455	248.545442951631	217.592859703209	238.377757497676	317.822022840168	262.463086399993	245.323631360465	292.362891704417	249.349707694031	226.781010299	267.616516249458	-0.237883514234924	0.0159032760155244	0.251129590386518	Tpgs1	10	79505203	79511961	+	1402	protein_coding	tubulin polyglutamylase complex subunit 1 [Source:MGI Symbol;Acc:MGI:106618]	-	255	235	216	219	229	214	283	297	267	248	273	243	15.3434534324644	14.8288238677999	13.2518736944639	15.6061197481694	16.4180339136408	14.1470778080993	15.7002383717191	21.0239043696983	16.8416410682259	16.1062124432079	19.1766518250012
ENSMUSG00000028709	70.3858353727264	73.1123323598127	93.4869438553361	58.7926155800847	71.6331844314746	44.7387188174822	94.3403139213416	101.660242996013	93.3857423520574	108.812901006658	96.3833708915661	65.6723509976049	68.6916050694861	93.3758203608735	-0.439789817906687	0.0160039041102922	0.251561663598359	Mob3c	4	115685289	115693382	+	2975	protein_coding	MOB kinase activator 3C [Source:MGI Symbol;Acc:MGI:2140623]	-	78	76	101	54	66	44	112	95	95	110	90	64	2.21176298376744	2.26002623388066	2.92015533595311	1.81345015754485	2.22992699584897	1.37077662110427	2.92818746334984	3.16914107234826	2.8239551491858	3.36663063566214	2.97929624437917
ENSMUSG00000085479	132.650228202446	130.832594749139	216.59351348662	43.5500856148776	112.876533043536	70.1584454183243	104.448204698628	234.353612801336	254.599023886136	209.712136485559	158.497098799464	222.670315101254	117.776900085824	197.380065295396	-0.742142429941765	0.0160717637146815	0.251956824138005	9430073C21Rik	11	67086506	67090060	-	2173	lncRNA	Riken cDNA 9430073C21 gene [Source:MGI Symbol;Acc:MGI:3699860]	-	147	136	234	40	104	69	124	219	259	212	148	217	5.70674623807389	5.53689184384986	9.26248849345368	1.83907355207715	4.81068912211627	2.9430005741662	4.43843417276049	10.0020570017763	10.5404996310044	8.88312739786685	6.70749162141508
ENSMUSG00000014606	3180.89832934437	3213.09460633914	3252.6051555213	2982.09211247874	3533.90376528608	3369.63895820763	3219.36321256578	3902.6832232259	3665.63613927181	3576.97681854613	3650.78790410388	3511.41851740319	3255.37215452954	3587.81096918611	-0.140016157391892	0.016107059219979	0.252249831557423	Slc25a11	11	70535022	70538305	-	2120	protein_coding	solute carrier family 25 (mitochondrial carrier oxoglutarate carrier), member 11 [Source:MGI Symbol;Acc:MGI:1915113]	-	3525	3340	3514	2739	3256	3314	3822	3647	3729	3616	3409	3422	140.266581642454	139.379038436912	142.573052051907	129.078825515445	154.376864193758	144.883065222557	140.224095108854	170.728033938883	155.552745954114	155.303883903083	158.361384532697
ENSMUSG00000001521	149.795495793238	136.604620988071	134.213929297265	130.650256844633	160.631989331185	127.098633004211	180.257385528278	155.165634046547	145.485156506363	152.338061409321	183.128404693976	200.095444445827	139.8324875431	169.411681105052	-0.27719526622415	0.0162148763872025	0.253089389970728	Tulp3	6	128298124	128332814	-	9342	protein_coding	tubby-like protein 3 [Source:MGI Symbol;Acc:MGI:1329045]	Tub	166	142	145	120	148	125	214	145	148	154	171	195	1.49899152645833	1.34473076105489	1.33505663557825	1.28333552622468	1.59241233184819	1.24014119025795	1.78172935259894	1.54039846092264	1.4010157322184	1.50096516779414	1.80266238721401
ENSMUSG00000050315	10990.1165256979	10323.2689283309	12313.4338030449	11809.6944666144	11294.1654120292	12035.7321509667	12823.5440994509	13758.3762547341	11406.8226763503	13184.166769243	12084.3328571159	12851.2581858438	11461.0685477807	12684.7501404563	-0.146362616845159	0.016298340541466	0.253446344026085	Synpo2	3	122870168	123029798	-	13089	protein_coding	synaptopodin 2 [Source:MGI Symbol;Acc:MGI:2153070]	-	12179	10731	13303	10847	10406	11837	15224	12857	11604	13328	11284	12524	78.4939375629844	72.5304856321961	87.4207793269825	82.7945988435224	79.9118221505023	83.8177816216833	90.4669881454187	97.4850711383727	78.4011462133146	92.7146306117645	84.9013819867269
ENSMUSG00000046897	472.848432503957	586.822667624812	512.789771246101	562.884856572293	536.163531956794	587.70407901147	591.311610471266	597.120164123952	596.685743238935	642.98532413025	616.853573706023	606.443116243507	543.202223152571	608.566588652322	-0.164820512353905	0.0164189350111869	0.254510246688714	Zfp740	15	102111684	102124041	+	5091	protein_coding	zinc finger protein 740 [Source:MGI Symbol;Acc:MGI:1915994]	zf-C2H2	524	610	554	517	494	578	702	558	607	650	576	591	8.68278690750158	10.6001886919511	9.36005106458714	10.1457995993867	9.75343359776147	10.5226645007225	10.7251120812515	10.8776739905338	10.5440329317546	11.6251888211133	11.1423689831034
ENSMUSG00000029469	27.0714751433563	34.6321574335955	54.6111850244042	50.0825984571092	55.3529152425031	64.0577110341222	58.1203719693979	83.468410038832	55.0484375970023	71.2229897498123	59.9718752214189	84.1426997156812	47.6346737225151	68.6624640486908	-0.5299888664362	0.0164950545869932	0.255429535403684	Ift81	5	122688267	122752581	-	5840	protein_coding	intraflagellar transport 81 [Source:MGI Symbol;Acc:MGI:1098597]	-	30	36	59	46	51	63	69	78	56	72	56	82	0.433350558265815	0.545351499749052	0.868981868545996	0.78694398167178	0.87779076755185	0.999835804056925	0.918975785132001	1.32552124340017	0.848000951431784	1.12255959240167	0.944350750216075
ENSMUSG00000046201	401.560214626452	407.889854217902	424.856507223755	396.305779095386	413.518837399876	409.765992805575	438.008600349086	449.44528482448	462.013672689126	425.359522116935	453.001843190361	525.378807980839	408.982864228158	458.867955191804	-0.165054153106187	0.0166280370852158	0.256065837996783	Scaf8	17	3165247	3249134	+	5891	protein_coding	SR-related CTD-associated factor 8 [Source:MGI Symbol;Acc:MGI:1925212]	-	445	424	459	364	381	403	520	420	470	430	423	512	6.37238403678606	6.36742285604506	6.70185786865243	6.17321204224057	6.50084232655852	6.34040508810602	6.86565767060257	7.07563146262211	7.05553571880217	6.64613546190768	7.07146659939428
ENSMUSG00000023345	18.9500326003494	19.2400874631086	15.7354261934724	15.2425299652072	7.59745895485336	15.2518359605053	36.2199419519436	27.8228033462773	25.5582031700368	19.7841638193923	26.7731585809906	15.3919572650636	15.336228522916	25.2583713556174	-0.716908774011687	0.0166541404740189	0.256065837996783	Poc1a	9	106158260	106227720	+	3336	protein_coding	POC1 centriolar protein A [Source:MGI Symbol;Acc:MGI:1917485]	-	21	20	17	14	7	15	43	26	26	20	25	15	0.531036295620699	0.530384485500677	0.438323171509808	0.419276795573224	0.210914130915971	0.416740971201071	1.00255968773828	0.773485617651578	0.689236813042791	0.545875634461242	0.738026772501001
ENSMUSG00000071072	446.679339865379	438.673994158876	390.608814920315	310.294360006003	364.678029832961	524.663157041382	592.996258934147	460.146363034587	431.540430447929	502.517761012565	514.044644755019	538.718504277227	412.599615970819	506.660660410246	-0.296015188803296	0.0167507952550497	0.256352111360957	Ptges3	10	127894823	127913141	+	2217	protein_coding	prostaglandin E synthase 3 [Source:MGI Symbol;Acc:MGI:1929282]	-	495	456	422	285	336	516	704	430	439	508	480	525	18.8352096502002	18.1964223160893	16.3726247516818	12.8433406198595	15.233765428648	21.5717307485255	24.6987395420127	19.248979022394	17.5113644503733	20.8635292560635	21.3222825488571
ENSMUSG00000020137	131.747845697667	89.466406703455	117.552889798294	150.247795371328	124.815397115448	174.887719013794	148.249064733537	172.287359182717	194.635547217972	193.884805430045	168.135435888621	142.632137322923	131.453008949998	169.970724962636	-0.37193891645669	0.0167533938196505	0.256352111360957	Thap2	10	115204309	115220348	-	5266	protein_coding	THAP domain containing, apoptosis associated protein 2 [Source:MGI Symbol;Acc:MGI:1914066]	THAP	146	93	127	138	115	172	176	161	198	196	157	139	2.33885314596635	1.56238820601608	2.07440913652402	2.61816531691788	2.19508157952914	3.02725199832136	2.5995587525941	3.03424020054772	3.32510600401362	3.38894852683526	2.93614126966156
ENSMUSG00000029535	203.036063575172	257.817172005655	194.378794154659	153.514051792443	213.814202015159	235.895062855815	252.697269432165	283.578572567827	231.006836344563	257.1941296521	275.228070212583	237.03614188198	209.742557733151	256.123503348536	-0.286483967053489	0.0167746236059995	0.256361476055069	Triap1	5	115479284	115481628	+	1088	protein_coding	TP53 regulated inhibitor of apoptosis 1 [Source:MGI Symbol;Acc:MGI:1916326]	-	225	268	210	141	197	232	300	265	235	260	257	231	17.4455463713628	21.7917825594168	16.6020588793745	12.9475933557347	18.1999841813194	19.7633277048414	21.4466855225819	24.1725192812748	19.1011768931358	21.7587633412823	23.2628209359293
ENSMUSG00000006576	83.9215729444045	142.376647227004	135.139542602763	132.827761125377	134.583558628831	130.149000196312	142.352795113453	155.165634046547	173.009375304864	183.992723520349	136.007645591432	164.180877494012	126.499680454115	159.118175178443	-0.333032638422776	0.0168683051069719	0.25708980775472	Slc4a3	1	75522910	75538816	+	8599	protein_coding	solute carrier family 4 (anion exchanger), member 3 [Source:MGI Symbol;Acc:MGI:109350]	-	93	148	146	122	124	128	169	145	176	186	127	160	0.91235940305202	1.52265188543597	1.46041557925943	1.41745968454752	1.44946394184082	1.37963118680953	1.52864478831189	1.6734971998999	1.81003043941913	1.96949440446949	1.45450065709522
ENSMUSG00000074264	434.948367303258	278.981268215075	378.575841948836	482.317198184769	373.360840067079	334.523602067082	467.489948449505	431.253451867299	566.212500997738	496.582511866747	403.739231401338	460.732587467572	380.451186297683	471.0017053417	-0.308859563321297	0.0168730523554378	0.25708980775472	Amy1	3	113349359	113400348	-	3446	protein_coding	amylase 1, salivary [Source:MGI Symbol;Acc:MGI:88019]	-	482	290	409	443	344	329	555	403	576	502	377	449	11.7994759087955	7.44508367168855	10.2089149391297	12.8436152430209	10.0340635939422	8.84874351897674	12.526955490381	11.6063245262704	14.7818356710901	13.2641126017771	10.7741800002888
ENSMUSG00000036270	535.112825333676	634.922886282584	611.830394934427	522.601027378531	630.589093252829	639.560321277188	683.124951698286	673.09781941571	623.226954223204	659.801863376734	704.669533851672	676.219989178463	595.769424743206	670.023518624011	-0.169397932485297	0.0169527747257229	0.258045692242943	Edc4	8	106607513	106621540	+	5497	protein_coding	enhancer of mRNA decapping 4 [Source:MGI Symbol;Acc:MGI:2446249]	-	593	660	661	480	581	629	811	629	634	667	658	659	9.10038800158577	10.6219696634161	10.3430178193838	8.72397342986424	10.6239024706315	10.6053716145041	11.4752707605297	11.356116657236	10.1996361740601	11.0481574017403	11.7884934473035
ENSMUSG00000056938	250.862336328435	210.678957721039	201.783700598646	228.637949478107	234.435876321189	191.156344038333	272.913050986738	220.442211128197	210.363672245687	312.589788346399	276.298996555823	360.171800002489	219.592527414292	275.463253210889	-0.32710908724024	0.0170215438911442	0.258729752312213	Acbd4	11	102992508	103003026	+	2937	protein_coding	acyl-Coenzyme A binding domain containing 4 [Source:MGI Symbol;Acc:MGI:1914381]	-	278	219	218	210	216	188	324	206	214	316	258	351	7.98494266661805	6.59670444254386	6.38445892836157	7.14355153234053	7.39236639909074	5.93273411477092	8.58042674717555	6.96094513265821	6.44363581072393	9.79654397061312	8.65115133497231
ENSMUSG00000038535	239.131363766314	237.615080169391	238.808232818581	218.83918021476	270.252468536927	237.928640983882	293.128832541311	337.08396361836	247.71796918651	266.097003370827	279.511775585542	262.689403990419	240.429161081643	281.038158048828	-0.224963614547248	0.0171249222309619	0.259396403558355	Zfp280d	9	72182142	72271059	+	19017	protein_coding	zinc finger protein 280D [Source:MGI Symbol;Acc:MGI:2384583]	-	265	247	258	201	249	234	348	315	252	269	261	256	1.17553298622667	1.14905761417856	1.16694194309251	1.055973172111	1.31610645845585	1.14044628105682	1.42332822550035	1.64389276488038	1.17187069483237	1.28795304294938	1.3516263526519
ENSMUSG00000032652	254.471866347549	229.919045184148	237.882619513083	247.14673586443	282.191332608839	260.298000392623	276.2823479125	310.331268093093	290.970313012726	289.837999954097	307.355860509772	259.611012537407	251.984933318445	289.064800336599	-0.198298483877193	0.0171319218710526	0.259396403558355	Crebl2	6	134807117	134835894	+	6186	protein_coding	cAMP responsive element binding protein-like 2 [Source:MGI Symbol;Acc:MGI:1889385]	-	282	239	257	227	260	256	328	290	296	293	287	253	3.84565345078567	3.41802191907235	3.57350799471555	3.66618836932851	4.22471203619409	3.83557988211287	4.12412435732873	4.65257110311648	4.23158388955198	4.31268224339535	4.5690943992834
ENSMUSG00000008855	1211.89970391758	1179.41736148856	1296.78424100323	1212.86988437434	1241.64186347889	1108.30007979672	1234.00499906041	1413.61243155509	1212.04863494828	1476.88782911764	1310.8138441253	1512.51633391359	1208.48552234322	1359.98067878672	-0.169829856891616	0.017143966109709	0.259396403558355	Hdac5	11	102085258	102120992	-	8780	protein_coding	histone deacetylase 5 [Source:MGI Symbol;Acc:MGI:1333784]	-	1343	1226	1401	1114	1144	1090	1465	1321	1233	1493	1224	1474	12.903646281495	12.3532949948217	13.7250890146025	12.6762124348841	13.0967997819983	11.5062277078222	12.9780945285322	14.9318369329839	12.41908845386	15.4829976482239	13.7291943106584
ENSMUSG00000031584	296.883844072141	293.411333812406	295.270644453982	177.466598880626	307.154412031929	380.279109948598	349.564556047828	303.910621167029	350.93378968089	420.413481162087	414.448494833734	406.34767179768	291.744323866614	374.269769114875	-0.358543731495877	0.0172144545620822	0.260203760450339	Gsr	8	34142551	34188191	+	2754	protein_coding	glutathione reductase [Source:MGI Symbol;Acc:MGI:95804]	-	329	305	319	163	283	374	415	284	357	425	387	396	10.0777345513145	9.79766895982622	9.96318736276632	5.91319910196237	10.3289501000206	12.5866063203247	11.7206577670735	10.2343282193443	11.4637165656519	14.0512431833542	13.8390149623168
ENSMUSG00000035011	567.598595505704	474.268155965627	526.673970828577	574.861130116384	680.515252099008	531.780680489617	582.88836815686	621.732644007197	665.496290235188	693.434941869701	650.052290346451	660.828031913399	559.282964167486	645.738761088133	-0.208036394693032	0.0173147645106444	0.261200186376563	Zbtb7a	10	80971054	80988829	+	6808	protein_coding	zinc finger and BTB domain containing 7a [Source:MGI Symbol;Acc:MGI:1335091]	ZBTB	629	493	569	528	627	523	692	581	677	701	607	644	7.79402960591125	6.40640263887865	7.18893024632935	7.74842099564632	9.25724320214182	7.12005132394929	7.90595561261741	8.46957312608566	8.79407735032528	9.37536591297338	8.78066268524939
ENSMUSG00000085088	23.4619451242421	17.3160787167977	18.5122661099675	29.3963077900424	16.2802691889715	49.8226641376506	33.692969257622	32.10323463032	13.7621093992506	66.2769487949643	73.893917683534	86.1949606843564	25.7982551779453	50.9873567416745	-0.982566270947414	0.0174446810271783	0.262638403849223	4931413K12Rik	11	75480491	75485597	-	1282	lncRNA	RIKEN cDNA 4931413K12 gene [Source:MGI Symbol;Acc:MGI:1918237]	-	26	18	20	27	15	49	40	30	14	67	69	84	1.71086710262822	1.2421422615189	1.34187950826532	2.10413971087984	1.17608013272066	3.54249329778532	2.42683243354853	2.32240611468168	0.965742113175042	4.75857078040956	5.30052900472295
ENSMUSG00000030595	379.903034511767	366.523666172219	346.179376256393	402.838291937618	349.483111923255	285.717726993466	389.153794925534	390.589354668893	369.610938151301	419.424272971117	487.271486174029	460.732587467572	355.107534632453	419.463739059741	-0.239420862631752	0.01747648345642	0.262714214786695	Nfkbib	7	28457676	28466937	-	2169	protein_coding	nuclear factor of kappa light polypeptide gene enhancer in B cells inhibitor, beta [Source:MGI Symbol;Acc:MGI:104752]	-	421	381	374	370	322	281	462	365	376	424	455	449	16.3739513842733	15.5400453486198	14.8314496097039	17.0428022891373	14.9221018321075	12.0073660445496	16.5672432119854	16.7008374557092	15.3302576005398	17.799018751097	20.6590332400889
ENSMUSG00000097652	9.92620755256398	5.77202623893258	9.25613305498377	11.9762735440913	8.68281023411813	15.2518359605053	5.89626962008385	29.9630189882987	12.7791015850184	15.8273310555139	32.1277902971887	26.679392592777	10.1442144308658	20.5454840231467	-1.01107921768481	0.0175125875520362	0.262714214786695	Mhrt	14	55206104	55211920	+	3374	lncRNA	myosin heavy chain associated RNA transcript [Source:MGI Symbol;Acc:MGI:3642848]	-	11	6	10	11	8	15	7	28	13	16	30	26	0.275029044289626	0.157323293743058	0.254933243864277	0.325721510931388	0.238329931657441	0.412047385870412	0.161369252064793	0.823602943021277	0.340737108522636	0.431782126037393	0.87565760986248
ENSMUSG00000022553	1469.98110028425	1586.3452113333	1585.57559231872	1635.30571483865	1334.98207349566	1362.49734580514	1680.4368417239	1728.22413093223	1466.64765883442	1654.94530349217	1774.52495074806	1827.53839260522	1495.78117301262	1688.71954638933	-0.17468253602614	0.0175188927377343	0.262714214786695	Maf1	15	76235494	76238580	+	2412	protein_coding	MAF1 homolog, negative regulator of RNA polymerase III [Source:MGI Symbol;Acc:MGI:1916127]	-	1629	1649	1713	1502	1230	1340	1995	1615	1492	1673	1657	1781	56.9737405608579	60.4825663214406	61.0873956094152	62.2144781991376	51.2579800464869	51.49066221951	64.3329432392141	66.4507917636871	54.7031933346033	63.1550951079893	67.6555384369147
ENSMUSG00000000787	4104.93801423759	4167.40294450932	4456.82806597469	3834.58503838997	4274.11333774465	4940.57806213968	4413.77897274848	4572.57071917858	4731.2166098995	5279.40411520484	4714.21776294082	5878.70154476997	4296.40757716598	4931.64828745703	-0.198848534832058	0.0175589325156736	0.263054974206704	Ddx3x	X	13147209	13160291	+	5277	protein_coding	DEAD box helicase 3, X-linked [Source:MGI Symbol;Acc:MGI:103064]	-	4549	4332	4815	3522	3938	4859	5240	4273	4813	5337	4402	5729	72.7209921481837	72.6253455770918	78.4839310688404	66.6808444691745	75.0105409301038	85.3416012704716	77.2346205334483	80.3619997633798	80.6584602411017	92.0873265027019	82.1525585909026
ENSMUSG00000089824	36.0953001911417	30.7841399409738	47.2062785804172	54.437607018597	56.4382665217678	49.8226641376506	80.0208019868522	55.6456066925547	50.1333985258414	61.3309078401162	68.5392859673359	60.541698575917	45.7973760650914	62.7019499314362	-0.462759243609133	0.0175852867273576	0.263190237118512	Rbm12	2	155933878	155953898	-	6689	protein_coding	RNA binding motif protein 12 [Source:MGI Symbol;Acc:MGI:1922960]	-	40	32	51	50	52	49	95	52	51	62	64	59	0.504463499331711	0.423229216595666	0.65581376894456	0.746805731174997	0.781404355087357	0.678946988751799	1.10466408312855	0.771519814766232	0.674264259483701	0.843956863708235	0.942273392351943
ENSMUSG00000038267	234.619451242421	174.122791541133	263.799792067037	167.667829617279	256.142901906485	251.14689881632	262.805160209452	298.560082061976	267.378125471154	314.568204728338	259.164175063989	262.689403990419	224.583277531779	277.527525254221	-0.304352538416783	0.0176284977084107	0.263577272331168	Slc22a23	13	34363141	34529165	-	6386	protein_coding	solute carrier family 22, member 23 [Source:MGI Symbol;Acc:MGI:1920352]	-	260	181	285	154	236	247	312	279	272	318	242	256	3.43459383897491	2.50747446364764	3.83872937625196	2.40929866745303	3.7146403206483	3.58483376492236	3.80008669002691	4.33590966847852	3.76670101821607	4.53406729617084	3.73202549177155
ENSMUSG00000037104	206.645593594286	193.362879004241	253.618045706555	236.259214460711	263.740360861338	259.28121132859	291.44418407843	306.050836809051	284.089258313101	262.140170606948	252.738617004551	267.820056412107	235.484550825954	277.380520537365	-0.23846053200807	0.0176464089386326	0.263585642268208	Socs5	17	87415107	87445267	+	6416	protein_coding	suppressor of cytokine signaling 5 [Source:MGI Symbol;Acc:MGI:2385459]	-	229	201	274	217	243	255	346	286	289	265	236	261	3.01093985142545	2.7715234676565	3.67331149555286	3.3790468431266	3.80693619519883	3.68363683895809	4.19449390669415	4.42391337676781	3.98340667802733	3.76072238068202	3.62247834091614
ENSMUSG00000025141	1245.28785659439	1252.52969384837	1080.19072751661	1242.26619216438	1193.88640719124	1069.66209536344	1367.93455185945	1388.99995167185	1120.62890822469	1344.33393152771	1413.6227730763	1345.25706496656	1180.63716211307	1330.12953022109	-0.171931596696155	0.0178125308006066	0.264366968845225	Myadml2	11	120536857	120538984	-	2128	protein_coding	myeloid-associated differentiation marker-like 2 [Source:MGI Symbol;Acc:MGI:1915765]	-	1380	1302	1167	1141	1100	1052	1624	1298	1140	1359	1320	1311	54.7064351374664	54.1285282426362	47.1705329191423	53.5689155486985	51.9582770414371	45.8189464186392	59.3584054042547	60.5352033435221	47.3755633580512	58.1483758789642	61.0886400985641
ENSMUSG00000028973	600.98674818251	553.152514564372	572.029022797997	558.529848010805	625.162336856505	675.147938518367	609.842743562958	698.780407119966	691.054493405225	665.737112522551	660.761553778848	686.481294021838	597.501401488426	668.776267401898	-0.162018062308037	0.0178304244137577	0.264366968845225	Abcb8	5	24598661	24615052	+	4739	protein_coding	ATP-binding cassette, sub-family B (MDR/TAP), member 8 [Source:MGI Symbol;Acc:MGI:1351667]	-	666	575	618	513	576	664	724	653	703	673	617	669	11.8554617383512	10.7341582621587	11.2169121047733	10.8150738716209	12.2171372942981	12.9862079520486	11.8828244681466	13.675128292054	13.1186690460699	12.9305831551667	12.8220245803763
ENSMUSG00000021134	2013.21536816093	2203.95201889909	1884.5486899947	1793.17477519258	1540.1134652767	1957.31894826484	2392.20081729116	1914.42289178808	2190.1414101093	2065.46670274456	2381.74018736492	2231.83380343423	1898.72054429814	2195.96763545538	-0.209628524778355	0.0178445360631609	0.264366968845225	Srsf5	12	80992278	80997281	+	3988	protein_coding	serine and arginine-rich splicing factor 5 [Source:MGI Symbol;Acc:MGI:98287]	-	2231	2291	2036	1647	1419	1925	2840	1789	2228	2088	2224	2175	47.192759592675	50.8225904783967	43.9131078517771	41.2607657147005	35.7652220340997	44.7380001480949	55.3899553075361	44.5205096891526	49.4061709215758	47.6721897114208	54.9209173947128
ENSMUSG00000033207	31.583387667249	35.5941618067509	27.7683991649513	26.1300513689266	61.8650229180917	50.8394532016843	58.1203719693979	52.4352832295227	57.9974610396988	42.5359522116935	54.6172435052208	87.221091168694	38.9634126879423	58.8212338540379	-0.598445879828055	0.0178835310194436	0.264366968845225	Mamdc2	19	23279973	23425806	-	3458	protein_coding	MAM domain containing 2 [Source:MGI Symbol;Acc:MGI:1918988]	-	35	37	30	24	57	50	69	49	59	43	51	85	0.853835108054103	0.946593664174661	0.746221600461022	0.693401994562807	1.65685135181086	1.34012712543548	1.55200074759135	1.40629368914666	1.50885734851553	1.13222625812892	1.45245717716866
ENSMUSG00000026576	1183.02346376467	843.677835257312	1507.82407465686	1213.95863651471	1520.57714224994	1744.8100338818	1085.75593432687	1754.97682645749	1847.07168294227	1996.22212937668	1753.10642388326	2362.1523749451	1335.64519772088	1799.88089532195	-0.430272454028768	0.0178901483755442	0.264366968845225	Atp1b1	1	164264678	164285924	-	3081	protein_coding	ATPase, Na+/K+ transporting, beta 1 polypeptide [Source:MGI Symbol;Acc:MGI:88108]	-	1311	877	1629	1115	1401	1716	1289	1640	1879	2018	1637	2302	35.8956602641682	25.182262876724	45.4779559187295	36.1561352966566	45.7067263212633	51.6210183263949	32.5408612688581	52.8271384614946	53.9332065215577	59.6374711655881	52.3257101134007
ENSMUSG00000028937	203.036063575172	180.856822153221	214.742286875623	259.123009408522	219.240958411483	220.64322689531	235.008460571913	255.755769221549	286.055273941565	307.64374739155	264.518806780187	214.461271226553	216.273727886555	260.573888188886	-0.270287645361519	0.0179638967444354	0.264587734721194	Acot7	4	152262591	152356312	+	2124	protein_coding	acyl-CoA thioesterase 7 [Source:MGI Symbol;Acc:MGI:1917275]	-	225	188	232	238	202	217	279	239	291	311	247	209	8.93632507158319	7.83051264130151	9.39517822189983	11.1949273213506	9.55939784965073	9.46904550985905	10.2168617133565	11.1673036523264	12.1160103653924	13.3320100576978	11.4525076521025
ENSMUSG00000029438	266.20283890967	283.791290080852	321.187817007937	216.661675934016	342.971004247666	265.381945712792	324.294829104612	317.822022840168	323.409570882388	406.564566488512	334.129019090763	338.6230598314	282.699428648822	340.80717803964	-0.26930855464739	0.0180843226297889	0.265428932433935	Bcl7a	5	123481897	123513055	+	9490	protein_coding	B cell CLL/lymphoma 7A [Source:MGI Symbol;Acc:MGI:1924295]	-	295	295	347	199	316	261	385	297	329	411	312	330	2.62232645514698	2.75006311839266	3.14510256464627	2.09500805822989	3.34699104128367	2.54903194001326	3.15545754538078	3.1059551028785	3.06584959363799	3.94335036305201	3.23777400074083
ENSMUSG00000019923	551.35571041969	529.102405235487	503.533638191117	544.37607018597	410.262783562082	493.142696056337	587.942313545504	541.474557431397	552.450391598487	592.5357063908	556.881698484604	632.096378351947	505.295550608447	577.230174300456	-0.191330445620445	0.0181373142756681	0.265627404265871	Zwint	10	72490677	72510796	+	4434	protein_coding	ZW10 interactor [Source:MGI Symbol;Acc:MGI:1289227]	-	611	550	544	500	378	485	698	506	562	599	520	616	11.6245586831034	10.9737195985187	10.5529714039276	11.2660882630346	8.56899305361449	10.1378773382121	12.244119460458	11.3255620759667	11.2088688167538	12.3004468743917	11.5495697139642
ENSMUSG00000020321	6461.05873421437	5512.28505818062	6209.01405328311	5237.9865473294	6653.20334189302	6619.29680685929	5529.01625517577	7748.65073193824	7715.62833390841	7363.66577357782	6941.74455687924	7459.96862113418	6115.4740902933	7126.44571210228	-0.220592105970759	0.0181470242095245	0.265627404265871	Mdh1	11	21506692	21522367	-	2662	protein_coding	malate dehydrogenase 1, NAD (soluble) [Source:MGI Symbol;Acc:MGI:97051]	-	7160	5730	6708	4811	6130	6510	6564	7241	7849	7444	6482	7270	226.900746100051	190.429150037592	216.748725855201	180.561909773674	231.465411865929	226.659496577092	191.791053871785	269.957522053064	260.75187353683	254.617394284237	239.805492160429
ENSMUSG00000015889	323.052936710719	337.663534977556	287.865738009995	332.069402813442	316.922573545312	354.859383347756	407.684928017226	338.154071439371	323.409570882388	379.855945332332	399.45552602838	398.13862792298	325.405594900797	374.449778270446	-0.203927011475219	0.0181603336836628	0.265627404265871	Lta4h	10	93289273	93320737	+	6102	protein_coding	leukotriene A4 hydrolase [Source:MGI Symbol;Acc:MGI:96836]	-	358	351	311	305	292	349	484	316	329	384	373	388	4.94927717238886	5.08887485999853	4.38389088581121	4.99374624197973	4.80999170985668	5.30095608100561	6.16937234934307	5.1394875228391	4.76809450075787	5.72992288397311	6.01997625547444
ENSMUSG00000052031	211.157506118179	240.501093288858	213.816673570125	185.08786386323	180.168312357951	200.307445614636	225.742894026067	232.213397159315	224.125781644938	246.312839551434	267.731585809906	248.323577209693	205.173149135496	240.741679233559	-0.226584926244164	0.0181677883636522	0.265627404265871	Tagap1	17	7222410	7228555	-	2312	protein_coding	T cell activation GTPase activating protein 1 [Source:MGI Symbol;Acc:MGI:1919786]	-	234	250	231	170	166	197	268	217	228	249	250	242	8.53805563586696	9.56619076357189	8.59400694932329	7.34615225857288	7.21695401397199	7.89731350477433	9.0160183843952	9.31487091504839	8.72103796072084	9.80621189498515	10.6490368212082
ENSMUSG00000024807	328.46723173939	390.573775501105	337.848856506908	454.009642535099	358.165922157373	441.286453790619	422.846764183156	494.389813306928	533.773243128076	490.647262720929	405.881084087817	412.504454703706	385.058647038416	460.007103688435	-0.257730192179879	0.0185171988852797	0.269181596427066	Syvn1	19	6096606	6103742	+	4859	protein_coding	synovial apoptosis inhibitor 1, synoviolin [Source:MGI Symbol;Acc:MGI:1921376]	-	364	406	365	417	330	434	502	462	543	496	379	402	6.31953956739479	7.39206866962219	6.4612644402407	8.57408904894392	6.82654127665228	8.27835055070616	8.03571716538497	9.43626249041728	9.88266536730205	9.29446793388662	7.68157828072447
ENSMUSG00000109901	270.714751433563	266.475211364054	278.609604955011	268.921778671869	272.423171095456	318.254977042544	354.618501436471	328.523101050275	272.293164542315	325.449494829004	312.71049222597	332.466276925375	279.23324909375	321.010171834902	-0.202329925981251	0.0185509549479796	0.269414490071471	Chmp1b	18	67338437	67340960	+	2524	protein_coding	charged multivesicular body protein 1B [Source:MGI Symbol;Acc:MGI:1914314]	-	300	277	301	247	251	313	421	307	277	329	292	324	10.0268116492566	9.70906205003133	10.257669342481	9.7770184893019	9.99581133827572	11.4935971055753	12.973601968103	12.0712977308469	9.70535841006458	11.8685128238734	11.3933555533201
ENSMUSG00000093803	159.721703345802	161.616734690112	186.973887710672	188.354120284346	191.021825150599	153.535148669087	197.103870157089	212.951456381123	220.193750388009	210.701344676528	185.270257380455	192.912531055464	173.53723664177	203.188868339778	-0.229469548585085	0.0186237425672878	0.270138357757812	Ppp2r3d	9	124195827	124204759	+	4751	protein_coding	protein phosphatase 2 (formerly 2A), regulatory subunit B'', delta [Source:MGI Symbol;Acc:MGI:1335093]	-	177	168	202	173	176	151	234	199	224	213	173	188	3.14281768798294	3.12831955514506	3.65710887158936	3.63797664364771	3.72358538561745	2.94572973926812	3.83088090967878	4.15693259780651	4.16950162606745	4.08210648103406	3.58607379633726
ENSMUSG00000085162	1.80476500955709	0.96200437315543	5.55367983299026	2.17750428074388	2.17070255852953	3.05036719210106	3.3692969257622	2.14021564202133	2.94902344269655	14.8381228645442	8.56741074591699	17.4442182337388	2.61983720784621	8.21804797578002	-1.63913377142776	0.018669833469144	0.270138357757812	Gm12295	11	65164428	65256757	-	7506	lncRNA	predicted gene 12295 [Source:MGI Symbol;Acc:MGI:3650535]	-	2	1	6	2	2	3	4	2	3	15	8	17	0.0224777267987598	0.011786321900015	0.0687565759231072	0.0266207489252841	0.0267827467829804	0.0370436418845396	0.0414494961338824	0.0264439527402249	0.035345477591938	0.181958544820414	0.104963807644587
ENSMUSG00000020160	52.3381852771555	57.7202623893258	57.3880249408994	32.6625642111582	34.7312409364725	39.6547734973137	58.9626962008385	53.5053910505333	50.1333985258414	70.2337815588427	72.8229913402944	77.9859168096558	45.7491752087209	63.9406959143343	-0.473994040223847	0.0186719291452638	0.270138357757812	Meis1	11	18829817	18968985	-	10532	protein_coding	Meis homeobox 1 [Source:MGI Symbol;Acc:MGI:104717]	Homeobox	58	60	62	30	32	39	70	50	51	71	68	76	0.464566720774139	0.503996195489059	0.506351836474368	0.284583186621509	0.305402654543184	0.343205895158527	0.516957706481781	0.471155310644056	0.428233349001754	0.613814656646183	0.635852249480847
ENSMUSG00000036114	244.545658794985	221.261005825749	260.097338845044	224.28294091662	205.131391781041	265.381945712792	274.597699449619	246.124798832453	280.157227056172	252.248088697252	340.5545771502	292.447188036209	236.783380312705	281.021596536984	-0.245048999320091	0.018824504916915	0.271493012914406	Rpp25l	4	41712033	41713534	-	856	protein_coding	ribonuclease P/MRP 25 subunit-like [Source:MGI Symbol;Acc:MGI:1917211]	-	271	230	281	206	189	261	326	230	285	255	318	285	26.7070844055222	23.7706429926962	28.2360606201236	24.0432011303946	22.1932915886254	28.2597115779507	29.621814620847	26.6660695862555	29.4436912458916	27.1241521450636	36.5857114744926
ENSMUSG00000040093	38.8024477054774	36.5561661799063	37.9501455254335	41.3725813341337	47.7554562876497	50.8394532016843	51.3817781178735	53.5053910505333	49.1503907116092	46.4927849755719	64.2555805943774	83.1165692313437	42.2127083723808	57.9837491135515	-0.458289918173797	0.0188269820066642	0.271493012914406	Bmf	2	118359238	118380168	-	5253	protein_coding	BCL2 modifying factor [Source:MGI Symbol;Acc:MGI:2176433]	-	43	38	41	38	44	50	61	50	50	47	60	81	0.690545035799933	0.639975066228344	0.67134847433316	0.722728248092607	0.841935758950528	0.882192956359395	0.903213163755767	0.944642629298153	0.84175123676974	0.814667166175967	1.12486913218199
ENSMUSG00000018796	3769.25172245998	4151.04887016568	3941.26145481209	3611.39084961372	3836.71677220095	4978.19925750892	3451.00237621193	3672.61004170861	5169.63809504705	6944.2415006067	5378.19209574939	7624.14949862819	4047.97815446022	5373.30560132531	-0.408561345475877	0.0188611259238383	0.271493012914406	Acsl1	8	46924074	46989088	+	10483	protein_coding	acyl-CoA synthetase long-chain family member 1 [Source:MGI Symbol;Acc:MGI:102797]	-	4177	4315	4258	3317	3535	4896	4097	3432	5259	7020	5022	7430	33.6131986586462	36.415147416124	34.9374836259676	31.6124910585646	33.8951462435865	43.2869319858913	30.3982234085623	32.4912657353913	44.364822128524	60.9735220751225	47.1790587663993
ENSMUSG00000031781	209.352741108622	225.109023318371	280.460831566008	263.478017970009	229.009119924866	329.439656746914	249.327972506403	313.541591556125	310.63046929737	434.262395835661	334.129019090763	303.734623363923	256.141565105798	324.271011941707	-0.339881933759611	0.018901764149833	0.271493012914406	Ciapin1	8	95546432	95564986	-	9212	protein_coding	cytokine induced apoptosis inhibitor 1 [Source:MGI Symbol;Acc:MGI:1922083]	-	232	234	303	242	211	324	296	293	316	439	312	296	2.12454047034009	2.24723653174924	2.82917785208223	2.62458275221614	2.30230154914751	3.25980831593772	2.49922643623406	3.15659328134832	3.0335720407587	4.33910687240028	3.33548363732419
ENSMUSG00000020990	5.41429502867126	14.4300655973315	10.1817463604821	8.71001712297552	14.109566630442	15.2518359605053	12.6348634716082	17.1217251361707	8.84707032808965	25.71941296521	31.0568639539491	35.9145669518152	11.3495877834013	21.8824171344738	-0.946194815750652	0.0189272144010911	0.271493012914406	Cdkl1	12	69793622	69838041	-	2041	protein_coding	cyclin-dependent kinase-like 1 (CDC2-related kinase) [Source:MGI Symbol;Acc:MGI:1918341]	-	6	15	11	8	13	15	15	16	9	26	29	35	0.247992872148198	0.650182255131158	0.463576306358588	0.391602824954791	0.640227061633921	0.68116015675001	0.57163140246372	0.778004151957385	0.389960541114777	1.15989880035841	1.39930743907569
ENSMUSG00000101356	41.509595219813	15.3920699704869	25.9171725539546	17.420034245951	23.8777281438249	31.5204609850442	54.7510750436357	39.5939893773947	44.2353516404483	41.5467440207239	43.9079800728246	22.5748706554267	25.9395101865124	41.101668468409	-0.661821661984413	0.0189346542004581	0.271493012914406	Gm28876	15	103003604	103010590	-	1729	lncRNA	predicted gene 28876 [Source:MGI Symbol;Acc:MGI:5579582]	-	46	16	28	16	22	31	65	37	45	42	41	22	2.24436656974221	0.818675601448355	1.39294698752724	0.92453599275041	1.27897297332768	1.66175763554	2.92405937951993	2.12379046932352	2.3016468028203	2.21179082983324	2.33532330446725
ENSMUSG00000116895	13.5357375716781	25.9741180751966	11.1073596659805	15.2425299652072	10.8535127926477	11.1846797043705	38.7469146462653	22.472264241224	26.541210984269	12.859706482605	31.0568639539491	20.5226096867515	14.6496562958468	25.3665949991773	-0.794696075203401	0.0189474996577723	0.271493012914406	Gm3435	17	15230438	15242711	+	1716	protein_coding	predicted gene 3435 [Source:MGI Symbol;Acc:MGI:3810125]	-	15	27	12	14	10	11	46	21	27	13	29	20	0.737403047864907	1.39198110075807	0.601499835523126	0.815097546638855	0.585755528417981	0.594123025609731	2.08501110534999	1.21452636789938	1.39145011261409	0.689788301728297	1.66432778738547
ENSMUSG00000097576	0.902382504778543	1.92400874631086	0	3.26625642111582	0	1.01678906403369	2.52697269432165	7.49075474707467	1.96601562846437	6.92445733678731	3.21277902971887	5.13065242168788	1.18490612270648	4.54193864300912	-1.9527124631884	0.0190288355060905	1	D930030I03Rik	16	38272344	38273905	+	1304	lncRNA	RIKEN cDNA D930030I03 gene [Source:MGI Symbol;Acc:MGI:2444245]	-	1	2	0	3	0	1	3	7	2	7	3	5	0.0646924146286391	0.135687319296799	0	0.229848935697679	0	0.0710760674809188	0.178941670617861	0.532752363833165	0.135635559716302	0.488776373310542	0.226569691386197
ENSMUSG00000041133	475.555580018292	424.243928561545	479.467692248159	434.412104008404	475.383860317968	454.504711623057	484.336433078316	498.670244590971	528.858204056915	499.550136439656	506.548160352342	517.169764106138	457.261312796238	505.85549043739	-0.14459003605401	0.0190699106629242	0.272265989549325	Smc1a	X	150799424	150845690	+	5769	protein_coding	structural maintenance of chromosomes 1A [Source:MGI Symbol;Acc:MGI:1344345]	-	527	441	518	399	438	447	575	466	538	505	473	504	7.70621335970147	6.76277453493624	7.72326205868263	6.90989090239554	7.63145330565405	7.18138097102059	7.75238138494668	8.01660184771603	8.24713106171703	7.97040876984023	8.074557871929
ENSMUSG00000024949	1333.72134206269	1369.89422737333	1519.85704762834	1528.6080050822	1440.26114758434	1662.45011969508	1513.65664389867	1566.63784995962	1716.33164364939	1736.06037515168	1602.10580948648	1748.52634531123	1475.79864823766	1647.21977790951	-0.158685001888431	0.019094743613919	0.272364554215065	Sf1	19	6413720	6428060	+	6211	protein_coding	splicing factor 1 [Source:MGI Symbol;Acc:MGI:1095403]	-	1478	1424	1642	1404	1327	1635	1797	1464	1746	1755	1496	1704	20.0744593499842	20.2831460676983	22.7396184800907	22.5841844608105	21.4754895819915	24.3981675916951	22.5037229355867	23.3929226186233	24.8601571561037	25.7279597453514	23.7207389492369
ENSMUSG00000027067	418.705482217244	405.003841098436	421.154054001762	414.814565481709	360.336624715902	406.715625613474	471.701569606708	419.482265836181	453.166602361037	428.327146689844	463.711106622757	473.046153279623	404.455032188088	451.572474066025	-0.158503625761397	0.0191851512884531	0.272386573960362	Ssrp1	2	84867578	84877453	+	3737	protein_coding	structure specific recognition protein 1 [Source:MGI Symbol;Acc:MGI:107912]	HMG	464	421	455	381	332	400	560	392	461	433	433	461	10.4743199426133	9.9665730929668	10.4727286053819	10.1859305707844	8.92994256371594	9.92059855446808	11.6555495095876	10.410411725061	10.9093528110913	10.5500508893718	11.4109801076417
ENSMUSG00000090258	204.840828584729	179.894817780065	201.783700598646	205.774154530297	208.387445618835	208.441758126906	250.170296737843	237.563936264368	187.754492518347	247.302047742404	228.10731111004	269.872317380783	201.520450873246	236.795066958964	-0.233686666671639	0.0192546874587462	0.273107336307949	Churc1	12	76812312	76829954	+	5693	protein_coding	churchill domain containing 1 [Source:MGI Symbol;Acc:MGI:1923684]	-	227	187	218	189	192	205	297	222	191	250	213	263	3.36368738264433	2.90594426803845	3.29372138988195	3.31680129377055	3.38995337184137	3.3374414823466	4.0577294765648	3.87005134880769	2.96697128448806	3.99842156280235	3.68465278540307
ENSMUSG00000037992	122.724020649882	102.934467927631	124.957796242281	92.5439319316149	102.023020250888	84.3934923147959	136.456525493369	119.852075953195	140.570117435202	126.618648444111	131.723940218474	119.031136183159	104.929454886182	129.042073954585	-0.295342948828804	0.0194313866941145	0.274580941785191	Rara	11	98818644	98865768	+	4365	protein_coding	retinoic acid receptor, alpha [Source:MGI Symbol;Acc:MGI:97856]	THR-like	136	107	135	85	94	83	162	112	143	128	123	116	2.62836462311601	2.16863462621349	2.66024154061259	1.9455101972303	2.16459816164797	1.76236080998735	2.88667965136937	2.54647086346281	2.89716312616475	2.67002592119159	2.77510240097861
ENSMUSG00000025137	353.733941873189	444.446020397809	383.203908476328	329.891898532698	337.544247851342	373.161586500363	425.373736877478	474.057764707725	417.778321048678	407.553774679482	404.810157744578	426.870281484432	370.330267271955	426.074006090395	-0.200648148438925	0.0194670314200942	0.274580941785191	Pcyt2	11	120500913	120508762	-	4346	protein_coding	phosphate cytidylyltransferase 2, ethanolamine [Source:MGI Symbol;Acc:MGI:1915921]	-	392	462	414	303	311	367	505	443	425	412	378	416	7.60899498409852	9.4045736465391	8.19373982113211	6.9654910784922	7.19290537008731	7.82667543999271	9.03794055340342	10.1162357346733	8.64809332659624	8.63171813188949	8.56564808410439
ENSMUSG00000113682	32.4857701720276	30.7841399409738	20.3634927209643	39.1950770533898	18.450971747501	40.6715625613474	31.1659965633003	42.8043128404267	65.8615235535563	41.5467440207239	53.5463171619812	41.045219373503	30.3251690327007	45.9950189189152	-0.599244408668584	0.0195106300918575	0.274856580843084	Gm48630	12	110951808	110953576	-	1769	TEC	predicted gene, 48630 [Source:MGI Symbol;Acc:MGI:6098232]	-	36	32	22	36	17	40	37	40	67	42	50	40	1.71674432579244	1.60032799876111	1.06971084372852	2.03316910446426	0.96595026992704	2.09571943459849	1.62682828791606	2.24407359263005	3.34940858713789	2.16177860078105	2.78355829628416
ENSMUSG00000027472	896.065827245093	931.220233214456	882.109480139953	725.108925487712	834.635133754605	938.496306103092	985.519350785443	1033.7241550963	980.058790789487	932.823324084348	941.344255707629	954.301350433946	867.939317657485	971.295204482859	-0.161390217884601	0.019561567678153	0.275147939443353	Pdrg1	2	152850810	152857347	-	2443	protein_coding	p53 and DNA damage regulated 1 [Source:MGI Symbol;Acc:MGI:1915809]	-	993	968	953	666	769	923	1170	966	997	943	879	930	34.2891511727446	35.0540941267722	33.5537437925731	27.2363932448832	31.6400056619927	35.0170225998747	37.2503381127382	39.2426743252173	36.0904960213769	35.1461680908438	35.434275533077
ENSMUSG00000024176	6.3166775334498	4.81002186577715	8.33051974948539	3.26625642111582	4.34140511705906	9.15110157630317	15.1618361659299	9.630970389096	9.83007814232183	9.89208190969616	13.9220424621151	11.2874353277133	6.03599704386507	11.6207407328121	-0.938510696625298	0.0196179737388058	0.275298542298225	Sox8	17	25784866	25789660	-	3118	protein_coding	SRY (sex determining region Y)-box 8 [Source:MGI Symbol;Acc:MGI:98370]	HMG	7	5	9	3	4	9	18	9	10	10	13	11	0.189388184967998	0.14186679310698	0.248277834611374	0.0961266876683045	0.128948875787717	0.267526853096877	0.449018483295107	0.286464846602494	0.283625352581876	0.292020705029298	0.410606094545522
ENSMUSG00000020153	3599.60381156161	3460.32973024008	3428.47168356599	3222.70633550094	3323.34561710871	3610.61796638362	3520.07296319006	3819.21481318707	3727.56563156844	3605.66385608425	3992.41340759732	3636.60643649237	3440.84585739349	3716.92285135325	-0.110780749773899	0.0197532572317873	0.275298542298225	Ndufs7	10	80084955	80092628	+	1718	protein_coding	NADH:ubiquinone oxidoreductase core subunit S7 [Source:MGI Symbol;Acc:MGI:1922656]	-	3989	3597	3704	2960	3062	3551	4179	3569	3792	3645	3728	3544	195.871761762252	185.226933327649	185.446810757395	172.134287148492	179.149543799488	191.570439333332	189.198215547478	206.171354999403	195.193939274522	193.180875141765	213.703135345754
ENSMUSG00000027763	7824.55869893475	7737.40117328913	6983.75238998525	5755.14381400607	7123.16044581466	7466.28209719935	7960.80631134464	7512.15690349488	6986.23653574813	8815.82339792121	9371.67642968995	9443.47884735871	7148.38310320487	8348.36307092625	-0.22377521776239	0.019757838225418	0.275298542298225	Mbnl1	3	60380251	60537171	+	18717	protein_coding	muscleblind like splicing factor 1 [Source:MGI Symbol;Acc:MGI:1928482]	-	8671	8043	7545	5286	6563	7343	9451	7020	7107	8912	8751	9203	39.0808407932568	38.016198489924	34.6732502559248	28.215630037287	35.2451889866986	36.3612052583294	39.2743808414501	37.2225231357124	33.5792687788241	43.3539521045222	46.0446942279581
ENSMUSG00000001964	319.443406691604	309.765408156049	312.857297258451	309.205607865631	275.679224933251	338.590758323217	335.245044113339	317.822022840168	350.93378968089	350.179699603244	375.895146477108	401.217019375992	310.923617204701	355.21545368179	-0.190529430901818	0.0197702767552059	0.275298542298225	Emd	X	73298293	73305154	+	2517	protein_coding	emerin [Source:MGI Symbol;Acc:MGI:108117]	-	354	322	338	284	254	333	398	297	357	354	351	391	11.8645425789487	11.3177348281475	11.5506130513209	11.2728559727898	10.1434146856724	12.2620194415472	12.2989399440213	11.7105736695737	12.5431368382222	12.8058910461501	13.7335258940839
ENSMUSG00000002010	3196.2388319256	3080.33800284369	3156.34137174947	2878.66065914341	3303.80929408195	3374.7229035278	3146.08100443045	3723.97521711712	3450.35742795496	3362.31864110572	3664.70994656599	3480.63460287306	3165.01851054532	3471.34614000788	-0.132872077632193	0.0197773934188888	0.275298542298225	Idh3g	X	72822569	72830503	-	2701	protein_coding	isocitrate dehydrogenase 3 (NAD+), gamma [Source:MGI Symbol;Acc:MGI:1099463]	-	3542	3202	3410	2644	3044	3319	3735	3480	3510	3399	3422	3392	110.625418189371	104.877807939728	108.59287848802	97.7992896611133	113.2801312741	113.889490644871	107.55580281921	127.867329924673	114.922136661219	114.581983620819	124.770975569089
ENSMUSG00000024193	151.600260802795	151.034686585403	107.371143437812	150.247795371328	124.815397115448	132.182578324379	148.249064733537	169.077035719685	166.128320605239	158.273310555138	193.837668126372	155.971833619312	136.208643606194	165.25620555988	-0.276874760939132	0.0198088761845736	0.275298542298225	Phf1	17	27152026	27156882	+	3486	protein_coding	PHD finger protein 1 [Source:MGI Symbol;Acc:MGI:98647]	-	168	157	116	138	115	130	176	158	169	160	181	152	4.06548957473472	3.98436510398667	2.86221436364246	3.95503687862581	3.31592071078613	3.45634393556091	3.92692954422275	4.498157324206	4.28726651004586	4.17909607931774	5.11339499328129
ENSMUSG00000028266	272.51951644312	261.665189498277	288.791351315494	316.826872848234	220.326309690748	229.794328471613	346.195259122066	306.050836809051	310.63046929737	316.546621110277	302.001228793574	286.290405130184	264.987261377914	311.285803377087	-0.233089901468292	0.0198150677504348	0.275298542298225	Lmo4	3	143894291	143910981	-	3530	protein_coding	LIM domain only 4 [Source:MGI Symbol;Acc:MGI:109360]	-	302	272	312	291	203	226	411	286	316	320	282	279	7.21710776772666	6.81680791880212	7.60241265203961	8.2360147814527	5.78036166610048	5.93382475662796	9.05596928400556	8.04074453975702	7.91650584687511	8.25401072662982	7.8674239352279
ENSMUSG00000022769	27.9738576481348	25.9741180751966	22.214719331961	26.1300513689266	27.1337819816192	37.6211953692464	65.7012900523629	36.3836659143627	37.354296940823	28.6870375381189	48.1916854457831	32.8361754988024	27.8412872958474	41.5256918983755	-0.584553062748341	0.0198239133336996	0.275298542298225	Sdf2l1	16	16948002	16950247	-	1108	protein_coding	stromal cell-derived factor 2-like 1 [Source:MGI Symbol;Acc:MGI:2149842]	-	31	27	24	24	25	37	78	34	38	29	45	32	2.36022217414089	2.15581188528957	1.86312945443625	2.16406506967345	2.26795236183496	3.09501633918716	5.47548592114437	3.04539824689366	3.03294821979341	2.38313142510462	3.99973209703431
ENSMUSG00000074676	4.51191252389272	2.88601311946629	7.40490644398702	7.62126498260358	16.2802691889715	7.1175234482358	17.6888088602515	13.9114016731387	19.6601562846437	9.89208190969616	10.7092634323962	16.4180877494012	7.63698161785948	14.7132999849212	-0.968314147376095	0.0198597925483896	0.275298542298225	Foxs1	2	152773818	152775128	-	1311	protein_coding	forkhead box S1 [Source:MGI Symbol;Acc:MGI:95546]	Fork_head	5	3	8	7	15	7	21	13	20	10	10	16	0.321734968252271	0.202444238401631	0.524878575010264	0.533450568280807	1.1500646301662	0.494875929798495	1.24590356170849	0.984114424288964	1.34911342387535	0.694523690527347	0.751199790408342
ENSMUSG00000014763	329.369614244168	338.625539350711	327.667110146426	330.98065067307	281.105981329574	358.926539603891	333.560395650458	387.379031205861	332.256641210478	430.305563071783	372.682367447389	500.751676356737	327.77923922464	392.822612490451	-0.259712882143265	0.0198916993286809	0.275298542298225	Fam120b	17	15616464	15653845	+	8345	protein_coding	family with sequence similarity 120, member B [Source:MGI Symbol;Acc:MGI:1914794]	-	365	352	354	304	259	353	396	362	338	435	348	488	3.68975454363655	3.73166956595477	3.64878665953885	3.6395364766739	3.11965883849252	3.9205712132147	3.69093731337462	4.30513888286772	3.58188401534329	4.7462725326829	4.10687091645796
ENSMUSG00000037855	1.80476500955709	8.65803935839887	2.77683991649513	9.79876926334746	11.9388640719124	6.10073438420211	22.7427542488948	5.35053910505333	16.7111328419471	26.7086211561796	12.8511161188755	8.20904387470061	6.84633533398551	15.4288678909418	-1.19666604834889	0.0200858036385441	0.277454322622453	Zfp365	10	67721933	67748492	-	5205	protein_coding	zinc finger protein 365 [Source:MGI Symbol;Acc:MGI:2143676]	-	2	9	3	9	11	6	27	5	17	27	12	8	0.0324145662538887	0.15297083374325	0.0495760671353355	0.172751015648284	0.212425002006106	0.106839414403594	0.403469634269206	0.0953354031066897	0.288834686627376	0.472316139742488	0.22704851302025
ENSMUSG00000004951	1017.8874653902	1116.88707723345	1090.37247387709	1188.91733728616	969.218692383436	1306.57394728329	1415.94703305156	1052.9860958745	1183.54140833555	1517.44536494739	1274.40234845515	1441.71333049429	1114.9761655756	1314.33926352641	-0.237749417892471	0.0200930877854934	0.277454322622453	Hspb1	5	135916773	135918417	+	1031	protein_coding	heat shock protein 1 [Source:MGI Symbol;Acc:MGI:96240]	-	1128	1161	1178	1092	893	1285	1681	984	1204	1534	1190	1405	92.2956828188562	99.6231827960586	98.278422204862	105.818793814275	87.061565730492	115.516878480821	126.816823987858	94.719930319999	103.273520331498	135.47415484031	113.670153348026
ENSMUSG00000029249	230.107538718529	215.488979586816	227.700873152601	132.827761125377	260.484307023544	188.105976846232	222.373597100305	285.718788209848	246.734961372278	266.097003370827	279.511775585542	277.055230771146	209.11923940885	262.915226068324	-0.327843103887275	0.0201225901266314	0.277454322622453	Rest	5	77413338	77434279	+	7222	protein_coding	RE1-silencing transcription factor [Source:MGI Symbol;Acc:MGI:104897]	zf-C2H2	255	224	246	122	240	185	264	267	251	269	261	270	2.97861004047564	2.74395757527816	2.92987554888293	1.68772304450625	3.34031510417698	2.37418866229533	2.84324488877607	3.66909295033164	3.07352957888289	3.39144323148274	3.55910805156207
ENSMUSG00000006589	175.964588431816	200.096909616329	192.527567543662	164.401573196163	153.034530376332	194.206711230434	192.892248999886	195.829731244952	208.397656617223	204.76609553071	260.235101407229	229.853228491617	180.038646732456	215.329010381936	-0.254414919230272	0.0201273559034918	0.277454322622453	Aprt	8	123301374	123303648	-	1615	protein_coding	adenine phosphoribosyl transferase [Source:MGI Symbol;Acc:MGI:88061]	-	195	208	208	151	141	191	229	183	212	207	243	224	10.1857505831395	11.3940380766283	11.0780254537461	9.34121255616425	8.77566963677406	10.9612939139737	11.0288639655775	11.2456224755627	11.6087242143815	11.6704492609436	14.818078689149
ENSMUSG00000042225	55.0453327914911	50.9862317772378	69.4209979123783	41.3725813341337	57.5236178010326	32.5372500490779	112.871447013034	79.1879787547894	86.5046876524322	49.4604095484808	56.7590961917	64.6462205132673	51.1476686108919	74.9049732789505	-0.551782010167971	0.0202527967226549	0.278493766525058	Ammecr1	X	141634142	141749724	-	5437	protein_coding	Alport syndrome, mental retardation, midface hypoplasia and elliptocytosis chromosomal region gene 1 [Source:MGI Symbol;Acc:MGI:1860206]	-	61	53	75	38	53	32	134	74	88	50	53	63	0.946458236016271	0.862389370171084	1.18651567702511	0.698269539678216	0.9798288357285	0.545496072069851	1.91696105432423	1.3507573005188	1.43134557187466	0.8373372800086	0.960007633565253
ENSMUSG00000036617	1406.81432494975	1359.31217926862	1172.75205806644	1105.08342247752	1439.17579630508	1385.88349427791	1256.7477533093	1624.42367229419	1506.95097921794	1400.71879841298	1744.53901313735	1655.14847123651	1311.50354589089	1531.42144793471	-0.223033487191349	0.020290084452704	0.278493766525058	Etl4	2	19914591	20815524	+	16148	protein_coding	enhancer trap locus 4 [Source:MGI Symbol;Acc:MGI:95454]	-	1559	1413	1267	1015	1326	1363	1492	1518	1533	1416	1629	1613	8.14438559731775	7.74123549495155	6.74884454421077	6.27980466790562	8.2538859391301	7.82308587375192	7.1865078899482	9.32949137568176	8.39546148782507	7.9842526042011	9.93483121867768
ENSMUSG00000059552	245.448041299764	223.18501457206	226.775259847102	272.188035092985	179.082961078686	174.887719013794	355.460825667912	263.246523968624	270.32714891385	242.356006787556	304.143081480053	223.696445585592	220.261171817399	276.538338733931	-0.329179596146439	0.0203456536867522	0.278493766525058	Trp53	11	69471185	69482699	+	4045	protein_coding	transformation related protein 53 [Source:MGI Symbol;Acc:MGI:98834]	P53	272	232	245	250	165	172	422	246	275	245	284	218	5.67258916187954	5.07406839706081	5.20977669655197	6.17476333229859	4.1001438891537	3.941040549607	8.11449971495356	6.03561484301106	6.01222641709096	5.51489584125912	6.91445514867726
ENSMUSG00000024761	35.1929176863632	18.2780830899532	24.0659459429578	25.0412992285546	23.8777281438249	27.4533047289095	27.7966996375381	46.0146363034587	44.2353516404483	33.6330784929669	42.8370537295849	30.7839145301273	25.6515464700939	37.5501223890207	-0.541118810968358	0.0203579325490468	0.278493766525058	Gm16437	19	7645652	7646155	+	504	processed_pseudogene	predicted pseudogene 16437 [Source:MGI Symbol;Acc:MGI:3644508]	-	39	19	26	23	22	27	33	43	45	34	40	30	6.52777269514696	3.3351081576364	4.43725473903767	4.55927862397142	4.38758783905469	4.96517099973847	5.09273675266388	8.46725922473165	7.89592722634186	6.14240059158055	7.81605496210584
ENSMUSG00000047221	193.109856022608	205.868935855262	164.759168378711	128.472752563889	174.741555961627	239.96221911195	200.473167082851	250.405230116496	223.142773830706	238.399174023677	232.391016482998	229.853228491617	184.485747982341	229.110765004724	-0.310050995509176	0.0203648846324876	0.278493766525058	Fam185a	5	21629956	21687122	+	3894	protein_coding	family with sequence similarity 185, member A [Source:MGI Symbol;Acc:MGI:2140983]	-	214	214	178	118	161	236	238	234	227	241	217	224	4.63605712804558	4.86188502486999	3.93183790791106	3.02750517323003	4.15588583382656	5.61716315121928	4.7538867796263	5.96382439249383	5.15526589117913	5.63521968530575	5.48809899265274
ENSMUSG00000093739	1.80476500955709	0.96200437315543	1.85122661099675	1.08875214037194	2.17070255852953	3.05036719210106	4.21162115720275	4.28043128404267	3.93203125692873	9.89208190969616	6.42555805943774	3.07839145301273	1.8213029807853	5.30335252005346	-1.5416988954036	0.0203869258206792	1	Gm20692	6	120489410	120490193	+	681	lncRNA	predicted gene 20692 [Source:MGI Symbol;Acc:MGI:5313139]	-	2	1	2	1	2	3	5	4	4	10	6	3	0.247750098900867	0.129909151514703	0.252612265726306	0.146707299143306	0.295200142956022	0.408295999978494	0.571071802461309	0.582931892123724	0.519438384346719	1.33703459365837	0.867685396674305
ENSMUSG00000095123	63.166775334498	55.796253643015	62.0160914683913	70.7688891241761	54.2675639632383	63.0409219700885	69.0705869781251	93.099380427928	67.8275391820207	80.1258634685389	81.3904020862114	75.9336558409806	61.5094159172345	77.9079046639674	-0.33748924670418	0.0205264328464121	0.279359351327186	Gm21781	10	4341587	4346424	+	4838	lncRNA	predicted gene, 21781 [Source:MGI Symbol;Acc:MGI:5433945]	-	70	58	67	65	50	62	82	87	69	81	76	74	1.22057122928941	1.06059356480524	1.19118849196922	1.34228991248004	1.03881406238658	1.18775483747361	1.31830473720729	1.78467165216279	1.26125931387288	1.52443499836274	1.54705544268552
ENSMUSG00000022338	344.710116825404	365.561661799063	330.443950062921	281.986804356332	338.629599130607	356.892961475824	357.987798362234	349.925257470488	389.271094435945	396.672484578816	393.029967968942	419.687368094069	336.370848941692	384.428995151749	-0.190904742765103	0.02054117352607	0.279359351327186	Eny2	15	44291438	44301652	+	5763	protein_coding	ENY2 transcription and export complex 2 subunit [Source:MGI Symbol;Acc:MGI:1919286]	-	382	380	357	259	312	351	425	327	396	401	367	409	5.59172360127273	5.83340104615216	5.32833040140398	4.49003760464985	5.44176338488217	5.64494193827632	5.73598668843881	5.63124042431701	6.07669901687861	6.33556730645189	6.27156018666837
ENSMUSG00000043993	51.435802772377	48.1002186577715	25.9171725539546	32.6625642111582	49.9261588461792	30.5036719210106	52.2241023493141	47.0847441244693	59.9634766681632	56.3848668852681	57.8300225349397	57.4633071229043	39.7575981604085	55.1584199475098	-0.47134704568705	0.0205497090512279	0.279359351327186	2900052L18Rik	11	120117214	120122464	-	2534	lncRNA	RIKEN cDNA 2900052L18 gene [Source:MGI Symbol;Acc:MGI:1924085]	-	57	50	28	30	46	30	62	44	61	57	54	56	1.89757608307714	1.74562218195566	0.950436204196763	1.18280588851529	1.82467239112872	1.09727535905823	1.90306185031739	1.72326077501926	2.12884667759935	2.04813227395569	2.09867553126157
ENSMUSG00000032449	469.238902484843	427.129941681011	494.277505136133	435.500856148776	467.786401363114	500.260219504573	520.55637503026	523.282724474216	518.045118100361	712.229897498123	491.555191546987	507.9345897471	465.698971053075	545.600649399508	-0.228431006171642	0.0205597890055819	0.279359351327186	Slc25a36	9	96957014	96993210	-	9594	protein_coding	solute carrier family 25, member 36 [Source:MGI Symbol;Acc:MGI:1924909]	-	520	444	534	400	431	492	618	489	527	720	459	495	4.57229857321113	4.09420999464162	4.78754747135887	4.1654230025679	4.51555603289374	4.75298420487785	5.01021756598419	5.05841063331846	4.85771532840945	6.83317492143604	4.71162937959588
ENSMUSG00000024841	322.15055420594	372.295692411151	376.724615337839	303.761847163771	283.276683888104	359.943328667925	370.622661833842	459.076255213576	338.154688095871	369.963863422636	436.937948041766	414.556715672381	336.358786945788	398.218688713345	-0.240940169436037	0.0206900495025567	0.280482875914464	Eif1ad	19	5416769	5421554	+	2792	protein_coding	eukaryotic translation initiation factor 1A domain containing [Source:MGI Symbol;Acc:MGI:1917110]	-	357	387	407	279	261	354	440	429	344	374	408	404	10.7865796551723	12.262595685618	12.5386432404303	9.98361036172239	9.39634108329984	11.7513789277478	12.2575898917985	15.24919138181	10.8959270836855	12.1968011746857	14.391395182376
ENSMUSG00000000561	238.228981261535	250.121137020412	194.378794154659	231.904205899223	250.716145510161	262.331578520691	304.921371781479	283.578572567827	271.310156728083	272.032252516644	259.164175063989	259.611012537407	237.946807061114	275.102923532571	-0.212162412751029	0.0206978674149243	0.280482875914464	Wdr77	3	105866685	105877353	+	4841	protein_coding	WD repeat domain 77 [Source:MGI Symbol;Acc:MGI:1917715]	-	264	260	210	213	231	258	362	265	276	275	242	253	4.60044451361222	4.75143862160573	3.73126214847335	4.39585496026315	4.79634679700008	4.93952975309656	5.81622651875095	5.43270005743172	5.04191081224292	5.1723435969298	4.92309745723056
ENSMUSG00000032637	833.801434415374	892.740058288239	897.844906333426	946.125609983216	952.938423194465	1059.4942047231	999.838862719932	1059.40674280056	1132.42500199548	1129.6757540873	1029.16021585328	930.700349294182	930.49077282297	1046.86782112512	-0.170627685087885	0.0207544991920921	0.280749418724017	Atxn2l	7	126090880	126102609	-	4782	protein_coding	ataxin 2-like [Source:MGI Symbol;Acc:MGI:2446242]	-	924	928	970	869	878	1042	1187	990	1152	1142	961	907	16.300215729065	17.1682197123471	17.4475203231729	18.1555344735922	18.4551943826829	20.1957101754314	19.3067410415806	20.5461549744298	21.3041429203583	21.7443429016584	19.7911926211114
ENSMUSG00000062198	225.595626194636	188.552857138464	200.858087293148	179.64410316137	170.400150844568	254.197266008421	206.369436702935	215.091672023144	231.989844158795	260.161754225009	288.079186331459	333.492407409712	203.208015106768	255.864050141842	-0.330116148841008	0.020793560317257	0.280777755359512	2700097O09Rik	12	55092446	55126895	-	5021	protein_coding	RIKEN cDNA 2700097O09 gene [Source:MGI Symbol;Acc:MGI:1919908]	-	250	196	217	165	157	250	245	201	236	263	269	325	4.20030415633068	3.4534463070258	3.71741513565388	3.28316384549642	3.14299080705328	4.61477753411263	3.79527882420462	3.9729287156835	4.1566450596827	4.76930704696267	5.27618735083878
ENSMUSG00000041360	159.721703345802	156.806712824335	170.312848211701	141.537778248352	126.986099673978	164.719828373457	206.369436702935	158.375957509579	170.060351862168	226.528675732042	183.128404693976	170.337660400038	153.347495112938	185.800081150123	-0.276589389621655	0.0208215701147654	0.280906280296093	Pum3	19	27366098	27407225	-	8626	protein_coding	pumilio RNA-binding family member 3 [Source:MGI Symbol;Acc:MGI:106253]	-	177	163	184	130	117	162	245	148	173	229	171	166	1.73099082258369	1.67172566028131	1.83476277211738	1.50568017541814	1.36335855496794	1.74063031569779	2.20914618320559	1.7027747375193	1.7736086939207	2.4172178048508	1.95229214251719
ENSMUSG00000022010	1165.87819617388	1169.797317757	1405.08099774654	1469.81538950212	1382.73752978331	1728.54140885727	1314.02580104726	1656.52690692451	1757.61797184714	1802.33732394664	1622.45341000803	1738.26504046785	1386.97513997002	1648.53774237357	-0.249283865611973	0.0208455016982735	0.280914473913153	Tsc22d1	14	76652401	76745205	+	8994	protein_coding	TSC22 domain family, member 1 [Source:MGI Symbol;Acc:MGI:109127]	TSC22	1292	1216	1518	1350	1274	1700	1560	1548	1788	1822	1515	1694	12.1182688469049	11.9610016380609	14.5174533351509	14.996148039515	14.2380405174442	17.518504157405	13.4908570171847	17.0813821851825	17.5806849303793	18.4452797107919	16.5889118491926
ENSMUSG00000025658	23.4619451242421	23.0881049557303	20.3634927209643	30.4850599304143	35.8165922157373	41.6883516253811	39.5892388777058	32.10323463032	32.4392578696621	49.4604095484808	43.9079800728246	63.6200900289297	29.1505910954116	43.5200351713205	-0.584208597624713	0.0208591617782922	0.280914473913153	Cnksr2	X	156604432	156826290	-	9267	protein_coding	connector enhancer of kinase suppressor of Ras 2 [Source:MGI Symbol;Acc:MGI:2661175]	-	26	24	22	28	33	41	47	30	33	50	41	62	0.236681949451751	0.229117856086793	0.204199685179212	0.30186843423595	0.357938535267653	0.410058365360941	0.394481389476187	0.321282468870392	0.314916877398937	0.491270399418017	0.435715333271164
ENSMUSG00000033006	12.6333550668996	30.7841399409738	18.5122661099675	11.9762735440913	31.4751870986782	19.31899221664	53.9087508121952	32.10323463032	26.541210984269	54.4064505033289	26.7731585809906	20.5226096867515	20.7833689962084	35.7092358663092	-0.78815682421266	0.0209009525800321	0.281227963368705	Sox10	15	79039108	79049440	-	3051	protein_coding	SRY (sex determining region Y)-box 10 [Source:MGI Symbol;Acc:MGI:98358]	HMG	14	32	20	11	29	19	64	30	27	55	25	20	0.387094303985721	0.927886014358706	0.563844486921056	0.360204646962472	0.955409312231806	0.577181464407487	1.63156954693371	0.975852061298564	0.782605176416185	1.64138415947146	0.806967326471104
ENSMUSG00000042284	312.224346653376	292.449329439251	299.898710981474	225.371693056992	365.763381112226	296.902406697836	315.029262558766	375.607845174744	344.052734981264	464.927849755719	338.412724463721	347.858234190438	298.768311323526	364.314775187442	-0.285442485488921	0.0210071973898262	0.282157679530371	Itga1	13	115089632	115238500	-	18599	protein_coding	integrin alpha 1 [Source:MGI Symbol;Acc:MGI:96599]	-	346	304	324	207	337	292	374	351	350	470	316	339	1.56934149157524	1.44600850492929	1.49839724605933	1.11193547171	1.82126854153391	1.45510468641188	1.56404711711469	1.87293393604798	1.66417736046347	2.30090145917649	1.6732299821023
ENSMUSG00000120224	49.6310377628199	62.530284255103	70.3466112178767	63.1476241415725	34.7312409364725	49.8226641376506	57.2780477379574	68.4869005446827	78.6406251385747	97.9316109059919	79.2485493997321	69.7768729349552	55.0349104085825	75.2271011103157	-0.446215937546373	0.0211016534965607	0.283175987867715	ENSMUSG00000120224	15	86097932	86098611	-	680	lncRNA	novel transcript	-	55	65	76	58	32	49	68	64	80	99	74	68	6.82314702524411	8.45651263499755	9.6133826653902	8.52153661994454	4.73014817301297	6.6786417761188	7.77799794952302	9.34062631850014	10.404045286474	13.2561081279197	10.7171906568639
ENSMUSG00000117901	2.70714751433563	2.88601311946629	0	3.26625642111582	3.2560538377943	3.05036719210106	13.4771877030488	3.210323463032	1.96601562846437	6.92445733678731	7.49648440267736	9.23517435903818	2.52763968080218	7.05160714884134	-1.50644038353619	0.021124652770278	1	ENSMUSG00000117901	19	7064834	7065786	-	953	lncRNA	novel transcript, antisense to Macrod1	-	3	3	0	3	3	3	16	3	2	7	7	9	0.265557949661318	0.278493595534668	0	0.31450473467972	0.316418621227258	0.29176240921863	1.30585484986745	0.312416016686455	0.185591573840564	0.668797891707184	0.723374656513888
ENSMUSG00000029056	480.969875046964	462.724103487762	453.550519694205	336.424411374929	474.298509038703	588.720868075504	544.983777742036	617.452212723155	604.549805752793	571.762334380438	535.463171619812	487.411980060349	466.114714453011	560.27054704643	-0.264841827671639	0.0212749980802808	0.284762723380321	Pank4	4	155048580	155065395	+	3487	protein_coding	pantothenate kinase 4 [Source:MGI Symbol;Acc:MGI:2387466]	-	533	481	490	309	437	579	647	577	615	578	500	475	12.8945507095418	12.2033758472348	12.0869209851177	8.85330377155912	12.596885136691	15.3896094537348	14.4317885670817	16.4221041651434	15.5971169300381	15.0926550813485	14.1213496590957
ENSMUSG00000037773	118.212108125989	84.6563848376779	79.6027442728604	138.271521827236	106.364425367947	98.6285392112675	128.875607410404	132.693369805323	135.655078364041	119.694191107323	139.220424621151	126.214049573522	104.28928727383	130.392120146961	-0.324948615114455	0.0213298948790843	0.284850104580671	Pced1a	2	130259167	130266621	-	5072	protein_coding	PC-esterase domain containing 1A [Source:MGI Symbol;Acc:MGI:2442177]	-	131	88	86	127	98	97	153	124	138	121	130	123	2.1788282800715	1.53493604731331	1.4584473535614	2.50163134483578	1.942139899507	1.77252949990663	2.34628092720233	2.42631608332491	2.40614059957295	2.17218035394408	2.52419125156336
ENSMUSG00000032714	101.969223039975	99.0864504350093	104.594303521317	124.117744002401	78.1452921070632	116.930742363874	131.402580104726	136.973801089365	131.723047107113	140.467563117685	123.156529472557	105.69143988677	104.140625911607	128.235826796369	-0.301051759223824	0.0213341553108542	0.284850104580671	Syde1	10	78420337	78427798	-	3288	protein_coding	synapse defective 1, Rho GTPase, homolog 1 (C. elegans) [Source:MGI Symbol;Acc:MGI:1918959]	-	113	103	113	114	72	115	156	128	134	142	115	103	2.89919607066886	2.77135572223109	2.95609362597877	3.46395208688911	2.20107259875603	3.24165665433047	3.69029099794888	3.86351940181271	3.60407773153706	3.93229681496204	3.44448407545358
ENSMUSG00000055833	1.80476500955709	0	0	2.17750428074388	0	0	4.21162115720275	4.28043128404267	4.91503907116092	0.989208190969616	4.28370537295849	2.05226096867515	0.663711548383494	3.45537767416827	-2.38634646203473	0.0214210085824382	1	1700034H15Rik	1	191618242	191639639	-	6099	lncRNA	RIKEN cDNA 1700034H15 gene [Source:MGI Symbol;Acc:MGI:1921515]	-	2	0	0	2	0	0	5	4	5	1	4	2	0.0276631935319709	0	0	0.0327619841667785	0	0	0.0637645347558864	0.0650888044820882	0.0724990858624601	0.0149290139085318	0.0645891408575397
ENSMUSG00000020704	0.902382504778543	0.96200437315543	1.85122661099675	1.08875214037194	2.17070255852953	1.01678906403369	1.6846484628811	7.49075474707467	7.86406251385747	1.97841638193923	4.28370537295849	4.1045219373503	1.33197620864431	4.56768490267688	-1.77298784561752	0.0214524163232076	1	Asic2	11	80770995	81859283	-	4264	protein_coding	acid-sensing (proton-gated) ion channel 2 [Source:MGI Symbol;Acc:MGI:1100867]	-	1	1	2	1	2	1	2	7	8	2	4	4	0.0197839842110097	0.0207476857836569	0.0403445011631365	0.0234305043894445	0.0471461766775448	0.0217362082540146	0.0364821667426033	0.162924268864551	0.16591817060981	0.0427073432589752	0.0923848897959977
ENSMUSG00000109853	5.41429502867126	1.92400874631086	1.85122661099675	1.08875214037194	0	1.01678906403369	3.3692969257622	1.07010782101067	8.84707032808965	8.90287371872654	6.42555805943774	9.23517435903818	1.88251193173075	6.3083468686775	-1.70344952848883	0.0216933542388274	1	Gm33045	13	110763822	110779264	+	1209	lncRNA	predicted gene, 33045 [Source:MGI Symbol;Acc:MGI:5592204]	-	6	2	2	1	0	1	4	1	9	9	6	9	0.418654633626528	0.146349267463214	0.142290283672137	0.082636617631589	0	0.076661035562546	0.257336574012342	0.0820878036675467	0.658320483387312	0.677806867206962	0.488745868598181
ENSMUSG00000043644	173.25744091748	158.730721570646	171.2384615172	129.561504704261	132.412856070301	126.081843940177	199.63084285141	185.128653034845	168.094336233703	196.852430002954	177.773772977777	153.919572650636	148.547138120011	180.233267958554	-0.276272186652032	0.0217974948153109	0.289952490139569	0610009L18Rik	11	120239504	120242036	+	1394	lncRNA	RIKEN cDNA 0610009L18 gene [Source:MGI Symbol;Acc:MGI:1914088]	-	192	165	185	119	122	124	237	173	171	199	166	150	11.6190175507483	10.4714790602221	11.4151206232169	8.52870359775778	8.79692190712777	8.24441593069917	13.2237124392895	12.3165270815589	10.8481203901649	12.9981055307022	11.7274465988096
ENSMUSG00000034867	200.328916060837	215.488979586816	206.411767126138	255.856752987406	200.789986663982	243.012586304051	248.485648274962	260.036200505592	292.936328641191	269.064627943735	232.391016482998	239.088402850655	220.314831454872	257.000370783189	-0.22433358784566	0.0219274936571675	0.291379367372875	Ankrd27	7	35285669	35338651	+	6058	protein_coding	ankyrin repeat domain 27 (VPS9 domain) [Source:MGI Symbol;Acc:MGI:2444103]	-	222	224	223	235	185	239	295	243	298	272	217	233	3.09139612512636	3.27118877660266	3.16626415566144	3.87558643420253	3.06956008668822	3.65653398594144	3.7875691566677	3.98090616970577	4.35018928864949	4.08817418046431	3.52767538418451
ENSMUSG00000021131	261.690926385778	260.703185125122	228.626486458099	237.347966601083	220.326309690748	227.760750343546	281.336293301144	255.755769221549	298.834375526584	274.010668898584	310.568639539491	241.14066381933	239.409270767396	276.941068384447	-0.20896881261676	0.0219431239730478	0.291379367372875	Erh	12	80680796	80691115	-	2618	protein_coding	ERH mRNA splicing and mitosis factor [Source:MGI Symbol;Acc:MGI:108089]	-	290	271	247	218	203	224	334	239	304	277	290	235	9.34456971580067	9.157701994343	8.11519315909563	8.31927892139682	7.79399414871455	7.93011268407427	9.92303787295909	9.06010426185687	10.2689278152211	9.63385006279353	10.9090392786611
ENSMUSG00000005718	157.916938336245	188.552857138464	123.106569631284	123.028991862029	117.217938160595	168.786984629592	230.796839414711	194.759623423941	152.366211205988	177.068266183561	209.901563274966	158.024094587987	146.435046626368	187.152766348526	-0.353342493484089	0.0219638921101231	0.291400423619982	Tfap4	16	4362525	4377718	-	2541	protein_coding	transcription factor AP4 [Source:MGI Symbol;Acc:MGI:103239]	bHLH	175	196	133	113	108	166	274	182	155	179	196	154	5.80984219529927	6.82398815725168	4.50213513255189	4.44296213733758	4.27221175012387	6.05486417598961	8.38713671062302	7.10839675064921	5.39446267805174	6.41413537710988	7.59643027722022
ENSMUSG00000020102	10.8285900573425	5.77202623893258	20.3634927209643	23.9525470881827	7.59745895485336	17.2854140885727	44.6431842663491	17.1217251361707	18.6771484704115	27.6978293471492	20.3476005215528	27.7055230771146	14.299921524808	26.0321684697913	-0.874148530709168	0.0220692491469388	0.292542725821245	Slc16a7	10	125055139	125225334	-	11839	protein_coding	solute carrier family 16 (monocarboxylic acid transporters), member 7 [Source:MGI Symbol;Acc:MGI:1330284]	-	12	6	22	22	7	17	53	16	19	28	19	27	0.0855061157284352	0.0448356105320616	0.159837695967206	0.185654933336009	0.0594315010335061	0.133086769483656	0.348199925099012	0.134125050607739	0.141925273567493	0.215343995539132	0.15805081154896
ENSMUSG00000011382	785.072779157333	793.65360785323	696.986819040278	523.689779518903	547.017044749442	749.373540192826	843.16655567199	775.828170232734	662.547266792492	885.341330917806	869.592190710574	956.353611402621	682.632261752002	832.138187621369	-0.284762387208136	0.0221272172896051	0.292733141035253	Dhdh	7	45120411	45138229	-	7408	protein_coding	dihydrodiol dehydrogenase (dimeric) [Source:MGI Symbol;Acc:MGI:1919005]	-	870	825	753	481	504	737	1001	725	674	895	812	932	9.9071612510662	9.8523500337133	8.74310215838212	6.48698563913072	6.83853765293856	9.22077652543224	10.5099567325493	9.71274461523979	8.04600100515786	11.0004846066659	10.7947653250941
ENSMUSG00000023980	203.036063575172	204.906931482107	205.48615382064	209.040410951412	234.435876321189	217.592859703209	240.904730191997	248.265014474475	221.176758202241	257.1941296521	237.745648199196	245.245185756681	212.416382642288	241.755244412782	-0.188191554311192	0.0221607984358042	0.292734512207218	Taf8	17	47794289	47813217	-	4537	protein_coding	TATA-box binding protein associated factor 8 [Source:MGI Symbol;Acc:MGI:1926879]	-	225	213	222	192	216	214	286	232	225	260	222	239	4.18354737757168	4.15334188994098	4.20877535343116	4.22796402415374	4.78540447743653	4.3716559592143	4.90303595671938	5.07486089378506	4.38565938073209	5.21788285548053	4.81883820586345
ENSMUSG00000060373	861.775292063509	873.499970825131	876.555800306963	816.564105278955	773.855462115778	954.764931127631	1009.10442926578	868.927550660662	955.483595433682	970.413235341193	904.932760037482	1023.05209288456	859.502593619661	955.318943937227	-0.152596026744145	0.0222347121710991	0.293455701643064	Hnrnpc	14	52310834	52341485	-	4322	protein_coding	heterogeneous nuclear ribonucleoprotein C [Source:MGI Symbol;Acc:MGI:107795]	-	955	908	947	750	713	939	1198	812	972	981	845	997	18.640156822151	18.5860860760791	18.8467628936551	17.3370553071364	16.5820586548734	20.1363991863526	21.5595593325511	18.6455931427256	19.8885289580861	20.6668363645073	19.2544047157661
ENSMUSG00000103567	13.5357375716781	7.69603498524344	4.62806652749189	10.8875214037194	17.3656204682363	13.2182578324379	13.4771877030488	12.841293852128	25.5582031700368	24.7302047742404	18.2057478350736	22.5748706554267	11.2218731314678	19.5645846649924	-0.809276660292055	0.0223032050216326	0.294104155801754	Pcdhga5	18	37827433	37974926	+	4664	protein_coding	protocadherin gamma subfamily A, 5 [Source:MGI Symbol;Acc:MGI:1935217]	-	15	8	5	10	16	13	16	12	26	25	17	22	0.271308668554069	0.151746367378238	0.0922110596910453	0.214210271690804	0.344822122389453	0.258336512850887	0.26682668780525	0.255345166296906	0.492987566104363	0.488057760656814	0.358962043928617
ENSMUSG00000020919	5563.18814195972	5391.07250716303	4676.1984193778	5227.09902592568	4725.61946991879	5050.39128105532	5303.2733611497	5623.41659941105	4757.75782088377	6157.82098878586	6863.56693382275	6931.51142170033	5105.59480756672	5939.55785429224	-0.218146888069834	0.0223604016047737	0.294347366358854	Stat5b	11	100671557	100741550	-	5539	protein_coding	signal transducer and activator of transcription 5B [Source:MGI Symbol;Acc:MGI:103035]	STAT	6165	5604	5052	4801	4354	4967	6296	5255	4840	6225	6409	6755	93.8928817450749	89.506303077306	78.4519110265364	86.5962677577819	79.0115786852487	83.1120084202476	88.409956833719	94.1556296447023	77.2743136099548	102.328768284915	113.950715431832
ENSMUSG00000097290	72.1906003822835	67.3403061208801	86.0820374113491	77.3014019664077	64.0357254766212	58.9737657139538	85.9170716069361	97.3798117119707	65.8615235535563	88.0395289962958	102.808928951004	107.743700855445	70.9873061785825	91.291760945868	-0.358624976180866	0.0224112160069237	0.294490259261158	1300002E11Rik	16	21613068	21627790	+	4213	lncRNA	RIKEN cDNA 1300002E11 gene [Source:MGI Symbol;Acc:MGI:1919001]	-	80	70	93	71	59	58	102	91	67	89	96	105	1.60187816141933	1.46991912003463	1.89872924581582	1.68370392140469	1.40764853356634	1.27596134244407	1.88311367398848	2.14365489477803	1.40638589856324	1.92348278393165	2.24407787376293
ENSMUSG00000015337	302.298139100812	296.297346931873	324.89027022993	340.779419936417	269.167117257662	298.935984825904	329.348774493255	373.467629532723	350.93378968089	318.525037492216	355.547545955555	351.962756127789	305.3947130471	346.630922213738	-0.181197805823753	0.0224215047846233	0.294490259261158	Endog	2	30061505	30064081	+	1063	protein_coding	endonuclease G [Source:MGI Symbol;Acc:MGI:1261433]	-	335	308	351	313	248	294	391	349	357	322	332	343	26.5853569203901	25.6332875935145	28.4017697501527	29.4177807472183	23.4504994090107	25.6339213984616	28.6095691275964	32.5834524621715	29.6999768784622	27.5811495547126	30.7583453598129
ENSMUSG00000025876	388.926859559552	350.169591828577	360.989189144367	393.03952267427	361.421975995167	393.497367781036	393.365416082737	482.618627275811	391.237110064409	467.895474328628	443.363506101204	383.772801142253	374.674084497162	427.042155832507	-0.187667330378979	0.0226413348114994	0.295567161068157	Unc5a	13	55097224	55153831	+	4168	protein_coding	unc-5 netrin receptor A [Source:MGI Symbol;Acc:MGI:894682]	-	431	364	390	361	333	387	467	451	398	473	414	374	8.72329405932012	7.72610367420122	8.04837951706448	8.65323155678728	8.03064083716003	8.60566106096706	8.71479136858746	10.7387508973039	8.44455019293222	10.3329228423004	9.78207032253572
ENSMUSG00000067719	515.260410228548	504.090291533445	471.137172498674	410.459556920221	410.262783562082	429.084985022215	461.593678829421	531.843587042301	543.603321270397	505.485385585474	559.023551171083	531.535590886864	456.715866627531	522.180852464257	-0.19015008163892	0.0227331275338903	0.296428274993414	Gm10221	5	24786552	24786860	-	309	processed_pseudogene	predicted gene 10221 [Source:MGI Symbol;Acc:MGI:3708709]	-	571	524	509	377	378	422	548	497	553	511	522	518	155.886527035115	150.023628683213	141.687276790362	121.893824790145	122.960890614002	126.577045378446	137.939898910635	159.625711498802	158.266067537446	150.574758990864	166.368144649717
ENSMUSG00000115610	2.70714751433563	1.92400874631086	1.85122661099675	5.4437607018597	2.17070255852953	1.01678906403369	1.6846484628811	8.56086256808534	7.86406251385747	3.95683276387846	6.42555805943774	13.3396962963885	2.51893919934436	6.9719434440881	-1.46992403977733	0.0228013625755899	1	Gm31251	14	55216850	55229058	+	1248	lncRNA	predicted gene, 31251 [Source:MGI Symbol;Acc:MGI:5590410]	-	3	2	2	5	2	1	2	8	8	4	6	13	0.202785838162849	0.141775852854989	0.137843712307383	0.400271116653009	0.161082770314945	0.0742653782012164	0.124647403037228	0.636180478423487	0.566887082916852	0.291833512269664	0.473472560204488
ENSMUSG00000018572	228.302773708971	187.590852765309	217.519126792119	275.454291514101	227.923768645601	187.089187782198	243.431702886319	297.489974240965	229.040820716099	242.356006787556	292.362891704417	289.368796583196	220.64666686805	265.675032153092	-0.267676027459524	0.0228792481426627	0.297754238229633	Phf23	11	69886603	69890835	+	3273	protein_coding	PHD finger protein 23 [Source:MGI Symbol;Acc:MGI:1925496]	-	253	195	235	253	210	184	289	278	233	245	273	282	6.52086889549758	5.2707869769004	6.17580261923454	7.72277442447221	6.44921668868633	5.21042081487984	6.86783198109427	8.42953711832257	6.29551227921226	6.81569009407062	8.21438003625165
ENSMUSG00000027952	97.4573105160827	90.4284110766104	101.817463604821	80.5676583875235	91.1695074582403	89.4774376349643	117.925392401677	109.150997743088	108.13085956554	102.87765186084	113.5181923834	110.822092308458	91.8196314463738	110.404197710501	-0.263738270931684	0.022885380531961	0.297754238229633	Pmvk	3	89361848	89376320	+	1713	protein_coding	phosphomevalonate kinase [Source:MGI Symbol;Acc:MGI:1915853]	-	108	94	110	74	84	88	140	102	110	104	106	108	5.3186001967195	4.85464356395926	5.52340479438341	4.31591805780954	4.92896350778059	4.76130817021038	6.3567992582208	5.9094592951982	5.67879879909701	5.5279706982639	6.09405896520056
ENSMUSG00000030551	217.474183651629	249.159132647256	226.775259847102	165.490325336535	258.313604465014	245.046164432118	292.286508309871	261.106308326603	254.599023886136	307.64374739155	267.731585809906	244.219055272343	227.043111729942	271.264371499401	-0.257097755757431	0.0229622407197621	0.297893611393989	Nr2f2	7	70001692	70016483	-	8625	protein_coding	nuclear receptor subfamily 2, group F, member 2 [Source:MGI Symbol;Acc:MGI:1352452]	RXR-like	241	259	245	152	238	241	347	244	259	311	250	238	2.35715907140343	2.65660825913181	2.44330976667278	1.76069170422282	2.77364920405949	2.58975643719692	3.12923511708347	2.80760275138685	2.65559486355623	3.28315238986088	2.8545592035517
ENSMUSG00000063406	601.889130687288	518.520357130777	572.029022797997	533.48854878225	595.857852316357	738.188860488456	673.017060920999	602.470703229005	618.311915152043	810.161508404115	725.017134373225	770.62399373752	593.328962033854	699.933719302818	-0.238386954587689	0.0230659016154816	0.298230770447927	Tmed5	5	108254232	108280486	-	7688	protein_coding	transmembrane p24 trafficking protein 5 [Source:MGI Symbol;Acc:MGI:1921586]	-	667	539	618	490	549	726	799	563	629	819	677	751	7.31885953261214	6.20243538577464	6.91427503440697	6.36768452798253	7.17782142604221	8.75234097144325	8.08353324878889	7.26774961745291	7.23533144174469	9.6997442407964	8.67228304341249
ENSMUSG00000070583	84.8239554491831	78.8843585987453	60.1648648573945	56.6151112993409	67.2917793144155	66.0912891621896	94.3403139213416	79.1879787547894	87.4876954666643	89.0287371872654	87.8159601456491	81.0643082626685	68.9785597802115	86.4874989563964	-0.324368276109043	0.023101542279425	0.298352163418455	Fv1	4	147953436	147954815	+	1380	protein_coding	Friend virus susceptibility 1 [Source:MGI Symbol;Acc:MGI:95595]	-	94	82	65	52	62	65	112	74	89	90	82	79	5.74618653298555	5.25680205716236	4.05140650086048	3.7646368675817	4.51592044778593	4.36551266643672	6.3125780459897	5.32178800211647	5.70337699943302	5.93817755400882	5.85184636728098
ENSMUSG00000103659	0	0	0	2.17750428074388	2.17070255852953	2.03357812806737	5.0539453886433	4.28043128404267	3.93203125692873	1.97841638193923	3.21277902971887	5.13065242168788	1.06363082789013	3.93137596049345	-1.95805961439558	0.0231266097660226	1	Gm32569	1	164631538	164727160	-	823	lncRNA	predicted gene, 32569 [Source:MGI Symbol;Acc:MGI:5591728]	-	0	0	0	2	2	2	6	4	4	2	3	5	0	0	0	0.242788993235944	0.244266460939309	0.225232544338076	0.567047238118325	0.482353120943203	0.429814750595523	0.221268665438968	0.358987700568166
ENSMUSG00000084940	88.4334854682972	112.554511659185	87.0076507168474	106.69770975645	128.071450953242	165.736617437491	128.033283178964	145.534663657451	139.58710962097	158.273310555138	141.36227730763	176.494443306063	114.750237665252	148.214181271036	-0.371014163509303	0.0231317863062122	0.298352163418455	Gm15935	14	21791611	21796700	+	893	lncRNA	predicted gene 15935 [Source:MGI Symbol;Acc:MGI:3801894]	-	98	117	94	98	118	163	152	136	142	160	132	172	9.25775257583767	11.5910094795487	9.05415541892706	10.9641116799842	13.2820230054087	16.9175367247528	13.2391454459966	15.1144513216492	14.0623546033305	16.3139181774934	14.5572929596578
ENSMUSG00000095690	112.797813097318	128.908586002828	98.115010382828	118.673983300541	144.351720142214	135.23294551648	138.14117395625	150.885202762504	130.74003929288	148.381228645442	156.355246112985	166.233138462687	123.013343073701	148.456004872125	-0.272674287337999	0.0231424282285734	0.298352163418455	Rab11b-ps2	19	7375789	7376442	-	654	processed_pseudogene	RAB11B, member RAS oncogene family, pseudogene 2 [Source:MGI Symbol;Acc:MGI:3643959]	-	125	134	106	109	133	133	164	141	133	150	146	162	16.1236446245691	18.1264980310745	13.9411842612531	16.6512784527652	20.4412557706084	18.8484167207197	19.5044596899354	21.3966755403716	17.984362685564	20.8834990431503	21.9853435906573
ENSMUSG00000039461	411.486422179016	336.701530604401	330.443950062921	383.240753410923	336.458896572077	422.984250638013	436.323951886205	388.449139026872	350.93378968089	453.057351464084	510.8318657253	519.222025074813	370.219300577892	443.136353809694	-0.258948665993856	0.0231752717289038	0.298352163418455	Tcta	9	108180157	108183359	-	1838	protein_coding	T cell leukemia translocation altered gene [Source:MGI Symbol;Acc:MGI:1918829]	-	456	350	357	352	310	416	518	363	357	458	477	506	20.9290872449074	16.8464887179159	16.7068379234446	19.1335691470294	16.9531289933204	20.9772621708211	21.9205818163924	19.6004505615698	17.1768636680116	22.6887059680555	25.5582445773931
ENSMUSG00000020359	241.83851128065	277.057259468764	241.585072735076	228.637949478107	250.716145510161	264.365156648758	272.913050986738	257.895984863571	306.698438040441	296.762457290885	287.008259988219	290.394927067534	250.700015853586	285.278853039565	-0.186008612963749	0.0232155553843892	0.298378318783788	Phykpl	11	51475584	51495316	+	9699	protein_coding	5-phosphohydroxy-L-lysine phospholyase [Source:MGI Symbol;Acc:MGI:1920197]	-	268	288	261	210	231	260	324	241	312	300	268	283	2.33098128931846	2.62695350740032	2.31464876391686	2.1631725796973	2.39396998085137	2.48454788315607	2.59827955010358	2.46601105957412	2.84478070932354	2.8163333073967	2.72123460109692
ENSMUSG00000046562	290.567166538691	287.639307573474	218.444740097617	267.833026531497	233.350525041925	273.516258225061	321.76785641029	336.013855797349	297.851367712352	284.891958999249	307.355860509772	278.081361255483	261.891837334711	304.327043447416	-0.216234663144102	0.0232902708409044	0.298981505764176	Unc119b	5	115260609	115273034	-	4603	protein_coding	unc-119 lipid binding chaperone B [Source:MGI Symbol;Acc:MGI:2147162]	-	322	299	236	246	215	269	382	314	303	288	287	271	5.90127494972626	5.74668075652234	4.4100405060253	5.33940625598119	4.69495208895351	5.41641943225869	6.45491031222636	6.77007702695983	5.82133796118048	5.69693505941841	6.14043405473976
ENSMUSG00000075394	80.3120429252904	77.9223542255899	95.3381704663328	78.3901541067797	95.5109125752994	84.3934923147959	90.9710169955794	115.571644669152	87.4876954666643	119.694191107323	114.58911872664	104.665309402433	85.3111877690147	105.496496061299	-0.303300407900896	0.0233028834721074	0.298981505764176	Hoxc4	15	102927366	102945278	+	2568	protein_coding	homeobox C4 [Source:MGI Symbol;Acc:MGI:96195]	Homeobox	89	81	103	72	88	83	108	108	89	121	107	102	2.92365376641018	2.79046678609912	3.44995758466516	2.80114964625956	3.44446148112704	2.99560161043411	3.27112063297697	4.1738195874139	3.0648988548355	4.29022537196431	4.10342885510557
ENSMUSG00000004996	251.764718833214	207.792944601573	236.957006207585	267.833026531497	191.021825150599	210.475336254973	243.431702886319	262.176416147613	243.785937929582	266.097003370827	300.930302450334	300.65623191091	227.640809596573	269.512932449264	-0.241488942146532	0.0235187560948022	0.300730723947303	Mri1	8	84976535	84983955	-	3273	protein_coding	methylthioribose-1-phosphate isomerase 1 [Source:MGI Symbol;Acc:MGI:1915123]	-	279	216	256	246	176	207	289	245	248	269	281	293	7.19099771479772	5.83841018979737	6.7276828532938	7.50910082379512	5.40505779623235	5.86172341673982	6.86783198109427	7.42890861147133	6.7008027692903	7.48334953185713	8.45509446954841
ENSMUSG00000057421	630.765370840202	666.669030596713	530.37642405057	447.477129692867	511.200452533705	651.761790045592	596.365555859909	597.120164123952	676.309376191742	704.316231970366	733.584545119142	837.322475219462	573.041699626608	690.836391414096	-0.268563491968372	0.0235382022759097	0.300730723947303	Las1l	X	94978941	95000568	-	8143	protein_coding	LAS1-like (S. cerevisiae) [Source:MGI Symbol;Acc:MGI:1923380]	-	699	693	573	411	471	641	708	558	688	712	685	816	7.24141927598502	7.52897158317431	6.05259671164552	5.04261975494522	5.81393473248723	7.29582783603963	6.76264589004335	6.80071696988919	7.47179870260345	7.961324296897	8.28446154708774
ENSMUSG00000047583	34.2905351815846	39.4421792993726	30.5452390814464	30.4850599304143	40.1579973327963	34.5708281771453	53.0664265807546	52.4352832295227	56.0314454112345	36.6007030658758	48.1916854457831	36.9406974361527	34.9153065004599	47.2110401948872	-0.438040579079237	0.02364931418243	0.301642931776066	Tyw3	3	154282068	154302741	-	4499	protein_coding	tRNA-yW synthesizing protein 3 homolog (S. cerevisiae) [Source:MGI Symbol;Acc:MGI:2445040]	-	38	41	33	28	37	34	63	49	57	37	45	36	0.712522456029856	0.806222142574356	0.630913030414233	0.621785903548467	0.826645699273493	0.700428656998003	1.08916174887742	1.08089877240923	1.12041785758983	0.748816640507002	0.985041823408315
ENSMUSG00000095061	3.60953001911417	0.96200437315543	0.925613305498377	1.08875214037194	1.08535127926477	1.01678906403369	1.6846484628811	0	5.8980468853931	10.8812901006658	6.42555805943774	8.20904387470061	1.4480066969064	5.51643123051305	-1.90622837618126	0.0237195162500953	1	E030018B13Rik	7	63566605	63570287	+	1015	protein_coding	RIKEN cDNA E030018B13 gene [Source:MGI Symbol;Acc:MGI:2686543]	-	4	1	1	1	1	1	2	0	6	11	6	8	0.332448901185203	0.0871607213610964	0.0847433265810907	0.0984312026764445	0.0990301957404193	0.0913134896503626	0.153261043340355	0	0.522764837054358	0.986771048383732	0.582161335108573
ENSMUSG00000023150	2470.72329808365	2420.40300285906	2379.75180843633	2240.65190488545	2272.72557878042	2777.86772294003	2506.75691276708	2552.20715311044	2655.10410624113	2798.46997225304	2684.81234250174	2879.32213905124	2427.02055266416	2679.44543765411	-0.142439233077556	0.0237346766807026	0.302404637968909	Ivns1abp	1	151220228	151240173	+	5435	protein_coding	influenza virus NS1A binding protein [Source:MGI Symbol;Acc:MGI:2152389]	-	2738	2516	2571	2058	2094	2732	2976	2385	2701	2829	2507	2806	42.4976434138345	40.9541528185256	40.6887247524534	37.8307242566227	38.7267283033385	46.5888648630474	42.5893687171675	43.5505627971007	43.9487164138938	47.3939771734672	45.4268826778274
ENSMUSG00000028669	360.953001911417	427.129941681011	365.617255671859	337.513163515301	353.824517040314	410.782781869609	446.431842663491	484.758842917832	362.729883451676	426.348730307904	439.079800728246	436.10545584347	375.970110281585	432.57575931877	-0.201348703053217	0.0238498393076964	0.303436272129997	Pithd1	4	135702771	135714575	-	2477	protein_coding	PITH (C-terminal proteasome-interacting domain of thioredoxin-like) domain containing 1 [Source:MGI Symbol;Acc:MGI:1913443]	-	400	444	395	310	326	404	530	453	369	431	410	425	13.6227547316504	15.8578323328994	13.7164788895938	12.5035841429726	13.2289468988887	15.1166772571771	16.6424663433476	18.1500210130121	13.174117093672	15.8431312321059	16.301065778861
ENSMUSG00000023932	393.438772083445	417.509897949457	402.641787891794	387.595761972411	391.811811814581	436.202508470451	507.921511558651	479.408303812779	457.098633617965	440.197644981479	403.739231401338	435.079325359132	404.866756697023	453.907441788557	-0.166395042835577	0.0239539626926979	0.304251377311684	Cdc5l	17	45702810	45744663	-	3300	protein_coding	cell division cycle 5-like (S. pombe) [Source:MGI Symbol;Acc:MGI:1918952]	MYB	436	434	435	356	361	429	603	448	465	445	377	424	11.1456012674621	11.6348998081141	11.3382718996109	10.7779184166989	10.9958027794623	12.0488149593653	14.2125235259466	13.4731458412305	12.4612087862995	12.2782317707637	11.2508558427258
ENSMUSG00000039826	286.055254014798	354.017609321198	332.295176673917	301.584342883027	374.446191346344	392.480578717003	376.518931453926	390.589354668893	414.829297605981	398.650900960755	390.888115282463	371.459235330203	340.146525492715	390.489305883703	-0.199996694972126	0.024180904727133	0.304940185809222	Trub2	2	29651236	29678514	-	6316	protein_coding	TruB pseudouridine (psi) synthase family member 2 [Source:MGI Symbol;Acc:MGI:2442186]	-	317	368	359	277	345	386	447	365	422	403	365	362	4.23397309218038	5.15457134939784	4.88904323246529	4.38163787024948	5.49048429281211	5.66429894080361	5.50469455895629	5.73529392676272	5.90869386361339	5.80968627275784	5.69126611316098
ENSMUSG00000013858	1050.37323556222	1006.25657432058	1008.91850299323	1052.82331973967	1124.4239253183	1073.72925161957	1086.59825855831	1100.07083999897	1099.98574412581	1196.94191107323	1160.88415607175	1209.807841034	1052.7541349256	1142.38145847701	-0.118070377218259	0.0241825840788247	0.304940185809222	Tmem259	10	79810782	79820164	-	4663	protein_coding	transmembrane protein 259 [Source:MGI Symbol;Acc:MGI:2177957]	-	1164	1046	1090	967	1036	1056	1290	1028	1119	1210	1084	1179	21.0580677028882	19.8450924859238	20.1063219736199	20.7185755056709	22.3320205937981	20.989373953859	21.5175152367246	21.8792603396564	21.2219765692252	23.6270614522933	22.8940178199499
ENSMUSG00000047787	32.4857701720276	12.5060568510206	27.7683991649513	25.0412992285546	31.4751870986782	21.3525703447074	42.1162115720275	25.682587704256	25.5582031700368	59.3524914581769	49.2626117890227	34.8884364674776	25.1048804766566	39.4767570268329	-0.654110420051446	0.0241868128599217	0.304940185809222	Flrt1	19	7069366	7083094	-	5872	protein_coding	fibronectin leucine rich transmembrane protein 1 [Source:MGI Symbol;Acc:MGI:3026647]	-	36	13	30	23	29	21	50	24	26	60	46	34	0.517186769810428	0.195859284461796	0.439447257219723	0.391327729305449	0.496415839853413	0.33146236919235	0.66229546572914	0.40563005981225	0.391569143104692	0.930368417862417	0.771489348780065
ENSMUSG00000049092	43.3143602293701	44.2522011651498	45.3550519694205	17.420034245951	46.6701050083849	44.7387188174822	66.5436142838034	64.20646926064	54.0654297827701	68.2553651769035	40.6952010431057	51.3065242168788	40.2917452392931	57.5121006273503	-0.51167875538734	0.0241888568165435	0.304940185809222	Gpr137c	14	45457174	45520182	+	8776	protein_coding	G protein-coupled receptor 137C [Source:MGI Symbol;Acc:MGI:1917963]	-	48	46	49	16	43	44	79	60	55	69	38	50	0.461397859666793	0.463711722920418	0.480254027747328	0.182147075144195	0.492499190188081	0.464683278006517	0.700161620342205	0.678515186650392	0.554226432477961	0.715883301292312	0.426427428880615
ENSMUSG00000027406	5530.70237178769	5160.19145760573	5269.51654820226	4892.8521188315	5736.08151091429	5561.83618026426	5316.75054885275	6161.68083337942	5890.18282287924	5649.36797862748	5897.59137222061	6127.02512197967	5358.53003126762	5840.43311298986	-0.124030847743782	0.0242328828644646	0.305241893527431	Idh3b	2	130121229	130126467	-	3422	protein_coding	isocitrate dehydrogenase 3 (NAD+) beta [Source:MGI Symbol;Acc:MGI:2158650]	-	6129	5364	5693	4494	5285	5470	6312	5758	5992	5711	5507	5971	151.091686520644	138.674184985866	143.097724897587	131.205456516762	155.238224212577	148.15226774205	143.467922435387	166.992356044109	154.850623767006	151.957419881496	158.486845389127
ENSMUSG00000026558	196.719386041722	158.730721570646	240.659459429578	205.774154530297	188.851122592069	197.257078422535	272.070726755298	229.003073696283	236.904883229956	267.086211561796	219.539900364123	200.095444445827	197.998653764475	237.45004000888	-0.263545890658053	0.0242939264618352	0.30575727993516	Uck2	1	167050452	167112889	-	5464	protein_coding	uridine-cytidine kinase 2 [Source:MGI Symbol;Acc:MGI:1931744]	-	218	165	260	189	174	194	323	214	241	270	205	195	3.36571048523288	2.67153034589122	4.09292896865846	3.45581071841796	3.2009009644428	3.29072826629812	4.59790142330882	3.88694163464306	3.90056492850329	4.49927801493347	3.69488835415801
ENSMUSG00000006021	138.966905735896	151.034686585403	141.618835741252	192.709128845833	150.863827817802	162.68625024539	193.734573231326	200.110162528995	200.533594103365	183.003515329379	174.560993948059	159.050225072324	156.313272495263	185.165510702241	-0.248407093439379	0.024450891793033	0.307208561852702	Kptn	7	15853820	15861441	+	3341	protein_coding	kaptin [Source:MGI Symbol;Acc:MGI:1890380]	-	154	157	153	177	139	160	230	187	204	185	163	155	3.88843817302148	4.15728726503967	3.93900475947635	5.29292359079217	4.18188421611405	4.43858447148126	5.35450322774707	5.55482098670157	5.39976489875663	5.04179297461988	4.80473321795061
ENSMUSG00000030254	9.02382504778543	17.3160787167977	22.214719331961	25.0412992285546	16.2802691889715	15.2518359605053	26.112051174657	28.892911167288	26.541210984269	36.6007030658758	24.6313058945113	19.4964792024139	17.5213379124293	27.0457769148358	-0.63325046802263	0.0245103532990241	0.307208561852702	Rad18	6	112596811	112673647	-	5796	protein_coding	RAD18 E3 ubiquitin protein ligase [Source:MGI Symbol;Acc:MGI:1890476]	-	10	18	24	23	15	15	31	27	27	37	23	19	0.145546771352218	0.2747457521165	0.356167604471251	0.396459010780124	0.260133666347116	0.239863333320699	0.41600748177228	0.462317490531354	0.411961420504793	0.581250183858006	0.390802748105292
ENSMUSG00000033365	4897.22985343315	4694.5813409985	4394.81197450629	5352.30552206846	4453.19629882333	5100.21394519297	4894.74610890103	5286.33263579269	4607.35762530624	5936.23835400866	6020.74790169316	6900.7275071702	4815.38982250378	5607.691688812	-0.219699016843962	0.0245711949799534	0.30748651651124	Ipo13	4	117751683	117772196	-	4207	protein_coding	importin 13 [Source:MGI Symbol;Acc:MGI:2385205]	-	5427	4880	4748	4916	4103	5016	5811	4940	4687	6001	5622	6725	108.82239063068	102.620509875394	97.0755251547716	116.744974861603	98.0308311195114	110.506035428455	107.435098846395	116.535803159562	98.524355167692	129.8795785654	131.606239258779
ENSMUSG00000121001	4.51191252389272	8.65803935839887	11.1073596659805	5.4437607018597	11.9388640719124	3.05036719210106	32.8506450261814	13.9114016731387	7.86406251385747	10.8812901006658	12.8511161188755	13.3396962963885	7.45171725235755	15.2830352881846	-1.04846108863754	0.0245932537397904	0.30748651651124	ENSMUSG00000121001	2	91889010	91889645	+	636	lncRNA	novel transcript	-	5	9	12	5	11	3	39	13	8	11	12	13	0.663198967576614	1.25190753087047	1.6229146505624	0.785437662866283	1.73847820038016	0.4371848679015	4.76952704451883	2.02857548780319	1.11238220044061	1.57479970771932	1.85815646268931
[truncated: 298 more rows]
[truncated: 1 more columns]
