# Supplementary material for: Gene dosage imbalance disrupts systemic metabolism in the Dp16 Down syndrome mouse model
Source: eLife. 2026 Aug 3;15:RP110476. doi: 10.7554/eLife.110476 (PMC13432951; doi:10.7554/eLife.110476)
Supplement: Figure 5—source data 23. [file elife-110476-fig5-data23.xls]

gene_id	FHYP7	FHYP8	FHYP9	FHYP10	FHYP11	FHYP12	FHYP1	FHYP2	FHYP3	FHYP4	FHYP5	FHYP6	FHYP_Dp16	FHYP_WT	log2FoldChange	pvalue	padj	gene_name	gene_chr	gene_start	gene_end	gene_strand	gene_length	gene_biotype	gene_description	tf_family	FHYP7_count	FHYP8_count	FHYP9_count	FHYP10_count	FHYP11_count	FHYP12_count	FHYP1_count	FHYP2_count	FHYP3_count	FHYP4_count	FHYP5_count	FHYP6_count	FHYP7_fpkm	FHYP8_fpkm	FHYP9_fpkm	FHYP10_fpkm	FHYP11_fpkm	FHYP12_fpkm	FHYP1_fpkm	FHYP2_fpkm	FHYP3_fpkm	FHYP4_fpkm	FHYP5_fpkm
ENSMUSG00000022892	37939.5367081952	38767.2809650992	37462.0000828332	37963.8643385832	38937.9112359875	38626.3072468746	27239.9096613373	26718.1085582989	26348.5944919876	25401.5892737731	27399.7438286209	26449.4109335271	38282.8167629288	26592.8927912575	0.525599809844504	4.00532868742505e-99	7.23282254375216e-95	App	16	84746573	84970654	-	12996	protein_coding	amyloid beta (A4) precursor protein [Source:MGI Symbol;Acc:MGI:88059]	-	35592	38799	39497	36441	42438	44982	29411	24635	25623	22804	27918	26129	140.445044592585	141.64994637318	139.408991528016	138.560165249136	143.589205365024	140.957196175914	101.409056541898	97.7767194197487	96.446459162904	94.4578070192333	102.155767683947
ENSMUSG00000022961	9226.9226159288	9836.95149620871	11117.100108132	10217.8749604243	9832.19418457142	9603.76640098364	5592.28093349953	5898.91586964027	5697.91055224225	5795.67045217687	5861.13869706011	5732.44341982334	9972.46829437481	5763.05998740706	0.791211571194419	1.54950732901839e-76	1.39905016737071e-72	Son	16	91444394	91476109	+	14907	protein_coding	Son DNA binding protein [Source:MGI Symbol;Acc:MGI:98353]	-	8656	9845	11721	9808	10716	11184	6038	5439	5541	5203	5972	5663	29.7776709505626	31.3350977503572	36.0670641863386	32.5123240422641	31.6096028837674	30.5537908093186	18.1501204300412	18.8200774024429	18.1829319262171	18.7888458495124	19.0510027248399
ENSMUSG00000022967	1119.25470733887	1153.05657964701	1221.63850689139	1163.67927516252	1233.1531340112	1149.80715405196	746.501893408516	702.794168694042	688.973122180528	646.067434607454	714.485762133249	661.007514240622	1173.43155951716	693.304982544068	0.758349582124467	1.86625350388224e-54	1.12336019243685e-50	Ifnar1	16	91282126	91304329	+	5940	protein_coding	interferon (alpha and beta) receptor 1 [Source:MGI Symbol;Acc:MGI:107658]	-	1050	1154	1288	1117	1344	1339	806	648	670	580	728	653	9.0649744499648	9.21775049800389	9.94639715218857	9.29232813099559	9.94922860955428	9.18020387014294	6.08030340035006	5.62705498346722	5.51765283740853	5.25627498463509	5.82818361858056
ENSMUSG00000022974	1591.47359814946	1535.74346873263	1667.42274465455	1664.78019848676	1563.46200919277	1563.70338127604	993.792222862701	983.694924391197	1024.20482043553	1091.6311826126	1056.02565941673	1025.4220703304	1597.76423341537	1029.12848000819	0.634799384000494	9.42684410097813e-52	4.25574876938658e-48	Paxbp1	16	90810925	90841431	-	5508	protein_coding	PAX3 and PAX7 binding protein 1 [Source:MGI Symbol;Acc:MGI:1914617]	GCFC	1493	1537	1758	1598	1704	1821	1073	907	996	980	1076	1013	13.9004738927892	13.2399248708458	14.6406823262257	14.3364179162182	13.6035496219571	13.4640032598832	8.72936080308614	8.49387672023306	8.84568400448461	9.57786415388206	9.28980571395167
ENSMUSG00000002489	1507.26300588301	1586.70177511218	1447.37605707784	1335.57460229038	1562.54448453948	1458.08255980599	907.657389007873	818.841971240743	894.636740741879	864.393671129973	897.032948612348	864.472308057414	1482.92374745148	874.505838131705	0.761426280342307	2.69404746170977e-51	9.729821812711e-48	Tiam1	16	89583999	89940657	-	10048	protein_coding	T cell lymphoma invasion and metastasis 1 [Source:MGI Symbol;Acc:MGI:103306]	-	1414	1588	1526	1282	1703	1698	980	755	870	776	914	854	7.21661461187882	7.49853558012797	6.96644616726237	6.30472586586907	7.45266513540818	6.88202511876719	4.37041927706287	3.87578719128975	4.23550930654646	4.15736948254866	4.32568470444242
ENSMUSG00000022964	2177.7498734222	2207.19409396902	2181.49733373462	2089.83046193018	2164.44065709257	2178.53678105289	1598.58842186489	1460.90084140567	1469.46655462086	1517.1445619575	1476.08047561594	1455.6336990475	2166.54153353358	1496.30242575206	0.533620041951079	2.7102107261458e-50	8.15683088212349e-47	Tmem50b	16	91371391	91394688	-	2446	protein_coding	transmembrane protein 50B [Source:MGI Symbol;Acc:MGI:1925225]	-	2043	2209	2300	2006	2359	2537	1726	1347	1429	1362	1504	1438	42.8327190124175	42.8494101534349	43.1328109187012	40.5258642253028	42.4080276600265	42.2398345497099	31.6199364303116	28.4055852037455	28.5786552968974	29.9748614082764	29.2401553131881
ENSMUSG00000025613	4787.21227681796	4500.31788104866	4508.11166401768	4668.26036884803	4732.59216162928	4653.32708574127	3287.01640162137	2964.09948000126	3335.86389306512	3281.57700405786	3018.89863231027	3228.10560936194	4641.63690635048	3185.9268367363	0.542788920972785	7.13072908305092e-47	1.83952436831048e-43	Cct8	16	87280214	87292761	-	3088	protein_coding	chaperonin containing Tcp1, subunit 8 (theta) [Source:MGI Symbol;Acc:MGI:107183]	-	4491	4504	4753	4481	5158	5419	3549	2733	3244	2946	3076	3189	74.5812217843153	69.2032793582012	70.6036089526711	71.7059941473994	73.44811128967	71.4660951515054	51.4997785395896	45.6514880094924	51.3889291620169	51.3560933659359	47.3693397055767
ENSMUSG00000022973	9994.41155810402	9908.89263462689	10761.4211950231	9394.8609699334	9841.36943110424	10142.1749787212	7021.37823068233	6417.33502494235	6587.40570252009	6731.35432298766	6966.23618079918	7169.85639106635	10007.1884612521	6815.594308833	0.554057952477582	2.64215812455293e-44	5.96401142664711e-41	Synj1	16	90732980	90808196	-	8085	protein_coding	synaptojanin 1 [Source:MGI Symbol;Acc:MGI:1354961]	-	9376	9917	11346	9018	10726	11811	7581	5917	6406	6043	7098	7083	59.4704609512793	58.1977070136414	64.3723158067299	55.117310271161	58.3356920915156	59.4928588920958	42.0168147771798	37.749755484326	38.759032188602	40.2354718633847	41.7488255126893
ENSMUSG00000022951	1362.29287236102	1253.97400992808	1222.58698399301	1347.03429076557	1366.19420873711	1286.34138668397	842.824718364453	824.264765752271	887.438514092232	846.571121209768	857.775489154477	858.398732122585	1306.40395874479	852.878890115964	0.61464862492692	7.43329790004762e-43	1.49144992754511e-39	Rcan1	16	92188841	92267755	-	3085	protein_coding	regulator of calcineurin 1 [Source:MGI Symbol;Acc:MGI:1890564]	-	1278	1255	1289	1293	1489	1498	910	760	863	760	874	848	21.2441527642222	19.3016369354341	19.1661166582633	20.7110046224943	21.2234565084945	19.7749247209077	13.217912656797	12.7072338362469	13.684270218525	13.2615703295348	13.4723871920486
ENSMUSG00000053062	1544.57149612764	1602.68869476067	1535.58442752885	1394.95662438909	1389.13232506916	1446.91938355306	955.818801485841	998.878749023476	969.703961516773	878.87449294014	852.868306722244	896.864713043172	1485.64215857141	925.501504121941	0.682541410789947	7.45796453207127e-36	1.34675923520143e-32	Jam2	16	84571011	84622816	+	6045	protein_coding	junction adhesion molecule 2 [Source:MGI Symbol;Acc:MGI:1933820]	-	1449	1604	1619	1339	1514	1685	1032	921	943	789	869	886	12.2923752789498	12.5896496216077	12.285332690766	10.945663205217	11.0130131112759	11.3517232303496	7.64997552853555	7.85879432554541	7.63099908806264	7.02614692093491	6.83615282210488
ENSMUSG00000022890	2124.45203021558	1847.4884018781	1894.10877194263	1880.43069979261	2054.33769869871	1879.70713982056	1292.94868883162	1303.63980057136	1250.43480085302	1140.64319489316	1268.01594048923	1340.23575628573	1946.7541237247	1265.98636365402	0.620106042963981	3.00137026008886e-34	4.92715855969861e-31	Atp5j	16	84624754	84632513	-	3130	protein_coding	ATP synthase, H+ transporting, mitochondrial F0 complex, subunit F [Source:MGI Symbol;Acc:MGI:107777]	-	1993	1849	1997	1805	2239	2189	1396	1202	1216	1024	1292	1324	32.6532709045952	28.0283904254701	29.2664540141359	28.4964445848778	31.4547575710636	28.4812875122947	19.9856250122955	19.8085519146442	19.0044476423229	17.6113297182671	19.6293748100289
ENSMUSG00000032932	1995.47124965558	2039.33143765993	1962.39912325954	1938.77093202995	2066.26551919138	2081.50301823894	1424.46639213685	1176.7464090016	1381.03119863948	1360.08334078569	1190.48245805993	1326.06407910446	2013.95688000589	1309.81231295467	0.620583141722642	3.57774799141934e-33	5.3839144357542e-30	Hspa13	16	75542319	75563992	-	6834	protein_coding	heat shock protein 70 family, member 13 [Source:MGI Symbol;Acc:MGI:1309463]	-	1872	2041	2069	1861	2252	2424	1538	1085	1343	1221	1213	1310	14.0473563682685	14.1701228378155	13.8874303701619	13.4564098973758	14.4900538016516	14.4449430828205	10.0845846269757	8.18931094864907	9.61317951467412	9.61783270061011	8.44061551732872
ENSMUSG00000023147	2231.04771662881	2002.3616859728	1966.19303166603	2082.53793290052	2149.76026264005	2091.80748862626	1557.83645746045	1347.02215666358	1472.55150889928	1415.77880928633	1433.87870669873	1484.98931606584	2087.28468640575	1452.00949251237	0.522674576204715	1.64784654187513e-30	2.28898560409085e-27	Get1	16	95946607	95959052	+	4368	protein_coding	guided entry of tail-anchored proteins factor 1 [Source:MGI Symbol;Acc:MGI:2136882]	-	2093	2004	2073	1999	2343	2436	1682	1242	1432	1271	1461	1467	24.5725557411546	21.7681074404601	21.769730397586	22.6145512097278	23.586649052631	22.7118676203657	17.2552007202078	14.6666714713311	16.0371208679214	15.6638836927257	15.9058132020565
ENSMUSG00000022914	2710.72830548832	2626.85073474177	3093.93230549667	2735.74017598637	2744.31623796688	2628.49865463259	1727.32758214253	1735.29424368899	1722.43280545132	1948.22748815248	1959.9286634342	1846.3670841882	2756.67773571877	1823.26297784295	0.596578010645884	8.1316958946289e-30	1.04887260332292e-26	Brwd1	16	95793292	95883726	-	20280	protein_coding	bromodomain and WD repeat domain containing 1 [Source:MGI Symbol;Acc:MGI:1890651]	-	2543	2629	3262	2626	2991	3061	1865	1600	1675	1749	1997	1824	6.43046146125609	6.15075205322872	7.37823331327289	6.39859437930066	6.48522500692649	6.14686355313346	4.12085695421775	4.06953351861535	4.04029312798406	4.6425692198763	4.68272232404672
ENSMUSG00000022897	1617.05656288863	1441.82031579778	1684.49533248378	1473.09086399266	1531.34864632789	1562.84467541043	915.066837081406	1004.301543535	986.157051001681	1082.71990765249	1078.598698605	1049.71637406972	1551.7760661502	1019.42673532422	0.606925638351789	7.87461496350987e-29	9.47998646740409e-26	Dyrk1a	16	94370869	94496376	+	8251	protein_coding	dual-specificity tyrosine-(Y)-phosphorylation regulated kinase 1a [Source:MGI Symbol;Acc:MGI:1330299]	-	1517	1443	1776	1414	1669	1820	988	926	959	972	1099	1037	9.42850257332661	8.29784520353297	9.87353687725262	8.46838572560456	8.89459823260202	8.98303299324809	5.36570770904412	5.78891266327285	5.68562267118851	6.3415614728597	6.33401951163945
ENSMUSG00000040785	30858.3852597646	29221.0915699973	31077.8007118038	28754.4419639756	30398.5092878906	29635.6568339366	22696.0656302428	19460.2403840697	20960.2076856801	22255.9092128568	21150.9377194144	23012.7792170694	29990.9809378948	21589.3566415555	0.474177192824723	1.88327224912167e-28	2.12550814216495e-25	Ttc3	16	94171477	94270202	+	16220	protein_coding	tetratricopeptide repeat domain 3 [Source:MGI Symbol;Acc:MGI:1276539]	-	28949	29245	32766	27601	33131	34512	24505	17943	20383	19980	21551	22734	91.5264139152759	85.5473105440304	92.663554483114	84.0875649797955	89.8173590068785	86.6517766833862	67.6987283156792	57.0606619015555	61.4728387325666	66.3103259818098	63.1836729748188
ENSMUSG00000052299	1597.86933933425	1684.62165795915	1806.84887859324	1861.67848228776	1748.80198915576	1908.0444333857	1255.90144846395	1123.60302278862	1200.04721430549	1220.84466953409	1085.46875401013	1194.46993384982	1767.97746345264	1180.05584049202	0.583640691131402	1.46188628172232e-27	1.55286720443187e-24	Ltn1	16	87173539	87229500	-	7844	protein_coding	listerin E3 ubiquitin protein ligase 1 [Source:MGI Symbol;Acc:MGI:1926163]	-	1499	1686	1905	1787	1906	2222	1356	1036	1167	1096	1106	1180	9.80003841589004	10.1982480286547	11.1402201483886	11.2575731233459	10.6846892942014	11.5362501201337	7.74637930029426	6.81262946111598	7.2777860663268	7.5215872566712	6.7051088653138
ENSMUSG00000045975	419.987004468108	466.618217240169	459.062917185895	518.811350967712	444.999456841838	532.397636678277	263.035406610445	292.830903622517	263.24943175853	277.3634331332	269.895033772862	290.519382216016	473.646097230333	276.148931852262	0.78028512859054	1.12412627756591e-25	1.12774846223806e-22	C2cd2	16	97656409	97763798	-	7767	protein_coding	C2 calcium-dependent domain containing 2 [Source:MGI Symbol;Acc:MGI:1891883]	-	394	467	484	498	485	620	284	270	256	249	275	287	2.60139707109071	2.85278577459907	2.85843574909776	3.16835507509627	2.74577546308414	3.25084736076411	1.63848205285621	1.79309399820798	1.61232532022716	1.72576863182749	1.68371150785716
ENSMUSG00000022865	691.806004821833	796.348434990182	803.360105075315	783.425975758473	737.689821238841	742.780573752758	450.123970467169	473.952240307556	509.017455939345	489.006213435642	379.8159202549	470.702134949295	759.235152606234	462.102989225651	0.71764666958205	2.46422161518265e-25	2.34204810141939e-22	Cxadr	16	78098377	78156662	+	7400	protein_coding	coxsackie virus and adenovirus receptor [Source:MGI Symbol;Acc:MGI:1201679]	-	649	797	847	752	804	865	486	437	495	439	387	465	4.49755732343389	5.11013279926929	5.25034774468567	5.0216209782213	4.77750241557724	4.76039051986976	2.94293861381976	3.04608708395573	3.27219738560555	3.19351771352133	2.48695276557778
ENSMUSG00000025616	709.927271512082	753.383588434877	754.03929579088	753.214069778426	776.225856676691	698.127868741032	521.439908174931	473.952240307556	512.102410217766	521.309585166015	511.328409438767	528.401106330176	740.819658488998	511.422276605868	0.533905814015011	7.6578406349189e-25	6.91426430926827e-22	Usp16	16	87251591	87280405	+	9454	protein_coding	ubiquitin specific peptidase 16 [Source:MGI Symbol;Acc:MGI:1921362]	-	666	754	795	723	846	813	563	437	498	468	521	522	3.61262066175453	3.78408891694857	3.85733989423289	3.77903146896051	3.93487872180242	3.50213708307588	2.66851378537616	2.38428648416252	2.57679434613398	2.66481328014538	2.62065841247585
ENSMUSG00000022962	911.393118833078	856.299383672002	887.774567119829	969.906360945663	934.957621694501	1012.41421555434	678.890679737521	632.297840044176	613.905901405634	618.219700357133	584.936145922275	587.112340366862	928.790877969902	619.2271013056	0.585070826382644	1.08277240525871e-24	9.31081147341035e-22	Gart	16	91418074	91443840	-	5144	protein_coding	phosphoribosylglycinamide formyltransferase [Source:MGI Symbol;Acc:MGI:95654]	-	855	857	936	931	1019	1179	733	583	597	555	596	580	8.52371431145601	7.9047009943992	8.34663201997142	8.94347979451318	8.71063488808429	9.33406968995938	6.38527591739832	5.84601859917303	5.67726786140102	5.80802600346118	5.50977153950929
ENSMUSG00000022957	4521.78901764903	4470.34240670774	5324.75044851573	4726.60060108536	4989.49906454828	5212.34460425346	3297.20439272248	3273.19876715836	3438.6957023458	3655.85055238218	3398.71455256517	3390.06763429073	4874.22102379327	3408.95526691078	0.516291947925048	1.30468941502472e-24	1.07091279347802e-21	Itsn1	16	91526169	91717485	+	23425	protein_coding	intersectin 1 (SH3 domain protein 1A) [Source:MGI Symbol;Acc:MGI:1338069]	-	4242	4474	5614	4537	5438	6070	3560	3018	3344	3282	3463	3349	9.2865584145347	9.06195633117724	10.9933280277871	9.57077240619713	10.2078949014653	10.5527897481945	6.80999906386003	6.64556995165937	6.98317110272334	7.54215591413976	7.03009483355801
ENSMUSG00000022960	575.616706631418	638.477603461388	631.685749681417	689.664888234188	617.494091658881	601.952811792698	389.922204869709	378.511056904661	409.27060093709	444.449838635128	404.351832416069	407.941850289389	625.815308576665	405.741230675341	0.625617603944303	1.42832204407164e-24	1.12141910747155e-21	Donson	16	91473696	91485658	-	3130	protein_coding	downstream neighbor of SON [Source:MGI Symbol;Acc:MGI:1890621]	-	540	639	666	662	673	701	421	349	398	399	412	403	8.84734886526916	9.68639344611974	9.76036974131925	10.4513275984427	9.45469041774266	9.12077777346668	6.02718347433839	5.75140151265459	6.2202057250366	6.86222710702007	6.2595219982445
ENSMUSG00000040681	1368.68861354582	1251.97564497202	1179.90551441994	1421.00137092361	1521.25587514179	1312.10256265227	905.805026989489	839.44859038455	913.146466412401	873.304946090076	814.59228375082	903.950551633807	1342.48826360924	875.041310876857	0.617257430029202	5.94892383283948e-23	4.47606944055897e-20	Hmgn1	16	95921818	95928929	-	3221	protein_coding	high mobility group nucleosomal binding domain 1 [Source:MGI Symbol;Acc:MGI:96120]	-	1284	1253	1244	1364	1658	1528	978	774	888	784	830	893	20.4426893543571	18.4572047932715	17.7160147740893	20.9257703376836	22.6344730234269	19.3192749482788	13.6058219630795	12.3948944761565	13.486158361191	13.102732259443	12.2539374487506
ENSMUSG00000051483	1198.13551528465	1156.0541270811	1143.86338455824	1128.25841987557	1252.42115173012	1084.54550826559	853.012709465562	735.33093576321	868.92878842171	798.673018299215	806.740791859245	760.209254509506	1160.54635113255	803.815916386408	0.528889378478965	1.15131253986793e-22	8.31616073797401e-20	Cbr1	16	93402741	93407393	+	2554	protein_coding	carbonyl reductase 1 [Source:MGI Symbol;Acc:MGI:88284]	-	1124	1157	1206	1083	1365	1263	921	678	845	717	822	751	22.5688353707189	21.4940399053144	21.6602164961381	20.9539244050119	23.5011083481115	20.1391275056725	16.1590338633074	13.6930879883511	16.1845947748364	15.1124470297175	15.3052072975224
ENSMUSG00000022946	2411.19442666716	2495.95783011979	2681.34476629034	2369.03014478028	2529.61546909886	2611.32453732039	1609.70259397519	1688.65821088985	1513.68423261155	1909.24066020203	1872.58081614044	1715.78520158936	2516.4111957128	1718.2752859014	0.551001844950217	1.70940503597396e-21	1.18724754383145e-18	Dop1b	16	93508792	93607478	+	9890	protein_coding	DOP1 leucine zipper like protein B [Source:MGI Symbol;Acc:MGI:1917278]	-	2262	2498	2827	2274	2757	3041	1738	1557	1472	1714	1908	1695	11.7289744236673	11.9839979829635	13.1119080546311	11.3619265609358	12.2579278509027	12.5221332957138	7.87462958803187	8.12054016699049	7.28077369895601	9.3293428790083	9.17424577007177
ENSMUSG00000025612	499.933769278028	563.538917609112	555.807581551517	585.485902096093	549.597267316002	583.919988614885	351.022602483657	366.5809089793	381.506012431307	398.779554464601	371.964428363326	385.67207186168	556.380571077606	375.920929763978	0.567784307707521	5.92357437814847e-21	3.96177430076315e-18	Bach1	16	87495833	87530234	+	6179	protein_coding	BTB and CNC homology 1, basic leucine zipper transcription factor 1 [Source:MGI Symbol;Acc:MGI:894680]	TF_bZIP	469	564	586	562	599	680	379	338	371	358	379	381	3.89240819075038	4.33078370053551	4.35026586032535	4.49444354338191	4.26270436281283	4.48176325293196	2.74851219693376	2.82157177921604	2.93712025660112	3.11889935329515	2.91681783148116
ENSMUSG00000022762	2142.57329690583	2185.21207945236	2608.31202946531	2036.69917899975	2315.83222488412	2145.04725229409	1323.51266213495	1403.41921958347	1505.45768786909	1655.2693238391	1405.41704859178	1455.6336990475	2238.94601033358	1458.11827351098	0.619449471889496	6.68380873523233e-21	4.3105792193152e-18	Ncam2	16	80997585	81423716	+	11330	protein_coding	neural cell adhesion molecule 2 [Source:MGI Symbol;Acc:MGI:97282]	-	2010	2187	2750	1955	2524	2498	1429	1294	1464	1486	1432	1438	9.0976636782171	9.15850228259043	11.1336909568534	8.52657587321453	9.79571242608509	8.97885003626327	5.65169833278822	5.89110772540986	6.32087469517706	7.06033695793536	6.0103726509335
ENSMUSG00000022898	1084.0781308225	969.207003689431	1050.91262859911	1050.124180272	937.710195654347	942.859040439917	757.616065518816	678.933872843318	727.020891614378	712.901996808225	697.801341863654	679.228242045111	1005.81519657955	708.917068448917	0.502940538838702	1.41284404841745e-20	8.7976337332146e-18	Vps26c	16	94298642	94327689	-	3675	protein_coding	VPS26 endosomal protein sorting factor C [Source:MGI Symbol;Acc:MGI:1206040]	-	1017	970	1108	1008	1022	1098	818	626	707	640	711	671	14.1914685721408	12.5233343518313	13.829892209632	13.5537976555031	12.2284141430695	12.1675514300014	9.97407464358431	8.78637202180392	9.41083338528749	9.37473843846529	9.20026949379384
ENSMUSG00000050272	2349.36892854749	2220.18346618342	2448.0193992909	2064.82750525704	2240.59520331499	2331.38642513149	1288.31778378566	1469.57731262411	1410.85242333087	1602.91558344849	1682.18213776976	1598.36273351599	2275.73015462089	1508.70132907915	0.593492367408987	2.72069116581351e-20	1.63767470240868e-17	Dscam	16	96392040	96971952	-	8800	protein_coding	DS cell adhesion molecule [Source:MGI Symbol;Acc:MGI:1196281]	-	2204	2222	2581	1982	2442	2715	1391	1355	1372	1439	1714	1579	12.8437737992501	11.9802799691778	13.4536991138308	11.1295802954812	12.2022403114277	12.5645041953105	7.0830631143594	7.94235364853967	7.62671386973737	8.80267465422531	9.26224867790767
ENSMUSG00000058240	1237.57591925755	1325.91514834626	1316.48621705376	1425.16853036914	1234.07065866448	1233.96032888175	992.86604185351	898.014771109053	932.684510175729	943.481236400886	958.863447258495	978.857988163372	1295.52946709549	950.794665826841	0.445064147900069	1.03648314370841e-19	6.0376814868021e-17	Cryzl1	16	91486210	91525863	-	4529	protein_coding	crystallin, zeta (quinone reductase)-like 1 [Source:MGI Symbol;Acc:MGI:1913859]	-	1161	1327	1388	1368	1345	1437	1072	828	907	847	977	967	13.1460000416933	13.9019008581431	14.0579995050174	14.9259363671498	13.0585979196094	12.9214913550545	10.6064272746686	9.4301937126333	9.7965008498352	10.067406817824	10.2584213846536
ENSMUSG00000022982	4269.15724084968	3647.01604481074	3406.92974903251	3867.12396544608	4210.52063391174	3698.44616318281	2838.74479317258	2684.28328320641	2690.08013078248	2467.30925457847	2543.88337287003	2770.56288893811	3849.86563287226	2665.81062059135	0.529892637729138	1.68679430155255e-19	9.51879109294876e-17	Sod1	16	90017642	90023217	+	3970	protein_coding	superoxide dismutase 1, soluble [Source:MGI Symbol;Acc:MGI:98351]	-	4005	3650	3592	3712	4589	4307	3065	2475	2616	2215	2592	2737	51.7339624978596	43.6222379604447	41.5032588962499	46.2035419658627	50.828130609428	44.1817138862815	34.5952621513439	32.1571309666027	32.2339291501954	30.0344547903858	31.0479393942907
ENSMUSG00000039456	708.861314647949	750.386041000786	748.348433181138	830.306519520616	761.545462224177	747.932808946419	515.882822119781	555.294157980477	531.640453981094	536.904316346195	431.832054036579	490.947388065393	757.896763253514	510.416865421586	0.571409187881907	5.77070941046133e-19	3.15780213739729e-16	Morc3	16	93629009	93672961	+	5430	protein_coding	microrchidia 3 [Source:MGI Symbol;Acc:MGI:2136841]	-	665	751	789	797	830	871	557	512	517	482	440	485	6.28037456367727	6.56214303145524	6.66520562055696	7.2529770104408	6.72132428018182	6.53245639335495	4.59655032567215	4.86365464501034	4.65754143938453	4.77841359719598	3.85337378461188
ENSMUSG00000000792	564.957137990095	571.532377433355	593.746665616467	593.820220987141	549.597267316002	569.321988899513	395.479290924859	439.246355433776	403.100692380249	412.146466904755	355.280008093731	389.7211224849	573.829276373762	399.162322703712	0.524964073670599	8.2277848628947e-19	4.36992173688684e-16	Slc5a5	8	71335533	71345401	-	2928	protein_coding	solute carrier family 5 (sodium iodide symporter), member 5 [Source:MGI Symbol;Acc:MGI:2149330]	-	530	572	626	570	599	663	427	405	392	370	362	385	9.28257629566067	9.26895003837266	9.80707821743163	9.61970141832047	8.99564557985672	9.22148045128755	6.53481739522734	7.13471367012365	6.54909075465348	6.80247854321592	5.87930228007032
ENSMUSG00000008976	608.661369419518	651.466975675782	583.313417498606	683.414149065902	667.957947589398	681.812457294439	489.949753862413	449.007385554527	450.40332464936	442.222019895102	414.166197280537	450.456881833196	646.104386090607	449.367593845856	0.523735813198851	1.57714129052884e-17	7.91111595121384e-15	Gabpa	16	84631813	84660667	+	5687	protein_coding	GA repeat binding protein, alpha [Source:MGI Symbol;Acc:MGI:95610]	ETS	571	652	615	656	728	794	529	414	438	397	422	445	5.14892552620825	5.43963741512527	4.9605321164894	5.70004678378961	5.62891560598574	5.6858509141215	4.16820526261932	3.75499800637561	3.76753153700703	3.75788778498656	3.52872256201814
ENSMUSG00000022949	794.13786377853	740.394216220483	579.519509092111	730.294692828045	784.48357855623	662.920928251016	471.426133678579	337.297818617048	468.913050319882	360.906635884164	361.168627012412	402.880537010364	715.291798121069	400.432133753741	0.835183436130103	1.86517174492287e-17	9.1030463161668e-15	Clic6	16	92282624	92338131	+	3914	protein_coding	chloride intracellular channel 6 [Source:MGI Symbol;Acc:MGI:2146607]	-	745	741	611	701	855	772	509	311	456	324	368	398	9.76110943217978	8.98261883683423	7.16072123646047	8.85023913829011	9.60554209768645	8.03257284858916	5.82738369954721	4.09856819503521	5.69914931532358	4.45615940321627	4.47110932280557
ENSMUSG00000022889	560.693310533566	613.498041510629	520.713928791438	511.518821938046	585.380728794006	527.245401484617	378.808032759408	396.948558243857	381.506012431307	350.881451554048	397.481777010942	387.69659717329	553.17503884205	382.220404862142	0.532545927508215	1.19677115998429e-16	5.54135733512727e-14	Mrpl39	16	84514464	84532630	-	2533	protein_coding	mitochondrial ribosomal protein L39 [Source:MGI Symbol;Acc:MGI:1351620]	-	526	614	549	491	638	614	409	366	371	315	405	383	10.6491338222879	11.5010837555361	9.94199482885417	9.57864573915237	11.0754677090383	9.87168696493236	7.23543709340157	7.45312651777834	7.16481092204434	6.6944036128284	7.60340501599722
ENSMUSG00000031503	3017.72388235841	2569.89733349404	2894.75211415568	2757.61776307537	2695.68743134293	2802.81594535145	1240.1563713077	1812.29792575269	1693.63989885273	1915.92411642211	1945.2071161375	1690.47863519424	2789.74907829631	1716.28401061116	0.701262738530173	4.70553300675039e-16	2.12431287589746e-13	Col4a2	8	11362805	11499287	+	6619	protein_coding	collagen, type IV, alpha 2 [Source:MGI Symbol;Acc:MGI:88455]	-	2831	2572	3052	2647	2938	3264	1339	1671	1647	1720	1982	1670	21.9336656302608	18.4367415620051	21.1508841482557	19.7614755469432	19.5180306951321	20.082416176365	9.06493824328344	13.0219692867894	12.1721482222995	13.9885466246646	14.2396580598474
ENSMUSG00000034156	8418.92731291655	7611.77211763514	8015.5799858223	7502.97058166559	7302.57871547255	7160.74821332283	4669.80464834459	5814.32027526043	5781.20431775959	5502.71228786349	5619.70532139421	5828.60837212481	7668.76282113916	5536.05920379119	0.470176142723362	6.45220652831683e-16	2.84180354849623e-13	Tspoap1	11	87651367	87676754	+	9499	protein_coding	TSPO associated protein 1 [Source:MGI Symbol;Acc:MGI:2450877]	-	7898	7618	8451	7202	7959	8339	5042	5361	5622	4940	5726	5758	42.638603476314	38.0512269890613	40.8099997661477	37.4656298801481	36.8431880979991	35.7515010018621	23.784915204959	29.1112274476301	28.9520265065372	27.99532993294	28.6656469385375
ENSMUSG00000022940	538.308216386789	497.59287405911	461.908348490766	482.348705819379	473.442721093584	435.363873864333	350.096421474465	322.113993984769	344.486561090264	270.679976913123	293.449509447584	318.862736578554	481.49412328566	316.61486658146	0.601567636493779	2.29676826144199e-15	9.87500982502843e-13	Pigp	16	94159622	94172701	-	1987	protein_coding	phosphatidylinositol glycan anchor biosynthesis, class P [Source:MGI Symbol;Acc:MGI:1860433]	-	505	498	487	463	516	507	378	297	335	243	299	315	13.0333855094109	11.8915115072736	11.2426184617358	11.514389941255	11.4190091462918	10.3912617868442	8.52453280746315	7.70994322722169	8.24732205692166	6.58331954108774	7.155856333763
ENSMUSG00000022956	1425.18432734482	1390.86200941823	1382.87961416743	1431.41926953742	1296.46233508766	1237.39515234419	1103.08158194732	950.073598419723	845.277472287155	881.102311680166	898.014385098795	1016.31170642815	1360.70045131663	948.976842643553	0.518464630275092	5.40171624675219e-15	2.26846958101979e-12	Atp5o	16	91722102	91728575	-	1972	protein_coding	ATP synthase, H+ transporting, mitochondrial F1 complex, O subunit [Source:MGI Symbol;Acc:MGI:106341]	-	1337	1392	1458	1374	1413	1441	1191	876	822	791	915	1004	34.7686819217818	33.4917553011376	33.914622834777	34.4300482406368	31.5073471119042	29.7587896854103	27.063346917586	22.9134135482971	20.3906429991204	21.5926577833701	22.0649259867173
ENSMUSG00000045275	281.412612130915	267.780904112131	268.419019759521	259.405675483856	233.968786586946	228.415760252293	173.195848718849	165.93751205276	149.10612345698	144.808218101671	152.122655399249	172.084651486839	256.56712638761	159.542501536058	0.68118217640813	1.32278234944489e-14	5.40962122368145e-12	Lca5l	16	95959607	95993471	-	6583	protein_coding	Leber congenital amaurosis 5-like [Source:MGI Symbol;Acc:MGI:3041157]	-	264	268	283	249	255	266	187	153	145	130	155	170	2.056571447879	1.93159700683557	1.9719638930659	1.86910328636433	1.70330692319094	1.64556853821441	1.27290034807319	1.19883709772334	1.07748234118636	1.06305571381228	1.11968570761417
ENSMUSG00000022983	1096.86961319209	1157.05330955913	1252.93825124497	1120.9658908459	1103.78215789841	1129.19821327731	654.809973498537	735.33093576321	822.654474245406	859.938033649922	892.125766180114	734.902688114383	1143.46790600297	783.293645241929	0.546571104233476	1.34806155203049e-14	5.40962122368145e-12	Scaf4	16	90022568	90081391	-	5546	protein_coding	SR-related CTD-associated factor 4 [Source:MGI Symbol;Acc:MGI:2146350]	-	1029	1158	1321	1076	1203	1315	707	678	800	772	909	726	9.51479070828256	9.906820153537	10.9259530664432	9.58716529379744	9.53811047627704	9.65615173334374	5.71236832529069	6.30583244180468	7.05628536456699	7.49331455772456	7.79421370941065
ENSMUSG00000040820	511.659294783482	543.555268048505	538.734993722289	484.432285542141	508.308657918306	419.907168283351	328.794258263056	291.746344720212	324.948517326936	374.273548324318	338.595587824136	284.445806281187	501.099611383013	323.800677123307	0.62944336833247	2.00945641965993e-14	7.88842696222151e-12	Hlcs	16	93929741	94114430	-	8923	protein_coding	holocarboxylase synthetase (biotin- [propriony-Coenzyme A-carboxylase (ATP-hydrolysing)] ligase) [Source:MGI Symbol;Acc:MGI:894646]	-	480	544	568	465	554	489	355	269	316	336	345	281	2.75863393709564	2.8926346989514	2.9199392838272	2.57513421358792	2.73008053184995	2.23180455719106	1.78276506003224	1.55501285965851	1.73237618061145	2.02705210968441	1.83863910919755
ENSMUSG00000031502	1460.36090386119	1328.91269578035	1313.64078574889	1370.99545757733	1394.63747298885	1378.22291430425	615.910371112485	935.97433268975	948.109281567831	896.697042860346	983.399359419664	834.104428383266	1374.46170504348	869.03246933889	0.662075075991904	5.22377990445319e-14	2.00704292584289e-11	Col4a1	8	11248423	11362826	-	7464	protein_coding	collagen, type IV, alpha 1 [Source:MGI Symbol;Acc:MGI:88454]	-	1370	1330	1385	1316	1520	1605	665	863	922	805	1002	824	9.41266639602454	8.45445457483388	8.51166497025683	8.71248548606187	8.95464851026432	8.75712602836476	3.99233217071767	5.96391936384136	6.04262028714517	5.80578272120653	6.38387511258386
ENSMUSG00000033880	710.993228376214	785.357427731848	764.472543908742	831.348309381997	776.225856676691	678.377633831999	521.439908174931	586.74636614734	572.773177693364	442.222019895102	518.198464843895	502.082277279248	757.795833317915	523.910369005647	0.531660671320065	1.9407613841196e-13	7.30130605717328e-11	Lgals3bp	11	118283577	118292918	-	2847	protein_coding	lectin, galactoside-binding, soluble, 3 binding protein [Source:MGI Symbol;Acc:MGI:99554]	-	667	786	806	798	846	790	563	541	557	397	528	496	12.0144002780777	13.0990760547301	12.9862557900394	13.8507481749137	13.0665062999368	11.3005041222415	8.86130288968958	9.80172234124032	9.57048048733839	7.50653594422851	8.8193128136744
ENSMUSG00000022948	309.127490598354	295.758013496981	303.5126725196	278.157892988713	255.071853612435	283.372935651341	163.00785761774	191.966925708095	183.040620519603	216.098417782493	192.361551343567	180.182752733278	287.500143144571	187.776354284129	0.616540666098007	2.6287601180454e-13	9.68778575748242e-11	Setd4	16	93380345	93400951	-	5379	protein_coding	SET domain containing 4 [Source:MGI Symbol;Acc:MGI:2136890]	-	290	296	320	267	278	330	176	177	178	194	196	178	2.76477748342485	2.61093314549365	2.72888234941728	2.45283043414738	2.27258344116134	2.49844957956213	1.46618164169869	1.69732231096404	1.61876748384369	1.94149695857264	1.73277757418865
ENSMUSG00000046750	44.7701882935547	58.9517662037901	56.9086260974249	56.2566525145712	53.2164298903641	54.0984695334379	24.0807062389844	27.1139725576405	17.4814075777149	18.9364592902185	12.758674323808	15.183939837074	54.0336887555238	19.25919330424	1.49147076655814	4.83849757699866e-13	1.74747178490884e-10	Selenov	7	27984077	27990611	-	1452	protein_coding	selenoprotein V [Source:MGI Symbol;Acc:MGI:3608324]	-	42	59	60	54	58	63	26	25	17	17	13	15	1.48335945544879	1.92792875155194	1.89548788191058	1.83774374202973	1.75645878456011	1.76698200637214	0.802386079225081	0.888108425420963	0.572727872539691	0.63025867762474	0.425760166941762
ENSMUSG00000022867	623.584765517369	640.475968417448	644.964429104149	620.906757383045	559.690038502106	682.671163160049	422.338540191418	508.658125181336	479.196231247949	425.513379344909	433.794927009473	450.456881833196	628.715520347361	453.326347468047	0.473113117697513	5.86903325085208e-13	2.07809808713504e-10	Usp25	16	76810594	76913668	+	5411	protein_coding	ubiquitin specific peptidase 25 [Source:MGI Symbol;Acc:MGI:1353655]	-	585	641	680	596	610	795	456	469	466	382	442	445	5.54424051820061	5.62064402015179	5.76458114668648	5.44285212017561	4.95711378055105	5.9833965767429	3.7762780353971	4.47082742864957	4.21283448587601	3.80033916929619	3.88448122742208
ENSMUSG00000022935	583.078404680344	545.553633004566	625.046409970051	506.309872631141	560.607563155388	579.626459286834	393.626928906475	311.268404961713	357.854696296752	423.285560604884	429.869181063686	377.573970615241	566.703723788054	382.246457074792	0.567926332386015	7.36435287922303e-13	2.54689931234182e-10	Grik1	16	87692788	88087153	-	6721	protein_coding	glutamate receptor, ionotropic, kainate 1 [Source:MGI Symbol;Acc:MGI:95814]	-	547	546	659	486	611	675	425	287	348	380	438	373	4.17366090410818	3.85446700274214	4.49767320981009	3.57322351150789	3.99745792348163	4.09004485926682	2.83355527159304	2.20262517765288	2.53286103330926	3.04359057183566	3.09904945384677
ENSMUSG00000028003	52.2318863424805	52.9566713356081	37.93908406495	68.7581308511426	45.876232664107	65.2616457863695	16.6712581654507	24.9448547530293	18.5097256705216	16.7086405501928	11.7772378373612	12.1471518696592	53.8372751741096	16.7931448077025	1.68672507111073	7.47511704253608e-13	2.54689931234182e-10	Lrat	3	82799886	82811280	-	5351	protein_coding	lecithin-retinol acyltransferase (phosphatidylcholine-retinol-O-acyltransferase) [Source:MGI Symbol;Acc:MGI:1891259]	-	49	53	40	66	50	76	18	23	18	15	12	12	0.469596508602176	0.469944426685432	0.342895210183039	0.609490293562965	0.410876818896449	0.578411388368821	0.15073503562689	0.221710102600325	0.164552152722387	0.150901249889156	0.106643548277004
ENSMUSG00000022965	550.033741892244	537.560173180323	609.870776344071	582.36053251195	626.669338191702	601.952811792698	351.022602483657	389.356645927718	459.658187484621	417.716013754819	418.091943226324	446.407831209976	584.741228985498	413.708870681186	0.501043411905415	1.80979147985746e-12	6.05207676727147e-10	Ifngr2	16	91343960	91362511	+	3767	protein_coding	interferon gamma receptor 2 [Source:MGI Symbol;Acc:MGI:107654]	-	516	538	643	559	683	701	379	359	447	375	426	441	7.02453873566691	6.7762940001815	7.82981914925878	7.33287018654095	7.97263110674741	7.57845352560412	4.5083771873782	4.91576854475534	5.80467510899064	5.35885710218259	5.37777057405731
ENSMUSG00000027596	25.5829647391741	24.9795619507585	19.9180191340987	20.835797227619	29.3607889050285	22.3263525058632	0	0	0	2.2278187400257	0	0	23.8339140770903	0.371303123337617	6.02386897350848	4.55067597171918e-12	1.49411103086009e-09	a	2	154633322	154892932	+	1169	protein_coding	nonagouti [Source:MGI Symbol;Acc:MGI:87853]	-	24	25	21	20	32	26	0	0	0	2	0	0	1.05283535588984	1.0146846309512	0.824026468423403	0.845421510448046	1.20368279646325	0.905768119605157	0	0	0	0.0920983847341743	0
ENSMUSG00000048490	466.889106489928	638.477603461388	674.367219254486	477.139756512474	494.545788119074	554.723989184141	363.062955603149	339.466936421659	367.109559132013	333.058901633843	358.224317553071	387.69659717329	551.023910503582	358.103211252837	0.621852542354791	5.36140949065197e-11	1.6985321505648e-08	Nrip1	16	76084288	76170715	-	11457	protein_coding	nuclear receptor interacting protein 1 [Source:MGI Symbol;Acc:MGI:1315213]	-	438	639	711	458	539	646	392	313	357	299	365	383	1.96050036583685	2.64627838756697	2.84665650639171	1.97538783074498	2.06868534767588	2.29625332834715	1.53317527785381	1.40917854499997	1.52427496635073	1.40487215302962	1.51499166297927
ENSMUSG00000040170	95.9361177719029	155.872466572733	202.025622645859	228.151979642428	105.515335127446	267.916230070359	70.3897566985697	60.7352985291147	51.4159046403379	60.151105980694	60.8490621596998	80.9810124643948	175.902958638455	64.0870234121351	1.4570464360185	8.95722863213413e-11	2.69582724398464e-08	Fmo2	1	162701886	162726295	-	5609	protein_coding	flavin containing monooxygenase 2 [Source:MGI Symbol;Acc:MGI:1916776]	-	90	156	213	219	115	312	76	56	50	54	62	80	0.822850239148169	1.31960740266561	1.74192936995833	1.92937427626417	0.901548274773447	2.2653084652917	0.607162312044147	0.514985717866495	0.436064345604035	0.51825660855139	0.525647424726266
ENSMUSG00000038642	842.105922664481	993.187383162159	780.596654636345	900.10644023314	915.689603975576	942.000334574307	703.897566985697	660.496371504123	671.491714602813	563.638141226503	692.89415943142	658.982988929012	895.614389874335	658.566823779928	0.44268530348367	9.80882200951243e-11	2.9037329155373e-08	Ctss	3	95434097	95463714	+	1358	protein_coding	cathepsin S [Source:MGI Symbol;Acc:MGI:107341]	-	790	994	823	864	998	1097	760	609	653	506	706	651	29.8325963278665	34.7289936842552	27.7994653526217	31.4392213658576	32.315237911621	32.8976633115672	25.0778601491577	23.1318368521397	23.5222805473336	20.0579837804309	24.7225476523169
ENSMUSG00000025207	2429.31569335741	2236.1703858319	2416.71965493731	2234.63925266213	2342.4404398293	2321.94066060978	1775.4889946205	1855.68028184492	1955.86101251845	1968.27785681271	2015.87054316167	2010.3536344286	2330.20434787131	1930.25538723114	0.271933973688887	1.47098813472001e-10	4.28437157044742e-08	Sema4g	19	44977540	44991836	+	8661	protein_coding	sema domain, immunoglobulin domain (Ig), transmembrane domain (TM) and short cytoplasmic domain, (semaphorin) 4G [Source:MGI Symbol;Acc:MGI:1347047]	-	2279	2238	2548	2145	2553	2704	1917	1711	1902	1767	2054	1986	13.4939785928745	12.2602020762333	13.4948407319268	12.2381864943773	12.9616223144134	12.7144284619694	9.91815127648142	10.1900090293496	10.7425773175517	10.9825968000092	11.2777040132908
ENSMUSG00000021098	730.180451930595	758.379500825029	754.987772892504	837.599048550283	718.421803519916	686.9646924881	568.675139643708	488.051506037529	627.274036612122	536.904316346195	547.641559437298	585.087815055252	747.755545034404	558.939062188684	0.418169530725455	3.44002765485275e-10	9.8603205383065e-08	4930447C04Rik	12	72927883	72987548	-	5981	protein_coding	RIKEN cDNA 4930447C04 gene [Source:MGI Symbol;Acc:MGI:1923051]	-	685	759	796	804	783	800	614	450	610	482	558	578	5.87327720949065	6.021068364412	6.1048590815616	6.64262989093686	5.75658001921874	5.44721326157668	4.60014183658108	3.88088978545432	4.98909813690269	4.33820194495472	4.43658378993591
ENSMUSG00000022895	2066.89035955244	2410.02813700918	2170.11560851514	2406.53457978999	2249.77044984781	2730.6846526402	1722.69667709657	1356.78318678433	1993.9087819523	1386.817165666	1323.95782021669	1467.78085091716	2339.00396455913	1541.99074710551	0.601051122028997	4.60232729400375e-10	1.29857541054875e-07	Ets2	16	95502942	95522095	+	5780	protein_coding	E26 avian leukemia oncogene 2, 3' domain [Source:MGI Symbol;Acc:MGI:95456]	ETS	1939	2412	2288	2310	2452	3180	1860	1251	1939	1245	1349	1450	17.2033767710301	19.7995376927313	18.1578556792796	19.7488563373599	18.6538815072918	22.4056462814919	14.4198837628744	11.1640576164205	16.4102797550242	11.5951946050208	11.0987074191754
ENSMUSG00000046962	465.823149625795	524.570800965929	476.135505015122	520.894930690474	448.669555454967	571.039400630733	359.358231566382	335.128700812437	376.364421967273	370.93182021428	348.409952688604	404.905062321974	501.18889039717	365.849698261825	0.454781865902399	7.36345471378961e-10	2.0146858366911e-07	Zbtb21	16	97744557	97763822	-	6335	protein_coding	zinc finger and BTB domain containing 21 [Source:MGI Symbol;Acc:MGI:1927240]	ZBTB	437	525	502	500	489	665	388	309	366	333	355	400	3.53751710117332	3.93204309474682	3.63490844271547	3.90014895703933	3.39421091876996	4.27497146293033	2.74449067919076	2.51596420531506	2.82618430530213	2.82965926710065	2.66483316922835
ENSMUSG00000021223	214.257329690583	213.825050298493	180.210649308512	227.110189781047	186.257504616275	194.067525627888	112.067902112197	113.87868474209	128.539761600845	143.694308731658	145.252599994122	147.79034774752	202.621374887133	131.870600821405	0.618328965989058	1.89781188815854e-09	5.11502792184581e-07	Papln	12	83810408	83839156	+	5635	protein_coding	papilin, proteoglycan-like sulfated glycoprotein [Source:MGI Symbol;Acc:MGI:2386139]	-	201	214	190	218	203	226	121	105	125	129	148	146	1.82921968898314	1.80187822812095	1.54666429122003	1.91170282666904	1.5840858106716	1.63332538796645	0.962206095360132	0.961142931958687	1.08513084050268	1.23234503250206	1.24898173278434
ENSMUSG00000039929	373.084902446289	371.695881827287	430.608604137182	390.671198017856	373.432533885831	409.60269789603	271.37103569317	305.845610450185	309.523745934834	308.55289549356	261.062105394841	234.844936146745	391.515969701746	281.866721518889	0.476821016381093	2.39457117369656e-09	6.35899503744301e-07	Urb1	16	90548415	90607301	-	8190	protein_coding	URB1 ribosome biogenesis 1 homolog (S. cerevisiae) [Source:MGI Symbol;Acc:MGI:2146468]	-	350	372	454	375	407	477	293	282	301	277	266	232	2.19153228460687	2.1550860859218	2.54277732124239	2.26258641417987	2.18517938014985	2.3718797711909	1.60309910773552	1.77606069990998	1.79782993714873	1.82067486299922	1.54449329199071
ENSMUSG00000090223	457.295494712737	578.526654779567	514.074589080072	530.271039442903	538.586971476616	566.745871302682	415.855273127076	369.834585686216	444.233416092519	387.640460764472	351.354262147944	399.843749042949	530.91677013243	394.793624476863	0.428084853055333	6.20213610335218e-09	1.6231619384686e-06	Pcp4	16	96268806	96326993	+	1026	protein_coding	Purkinje cell protein 4 [Source:MGI Symbol;Acc:MGI:97509]	-	429	579	542	509	587	660	449	341	432	348	358	395	21.4424132478115	26.7754505709143	24.2319466416101	24.5147930101514	25.1574910447572	26.1971935447654	19.6099115151684	17.1435049082079	20.5969255957308	18.2586394203114	16.5929634832058
ENSMUSG00000074892	1518.98853138846	1751.56688398719	1710.10421422762	1958.56493939618	1581.81250225841	2114.13384113213	1360.55990250262	1258.08832667452	1340.92679302001	1280.99577551478	1368.1224621068	1340.23575628573	1772.52848539833	1324.82150268408	0.420164154572506	8.05538723121964e-09	2.07805975173378e-06	B3galt5	16	96037001	96121059	+	6159	protein_coding	UDP-Gal:betaGlcNAc beta 1,3-galactosyltransferase, polypeptide 5 [Source:MGI Symbol;Acc:MGI:2136878]	-	1425	1753	1803	1880	1724	2462	1469	1160	1304	1150	1394	1324	11.8650177025842	13.5044623008227	13.4283267667238	15.0836155377649	12.3084578764257	16.2793116898159	10.6877982087136	9.71494582305592	10.3569862916023	10.0513446596353	10.7631863912076
ENSMUSG00000053414	430.646573109431	375.692611739408	406.896676596588	378.169719681284	469.772622480456	405.309168567979	307.492095051647	289.5772269156	291.014020264312	346.425814073997	314.059675662967	288.494856904406	411.081228695858	306.177281478822	0.426421191780438	1.51848103522013e-08	3.8084347963896e-06	Hunk	16	90182901	90296441	+	8402	protein_coding	hormonally upregulated Neu-associated kinase [Source:MGI Symbol;Acc:MGI:1347352]	-	404	376	429	363	512	472	332	267	283	311	320	285	2.46582594688878	2.12329703131071	2.34212998005466	2.13492074324028	2.67956236908457	2.28779715369188	1.77064729503763	1.6391593753911	1.64766824756374	1.99257299783216	1.81115488956677
ENSMUSG00000039234	496.735898685631	537.560173180323	617.458593157061	597.987380432665	553.267365929131	546.136930528039	425.117083218993	407.794147266913	462.743141763041	454.475022965244	437.72067295526	422.113527470658	558.191056985475	434.993932606685	0.360441450809818	2.31415720207074e-08	5.72452750068404e-06	Sec24d	3	123061104	123159290	+	6325	protein_coding	Sec24 related gene family, member D (S. cerevisiae) [Source:MGI Symbol;Acc:MGI:1916858]	-	466	538	651	574	603	636	459	376	450	408	446	417	3.77823630739402	4.03577857686699	4.72124825125624	4.48444985011622	4.19211674410335	4.09500823737623	3.25183730890229	3.06633720838214	3.48031055026677	3.47245128820031	3.35322442116326
ENSMUSG00000041079	194.00414927207	154.873284094703	156.498721767919	156.268479207142	194.515226495814	186.339172837397	127.812979268456	118.216920351313	119.284898765584	95.7962058211053	98.1436486446771	121.471518696592	173.749838945841	113.454361924621	0.613907518444445	3.24924305804892e-08	7.82331081896632e-06	Rwdd2b	16	87230295	87237461	-	3917	protein_coding	RWD domain containing 2B [Source:MGI Symbol;Acc:MGI:1858215]	-	182	155	165	150	212	217	138	109	116	86	100	120	2.38276683525243	1.87751627985911	1.93226528273397	1.89232399613307	2.37990091334163	2.25613122488363	1.57870930471519	1.43537548403906	1.44867321971505	1.1819018395284	1.21404481922868
ENSMUSG00000044442	543.63800070745	561.540552653052	450.526623271281	391.712987879237	514.731330491281	457.690226370197	404.741101016776	265.716931064877	328.033471605356	313.008532973611	291.486636474691	341.132515006263	486.639953562083	324.019864690262	0.58500969130775	3.32706071314492e-08	7.8961653916496e-06	N6amt1	16	87151073	87165630	+	6135	protein_coding	N-6 adenine-specific DNA methyltransferase 1 (putative) [Source:MGI Symbol;Acc:MGI:1915018]	-	510	562	475	376	561	533	437	245	319	281	297	337	4.2630393291766	4.34637639428238	3.55152945437036	3.02852446934292	4.02091488929179	3.53810596614145	3.19185771759899	2.05989040755829	2.54356084017369	2.46563213552927	2.30213174638121
ENSMUSG00000051989	148.168004114383	116.90434992955	116.662683499721	129.181942811238	168.824536203914	154.567055809822	102.806092020279	77.003682063699	74.0389026820866	87.9988402310153	84.4035378344223	87.0545883992244	139.051428728105	85.5509405384545	0.700153119693066	6.91270829120142e-08	1.56037107903144e-05	Smim11	16	92098174	92109929	+	972	protein_coding	small integral membrane protein 11 [Source:MGI Symbol;Acc:MGI:1916186]	-	139	117	123	124	184	180	111	71	72	79	86	86	7.33351636719374	5.71117123576497	5.80463912478914	6.30395681422361	8.32392472955435	7.54161632349308	5.11721150525739	3.76777258409456	3.62353320665635	4.37519440770871	4.20746466970178
ENSMUSG00000038776	642.77198907175	746.389311088665	571.931692279121	576.109793343665	578.958056221031	671.507986907118	464.942866614237	488.051506037529	459.658187484621	401.007373204627	452.442220251961	530.425631641786	631.278138151891	466.087964205793	0.437172012119385	8.82238185079559e-08	1.96684656125515e-05	Ephx1	1	180803775	180848469	-	1950	protein_coding	epoxide hydrolase 1, microsomal [Source:MGI Symbol;Acc:MGI:95405]	-	603	747	603	553	631	782	502	450	447	360	461	524	15.8579276114153	18.1757179730404	14.1846648541376	14.0135552148644	14.2289002291723	16.3316602106906	11.5357479820804	11.9033855419499	11.2134416079834	9.93812416193075	11.2422853832797
ENSMUSG00000022323	629.980506702163	683.440814972753	650.655291713892	663.620141699664	599.143598593238	645.746810938814	521.439908174931	505.404448474419	412.35555521551	520.195675796002	558.437360788212	430.211628717097	645.431194103421	491.340762861029	0.393032130634055	1.10148105751718e-07	2.39760944366259e-05	Rida	15	34484167	34495401	-	3192	protein_coding	reactive intermediate imine deaminase A homolog [Source:MGI Symbol;Acc:MGI:1095401]	-	591	684	686	637	653	752	563	466	401	467	569	425	9.49485481727516	10.1671400021311	9.85819969460337	9.86130426095972	8.99553266427587	9.59429685665436	7.90354928789043	7.5303581467348	6.145362473131	7.87572470069465	8.47691201092347
ENSMUSG00000011179	1548.83532358417	1474.79333757278	1435.04585475673	1449.1296971809	1477.21469178425	1411.71244306305	1286.46542176728	1279.77950472063	1284.36929791564	1229.75594449419	1236.60997292293	1314.92918989061	1466.12189132365	1271.98488861855	0.203965493737031	1.10201342243878e-07	2.39760944366259e-05	Odc1	12	17594795	17601506	+	3405	protein_coding	ornithine decarboxylase, structural 1 [Source:MGI Symbol;Acc:MGI:97402]	-	1453	1476	1513	1391	1610	1644	1389	1180	1249	1104	1260	1299	21.8832704796155	20.567183651888	20.3825346845824	20.1868159219948	20.7914771879177	19.6626881272958	18.2793935546296	17.875470799169	17.9436725885568	17.4537393504687	17.5971250564394
ENSMUSG00000043301	151.36587470678	189.844670825765	226.686027288076	188.563964909952	166.98948689735	199.219760821549	120.403531194922	143.161775104342	123.398171136811	125.871758811452	127.58674323808	104.263053547908	187.111630908245	124.114172172253	0.595373973372193	1.2361629989883e-07	2.65745612330127e-05	Kcnj6	16	94549495	94798560	-	7633	protein_coding	potassium inwardly-rectifying channel, subfamily J, member 6 [Source:MGI Symbol;Acc:MGI:104781]	-	142	190	239	181	182	232	130	132	120	113	130	103	0.954018534690387	1.1810381416511	1.43627968182817	1.17176661846058	1.04846204150534	1.23780124853559	0.763176069065124	0.892013170443513	0.769045433614999	0.796929145043248	0.809909291758729
ENSMUSG00000022860	340.040239658189	322.7359404038	307.306580926095	297.951900354951	379.855206458806	289.383876710612	269.518673674787	176.783101075816	240.626433716781	200.503686602313	202.175916208035	234.844936146745	322.878957418742	220.742124570746	0.545879892077538	1.33186407257616e-07	2.82950604971533e-05	Chodl	16	78727836	78748621	+	5491	protein_coding	chondrolectin [Source:MGI Symbol;Acc:MGI:2179069]	-	319	323	324	286	414	337	291	163	234	180	206	232	2.97922270837306	2.79097960842813	2.70663656610535	2.5737857883276	3.31532023011024	2.49940509661131	2.37475165534604	1.53118885226685	2.08463693313193	1.76464597666773	1.78403786691907
ENSMUSG00000032940	305.929620005957	355.708962178801	288.33703889362	245.862407285904	275.257395984642	236.144113042784	220.431080187626	182.205895587344	172.757439591535	214.98450841248	180.584313506206	172.084651486839	284.539922898618	190.507981462005	0.577166725973801	1.36805048634607e-07	2.87064090844656e-05	Rbm11	16	75389732	75399717	+	2754	protein_coding	RNA binding motif protein 11 [Source:MGI Symbol;Acc:MGI:2447622]	-	287	356	304	236	300	275	238	168	168	193	184	170	5.34418755154787	6.13326383086676	5.06344417198249	4.23453645585419	4.7899822612525	4.06655782149137	3.87248438235694	3.1465739558967	2.98408617018758	3.77250567693722	3.17718262335894
ENSMUSG00000022913	332.578541609264	333.726947662134	291.182470198491	332.330965780523	357.834614780035	330.601758259898	288.042293858621	231.011046191097	256.051205108883	226.123602112609	237.507629720118	239.90624942577	329.709216381724	246.440337736183	0.417390548105409	1.38721647981996e-07	2.87064090844656e-05	Psmg1	16	95781133	95792160	-	1344	protein_coding	proteasome (prosome, macropain) assembly chaperone 1 [Source:MGI Symbol;Acc:MGI:1860263]	-	312	334	307	319	390	385	311	213	249	203	242	237	11.9047164460252	11.7910581969159	10.4779298138888	11.7286823245049	12.759742925399	11.6659377504034	10.3690214791618	8.17472087441945	9.0628771385233	8.1308003668574	8.56257500576145
ENSMUSG00000025188	698.201746006627	654.464523109873	636.428135189536	641.742554610664	627.586862844984	608.822458717579	505.694831018672	527.095626520531	519.300636867413	505.714853985835	577.084654030701	528.401106330176	644.541046746544	527.215284792221	0.28810327436106	1.8794197120515e-07	3.81332147867708e-05	Hps1	19	42743544	42768417	-	5855	protein_coding	HPS1, biogenesis of lysosomal organelles complex 3 subunit 1 [Source:MGI Symbol;Acc:MGI:2177763]	-	655	655	671	616	684	709	546	486	505	454	588	522	5.73691124272751	5.30786642866734	5.25692763860639	5.19890189034739	5.13695532301892	4.93148287892837	4.17871158458261	4.28155934267233	4.219203695368	4.17412530627066	4.77571848243933
ENSMUSG00000004098	236.642423837361	197.838130650007	223.840595983205	254.196726176951	230.298687973817	230.991877849124	73.1682997261448	127.977950472063	92.5486283526082	142.580399361645	179.602877019759	150.827135714935	228.968073745078	127.784215107859	0.842768529983878	2.31541713522387e-07	4.6457558475414e-05	Col5a3	9	20681346	20726363	-	6809	protein_coding	collagen, type V, alpha 3 [Source:MGI Symbol;Acc:MGI:1858212]	-	222	198	236	244	251	269	79	118	90	128	183	149	1.67198882538931	1.3797088209677	1.58988256589334	1.77077874837831	1.62094012729223	1.60889291694905	0.519900710460988	0.893904803512563	0.646584351018867	1.01195957589543	1.27807413851686
ENSMUSG00000028583	223.850941467774	258.788261809858	216.252779170215	239.611668117618	204.607997681917	218.111289864972	174.122029728041	160.514717541232	184.06893861241	132.555215031529	164.881329723057	134.630933222056	226.870489685392	158.462193976388	0.514103333318288	2.60336183273189e-07	5.05853415443747e-05	Pdpn	4	142994001	143026134	-	1817	protein_coding	podoplanin [Source:MGI Symbol;Acc:MGI:103098]	-	210	259	228	230	223	254	188	148	179	119	168	133	5.92690679502376	6.76317183043977	5.75594052681884	6.25504902350485	5.39667819829414	5.69294493632532	4.63638589311515	4.20145180383628	4.81907979850581	3.52556367604725	4.3968600856486
ENSMUSG00000035245	641.706032207617	733.39993887427	721.791074335673	681.33056934314	656.03012709673	657.768693057356	551.077700469066	563.970629198922	562.489996765297	569.207688076567	531.93857565415	594.198178957497	682.004405819131	562.147128186916	0.279177037143601	2.60518150605097e-07	5.05853415443747e-05	Eogt	6	97086985	97126143	-	4900	protein_coding	EGF domain-specific O-linked N-acetylglucosamine (GlcNAc) transferase [Source:MGI Symbol;Acc:MGI:2141669]	-	602	734	761	654	715	766	595	520	547	511	542	587	6.3003422422041	7.10731501101352	7.1240171287432	6.59537475200819	6.41632787105776	6.36635546132587	5.44123570867909	5.47393784105995	5.46081244174567	5.6138570414716	5.26006968948973
ENSMUSG00000001918	146.036090386119	191.843035781825	156.498721767919	165.644587959571	125.700877499653	143.403879556891	113.92026413058	75.9191231613934	109.001717837516	92.4544777110667	95.1993391853367	104.263053547908	154.854532158663	98.4596625956336	0.648221387142398	3.03243738289687e-07	5.76418465898439e-05	Slc1a5	7	16515265	16532199	+	4173	protein_coding	solute carrier family 1 (neutral amino acid transporter), member 5 [Source:MGI Symbol;Acc:MGI:105305]	-	137	192	165	159	137	167	123	70	106	83	97	103	1.68358835322136	2.18302359020116	1.81372708182817	1.8828102272764	1.44360630018855	1.62976985394825	1.32078880905899	0.865251285499992	1.24257752665354	1.07069613894114	1.10538009830127
ENSMUSG00000037703	1953.89893195442	1914.43362790613	1966.19303166603	1998.15295412866	1823.12148607161	1879.70713982056	1436.50674525634	1589.96335078004	1590.80808957205	1635.21895517887	1705.73661344449	1746.15308126351	1922.58452859124	1617.39780591588	0.249368046693974	3.11788444929495e-07	5.86487056097585e-05	Lzts3	2	130474759	130484723	-	4252	protein_coding	leucine zipper, putative tumor suppressor family member 3 [Source:MGI Symbol;Acc:MGI:2656976]	-	1833	1916	2073	1918	1987	2189	1551	1466	1547	1468	1738	1725	22.1071592327881	21.3800065394452	22.3636364949801	22.2901584698848	20.5485507604746	20.9657643258425	16.3453865555666	17.7841581732895	17.7976668048952	18.5852894232407	19.4376969941787
ENSMUSG00000022893	288.874310179841	432.646012987138	432.50555834043	271.907153820428	333.978973794699	413.03752135847	170.417305691274	293.915462524823	240.626433716781	212.756689672455	180.584313506206	202.452531160987	362.158255080167	216.792122712088	0.743113293063503	3.19394703029066e-07	5.94600984257617e-05	Adamts1	16	85590715	85600001	-	5302	protein_coding	a disintegrin-like and metallopeptidase (reprolysin type) with thrombospondin type 1 motif, 1 [Source:MGI Symbol;Acc:MGI:109249]	-	271	433	456	261	364	481	184	271	234	191	184	200	2.62115858725123	3.87483985244049	3.94513162475663	2.4325321730601	3.01882714553385	3.69456700087532	1.55508722408385	2.63646594142396	2.15894783097461	1.93923380281608	1.65031326758403
ENSMUSG00000014039	390.140212272405	408.665633514409	369.906069633262	472.972597066951	399.123224177731	456.831520504586	323.237172207906	295.000021427129	354.769742018331	304.097258013509	322.892604040988	297.605220806651	416.273209528224	316.267003085752	0.395859286968681	3.60066718806823e-07	6.6347804165445e-05	Prdm15	16	97592667	97653050	-	11349	protein_coding	PR domain containing 15 [Source:MGI Symbol;Acc:MGI:1930121]	zf-C2H2	366	409	390	454	435	532	349	272	345	273	329	294	1.65381611580642	1.70990230129534	1.57631638289471	1.97676965615495	1.68542040389987	1.9090277006019	1.37798498300478	1.236243171978	1.48705664904414	1.29491594893428	1.37856292204271
ENSMUSG00000020277	2901.534584168	2677.80904112131	2590.29096453446	2584.68064608613	2657.15139590508	2542.62806807158	2364.54011646643	2277.5736948418	2288.00775649504	2173.23718089507	2360.35474990448	2362.62103864872	2659.01578331443	2304.38908954192	0.205603421931664	3.78099259564931e-07	6.89668326184194e-05	Pfkl	10	77822781	77845917	-	6675	protein_coding	phosphofructokinase, liver, B-type [Source:MGI Symbol;Acc:MGI:97547]	-	2722	2680	2731	2481	2896	2961	2553	2100	2225	1951	2405	2334	20.9122412826334	19.0497424659155	18.7675165862242	18.3667918136019	19.0776059341469	18.0653063734622	17.1386337695182	16.2278364691751	16.3058994299536	15.7341225417634	17.1337372350406
ENSMUSG00000027857	62.891454983803	79.9345982424273	74.9296910282762	64.5909714056188	53.2164298903641	70.4138809800302	25.9330682573678	44.4669149945304	37.0194513410433	41.2146466904755	30.4245310798499	42.5150315438073	67.6628377550866	36.928940651179	0.881196519379728	4.41186855274698e-07	7.88807151737672e-05	Tshb	3	102682781	102690034	-	4555	protein_coding	thyroid stimulating hormone, beta subunit [Source:MGI Symbol;Acc:MGI:98848]	-	59	80	79	62	58	82	28	41	36	37	31	42	0.664243572366246	0.833311145436281	0.795563936912547	0.672606588740433	0.559907388623772	0.73313451329149	0.275452237076542	0.464288656703936	0.386616276275518	0.437270190439873	0.323639561502703
ENSMUSG00000036915	63.9574118479353	111.908437539398	85.3629391461374	132.30731239538	55.0514791969284	133.099409169569	45.3828694503936	32.5367670691686	30.8495427842027	17.8225499202056	31.4059675662967	64.7848099715158	96.9478315492249	37.1304177936305	1.38076625392144	4.95300452590027e-07	8.76876036555952e-05	Kirrel2	7	30146959	30157115	-	3939	protein_coding	kirre like nephrin family adhesion molecule 2 [Source:MGI Symbol;Acc:MGI:2442334]	-	60	112	90	127	60	155	49	30	30	16	32	64	0.781140220255916	1.34907975995104	1.04807631551187	1.59321926511359	0.669794930057852	1.60252167117637	0.557425398526628	0.392851007985145	0.372564343410973	0.218660597622239	0.386324533692308
ENSMUSG00000120630	78.8808079457869	64.9468610719722	77.7751223331474	56.2566525145712	96.3400885946247	66.9790575175897	45.3828694503936	39.0441204830023	33.934497062623	40.1007373204627	44.1646418901047	44.5395568554171	73.529764996282	41.1944038436672	0.835216083965312	6.1123404268167e-07	0.000106131387911015	ENSMUSG00000120630	3	123058447	123060305	+	1172	lncRNA	novel transcript	-	74	65	82	54	105	78	49	36	33	36	45	44	3.23793285326388	2.63142701989171	3.20939091541242	2.2767951479754	3.93947431878949	2.71034880158301	1.87346300750545	1.58440967964521	1.37737546379301	1.65352748428029	1.82588404489201
ENSMUSG00000040740	231.312639516699	248.796437029555	212.45887076372	207.316182414809	191.762652535967	235.285407177174	112.067902112197	108.455890230562	104.888445466289	144.808218101671	150.159782426356	198.403480537767	221.155364906321	136.463953145807	0.696394993589833	7.49486866444025e-07	0.000128897465088059	Slc25a34	4	141346135	141351132	-	2670	protein_coding	solute carrier family 25, member 34 [Source:MGI Symbol;Acc:MGI:2686215]	-	217	249	224	199	209	274	121	100	102	130	153	196	4.1678511740737	4.4248002556091	3.848337344667	3.68298223589961	3.44200590490048	4.17924176488403	2.03072335106904	1.93188529394942	1.86876600208457	2.62100964944803	2.72501226295344
ENSMUSG00000040605	123.650996239342	186.847123391674	105.280958280236	123.972993504333	131.206025419346	134.81682090079	87.0610148640204	105.202213523645	77.1238569605068	70.1762903108097	74.5891729699546	63.7725473157109	134.29581962262	79.6541826574413	0.753710738951374	9.18498706612119e-07	0.000155011678915903	Bace2	16	97157942	97244136	+	7887	protein_coding	beta-site APP-cleaving enzyme 2 [Source:MGI Symbol;Acc:MGI:1860440]	-	116	187	111	119	143	157	94	97	75	63	76	63	0.754240551963598	1.12495551859934	0.645576207479169	0.745577733865463	0.797261482646964	0.810673553830028	0.534063215911641	0.634384394928313	0.465174004277869	0.429996813776958	0.45823688389226
ENSMUSG00000073411	1140.57384462151	1287.94621418111	1010.12811322929	1107.42262264795	1199.20472183976	1090.55644932486	857.64361451152	1007.55522024192	969.703961516773	837.659846249665	921.568860773517	889.778874452538	1139.30532764075	913.985062957656	0.317899908803933	1.02926814578253e-06	0.000172097446079083	H2-D1	17	35481706	35486475	+	2579	protein_coding	histocompatibility 2, D region locus 1 [Source:MGI Symbol;Acc:MGI:95896]	-	1070	1289	1065	1063	1307	1270	926	929	943	752	939	879	21.2763029631589	23.7141280184124	18.9423843274453	20.367594100305	22.2843941705682	20.0544415457602	16.089268464137	18.5804817358316	17.8865410962926	15.6965073360209	17.314204458886
ENSMUSG00000031303	173.750968853558	185.847940913643	210.561916560472	191.689334494095	201.855423722071	224.980936789853	109.289359084621	154.007364127398	117.22826257997	169.314224241953	141.326854048335	107.299841515323	198.114420222282	133.077650932934	0.580243586726817	1.41736918084793e-06	0.000234815162089467	Map3k15	X	158771429	158906347	+	4348	protein_coding	mitogen-activated protein kinase kinase kinase 15 [Source:MGI Symbol;Acc:MGI:2448588]	-	163	186	222	184	220	262	118	142	114	152	144	106	1.92247986199345	2.02968664255974	2.3420697094702	2.09115438375498	2.2248960843665	2.45397395917158	1.21609954417689	1.68457909463658	1.28257074633029	1.88187417049747	1.57492997285258
ENSMUSG00000002625	3834.24684028372	3549.09616196377	3600.41907776375	3835.87026960465	3561.83070404127	3724.20733915111	3129.56563005878	3338.2723012967	3251.54180945497	3233.67890114731	3343.75410932415	3402.21478616039	3684.27839880138	3283.17125624038	0.166164730333608	1.94783619652375e-06	0.000319763873062054	Akap8l	17	32540398	32569581	-	5073	protein_coding	A kinase (PRKA) anchor protein 8-like [Source:MGI Symbol;Acc:MGI:1860606]	-	3597	3552	3796	3682	3882	4337	3379	3078	3162	2903	3407	3361	36.3612919552343	33.2210748423663	34.3239862790318	35.8654868886072	33.6486198006136	34.8163110532118	29.8469517323284	31.2965417619806	30.4903926655903	30.8048219123386	31.9371062259456
ENSMUSG00000002949	1215.19082511077	1203.01570354853	1165.67835789559	1119.92410098452	1118.46255235093	1006.40327449507	932.664276256049	953.32727512664	958.392462495898	980.24024561131	971.622121582303	985.943826754006	1138.11246906423	963.698367971034	0.239009960458373	2.41364173967383e-06	0.000389156629777054	Timm44	8	4309731	4325913	-	3664	protein_coding	translocase of inner mitochondrial membrane 44 [Source:MGI Symbol;Acc:MGI:1343262]	-	1140	1204	1229	1075	1219	1172	1007	879	932	880	990	974	15.955599133235	15.5910946029768	15.3862504056245	14.4980905655335	14.6293431484621	13.0265778897716	12.3154606057279	12.3744529282989	12.4430389754777	12.9289642936326	12.84896130281
ENSMUSG00000039763	304.863663141825	320.737575447739	280.74922208063	345.874233978475	384.442829725217	391.569874718217	274.149578720745	238.602958507236	236.513161345554	262.882611323033	170.769948641738	225.7345722445	338.03956651535	234.775471797135	0.527515055874321	3.07789719862178e-06	0.000487549715900984	Dnajc28	16	91411142	91415914	-	3565	protein_coding	DnaJ heat shock protein family (Hsp40) member C28 [Source:MGI Symbol;Acc:MGI:2181053]	-	286	321	296	332	419	456	296	220	230	236	174	223	4.11405628653662	4.27219515377064	3.80862799318426	4.60189132646522	5.16810198298088	5.20910968722843	3.72056443804408	3.18314003272339	3.15598053482972	3.56360038906072	2.32101531249331
ENSMUSG00000037578	189.740321815541	206.830772952281	120.456591906216	133.349102256761	153.226617098117	119.360115319807	82.4301098180619	125.808832667452	77.1238569605068	63.4928340907326	97.1622121582303	72.8829112179553	153.827253558121	86.4834594854898	0.829144257574095	3.22217064999672e-06	0.000505964848675138	Pkd2l1	19	44136076	44180881	-	3530	protein_coding	polycystic kidney disease 2-like 1 [Source:MGI Symbol;Acc:MGI:1352448]	-	178	207	127	128	167	139	89	116	75	57	99	72	2.58588392970101	2.78228250483246	1.65030947769518	1.79181460979266	2.08026351428775	1.60360827547136	1.12977498633797	1.6950241168329	1.03932786734832	0.869233947590968	1.33367122417835
ENSMUSG00000022972	139.640349201325	125.896992231823	113.81725219485	146.892370454714	144.968895218578	140.82776196006	117.624988167347	92.1875066959777	84.3220836101542	52.353740390604	72.626299997061	77.94422449698	135.340603543558	82.8431405596873	0.703000696175932	3.30980128664608e-06	0.000515244755467715	Cfap298	16	90722697	90732002	-	1589	protein_coding	cilia and flagella associate protien 298 [Source:MGI Symbol;Acc:MGI:1915251]	-	131	126	120	141	158	164	127	85	82	47	74	77	4.22776781953047	3.76228969241854	3.46412637449234	4.38483266663439	4.37229821964196	4.20318150792037	3.58143008552602	2.75922824079182	2.5243871993509	1.59224718453422	2.21460417376959
ENSMUSG00000051502	278.214741538519	294.758831018951	293.079424401738	264.614624790761	268.834723411667	296.253523635493	200.055097985409	208.235309242679	224.173344231873	169.314224241953	253.210613503267	223.710046932891	282.625978132855	213.116439356345	0.405919235411209	4.89608395710981e-06	0.000736779034145742	Ufsp1	5	137292891	137293927	+	1037	protein_coding	UFM1-specific peptidase 1 [Source:MGI Symbol;Acc:MGI:1917490]	-	261	295	309	254	293	345	216	192	218	152	258	221	12.9070050867966	13.4973604014147	13.668350321457	12.1035500198311	12.4241146454979	13.5487282648675	9.33365294857654	9.55025725255767	10.2835662750141	7.89044252008002	11.8312121281103
ENSMUSG00000028480	111.925470733887	122.899444797732	105.280958280236	95.8446672470473	121.113254233243	103.044703873215	79.6515667904868	71.5808875521709	81.2371293317339	85.7710214909896	58.8861891868062	62.7602846599059	110.018083194227	73.3145131686822	0.587544424991369	5.00674940654027e-06	0.000741080990027084	Glipr2	4	43957401	43979118	+	2320	protein_coding	GLI pathogenesis-related 2 [Source:MGI Symbol;Acc:MGI:1917770]	-	105	123	111	92	132	120	86	66	79	77	60	62	2.32094604451685	2.51549067294104	2.1946808398225	1.95955587512212	2.50185728659282	2.10645145587221	1.66106688469818	1.46740011422313	1.66573196762888	1.78664911747354	1.22984833368589
ENSMUSG00000097789	245.170078750419	246.798072073494	219.098210475086	178.146066296142	167.907011550632	266.198818339139	130.591522296031	177.867659978122	121.341534951197	118.074393221362	174.695694587525	120.459256040787	220.553042914152	140.505010179171	0.650877355452241	5.46664946619598e-06	0.000796102871456186	Gm2115	7	84178162	84232739	+	7340	protein_coding	predicted gene 2115 [Source:MGI Symbol;Acc:MGI:3780284]	-	230	247	231	171	183	310	141	164	118	106	178	119	1.60692462612455	1.59663806209669	1.44361803235103	1.15121876374015	1.09630555857882	1.71998170647513	0.860794942212897	1.15249854566018	0.786415313106752	0.777403218388997	1.15322018137812
ENSMUSG00000041134	143.904176657854	126.896174709853	104.332481178612	89.5939280787616	125.700877499653	141.686467825671	96.3228249559375	77.003682063699	76.0955388677001	62.3789247207197	82.4406648615287	73.8951738737602	122.019017658401	78.0228015572242	0.642227358085956	6.8993714385162e-06	0.000996710795493805	Cyyr1	16	85218421	85350285	-	8894	protein_coding	cysteine and tyrosine-rich protein 1 [Source:MGI Symbol;Acc:MGI:2152187]	-	135	127	110	86	137	165	104	71	74	56	84	73	0.778395602324389	0.677504494557717	0.567325021547782	0.477814291271553	0.677329558206299	0.75551834317881	0.523977776943925	0.41176916480098	0.407005809922385	0.338943594459073	0.449128332337728
ENSMUSG00000040701	299.533878821164	292.76046606289	292.130947300115	266.698204513523	226.628589360689	252.459524489377	201.907460003792	225.588251679569	197.437073818898	207.18714282239	216.897463504736	193.342167258743	271.701935091293	207.059926514688	0.390376668025682	7.49471050819875e-06	0.00106566521540987	Ap1g2	14	55336032	55344050	-	4170	protein_coding	adaptor protein complex AP-1, gamma 2 subunit [Source:MGI Symbol;Acc:MGI:1328307]	-	281	293	308	256	247	294	218	208	192	186	221	191	3.45568378518082	3.33378163778909	3.38805958671672	3.03362377581204	2.60457869978408	2.87123982618168	2.34259435504142	2.57288205479077	2.25232567665546	2.40111752833219	2.52025514647253
ENSMUSG00000093606	65.0233687120676	73.9395033742452	78.7235994347712	63.5491815442379	58.721577810057	50.6636460709974	40.7519644044351	43.3823560922248	35.9911332482365	38.9868279504498	30.4245310798499	42.5150315438073	65.1034794910627	38.6753073865006	0.749621545777689	8.31843506134666e-06	0.00114667404838014	B130034C11Rik	16	87292823	87309969	+	4790	lncRNA	RIKEN cDNA B130034C11 gene [Source:MGI Symbol;Acc:MGI:3041186]	-	61	74	83	61	64	59	44	40	35	35	31	42	0.653067470364896	0.732996314697827	0.794838613696367	0.629291884013984	0.587517824244482	0.501619824773465	0.411617486988373	0.430741856772021	0.357436208798565	0.393340857139743	0.307761628944638
ENSMUSG00000024869	63.9574118479353	58.9517662037901	73.0327368250287	51.0477032076665	69.7318736494427	65.2616457863695	37.0472403676683	32.5367670691686	39.0760875266568	31.1894623603599	50.0532608087853	38.4659809205875	63.6638562533721	38.0614665088711	0.740305773234577	9.73016207039346e-06	0.00132110726817417	Gm49405	19	4050626	4055816	+	3904	protein_coding	predicted gene, 49405 [Source:MGI Symbol;Acc:MGI:6155029]	-	60	59	77	49	76	76	40	30	38	28	51	38	0.788143270386284	0.717047271325158	0.904726464946768	0.620217591444346	0.856013018450473	0.7927969618754	0.45912066008623	0.396372981673536	0.47614562884598	0.386086620020363	0.621224619372071
ENSMUSG00000047495	227.04881206017	265.782539156071	290.233993096867	243.778827563142	299.113036969978	269.633641801579	197.276554957834	176.783101075816	186.125574798023	218.326236522519	197.268733775801	229.78362286772	265.931808441301	200.927303999619	0.406802584378639	1.02756401047185e-05	0.00138410549632198	Dlgap2	8	14145865	14897680	+	6149	protein_coding	DLG associated protein 2 [Source:MGI Symbol;Acc:MGI:2443181]	-	213	266	306	234	326	314	213	163	181	196	201	227	1.77639213090545	2.05249793288535	2.28272351002183	1.88048196858856	2.33125453140432	2.0796169520434	1.55221460048799	1.36733745125992	1.43992574247273	1.71588472140453	1.55446109113786
ENSMUSG00000040479	2850.36865468965	2622.85400482964	2965.88789677746	2462.79123230456	2636.04832887959	2540.91065634036	1736.58939223445	2374.099437147	2055.60786752071	2273.48902419623	2358.39187693159	2103.48179876265	2679.81012897021	2150.27656613211	0.317940926938182	1.32919768174874e-05	0.00175201837496487	Dgkz	2	91763169	91806209	-	6270	protein_coding	diacylglycerol kinase zeta [Source:MGI Symbol;Acc:MGI:1278339]	-	2674	2625	3127	2364	2873	2959	1875	2189	1999	2041	2403	2078	21.8704436203361	19.8640295097457	22.8768760259924	18.6310675507763	20.1485905511627	19.2192138096597	13.4001723757225	18.0082212848096	15.5959296461613	17.5231425032236	18.225293105703
ENSMUSG00000022863	375.216816174554	464.619852284108	398.360382681975	458.387539007617	366.092336659574	475.723049548009	330.646620281439	255.955900944126	405.157328565863	272.907795653149	246.340558098139	266.225078476698	423.066662725973	296.205547003236	0.513853697865286	1.37097956462883e-05	0.0017939963027585	Btg3	16	78129525	78174080	-	4014	protein_coding	BTG anti-proliferation factor 3 [Source:MGI Symbol;Acc:MGI:109532]	-	352	465	420	440	399	554	357	236	394	245	251	263	4.49706355800944	5.49643592541714	4.7996359819978	5.41667922414122	4.37091251274561	5.62070238997556	3.98535948767228	3.03268450778129	4.80158772451547	3.28567985547972	2.97361435671801
ENSMUSG00000034807	1205.59721333358	1166.04595186141	1123.94536542414	1068.87639777685	1080.84404156636	1057.92562643167	915.993018090598	1076.96698998948	934.741146361343	887.785767900243	932.364662124432	934.318431307955	1117.20576606567	947.028335962342	0.238125322092766	1.50650658180128e-05	0.00194317827529768	Colgalt1	8	72063642	72077555	+	4326	protein_coding	collagen beta(1-O)galactosyltransferase 1 [Source:MGI Symbol;Acc:MGI:1924348]	-	1131	1167	1185	1026	1178	1232	989	993	909	797	950	923	13.4072534731934	12.7994092583462	12.5651655084489	11.7197582882839	11.9738926889679	11.597980831469	10.2443977077549	11.8400989336594	10.27882287228	9.91763989460669	10.4430024943893
ENSMUSG00000078607	103.397815820829	89.9264230227307	95.7961872639986	78.1342396035712	100.927711861035	78.1422337705214	65.7588516526112	55.3125040175866	61.6990855684055	50.1259216505783	64.7748081054869	63.7725473157109	91.0541018904477	60.2406197183966	0.590356507630444	1.51895568526184e-05	0.0019453405506708	1810010H24Rik	11	106916507	106921269	+	1685	protein_coding	RIKEN cDNA 1810010H24 gene [Source:MGI Symbol;Acc:MGI:1916316]	-	97	90	101	75	110	91	71	51	60	45	66	63	2.9521305516918	2.53424261180715	2.74952610146341	2.19947569520868	2.87057809342004	2.19937700971187	1.88814393242347	1.56121555179283	1.74187649696833	1.43763665547218	1.86265456828865
ENSMUSG00000074896	266.489216033064	283.767823760617	324.379168755322	309.411588830142	291.772839743721	253.318230354987	217.652537160051	216.911780461124	229.314934695907	151.491674321748	203.157352694481	246.992088016404	288.189811246309	210.920061224953	0.448036725920116	1.65280293480277e-05	0.00210185319694848	Ifit3	19	34560931	34566131	+	1745	protein_coding	interferon-induced protein with tetratricopeptide repeats 3 [Source:MGI Symbol;Acc:MGI:1101055]	-	250	284	342	297	318	295	235	200	223	136	207	244	7.34697069624654	7.72197681919256	8.99015238157292	8.41044213401113	8.01324230162679	6.8846961623636	6.03460828638268	5.91190112876212	6.25137347773005	4.19546406836045	5.64109229961136
ENSMUSG00000004044	391.206169136538	458.624757415926	328.173077161817	458.387539007617	416.556192590092	488.603637532161	236.176157343885	418.639736289969	258.107841294496	242.832242662802	286.579454042457	280.396755657967	423.591895474025	287.122031215263	0.562296013937652	1.74270102045663e-05	0.00220067797394446	Cavin1	11	100847559	100861713	-	3587	protein_coding	caveolae associated 1 [Source:MGI Symbol;Acc:MGI:1277968]	-	367	459	346	440	454	569	255	386	251	218	292	277	5.24684721319959	6.07137270269437	4.42467218645489	6.06148603448644	5.56545995814532	6.46009766254944	3.18555756571678	5.5507098456932	3.42301150564679	3.27161089523647	3.87114791920902
ENSMUSG00000025409	2065.82440268831	1731.58323442658	1955.75978354817	1812.71435880285	1646.95675264144	1842.78278759933	715.011739095998	1379.55892373275	1029.34641089956	1322.21042220526	1427.99008778005	1147.9058516828	1842.60355328445	1170.33723923274	0.655079264705152	1.87845476892131e-05	0.00233938870463317	Mbd6	10	127117825	127124887	-	4455	protein_coding	methyl-CpG binding domain protein 6 [Source:MGI Symbol;Acc:MGI:106378]	-	1938	1733	2062	1740	1795	2146	772	1272	1001	1187	1455	1134	22.3084704559134	18.4568014015491	21.2313363641955	19.3000906570365	17.7171283275297	19.6173437942014	7.76508556670016	14.7276006974698	10.9913840601909	14.3429848431307	15.5311486539097
ENSMUSG00000030124	91.6722903153739	110.909255061368	94.8477101623749	96.8864571084282	82.5772187953926	84.1531748297922	43.5305074320102	62.904416333726	51.4159046403379	71.2901996808225	78.5149189157416	43.5272941996122	93.5076843787883	58.5305402003751	0.677844229047332	2.45484276818996e-05	0.0030362705964366	Lag3	6	124881324	124888668	-	2109	protein_coding	lymphocyte-activation gene 3 [Source:MGI Symbol;Acc:MGI:106588]	-	86	111	100	93	90	98	47	58	50	64	80	43	2.09115200073157	2.49719228122517	2.17500269048061	2.17903485897061	1.87647384743804	1.89237712583809	0.998614647675465	1.41854792138932	1.15973680156142	1.63357817739971	1.80385530845662
ENSMUSG00000048997	530.846518337863	523.571618487899	516.920020384943	492.766604433189	513.813805837999	459.407638101417	350.096421474465	382.849292513884	396.930783823409	427.741198084935	430.850617550132	468.677609637685	506.221034263885	409.524320514085	0.305758066384452	2.5390236212586e-05	0.00311902643215563	Atxn7l2	3	108109538	108118250	-	4946	protein_coding	ataxin 7-like 2 [Source:MGI Symbol;Acc:MGI:1919772]	-	498	524	545	473	560	535	378	353	386	384	439	463	5.16343793347772	5.02669760450421	5.05450660625125	4.72568574325325	4.97863744614777	4.40512122090002	3.42463540000592	3.68140155357919	3.81767722197457	4.17939714048038	4.2208381550492
ENSMUSG00000019232	2218.25623425922	2320.10171398645	2366.45036855125	2259.64220933528	2122.23452304159	2330.52771926588	1583.76952571782	1376.30524702583	1904.44510787812	1774.45762643047	1366.1595891339	2224.95331745925	2269.53546140661	1705.0150689409	0.412674807931019	2.56438621509921e-05	0.00312889772109875	Etnppl	3	130411097	130431170	+	8262	protein_coding	ethanolamine phosphate phospholyase [Source:MGI Symbol;Acc:MGI:1919010]	-	2081	2322	2495	2169	2313	2714	1710	1269	1852	1593	1392	2198	12.9166716547864	13.3346803513789	13.8522951854126	12.9727536338245	12.3102544114189	13.3777429424577	9.27443738631705	7.92262371038277	10.9653325142607	10.379277276962	8.01202574586167
ENSMUSG00000029561	199.333933592732	208.829137908341	204.87105395073	262.531045067999	200.020374415507	179.469525912516	156.524590553398	165.93751205276	168.644167220308	130.327396291504	144.271163507675	98.1894776130787	209.175845141304	143.982384539787	0.536900019672362	2.62986330738092e-05	0.00318725312783119	Oasl2	5	115034997	115050295	+	6374	protein_coding	2'-5' oligoadenylate synthetase-like 2 [Source:MGI Symbol;Acc:MGI:1344390]	-	187	209	216	252	218	209	169	153	164	117	147	97	1.50450376074408	1.5557500076475	1.55445469976828	1.95364788139213	1.5039071384545	1.33534172932135	1.18809535860156	1.23814631539265	1.25862919980188	0.988121460248449	1.09671445382343
ENSMUSG00000020389	264.357302304799	258.788261809858	265.57358845465	257.322095761094	279.845019251053	276.50328872646	214.873994132476	225.588251679569	213.890163303806	217.212327152506	224.74895539631	201.440268505182	267.064926051319	216.292326694975	0.305948909728849	2.71172014130919e-05	0.00326454948745075	Cdkl3	11	51895048	51980611	+	5360	protein_coding	cyclin-dependent kinase-like 3 [Source:MGI Symbol;Acc:MGI:2388268]	-	248	259	280	247	305	322	232	208	208	195	229	199	2.37274256605049	2.29266477908751	2.39623617310189	2.27714126111287	2.50214017411957	2.44652284762869	1.93954494971353	2.00166383740252	1.89829873960653	1.95842232202227	2.03169720995223
ENSMUSG00000072949	196.136063000335	175.85611613334	174.51978669877	161.477428514047	177.082258083453	155.425761675433	130.591522296031	152.922805225092	120.313216858391	114.732665111324	139.363981075441	112.361154794348	173.41623568423	128.380890893438	0.431737910714544	2.79616816762627e-05	0.00334392084576127	Acot1	12	84056264	84065145	+	3919	protein_coding	acyl-CoA thioesterase 1 [Source:MGI Symbol;Acc:MGI:1349396]	-	184	176	184	155	193	181	141	141	117	103	142	111	2.40772171589777	2.13080147701377	2.15366890547881	1.95440355429489	2.16550221269495	1.88088180520085	1.61220588819665	1.85582254813253	1.46041610102416	1.41481120320078	1.72306385578582
ENSMUSG00000029311	976.416487545146	867.290390930336	785.339040144464	854.267686332378	821.184564687516	758.23727933374	697.414299921355	724.485346740154	670.463396510006	641.611797127403	701.727087809441	754.135678574676	843.789241495597	698.306267780506	0.271216501657317	3.31592087342166e-05	0.00388824020339275	Hsd17b11	5	104137628	104169785	-	3265	protein_coding	hydroxysteroid (17-beta) dehydrogenase 11 [Source:MGI Symbol;Acc:MGI:2149821]	-	916	868	828	820	895	883	753	668	652	576	715	745	14.3871913020452	12.6136891583355	11.6327803928243	12.4104770518421	12.0535905839745	11.01376261981	10.3344756041609	10.5532414544454	9.76855720826621	9.49676795872096	10.4138459209706
ENSMUSG00000022971	288.874310179841	311.744933145466	242.81013801568	311.495168552904	299.113036969978	316.003758544526	230.619071288735	259.209577651043	210.805209025385	217.212327152506	222.786082423417	148.802610403325	295.006890901399	214.905812990735	0.457586960094677	3.67620698782683e-05	0.00428289972814044	Ifnar2	16	91169671	91202477	+	3329	protein_coding	interferon (alpha and beta) receptor 2 [Source:MGI Symbol;Acc:MGI:1098243]	-	271	312	256	299	326	368	249	239	205	195	227	147	4.17464188333014	4.44678757678066	3.52746366056246	4.43828516023454	4.30606311613251	4.50186240854474	3.35167735947119	3.70319604273939	3.01235450568382	3.15324230881326	3.24265207996563
ENSMUSG00000029528	945.50373848531	963.211908821249	886.826090018205	841.766207995807	932.205047734655	877.597394653548	574.232225698858	817.757412338437	696.171348830175	699.535084368071	849.923997262903	679.228242045111	907.851731284796	719.474718423926	0.336052217727901	3.77723880212866e-05	0.00437239604415637	Pxn	5	115644735	115694046	+	8777	protein_coding	paxillin [Source:MGI Symbol;Acc:MGI:108295]	-	887	964	935	808	1016	1022	620	754	677	628	866	671	5.18252316199651	5.21118535068021	4.8865448677214	4.54907473246395	5.09007516837538	4.74201574183589	3.16535369524188	4.43116422020405	3.77318921524845	3.85167889835188	4.69202249093271
ENSMUSG00000058897	2269.42216373757	2434.00851648191	2391.11077319347	2371.11372450304	2482.82171178147	2334.82124859393	1957.94665343127	2062.83103218529	2252.0166232468	2154.30072160486	2097.32977153675	2190.53638716188	2380.54968971523	2119.16019819447	0.168340799258358	3.94925598690684e-05	0.00454239901984482	Col25a1	3	129925150	130393526	+	13028	protein_coding	collagen, type XXV, alpha 1 [Source:MGI Symbol;Acc:MGI:1924268]	-	2129	2436	2521	2276	2706	2719	2114	1902	2190	1934	2137	2164	8.3803400578689	8.87166468715273	8.87628982170534	8.63281266980554	9.1332769842151	8.49942706718756	7.27116310724713	7.53052683733121	8.22303954980004	7.9912597763555	7.80036749396329
ENSMUSG00000038507	343.238110250586	335.725312618194	307.306580926095	352.124973146761	379.855206458806	352.928110765761	288.042293858621	289.5772269156	293.070656449926	271.793886283136	291.486636474691	252.053401295429	345.196382361034	281.004016879567	0.296957133182725	3.97739658570616e-05	0.00454581186991657	Parp12	6	39063344	39095283	-	3995	protein_coding	poly (ADP-ribose) polymerase family, member 12 [Source:MGI Symbol;Acc:MGI:2143990]	-	322	336	324	338	414	411	311	267	285	244	297	249	4.13335605958845	3.99050701460363	3.72018557809374	4.18078395558514	4.55680184819408	4.18970294577235	3.48835165656906	3.44736347234944	3.48974818838806	3.2878316480647	3.53531370814736
ENSMUSG00000039680	366.689161261496	295.758013496981	293.079424401738	426.092053304808	344.989269634085	372.678345674794	274.149578720745	260.294136553349	302.325519285187	269.56606754311	205.120225667375	214.599683030646	349.881044628984	254.342535133402	0.460103658900265	4.34450111483233e-05	0.00487943828095737	Mrps6	16	91855158	91909115	+	1533	protein_coding	mitochondrial ribosomal protein S6 [Source:MGI Symbol;Acc:MGI:2153111]	-	344	296	309	409	376	434	296	240	294	242	209	212	11.5074744149847	9.1612585711744	9.24597474452117	13.1837500977472	10.7850528189955	11.5293750918059	8.65219323002424	8.07535614065746	9.38147638435684	8.49786328914822	6.48324483624279
ENSMUSG00000117011	117.255255054548	86.9288755886397	102.435526975365	102.095406415333	87.1648420618033	80.7183513673517	55.5708605515024	47.7205917014473	50.3875865475311	73.5180184208482	69.6819905377207	76.931961841175	96.0997095771734	62.3018349333708	0.622043107286273	4.59631333128242e-05	0.0051234707491542	E130008D07Rik	17	43448751	43469244	-	7036	lncRNA	RIKEN cDNA E130008D07 gene [Source:MGI Symbol;Acc:MGI:3584523]	-	110	87	108	98	95	94	60	44	49	66	71	76	0.801734522538103	0.586676924511826	0.704099932939383	0.688268754121298	0.593709995741658	0.544076811512946	0.382122027496442	0.322566634924926	0.340671861313697	0.504957275140739	0.479866916630517
ENSMUSG00000115518	69.2871961685966	85.9296931106093	89.1568475526324	78.1342396035712	72.4844476092891	73.8487044424707	52.7923175239273	67.2426519429484	37.0194513410433	40.1007373204627	53.9790067545724	50.6131327902467	78.1401880811949	50.2912162788668	0.634924281247538	4.8383570565562e-05	0.00536018722253325	Gm10791	16	84769102	84776339	+	1651	lncRNA	predicted gene 10791 [Source:MGI Symbol;Acc:MGI:3641949]	-	65	86	94	75	79	86	57	62	36	36	55	50	2.01897068739373	2.47147921715441	2.61166313371908	2.24477077312333	2.10405265627228	2.12133653581477	1.54705030659704	1.93703386771888	1.06664878160811	1.17379419235403	1.58417774458226
ENSMUSG00000042010	277.148784674386	292.76046606289	280.74922208063	322.954857028094	306.453234196235	310.851523350865	195.42419293945	242.941194116459	250.909614644849	199.389777232301	232.600447287885	274.323179723137	298.48634789885	232.598067657347	0.360686690795987	5.59203058073701e-05	0.0060467597740688	Acacb	5	114284596	114388822	+	9632	protein_coding	acetyl-Coenzyme A carboxylase beta [Source:MGI Symbol;Acc:MGI:2140940]	-	260	293	296	310	334	362	211	224	244	179	237	271	1.38426935418898	1.44330039758934	1.40965103775975	1.59038777601364	1.52477786657719	1.53055975801124	0.981618275078051	1.19956598484766	1.23919418425312	1.00039862458527	1.17009241381826
ENSMUSG00000028434	1464.62473131772	1313.9249586099	1473.93341592331	1393.91483452771	1459.78172337189	1390.24479642279	1294.80105085001	1270.01847459988	1256.60470940986	1266.51495370461	1267.03450400278	1241.03401601685	1416.07074336222	1266.001284764	0.161494007549817	5.80654611226889e-05	0.0062413458151995	Epb41l4b	4	56991972	57143437	-	8858	protein_coding	erythrocyte membrane protein band 4.1 like 4b [Source:MGI Symbol;Acc:MGI:1859149]	-	1374	1315	1554	1338	1591	1619	1398	1171	1222	1137	1291	1226	7.95453481618496	7.04361584402923	8.04732825439545	7.46411370379893	7.89789016920886	7.44336586924482	7.07209603085727	6.8188920789156	6.74841130167191	6.90973382053409	6.93072804468516
ENSMUSG00000119584	15327.3937493577	11225.8151406709	11939.4297552398	13278.6535731616	11194.7182946954	13678.3257333037	10652.933967723	11725.1662928261	7337.04959217622	10001.7922333454	9843.80795906111	8494.90820751501	12774.0560410715	9675.9430421078	0.400728214357039	7.2463282079993e-05	0.00765229209240066	Rn18s-rs5	17	40157244	40159092	+	1849	rRNA	18s RNA, related sequence 5 [Source:MGI Symbol;Acc:MGI:107222]	-	14379	11235	12588	12746	12201	15929	11502	10811	7135	8979	10030	8392	398.800324313941	288.298080211861	312.288650768669	340.639347400423	290.158369588098	350.840559573486	278.74886383647	301.593206097397	188.765698917337	261.413245684535	257.95996741966
ENSMUSG00000023191	987.076056186468	843.310011457608	877.341319001968	914.691498292473	835.86495914003	910.228217546732	554.782424505832	722.316228935543	639.613853725803	779.736559008996	845.016814830669	701.49802047282	894.75201027088	707.160650246611	0.339878565838993	7.28918179502111e-05	0.00765279330549367	P3h3	6	124818052	124834715	-	3930	protein_coding	prolyl 3-hydroxylase 3 [Source:MGI Symbol;Acc:MGI:1315208]	-	926	844	925	878	911	1060	599	666	622	700	861	693	12.0832056376019	10.1895611760119	10.79656392788	11.0397636226042	10.1930091224451	10.9842778207823	6.82984622855604	8.74126480256168	7.74219041635963	9.58830893485685	10.4183487850052
ENSMUSG00000029007	369.887031853892	371.695881827287	325.327645856946	351.08318328538	379.855206458806	362.373875287473	298.23028495973	312.352963864019	292.042338357119	257.313064472969	296.393818906925	321.899524545969	360.037137428297	296.371999184455	0.279670652820363	8.02742827142399e-05	0.00837915027314303	Agtrap	4	148161518	148172488	-	4236	protein_coding	angiotensin II, type I receptor-associated protein [Source:MGI Symbol;Acc:MGI:1339977]	-	347	372	343	337	414	422	322	288	284	231	302	318	4.20085076594686	4.16670326810659	3.71427920504886	3.93125991862062	4.29755037382799	4.0570904811086	3.40625042697403	3.5069464486198	3.27965682585468	2.93557078791687	3.39030900422442
ENSMUSG00000027239	369.887031853892	294.758831018951	277.903790775758	295.868320632189	340.401646367674	289.383876710612	238.028519362269	260.294136553349	250.909614644849	239.490514552763	235.544756747225	261.163765197673	311.367249559846	247.571884509688	0.329837303434322	8.10824056486755e-05	0.00841486253565392	Mdk	2	91760150	91762642	-	1324	protein_coding	midkine [Source:MGI Symbol;Acc:MGI:96949]	-	347	295	293	284	371	337	257	240	244	215	240	258	13.4401841726215	10.5715730636458	10.1511679573075	10.599567967625	12.3214696266832	10.3657351854175	8.69804784069103	9.35009136225671	9.01504409571451	8.7415209694727	8.62008499743581
ENSMUSG00000026922	41.5723177011579	43.964029033335	43.6299466746925	43.7551741779998	37.6185107845678	40.3591756836759	13.8927151378756	24.9448547530293	20.5663618561352	11.1390937001285	23.5544756747225	37.4537182647826	41.8165256759048	21.9252032311123	0.929435496646528	8.96102559645818e-05	0.00919421592163874	Agpat2	2	26483069	26494429	-	2130	protein_coding	1-acylglycerol-3-phosphate O-acyltransferase 2 (lysophosphatidic acid acyltransferase, beta) [Source:MGI Symbol;Acc:MGI:1914762]	-	39	44	46	42	41	47	15	23	20	10	24	37	0.93896355067241	0.980118660612321	0.990637140912141	0.974378059154417	0.846410104924984	0.898620761926077	0.315564622707155	0.556981577002037	0.459321110702917	0.252730074540492	0.535821245850001
ENSMUSG00000059248	833.578267751423	781.360697819727	749.296910282762	668.829091006569	761.545462224177	796.020337420586	613.13182808491	623.621368825731	620.075809962475	681.712534447865	673.265429702485	690.363131258965	765.105127750874	650.361683713739	0.235003944419902	9.25614718367173e-05	0.00933784948842146	Septin9	11	117090487	117253151	+	7565	protein_coding	septin 9 [Source:MGI Symbol;Acc:MGI:1858222]	-	782	782	790	642	830	927	662	575	603	612	686	682	5.30104573292323	4.90459787368719	4.79020982503193	4.19357007764863	4.82442707751319	4.99032689915951	3.92126064678961	3.92059074360324	3.89918996282697	4.35490834062134	4.31224547263221
ENSMUSG00000024079	163.091400212235	173.857751177279	135.632225532196	159.393848791285	150.474043138271	159.719291003483	108.36317807543	136.654421690508	132.653033972072	108.049208891247	105.013704049804	118.434730729177	157.028093309125	118.194712901373	0.410578172480515	9.77383916437627e-05	0.00980533264612815	Eif2ak2	17	79159993	79190002	-	5113	protein_coding	eukaryotic translation initiation factor 2-alpha kinase 2 [Source:MGI Symbol;Acc:MGI:1353449]	-	153	174	143	153	164	186	117	126	129	97	107	117	1.53454408084286	1.61465239228054	1.28291127794636	1.47867744078042	1.41040760687676	1.48147847356082	1.02538443998762	1.27112233637877	1.2341840562081	1.02125094271096	0.995167710913958
ENSMUSG00000111971	51.1659294783482	72.9403208962149	62.5994887071674	102.095406415333	79.8246448355462	124.512350513468	28.7116112849429	43.3823560922248	39.0760875266568	62.3789247207197	52.0161337816788	44.5395568554171	82.189690141013	45.0174450436067	0.875824394704169	9.83501164753297e-05	0.00981219007354422	Gm48678	12	4645340	4705888	-	5319	lncRNA	predicted gene, 48678 [Source:MGI Symbol;Acc:MGI:6098299]	-	48	73	66	98	87	145	31	40	38	56	53	44	0.462780421521045	0.651176103414046	0.569180907123065	0.910445375822044	0.719226778110909	1.11018717452436	0.261161020710077	0.387902518130848	0.34947782196178	0.566753962985334	0.473842674406268
ENSMUSG00000091345	231.312639516699	220.819327644705	210.561916560472	203.149022969285	202.772948375353	179.469525912516	128.739160277647	108.455890230562	93.576946445415	186.022864792146	164.881329723057	167.023338207814	208.014230163172	141.449921612774	0.555940119727349	0.000104991276974949	0.0103039808674653	Col6a5	9	105733277	105837842	-	9413	protein_coding	collagen, type VI, alpha 5 [Source:MGI Symbol;Acc:MGI:3648134]	-	217	221	222	195	221	209	139	100	91	167	168	165	1.18221211460499	1.11396052149841	1.08183566310171	1.023680337906	1.03238289726802	0.904224814904312	0.661703444491005	0.547979786980235	0.472910925781082	0.955047432431728	0.848729924107459
ENSMUSG00000096257	44.7701882935547	53.9558538136384	58.8055803006724	53.1312829304284	52.298905237082	52.3810578022176	25.9330682573678	42.2977971899192	24.6796342273622	42.3285560604884	28.4616581069563	30.367879674148	52.5571447295989	32.3447655860403	0.711335957779139	0.000108671018932731	0.0105802040518711	Ccer2	7	28455599	28458393	+	1054	protein_coding	coiled-coil glutamate-rich protein 2 [Source:MGI Symbol;Acc:MGI:3645242]	-	42	54	62	51	57	61	28	39	24	38	29	30	2.0434894965006	2.43085320734063	2.6982827495433	2.39104293317847	2.37799441937664	2.35693398193418	1.19040316877007	1.9086073591931	1.11387548288108	1.94079432953581	1.30841549478789
ENSMUSG00000032633	1257.82909967606	1322.91760091217	1214.0506900784	1256.39857282542	1125.80274957719	1312.10256265227	1082.70559974511	1124.68758169093	1136.29149255147	1100.5424575727	1096.26455536104	1063.88805125099	1248.18354595359	1100.72995636204	0.181436001794931	0.000108977625077419	0.0105802040518711	Flcn	11	59682234	59700842	-	4322	protein_coding	folliculin [Source:MGI Symbol;Acc:MGI:2442184]	-	1180	1324	1280	1206	1227	1528	1169	1037	1105	988	1117	1051	14.0010618793533	14.5347915378298	13.5850607658635	13.7886057534799	12.4835006000073	14.3978215197608	12.1201055622726	12.3761792758774	12.5067229547191	12.3057676553909	12.2901363791723
ENSMUSG00000000365	17.0553098261161	21.9820145166675	32.2482214552075	22.9193769503809	13.7628697992321	13.739293849762	5.55708605515024	9.76103012075058	9.25486283526082	12.2530030701414	5.88861891868062	5.06131327902467	20.284514399561	7.96265237983472	1.36064264564077	0.000110856998527442	0.0107051105850725	Rnf17	14	56640038	56762489	+	6241	protein_coding	ring finger protein 17 [Source:MGI Symbol;Acc:MGI:1353419]	-	16	22	34	22	15	16	6	9	9	11	6	5	0.131470868027049	0.16725306418076	0.249897040415963	0.174191238629249	0.105685075688907	0.104405648189361	0.0430798042856107	0.0743842390860512	0.0705430675546781	0.0948800776555638	0.0457178037838688
ENSMUSG00000048373	6.39574118479353	35.9705692090923	8.53629391461374	34.3790654255713	21.1030670254892	18.0328231778126	0.926181009191707	9.76103012075058	10.2831809280676	4.45563748005141	1.96287297289354	2.02452531160987	20.7362599895621	4.90223797042745	2.09628665963024	0.000125701212614565	0.0119660002960306	Fgfbp1	5	44136200	44139121	-	2263	protein_coding	fibroblast growth factor binding protein 1 [Source:MGI Symbol;Acc:MGI:1096350]	-	6	36	9	33	23	21	1	9	10	4	2	2	0.135966033035265	0.754785470772434	0.182429191639472	0.720588281231866	0.446909789942931	0.377913959825062	0.01980122687778	0.205140095508637	0.216163050330803	0.0951506953197081	0.0420275170739616
ENSMUSG00000005892	1821.72028080202	1724.58895708037	1473.93341592331	1735.62190906066	1677.23506619975	1684.78090832706	1516.15831204682	1185.42288022004	1099.27204121042	1480.38555274708	1357.32666075588	1519.40624636321	1686.31342289886	1359.66194889058	0.310171901036267	0.000125902096369798	0.0119660002960306	Trh	6	92219042	92221631	-	1384	protein_coding	thyrotropin releasing hormone [Source:MGI Symbol;Acc:MGI:98823]	-	1709	1726	1554	1666	1828	1962	1637	1093	1069	1329	1383	1501	63.3241986855489	59.1711876231924	51.5052266455454	59.4835276141305	58.0786733564802	57.7325987168674	53.0016320858158	40.7358393944041	37.783973606836	51.6922480568634	47.5197756446433
ENSMUSG00000087674	151.36587470678	178.853663567431	120.456591906216	168.769957543714	144.968895218578	125.371056379078	129.665341286839	101.948536816728	105.916763559096	105.821390151221	98.1436486446771	95.1526896456639	148.2976732203	106.108061684038	0.477861284246183	0.000131062734645242	0.0123267232407488	4930447M23Rik	2	19349128	19357065	+	4786	lncRNA	RIKEN cDNA 4930447M23 gene [Source:MGI Symbol;Acc:MGI:1918902]	-	142	179	127	162	158	146	140	94	103	95	100	94	1.52152600820972	1.77454052412177	1.21721530636523	1.67263095283776	1.45164685980173	1.24233395516965	1.31078660664819	1.01308936706106	1.0527628340693	1.06853177148493	0.993609184479473
ENSMUSG00000028871	303.797706277693	241.802159683342	272.212928166016	255.238516038332	289.937790437156	246.448583430106	222.28344220601	213.658103754207	220.060071860646	216.098417782493	224.74895539631	200.428005849377	268.239614005441	216.212832808174	0.309492837037681	0.000133974635687474	0.0125353055504891	Rspo1	4	124880223	124902892	+	1938	protein_coding	R-spondin 1 [Source:MGI Symbol;Acc:MGI:2183426]	-	285	242	287	245	316	287	240	197	214	194	229	198	7.54144933232365	5.92471109859305	6.79304516770989	6.24698007481611	7.16984713210638	6.03095819305964	5.54924785441685	5.24330415771133	5.40164470280195	5.38870595467607	5.6191419222621
ENSMUSG00000008540	285.676439587444	278.771911370465	258.934248743283	270.865363959047	256.906902918999	286.807759113782	224.135804224393	223.419133874958	206.691936654158	196.048049122262	221.80464593697	255.090189262844	272.993770948837	221.198293179264	0.301794929967536	0.000136092800358911	0.012667854581862	Mgst1	6	138117314	138133753	+	2013	protein_coding	microsomal glutathione S-transferase 1 [Source:MGI Symbol;Acc:MGI:1913850]	-	268	279	273	260	280	334	242	206	201	176	226	252	6.82739059276037	6.57606372716077	6.22092908128686	6.38244942587131	6.11632906325059	6.75710839595237	5.38701574501177	5.27856706099384	4.8844795609846	4.70657974881966	5.33891437587501
ENSMUSG00000029838	3036.91110591279	3271.32343307134	2625.38461729454	2880.54896671832	2872.76968942638	2576.97630269598	2610.90426491142	2632.22445589574	2500.86960170604	2144.27553727474	2270.06259315138	2300.87301664462	2877.31901918656	2409.86824493066	0.255333591894761	0.000151170962143925	0.0137178152482161	Ptn	6	36691864	36787155	-	3433	protein_coding	pleiotrophin [Source:MGI Symbol;Acc:MGI:97804]	-	2849	3274	2768	2765	3131	3001	2819	2427	2432	1925	2313	2273	42.5581142455499	45.2491532321273	36.9852586840983	39.799639774229	40.1038299862018	35.6000317998062	36.7957726013484	36.4660372108031	34.6541923218588	30.1851584076509	32.0398239357794
ENSMUSG00000020044	1746.03734344863	1942.41073729098	1595.33848493115	1789.79498185247	1724.02882351714	1949.26231493498	1409.64749598978	1673.47438625757	1628.8558590059	1372.33634385583	1310.21770940644	1561.92127790701	1791.14544766256	1492.74217873709	0.263269029316099	0.000156765712885663	0.0141543762164465	Timp3	10	86136236	86185370	+	8144	protein_coding	tissue inhibitor of metalloproteinase 3 [Source:MGI Symbol;Acc:MGI:98754]	-	1638	1944	1682	1718	1879	2270	1522	1543	1584	1232	1335	1543	10.3143024610945	11.3256746192698	9.4738085634137	10.4242112422412	10.145316530015	11.3513178896584	8.37439692018189	9.77283933308664	9.51444426462909	8.14346945488923	7.79528130953652
ENSMUSG00000034845	178.014796310087	170.860203743188	191.592374527997	162.519218375428	181.669881349864	145.121291288111	117.624988167347	158.34559973662	116.199944487164	105.821390151221	145.252599994122	122.483781352397	171.629627599112	127.621383981479	0.426613201998629	0.000165408912473521	0.0147869016903309	Plvap	8	71950409	71964396	-	1987	protein_coding	plasmalemma vesicle associated protein [Source:MGI Symbol;Acc:MGI:1890497]	-	167	171	202	156	198	169	127	146	113	95	148	121	4.31005025756756	4.08322985490719	4.66326268844071	3.87957846832782	4.38171281194917	3.46375392894806	2.86406260991487	3.7900731015972	2.78193251472283	2.57372574651578	3.54202922206329
ENSMUSG00000044645	11.7255255054548	23.9803794727282	20.8664962357225	11.4596884751904	15.5979191057964	21.4676466402531	7.40944807353365	5.4227945115281	9.25486283526082	6.68345622007711	3.92574594578708	9.11036390224441	17.5162759058576	6.9677785814052	1.33580833627006	0.000177768145589738	0.0158134836111305	Gm7334	17	51005716	51006471	+	756	processed_pseudogene	predicted gene 7334 [Source:MGI Symbol;Acc:MGI:3647393]	-	11	24	22	11	17	25	8	5	9	6	4	9	0.746164563568531	1.50624296327867	1.33486474646719	0.718999682728269	0.988789195358552	1.34671720062376	0.474181761104932	0.341146411034719	0.58235355106977	0.427234173627975	0.251609182905754
ENSMUSG00000060284	63.9574118479353	72.9403208962149	58.8055803006724	39.5880147324761	44.0411833575427	41.217881549286	22.228344220601	39.0441204830023	23.6513161345554	10.0251843301157	42.2017689172111	18.2207278044888	53.4250654473546	25.8952436483291	1.0403503511215	0.000183606556737928	0.016219080969716	Sp7	15	102265041	102275617	-	3398	protein_coding	Sp7 transcription factor 7 [Source:MGI Symbol;Acc:MGI:2153568]	zf-C2H2	60	73	62	38	48	48	24	36	23	9	43	18	0.90550657080284	1.01930714951716	0.836959981759458	0.552609098545072	0.621147081694615	0.575275736035729	0.316493300231308	0.546476793568035	0.331108611143848	0.142579032635116	0.601773934512968
ENSMUSG00000022864	195.070106136203	287.764553672738	248.501000625422	302.119059800475	238.556409853356	304.840582291594	200.055097985409	212.573544851901	171.729121498729	206.073233452378	215.91602701829	159.93749961718	262.808618729965	194.380754070648	0.436533807996186	0.000184124022526956	0.016219080969716	D16Ertd472e	16	78337226	78373596	-	6548	protein_coding	DNA segment, Chr 16, ERATO Doi 472, expressed [Source:MGI Symbol;Acc:MGI:1196400]	-	183	288	262	290	260	355	216	196	167	185	220	158	1.43319785417586	2.08684119774956	1.83539269493981	2.18850294942725	1.74598803621831	2.20789225597682	1.47816098162399	1.54397405624559	1.24759554282326	1.52089624118328	1.59772599652127
ENSMUSG00000039851	56.4957137990095	31.9738392969709	35.0936527600787	44.7969640393808	42.2061340509785	42.0765874148961	30.5639733033263	23.8602958507236	23.6513161345554	27.8477342503213	15.7029837831483	23.2820410835135	42.1071485602191	24.1513907342648	0.79875676059262	0.000204135957331817	0.0177149685231782	4932438H23Rik	16	90850823	90892010	-	2865	protein_coding	RIKEN cDNA 4932438H23 gene [Source:MGI Symbol;Acc:MGI:1921637]	-	53	32	37	43	46	49	33	22	23	25	16	23	0.948669577441342	0.529945168232078	0.592397853215615	0.741654503764257	0.706008275490997	0.696513675112136	0.516138157768143	0.396087058173085	0.392707525538149	0.469733908177355	0.265572833894241
ENSMUSG00000076435	351.765765163644	329.730217750012	334.812416873183	271.907153820428	255.989378265717	334.895287587949	178.752934773999	279.81619679485	194.352119540477	235.034877072712	270.876470259309	232.820410835135	313.183369910156	231.942168212747	0.434523735855332	0.000206104405760244	0.0177230159962785	Acsf2	11	94447928	94492697	-	3432	protein_coding	acyl-CoA synthetase family member 2 [Source:MGI Symbol;Acc:MGI:2388287]	-	330	330	353	261	279	390	193	258	189	211	276	230	4.93094764036547	4.56217820608445	4.71806374708897	3.75795034427874	3.57464987388261	4.62781001668894	2.51991959496279	3.87761801745337	2.69389422400457	3.30957101983489	3.82428362968991
ENSMUSG00000066510	106.595686413225	77.9362332863666	105.280958280236	80.2178193263331	83.4947434486748	76.4248220393011	60.2017655974609	59.6507396268091	62.7274036612122	57.9232872406683	69.6819905377207	58.7112340366862	88.3250437990229	61.4827367834262	0.518862716512692	0.000210400902361602	0.0179217900700274	Ankdd1a	9	65395752	65427475	-	2616	protein_coding	ankyrin repeat and death domain containing 1A [Source:MGI Symbol;Acc:MGI:2686319]	-	100	78	111	77	91	89	65	55	61	52	71	58	1.96031557568046	1.41469379234545	1.9463530383747	1.45449018386774	1.5296083262252	1.38551254016467	1.113402701677	1.08447001305991	1.14066498305868	1.07004522385722	1.29065123295578
ENSMUSG00000089774	1105.39726810515	1110.09173309171	1250.0928199401	1386.62230549804	1281.78194063515	1522.48549972675	1033.61800625794	931.636097080527	1128.06494780901	1155.12401670333	946.104772934687	1000.11550393528	1276.07859449948	1032.4438907868	0.30647686015933	0.000212466824469326	0.0179558625936222	Slc5a3	16	91855210	91884361	+	10913	protein_coding	solute carrier family 5 (inositol transporters), member 3 [Source:MGI Symbol;Acc:MGI:1858226]	-	1037	1111	1318	1331	1397	1773	1116	859	1097	1037	964	988	4.87302154419623	4.83031539121984	5.53997281098389	6.02686841173381	5.62896874462955	6.61641555982658	4.58243900757338	4.06014558621077	4.91732017080337	5.11530024691455	4.20069519735149
ENSMUSG00000022283	1647.96931194847	1567.7173080296	1636.12300030097	1518.92961789342	1590.07022413795	1628.1063211968	1353.15045442908	1520.55158103248	1335.78520255598	1435.82917794657	1522.20799047894	1367.56684799247	1598.15263058453	1422.51520907259	0.168528620319728	0.000217974770317084	0.0183078530343531	Pabpc1	15	36595905	36609912	-	6540	protein_coding	poly(A) binding protein, cytoplasmic 1 [Source:MGI Symbol;Acc:MGI:1349722]	-	1546	1569	1725	1458	1733	1896	1461	1402	1299	1289	1551	1351	12.122591520008	11.3828438984103	12.0989513196265	11.01634643158	11.6519174916407	11.8064349489987	10.0103467516929	11.0576506058909	9.71622172454572	10.6099099503997	11.2777468299404
ENSMUSG00000037366	154.563745299177	179.852846045461	168.828924089027	175.020696711999	166.98948689735	192.350113896668	149.115142479865	146.415451811259	124.426489229618	139.238671251606	116.790941887166	134.630933222056	172.934302156614	135.102938313595	0.358494723920482	0.000233315593428146	0.0194157280466611	Pafah2	4	134123631	134154724	+	3616	protein_coding	platelet-activating factor acetylhydrolase 2 [Source:MGI Symbol;Acc:MGI:2140321]	-	145	180	178	168	182	224	161	135	121	125	119	133	2.05637971285153	2.36183561996407	2.25802090711229	2.29582440929083	2.2131943481223	2.52277077015963	1.99514336402959	1.92574130034311	1.63690306777465	1.86087893657097	1.56497293493731
ENSMUSG00000029068	2317.39022262352	2441.00279382812	2228.92118881581	2482.5852396708	2252.52302380765	2429.27889381104	2107.98797692032	1990.16558573081	2235.56353376189	2231.16046813574	2037.4621458635	1918.23773275035	2358.61689375949	2086.76290719377	0.176730261268903	0.000258607059113364	0.0212269376066779	Ccnl2	4	155896946	155909000	+	5278	protein_coding	cyclin L2 [Source:MGI Symbol;Acc:MGI:1927119]	-	2174	2443	2350	2383	2455	2829	2276	1835	2174	2003	2076	1895	21.1229165914375	21.9613819851513	20.4237203191085	22.3106624482371	20.4530790495683	21.8283925592032	19.3232212091646	17.9332614691938	20.1491239261381	20.4290462811446	18.7045065255084
ENSMUSG00000060802	1156.5631975835	1465.80069527051	1105.92430049329	1398.08199397323	1320.317976073	1324.12444477081	1058.62489350612	1180.00008570851	1172.2826257997	906.722227190461	1056.02565941673	951.526896456639	1295.13543469406	1054.19706467969	0.296881448072316	0.000264043469444824	0.0215750994173512	B2m	2	121978167	121983564	+	860	protein_coding	beta-2 microglobulin [Source:MGI Symbol;Acc:MGI:88127]	-	1085	1467	1166	1342	1439	1542	1143	1088	1140	814	1076	940	64.6986199696325	80.9351633192898	62.1922798388922	77.1102078341787	73.5764668265009	73.0203846540258	59.5558507594274	65.2563895757129	64.844390756327	50.9521462604415	59.4979649679602
ENSMUSG00000023341	35.1765765163644	40.966481599244	38.8875611665737	32.2954857028094	37.6185107845678	32.6308228931847	20.3759822022175	26.0294136553349	18.5097256705216	25.6199155102956	23.5544756747225	13.1594145254642	36.2625731104573	21.2081545397594	0.778685475715479	0.00029576199161312	0.0235280618702631	Mx2	16	97336508	97362100	+	3612	protein_coding	MX dynamin-like GTPase 2 [Source:MGI Symbol;Acc:MGI:97244]	-	33	41	41	31	41	38	22	24	18	23	24	13	0.468521935263961	0.538569431637433	0.520681914848195	0.42410340693697	0.499128882472374	0.428443983826351	0.272930199705746	0.342733138527904	0.243775905098974	0.342780906748027	0.315974322718854
ENSMUSG00000085382	9.5936117771903	14.9877371704551	6.63933971136624	8.33431889104759	5.50514791969284	10.3044703873215	1.85236201838341	4.33823560922248	2.05663618561352	1.11390937001285	2.94430945934031	2.02452531160987	9.2274376428456	2.38832965903041	1.94991167495871	0.000297575646735813	1	Gm13861	6	34628289	34630829	-	495	lncRNA	predicted gene 13861 [Source:MGI Symbol;Acc:MGI:3649466]	-	9	15	7	8	6	12	2	4	2	1	3	2	0.932397371996379	1.43777737403873	0.648678075142733	0.798624440980821	0.532994389797551	0.98726613689364	0.181051217876429	0.416818887664239	0.197647265817619	0.108750516923485	0.2882068822375
ENSMUSG00000022292	805.863389283985	844.309193935638	793.875334059078	812.59609187714	807.421694888283	839.814336566702	765.02551359235	710.386081010181	694.114712644562	642.725706497416	702.708524295888	778.429982313995	817.313340101804	715.565086725732	0.190658353539132	0.000312173232991105	0.0246166997439012	Rrm2b	15	37924196	37961562	-	9134	protein_coding	ribonucleotide reductase M2 B (TP53 inducible) [Source:MGI Symbol;Acc:MGI:2155865]	-	756	845	837	780	880	978	826	655	675	577	716	769	4.24448026358763	4.38936085779178	4.20340105575341	4.2197954984494	4.23641260119358	4.36049749590888	4.05224498867612	3.69890255783167	3.61500397916093	3.40056699048621	3.72769444575633
ENSMUSG00000102854	58.627627527274	68.9435909840935	89.1568475526324	65.6327612669998	85.3297927552391	77.2835279049112	63.9064896342278	46.6360327991417	51.4159046403379	54.5815591306297	37.2945864849773	39.4782435763925	74.162357998525	48.8854693776178	0.604150786581502	0.000321293129317565	0.0252257014313765	C130023A14Rik	16	77443228	77446314	+	3087	TEC	RIKEN cDNA C130023A14 gene [Source:MGI Symbol;Acc:MGI:2442654]	-	55	69	94	63	93	90	69	43	50	49	38	39	0.913670894165548	1.06051800475743	1.39677869574674	1.00846708746303	1.32471637697496	1.18730985850912	1.00158800559919	0.718496114669041	0.79231775655751	0.85446834725595	0.585376466352163
ENSMUSG00000021506	29.8467921957031	26.9779269068192	22.76345043897	21.8775870889999	26.6082149451821	12.0218821185417	2.77854302757512	15.1838246322787	13.3681352064879	12.2530030701414	0.981436486446771	4.04905062321974	23.349308949036	8.10233217435825	1.54404792431729	0.000327555842532517	0.0255027603095185	Pitx1	13	55972864	55984005	-	2656	protein_coding	paired-like homeodomain transcription factor 1 [Source:MGI Symbol;Acc:MGI:107374]	Homeobox	28	27	24	21	29	14	3	14	13	11	1	4	0.540621970208744	0.482326671787844	0.414495241646712	0.390705057605216	0.480116369574789	0.21466347667774	0.0506139040938434	0.271889579396948	0.239431505183806	0.222946748738092	0.0179044185124953
ENSMUSG00000042308	777.082553952414	720.410566659876	871.650456392225	686.539518650045	706.493983027248	691.258221816151	450.123970467169	625.790486630343	614.934219498441	581.460691146709	685.042667539846	602.296280203936	742.23921674966	593.274719247741	0.323689521578351	0.000327646494174786	0.0255027603095185	Setd1a	7	127375842	127399294	+	6795	protein_coding	SET domain containing 1A [Source:MGI Symbol;Acc:MGI:2446244]	-	729	721	919	659	770	805	486	577	598	522	698	595	5.50176197648195	5.03444254017713	6.20386628346063	4.79240775883276	4.98285042117578	4.82463666787703	3.20496626081916	4.38004880795517	4.30504541241158	4.13540045148774	4.88488397752655
ENSMUSG00000095648	49.0340157500837	50.9583063795474	104.332481178612	50.0059133462855	11.9278204926678	12.0218821185417	13.8927151378756	2.16911780461124	14.3964532992946	16.7086405501928	7.85149189157416	9.11036390224441	46.3800698776231	10.6881304309655	2.11572731173003	0.000334513130407849	0.025814692773098	Gm2004	2	175883384	175891618	-	1753	protein_coding	predicted gene 2004 [Source:MGI Symbol;Acc:MGI:3780174]	zf-C2H2	46	51	110	48	13	14	15	2	14	15	8	9	1.34567333208833	1.38036470080273	2.87837349780147	1.35306023372107	0.326090406764332	0.3252402704256	0.383429918064028	0.0588492154574438	0.390671863124957	0.460623267630846	0.217018302654592
ENSMUSG00000102205	40.5063608370257	38.9681166431833	28.4543130487125	34.3790654255713	33.9484121714392	17.1741173122025	17.5974391746424	22.775736948418	10.2831809280676	6.68345622007711	15.7029837831483	20.2452531160987	32.2383975730224	15.548008361742	1.04119126873157	0.000340232171160541	0.0261443087098598	9430092D12Rik	16	77210531	77211804	+	1274	TEC	RIKEN cDNA 9430092D12 gene [Source:MGI Symbol;Acc:MGI:1924677]	-	38	39	30	33	37	20	19	21	10	6	16	20	1.52960008435827	1.45244857173301	1.08016028435407	1.27997745716461	1.27705288450316	0.63932069304337	0.66828363584294	0.850241824424992	0.383969374331717	0.253523575559458	0.597226192391681
ENSMUSG00000041577	587.342232136872	676.446537626541	441.990329356667	670.912670729331	552.349841275848	613.115988045629	492.728296889988	470.698563600639	461.714823670234	501.259216505783	465.200894575769	446.407831209976	590.359599861815	473.001604408732	0.319193605794113	0.000366437812874548	0.0280387034952906	Prelp	1	133838042	133849152	-	3615	protein_coding	proline arginine-rich end leucine-rich repeat [Source:MGI Symbol;Acc:MGI:2151110]	-	551	677	466	644	602	714	532	434	449	450	474	441	7.81640452513147	8.88558348918378	5.91308324810015	8.80309471977407	7.32259097352569	8.04355626469154	6.59447132995556	6.19261422108633	6.07580816933539	6.70101732910268	6.23531404143704
ENSMUSG00000022947	94.8701609077707	68.9435909840935	84.4144620445137	90.6357179401425	100.010187207753	68.69646924881	55.5708605515024	52.0588273106698	54.5008589187582	81.3153840109382	52.9975702681256	45.5518195112221	84.595098055514	56.9992200952027	0.571823234402951	0.000403897943500013	0.030263855036196	Cbr3	16	93480103	93487878	+	1254	protein_coding	carbonyl reductase 3 [Source:MGI Symbol;Acc:MGI:1309992]	-	89	69	89	87	109	80	60	48	53	73	54	45	3.63962132051218	2.61070102128086	3.25558357261484	3.42830557723675	3.82213082157454	2.59806878129905	2.1440275801156	1.97440525735692	2.06749442532904	3.13373200082146	2.04778574221382
ENSMUSG00000027932	251.565819935212	217.821780210614	273.16140526764	256.280305899713	254.154328959153	229.274466117903	187.088563856725	183.29045448965	210.805209025385	200.503686602313	228.674701342098	188.280853979718	247.043017731706	199.773911549315	0.305518943565769	0.000427076319397501	0.0315657926469085	Slc27a3	3	90292546	90297245	-	2569	protein_coding	solute carrier family 27 (fatty acid transporter), member 3 [Source:MGI Symbol;Acc:MGI:1347358]	-	236	218	288	246	277	267	202	169	205	180	233	186	4.71098399708564	4.02622437868223	5.14238705401479	4.73182649757856	4.74124339931823	4.23258171086505	3.52341597420477	3.39324484697858	3.90351426602625	3.77176763638866	4.31300645683951
ENSMUSG00000003762	555.363526212905	504.587151405322	509.332203571953	567.775474452617	547.762218009438	556.441400915361	464.016685605045	374.172821295439	416.468827586737	447.791566745167	515.254155384555	485.886074786369	540.210329094599	450.598355233885	0.260216354833243	0.00043350961216266	0.0315657926469085	Coq8b	7	26932448	26957375	+	5586	protein_coding	coenzyme Q8B [Source:MGI Symbol;Acc:MGI:1924139]	-	521	505	537	545	597	648	501	345	405	402	525	480	4.78300155649056	4.28939490482555	4.40970698542442	4.82118037427499	4.6994819519341	4.72424343701522	4.01895782109424	3.18574317673023	3.54666448395875	3.87401814582961	4.46937364372063
ENSMUSG00000061882	117.255255054548	132.891269578035	119.508114804592	141.683421147809	131.206025419346	93.5989393515036	87.9871958732121	99.779419012117	85.3504017029609	92.4544777110667	100.106521617571	75.9196991853701	122.690504225972	90.2662858503829	0.440464838838229	0.000438509793246387	0.0316657610977745	Ccdc62	5	124068742	124107958	+	8505	protein_coding	coiled-coil domain containing 62 [Source:MGI Symbol;Acc:MGI:2684996]	-	110	133	126	136	143	109	95	92	83	83	102	75	0.663257389838694	0.741964126355791	0.679567507292387	0.79017338869531	0.7393299604511	0.521927732863966	0.500525192277428	0.557963907825674	0.477386120876947	0.525339798683288	0.57031414791971
ENSMUSG00000024045	2817.32399190155	2488.96355277358	2702.21126252606	2731.57301654085	2637.88337818615	2852.62088555683	2416.40625298116	2344.81634678475	2456.65192371534	2570.90282598966	2497.75585800703	2426.39358596443	2705.09601458084	2452.15446557373	0.141827329612832	0.000459743691498799	0.0328144331268194	Akap8	17	32522646	32540212	-	8663	protein_coding	A kinase (PRKA) anchor protein 8 [Source:MGI Symbol;Acc:MGI:1928488]	-	2643	2491	2849	2622	2875	3322	2609	2162	2389	2308	2545	2397	15.6456128339205	13.643035146959	15.0855279243485	14.9562316129603	14.5930516945754	15.6167086348699	13.4952961204319	12.8730060426351	13.4900590112521	14.3418117931899	13.9703653495997
ENSMUSG00000038094	708.861314647949	659.460435500025	606.076867937576	601.112750016807	626.669338191702	621.70304670173	542.74207138634	450.091944456832	608.764310941601	494.575760285706	527.031393221916	576.989713808813	637.313958832632	533.365865683535	0.255269702736678	0.000473199794797854	0.0336418972222821	Atp13a4	16	29214671	29363682	-	6230	protein_coding	ATPase type 13A4 [Source:MGI Symbol;Acc:MGI:1924456]	-	665	660	639	577	683	724	586	415	592	444	537	570	5.47390591986638	5.02645123700861	4.70488691946852	4.57662760254288	4.82069043003491	4.73269713937858	4.21488978887766	3.43599598709575	4.64835913123556	3.83646687149975	4.09896802578711
ENSMUSG00000057123	11.7255255054548	22.9811969946978	14.2271565243562	18.7522175048571	13.7628697992321	13.739293849762	5.55708605515024	13.0147068276674	5.14159046403379	4.45563748005141	6.87005540512739	1.01226265580493	15.8647100297267	6.00855648130587	1.406423308017	0.000482215779650001	0.0339162849966796	Gja5	3	96812009	96984732	+	5746	protein_coding	gap junction protein, alpha 5 [Source:MGI Symbol;Acc:MGI:95716]	-	11	23	15	18	15	16	6	12	5	4	7	1	0.0981727132018464	0.189918730751027	0.119746275867306	0.154797767341175	0.11478951572824	0.113399869535295	0.0467909952221539	0.107722946080994	0.0425667405933351	0.0374740730087886	0.0579322918524735
ENSMUSG00000023092	3711.66180090851	3590.06264356301	3503.67441339813	3688.97789914994	3598.53169017255	3494.0741671676	3437.98390611962	2986.87521694968	3381.10988914862	3381.82884735902	3181.81708906043	3256.44896372447	3597.83043572662	3271.01065206031	0.136936910339617	0.000482984211512156	0.0339162849966796	Fhl1	X	55777147	55838706	+	3714	protein_coding	four and a half LIM domains 1 [Source:MGI Symbol;Acc:MGI:1298387]	-	3482	3593	3694	3541	3922	4069	3712	2754	3288	3036	3242	3217	48.0784654580039	45.9008684605274	45.6237910893431	47.1131168224616	46.4346606717406	44.6173717904104	44.7860460116943	38.2485199401265	43.3067829771303	44.0044296830779	41.5106374570022
ENSMUSG00000116641	114.057384462151	95.9215178909127	139.426133938691	128.140152949857	110.102958393857	139.96905609445	54.6446795423107	94.3566245005889	73.0105845892798	98.024024561131	105.995140536251	73.8951738737602	121.269533954986	83.321037933887	0.546488861682576	0.000497321849332266	0.0345409152124695	Gm41505	16	94522701	94554305	+	3356	lncRNA	predicted gene, 41505 [Source:MGI Symbol;Acc:MGI:5624390]	-	107	96	147	123	120	163	59	87	71	88	108	73	1.63502936060748	1.35723442221535	2.00923974705265	1.81109390230622	1.57230168623235	1.97798888198409	0.78778319697275	1.33718008024884	1.0349095883731	1.4115531934407	1.53034762856742
ENSMUSG00000056972	1962.42658686748	1880.4614236531	1843.83948555657	2141.91995499923	1779.99782736735	1893.44643367033	1208.66621699518	1439.20966335956	1494.14618884822	1961.59440059263	1682.18213776976	1483.97705341003	1917.01528535234	1544.96261016256	0.31162127537077	0.000508617916743083	0.0350558104601015	Magel2	7	62026758	62031388	+	4631	protein_coding	MAGE family member L2 [Source:MGI Symbol;Acc:MGI:1351648]	-	1841	1882	1944	2056	1940	2205	1305	1327	1453	1761	1714	1466	20.3865031098021	19.2819264936406	19.2556355661643	21.9384599998651	18.4205899561861	19.3906338941551	12.6273548334837	14.7804868627494	15.3481787119775	20.4701537140179	17.600472547093
ENSMUSG00000048960	1025.45050329523	1136.0704775205	1236.81414051737	1025.12122359885	991.844150197994	1020.14256834483	838.193813318495	796.066234292325	885.381877906619	961.303786321091	887.218583747881	1039.59374751167	1072.57384391246	901.293007183013	0.251150274614276	0.000569580727492155	0.0383837668540086	Prex2	1	11063689	11373905	+	16609	protein_coding	phosphatidylinositol-3,4,5-trisphosphate-dependent Rac exchange factor 2 [Source:MGI Symbol;Acc:MGI:1923385]	-	962	1137	1304	984	1081	1188	905	734	861	863	904	1027	2.97026581686606	3.24804894041227	3.60139273838737	2.92758438732719	2.86192860305377	2.91293738566276	2.44164065651734	2.27952926809332	2.53586237748029	2.79707324775476	2.5882918029108
ENSMUSG00000020821	2324.85192067245	2422.01832674555	2411.97726942919	2275.26905725599	2104.80155462923	2415.53959996128	1570.80299158913	2249.37516338186	1753.28234823552	1757.74898588028	2305.39430666346	1745.14081860771	2325.74295478228	1896.95743572633	0.294163727465334	0.000599101235659542	0.0397741548291912	Kif1c	11	70591374	70622790	+	7276	protein_coding	kinesin family member 1C [Source:MGI Symbol;Acc:MGI:1098260]	-	2181	2424	2543	2184	2294	2813	1696	2074	1705	1578	2349	1724	15.3718700876616	15.8068564739014	16.0320865235715	14.8326159747036	13.8636411821242	15.7447306593079	10.445032877379	14.7030914871749	11.4629845497818	11.6748373108993	15.3524827449178
ENSMUSG00000040997	1507.26300588301	1559.72384820536	1472.03646172006	1503.30276997271	1417.57558932091	1452.07161874672	1332.77447222687	1315.56994849672	1258.66134559547	1293.24877858492	1388.73262832218	1440.44975921042	1485.32888230813	1338.23948873943	0.149503819888965	0.000604985386995208	0.039996996846042	Abhd4	14	54491645	54508094	+	3284	protein_coding	abhydrolase domain containing 4 [Source:MGI Symbol;Acc:MGI:1915938]	-	1414	1561	1552	1443	1545	1691	1439	1213	1224	1161	1415	1423	22.0805553045549	22.5530529442318	21.6782862557705	21.7130579638393	20.6872099298326	20.9700107479734	19.6351534332323	19.0524245443573	18.2324186074268	19.0311748853051	20.4899822869672
ENSMUSG00000057802	15.9893529619838	10.9910072583337	18.969542032475	12.5014783365714	19.2680177189249	15.4567055809822	6.48326706434195	1.08455890230562	7.19822664964731	13.3669124401542	3.92574594578708	4.04905062321974	15.5293506482119	6.01796027090932	1.38033551832605	0.000606887647348295	0.039996996846042	Gm10030	9	110818567	110837135	+	6119	lncRNA	predicted gene 10030 [Source:MGI Symbol;Acc:MGI:3641798]	-	15	11	20	12	21	18	7	1	7	12	4	4	0.125711363277825	0.085293869386511	0.149929095415055	0.0969077704573066	0.150909099579058	0.119798187063822	0.0512618458850976	0.00842970049819407	0.0559607596059854	0.105569222180993	0.0310862138056464
ENSMUSG00000047773	217.45520028298	198.837313128038	203.922576849106	156.268479207142	190.845127882685	197.502349090329	139.853332387948	125.808832667452	123.398171136811	173.769861722005	163.899893236611	169.047863519424	194.138507740047	149.296325778375	0.379612958869975	0.000651595487145179	0.0423255802405311	Ankfn1	11	89281049	89732092	-	6627	protein_coding	ankyrin-repeat and fibronectin type III domain containing 1 [Source:MGI Symbol;Acc:MGI:2686021]	-	204	199	215	150	208	230	151	116	120	156	167	167	1.57861755150134	1.42475992384373	1.48818823744994	1.11848997930485	1.38013938870167	1.41341292798829	1.02102559832305	0.902887450191662	0.885789013849899	1.26719706003191	1.19836134601695
ENSMUSG00000069581	26.6489216033064	26.9779269068192	24.6604046422175	27.0865363959047	16.5154437590785	32.6308228931847	11.1141721103005	11.9301479253618	6.16990855684055	18.9364592902185	12.758674323808	18.2207278044888	25.7533427000852	13.1883483351697	0.971442523247868	0.000658611665459554	0.0426279908776653	Tspear	10	77522403	77722855	+	2933	protein_coding	thrombospondin type laminin G domain and EAR repeats [Source:MGI Symbol;Acc:MGI:2671932]	-	25	27	26	26	18	38	12	11	6	17	13	18	0.43711093982101	0.436774510831406	0.406628358437824	0.438045369733343	0.26985907563906	0.527630299891163	0.183335191644389	0.193451998238304	0.100070299945163	0.312013501503963	0.21077523436735
ENSMUSG00000021364	263.291345440667	239.803794727282	255.140340336788	268.781784236285	239.473934506639	203.5132901496	219.504899178435	169.191188759677	201.550346190125	184.908955422133	204.138789180928	202.452531160987	245.000748232877	196.957784982047	0.309432822002466	0.000698678308724346	0.0442249444577316	Elovl2	13	41335857	41373881	-	3966	protein_coding	elongation of very long chain fatty acids (FEN1/Elo2, SUR4/Elo3, yeast)-like 2 [Source:MGI Symbol;Acc:MGI:1858960]	-	247	240	269	258	261	237	237	156	196	166	208	200	3.19380189071377	2.87120443832244	3.11125744166957	3.2145841955894	2.89377249075032	2.43362596339043	2.67776394669355	2.0289179592431	2.41751610307935	2.25315934836176	2.49401417004312
ENSMUSG00000026495	559.627353669434	516.577341141686	589.952757209972	552.148626531903	569.782809688209	534.973754275108	473.278495696962	455.51473896836	452.459960834974	494.575760285706	499.551171601406	522.327530395346	553.843773752719	482.951276297126	0.197427081906585	0.000700015763781081	0.0442249444577316	Efcab2	1	178233650	178312078	+	4151	protein_coding	EF-hand calcium binding domain 2 [Source:MGI Symbol;Acc:MGI:1915476]	-	525	517	622	530	621	623	511	420	440	444	509	516	6.48590077484834	5.90940009117679	6.87343815795492	6.30929661802332	6.57832692731945	6.1121430102374	5.51626117872238	5.21902232867955	5.18520531138008	5.75793510225089	5.83113828106877
ENSMUSG00000000682	15.9893529619838	30.9746568189406	33.1966985568312	21.8775870889999	25.6906902918999	13.739293849762	9.26181009191707	16.2683835345843	11.3114990208743	7.79736559008996	8.83292837802093	14.1716771812691	23.5780465947362	11.2739439661259	1.06678396262343	0.000700428292995416	0.0442249444577316	Cd52	4	133809759	133822393	-	1187	protein_coding	CD52 antigen [Source:MGI Symbol;Acc:MGI:1346088]	-	15	31	35	21	28	16	10	15	11	7	9	14	0.648043666299084	1.23912911006034	1.35255116763122	0.874231367312093	1.03725108713761	0.548943260614829	0.37750780475498	0.651828188902058	0.453323236047572	0.317456226739574	0.360562106253318
ENSMUSG00000005251	25.5829647391741	22.9811969946978	18.969542032475	27.0865363959047	27.5257395984642	41.217881549286	12.9665341286839	19.5220602415012	16.4530894849081	11.1390937001285	16.6844202695951	8.09810124643948	27.2273102183336	14.1438831785427	0.952140361032329	0.000705751975246641	0.044405815919874	Ripk4	16	97543133	97564987	-	3591	protein_coding	receptor-interacting serine-threonine kinase 4 [Source:MGI Symbol;Acc:MGI:1919638]	-	24	23	20	26	30	48	14	18	16	10	17	8	0.342735876088895	0.303891124170259	0.255476506500897	0.357779746429378	0.367352023043425	0.544357268462659	0.174698543564975	0.258553069415787	0.217956884610908	0.149906727588763	0.22512400575778
ENSMUSG00000028950	134.310564880664	93.923152934852	115.714206398097	106.262565860857	93.5875146347783	130.523291572739	62.9803086250361	70.4963286498653	63.755721754019	108.049208891247	95.1993391853367	54.6621834134665	112.386882713665	75.8571817531617	0.570183764038484	0.00073406087705735	0.045577749014492	Tas1r1	4	152112371	152123025	-	2863	protein_coding	taste receptor, type 1, member 1 [Source:MGI Symbol;Acc:MGI:1927505]	-	126	94	122	102	102	152	68	65	62	97	97	54	2.25690317426996	1.55780140211951	1.95467636135271	1.7605024460846	1.56659021660719	2.16212318488408	1.06430038311572	1.17107472149816	1.05934240096799	1.82384075098886	1.61116002452364
ENSMUSG00000022210	163.091400212235	207.829955430311	166.93196988578	192.731124355476	167.907011550632	164.871526197144	138.927151378756	140.992657299731	165.559212941888	134.783033771555	110.902322968485	135.643195877861	177.227164605263	137.801262373046	0.36244050244987	0.000737711139850634	0.0456218759021327	Dhrs4	14	55716215	55727797	+	1754	protein_coding	dehydrogenase/reductase (SDR family) member 4 [Source:MGI Symbol;Acc:MGI:90169]	-	153	208	176	185	183	192	150	130	161	121	113	134	4.47327473509095	5.62651305325078	4.60277194220841	5.21194649250418	4.58773249713143	4.45789498528941	3.83211314918039	3.82301816151564	4.49016500836236	3.71357594705366	3.06363587190319
ENSMUSG00000045179	71.4191098968611	60.9501311598508	78.7235994347712	79.1760294649521	75.2370215691355	73.8487044424707	28.7116112849429	66.1580930406428	49.3592684547244	45.6702841705269	59.867625673253	44.5395568554171	73.2257659946736	49.0510732465845	0.583583141813426	0.000768674274601849	0.047374471163004	Sox3	X	59934972	59937036	-	2065	protein_coding	SRY (sex determining region Y)-box 3 [Source:MGI Symbol;Acc:MGI:98365]	HMG	67	61	83	76	82	86	31	61	48	41	61	44	1.66386649675867	1.40157184210168	1.84371765598334	1.81865928993332	1.74610510749658	1.69604194703641	0.672695142448861	1.52371020738761	1.13706998446165	1.06880955978795	1.40474686185009
ENSMUSG00000004730	65.0233687120676	87.92805806667	55.0116718941774	62.5073916828569	73.4019722625712	75.566116173691	49.0875934871605	62.904416333726	55.5291770115649	32.3033717303727	35.3317135120837	38.4659809205875	69.9064297986723	45.6037088325826	0.617534875459268	0.000779806636276522	0.0477347397894286	Adgre1	17	57665691	57790527	+	3238	protein_coding	adhesion G protein-coupled receptor E1 [Source:MGI Symbol;Acc:MGI:106912]	-	61	88	58	60	80	88	53	58	54	29	36	38	0.966088073825773	1.28947050469688	0.821651263449566	0.915655724873779	1.08639992979118	1.10678692925383	0.733458724673889	0.923939952504655	0.815798550850055	0.482122813599945	0.528705645611721
ENSMUSG00000032368	1056.36325235506	991.189018206098	956.064918436739	1082.41966597481	1039.55543216866	1331.8527975613	754.837522491241	1018.40080926498	614.934219498441	988.0376112014	845.998251317116	789.564871527849	1076.24084745045	835.295547550171	0.366614290395542	0.000790558095686394	0.0480669969424407	Zic1	9	91240111	91247863	-	5693	protein_coding	zinc finger protein of the cerebellum 1 [Source:MGI Symbol;Acc:MGI:106683]	zf-C2H2	991	992	1008	1039	1133	1551	815	939	598	887	862	780	8.92680814345032	8.26753559046759	8.12186425367539	9.01845562793433	8.75115371515046	11.0950383551351	6.41494709044425	8.50779479539682	5.13837758252884	8.38723796118211	7.20036270167568
ENSMUSG00000022969	107.661643277358	137.887181968187	89.1568475526324	113.555094890523	133.04107472591	142.545173691281	75.94684275372	112.794125839784	88.4353559813812	71.2901996808225	94.21790269889	66.8093352831257	120.641169350982	84.9156270396206	0.509694166034023	0.000816935130550657	0.0491878297251658	Il10rb	16	91203052	91222722	+	3808	protein_coding	interleukin 10 receptor, beta [Source:MGI Symbol;Acc:MGI:109380]	-	101	138	94	109	145	166	82	104	86	64	96	66	1.3601542545798	1.71944279447805	1.13231508239763	1.41444924215862	1.67435540650032	1.77529014505756	0.964925017542573	1.40873400321396	1.10475894247059	0.904731191212183	1.19884375384506
ENSMUSG00000016024	141.77226292959	147.87900674849	95.7961872639986	132.30731239538	159.649289671092	162.295408600314	96.3228249559375	124.724273765146	100.775173095062	110.277027631272	91.2735932395497	92.1159016782491	139.949911268144	102.581465727536	0.45217639811111	0.000817164077835294	0.0491878297251658	Lbp	2	158148413	158174772	+	4831	protein_coding	lipopolysaccharide binding protein [Source:MGI Symbol;Acc:MGI:1098776]	-	133	148	101	127	174	189	104	115	98	99	93	91	1.41181676177883	1.45355096145833	0.959004653480821	1.29904588807336	1.5837579104831	1.59324645409999	0.964657078894488	1.22787286174119	0.992327557939629	1.10315029638488	0.915449101207709
ENSMUSG00000029122	297.401965092899	264.78335667804	277.903790775758	281.283262572856	300.948086276542	278.22070045768	244.511786426611	245.11031192107	213.890163303806	248.401789512866	241.433375665906	243.955300048989	283.423526975629	239.550454479875	0.242642014687879	0.000837365988195996	0.0501357975921972	Evc	5	37446442	37494238	-	7701	protein_coding	EvC ciliary complex subunit 1 [Source:MGI Symbol;Acc:MGI:1890596]	-	279	265	293	270	328	324	264	226	208	223	246	241	1.85789347789695	1.63269226541602	1.74524689981498	1.73250481328864	1.8728513424129	1.71338941950182	1.53614940605712	1.51374915475258	1.32124155879639	1.55881389567574	1.51906471237763
ENSMUSG00000040860	3068.88981183676	2460.98644338873	2883.3703889362	2685.73426264009	2642.47100145256	2744.42394648996	1283.68687873971	2066.08470889221	1822.17966045358	2404.93032985775	2328.94878233819	2113.6044253207	2747.64597579072	2003.23913093369	0.456045922869358	0.00085188231636814	0.0506029304900522	Crocc	4	140743948	140787861	-	8266	protein_coding	ciliary rootlet coiled-coil, rootletin [Source:MGI Symbol;Acc:MGI:3529431]	-	2879	2463	3040	2578	2880	3196	1386	1905	1772	2159	2373	2088	17.8611737078111	14.1375643823487	16.8699797358333	15.4115145684133	15.3205258911079	15.7459752186515	7.51353792937826	11.8875450821191	10.4865910197959	14.0602735529534	13.6518223694268
ENSMUSG00000009145	44.7701882935547	56.9534012477294	30.35126725196	41.671594455238	42.2061340509785	38.6417639524556	18.5236201838341	23.8602958507236	25.7079523201689	26.7338248803084	33.3688405391902	28.3433543625382	42.432391541986	26.0896480227939	0.700331287658401	0.000877668301824146	0.0519637186699686	Dqx1	6	83034825	83044299	+	3419	protein_coding	DEAQ RNA-dependent ATPase [Source:MGI Symbol;Acc:MGI:2136388]	-	42	57	32	40	46	45	20	22	25	24	34	28	0.62996137154479	0.791008844857227	0.429326064858601	0.578120939288544	0.591609742404711	0.536008413749289	0.262124459926388	0.331906821195054	0.357690101563766	0.37787544341942	0.472898686561093
ENSMUSG00000018566	77.8148510816546	93.923152934852	86.3114162477612	43.7551741779998	55.0514791969284	60.1094105927087	38.8996023860517	65.0735341383372	31.8778608770095	43.4424654305012	32.3874040527434	40.4905062321974	69.4942473719841	42.0285621861401	0.728663714193049	0.000889908393579814	0.052345165378711	Slc2a4	11	69833365	69839014	-	3478	protein_coding	solute carrier family 2 (facilitated glucose transporter), member 4 [Source:MGI Symbol;Acc:MGI:95758]	-	73	94	91	42	60	70	42	60	31	39	33	40	1.0763586683627	1.28234198225076	1.2001849952684	0.596729518688588	0.758574534070695	0.81964662745267	0.541123464584668	0.889844807621326	0.4360116868849	0.603631031974661	0.451203701490279
ENSMUSG00000107502	26.6489216033064	53.9558538136384	31.2997443535837	34.3790654255713	26.6082149451821	25.7611759683037	16.6712581654507	14.0992657299731	12.3398171136811	27.8477342503213	10.7958013509145	22.2697784277086	33.1088293515976	17.3372758396749	0.936558871645935	0.000908902461514128	0.0531163775081622	Gm44065	6	97125155	97128681	+	3527	TEC	predicted gene, 44065 [Source:MGI Symbol;Acc:MGI:5690457]	-	25	54	33	33	29	30	18	13	12	25	11	22	0.363494864330882	0.726430190115403	0.429185319675019	0.462345131961359	0.361550631582263	0.346396893792424	0.228688170014032	0.190121175369959	0.16643390401994	0.381567237575311	0.148311735543256
ENSMUSG00000009555	1418.78858616003	1156.0541270811	1245.35043443198	1316.82238478552	1138.64809472314	1264.87374004371	900.247940934339	1176.7464090016	1001.58182239378	1140.64319489316	1116.87472157642	1062.87578859518	1256.75622787091	1066.49497956575	0.237133597322736	0.0009240686975202	0.0536554100958835	Cdk9	2	32595796	32603088	-	4611	protein_coding	cyclin-dependent kinase 9 (CDC2-related kinase) [Source:MGI Symbol;Acc:MGI:1328368]	-	1331	1157	1313	1264	1241	1473	972	1085	974	1024	1138	1050	14.8028951674246	11.9053953411783	13.0618887990796	13.54595912581	11.8345907858269	13.0096561614246	9.44599685199142	12.1374432927928	10.3330813563922	11.9547738057202	11.7364142870821
ENSMUSG00000120685	7.46169804892578	13.9885546924248	15.17563362598	17.7104276434761	7.34019722625712	6.869646924881	5.55708605515024	5.4227945115281	3.08495427842027	3.34172811003856	1.96287297289354	4.04905062321974	11.4243596936575	3.90308109187507	1.54065242290601	0.000934140523674703	0.0540663768478134	ENSMUSG00000120685	19	40717881	40718748	-	605	lncRNA	novel transcript, antisense to Entpd1and KO:Entpd1	-	7	14	16	17	8	8	6	5	3	3	2	4	0.593343782179514	1.09793908562958	1.21311224442277	1.38851749397802	0.581448425233692	0.538508801941985	0.444398443878506	0.426292044202062	0.242567098957987	0.266933086994008	0.157203753947727
ENSMUSG00000036138	1718.3224649812	1688.61838787128	1521.35727100449	1701.24284363509	1528.59607236805	1779.23855354418	1363.33844553019	1389.3199538535	1430.3904670942	1477.04382463704	1518.28224453315	1597.35047086019	1656.22926556738	1462.62090108471	0.179294939932503	0.000979464524807945	0.0560915246017181	Acaa1a	9	119168742	119179365	+	4414	protein_coding	acetyl-Coenzyme A acyltransferase 1A [Source:MGI Symbol;Acc:MGI:2148491]	-	1612	1690	1604	1633	1666	2072	1472	1281	1391	1326	1547	1578	18.7282172635249	18.1660272202402	16.6689565053346	18.2814931892907	16.5966048721623	19.1168184685771	14.9434933612914	14.9695725290811	15.4156135752597	16.1714038951218	16.6665717547651
ENSMUSG00000020776	1738.57564539971	1739.57669425082	1697.77401190651	1698.11747405095	1651.54437590785	1725.14008401074	1519.86303608359	1489.09937286562	1478.72141745612	1560.58702738801	1579.13130669285	1700.60126175229	1708.45471425443	1554.66723703975	0.135817681526265	0.00098155508772527	0.0560915246017181	Fbf1	11	116033111	116058992	-	7751	protein_coding	Fas (TNFRSF6) binding factor 1 [Source:MGI Symbol;Acc:MGI:1922033]	-	1631	1741	1790	1630	1800	2009	1641	1373	1438	1401	1609	1680	10.790956812661	10.6572859593146	10.5933097753326	10.3917257483772	10.2115426248144	10.5555384914265	9.48696936040082	9.13703730865968	9.07542899507414	9.73009156674648	9.87157839386179
ENSMUSG00000037921	43.7042314294224	62.9484961159115	43.6299466746925	52.0894930690474	49.5463312772356	28.3372935651341	21.3021632114093	19.5220602415012	32.9061789698163	28.9616436203342	37.2945864849773	27.3310917067332	46.7092986885739	27.8862873724619	0.739301945323827	0.00100735227510655	0.0568461480746067	Ddx60	8	62381121	62491278	+	8684	protein_coding	DExD/H box helicase 60 [Source:MGI Symbol;Acc:MGI:2384570]	-	41	63	46	50	54	33	23	18	32	26	38	27	0.242118387131718	0.344212247884216	0.242982163765875	0.284516854477708	0.273432750638886	0.154757718660349	0.118681950456192	0.10691663660434	0.180258676332974	0.161172173284805	0.208090413591562
ENSMUSG00000033400	1253.56527221953	1258.96992231823	1256.73215965147	1138.67631848938	1146.90581660268	1252.85185792517	1141.05500332418	1101.91184474251	1052.99772703412	1106.11200442276	1099.20886482038	1110.45213341801	1217.95022453441	1101.95626296033	0.144252763579426	0.00101619704912485	0.0571666240283381	Agl	3	116533648	116601815	-	14023	protein_coding	amylo-1,6-glucosidase, 4-alpha-glucanotransferase [Source:MGI Symbol;Acc:MGI:1924809]	-	1176	1260	1325	1093	1250	1459	1232	1016	1024	993	1120	1097	4.30061056982998	4.26319498056982	4.33422369917014	3.85156327485255	3.9196353453521	4.2371374432199	3.9368278795465	3.73719166697744	3.57211174847161	3.81192935434536	3.79809112440206
ENSMUSG00000018169	98.0680315001675	106.912525149246	111.920297991602	111.471515167762	100.010187207753	122.794938782248	80.5777477996785	91.1029477936721	77.1238569605068	62.3789247207197	80.4777918886352	98.1894776130787	108.52958263313	81.6417911293818	0.411051861643067	0.00102204943156147	0.0573172938979408	Mfng	15	78640082	78657675	-	2839	protein_coding	MFNG O-fucosylpeptide 3-beta-N-acetylglucosaminyltransferase [Source:MGI Symbol;Acc:MGI:1095404]	-	92	107	118	107	109	143	87	84	75	56	82	97	1.66182835586533	1.78823244372341	1.90657104458748	1.86241385683996	1.68825362812768	2.05129838851756	1.37318962625016	1.52618257741098	1.29229565753419	1.0618402004646	1.37352557825762
ENSMUSG00000013787	3710.59584404438	3210.37330191149	3465.73532933318	3207.67098319194	3287.49083270991	3296.57181807727	2322.8619710528	3223.3090576523	2770.28894202141	2949.63201179403	3135.68957419743	2829.27412297479	3363.07301821136	2871.84261328213	0.228016980127445	0.00102981180761182	0.0575738130707559	Ehmt2	17	35117445	35133028	+	5489	protein_coding	euchromatic histone lysine N-methyltransferase 2 [Source:MGI Symbol;Acc:MGI:2148922]	-	3481	3213	3654	3079	3583	3839	2508	2972	2694	2648	3195	2795	32.5217961114168	27.7730182532252	30.5359679060176	27.7187899348942	28.7031898593882	28.4828258983067	20.4743892279897	27.9285360902882	24.0087956263226	25.9693619170389	27.6799896417479
ENSMUSG00000027737	1143.77171521391	1353.89225773111	1079.36694164783	1217.85234795433	1279.0293666753	1057.06692056606	1076.22233268076	1168.06993778315	979.98714244484	945.709055140911	879.367091856306	837.141216350681	1188.49659163142	981.082796042776	0.276553556079356	0.00105222137348941	0.0581011677488624	Slc7a11	3	49846975	50398063	-	13922	protein_coding	solute carrier family 7 (cationic amino acid transporter, y+ system), member 11 [Source:MGI Symbol;Acc:MGI:1347355]	-	1073	1355	1138	1169	1394	1231	1162	1077	953	849	896	827	3.95240848357753	4.61788645885232	3.74953153804516	4.14926039627709	4.4028889382752	3.60092948921045	3.74008224430193	3.99031032353686	3.34855383351797	3.28278612912506	3.06051612340124
ENSMUSG00000031274	184.41053749488	202.834043040159	166.93196988578	216.692291167237	181.669881349864	187.197878703007	163.00785761774	169.191188759677	163.502576756275	148.149946211709	108.939449995592	128.557357287227	189.956100273488	146.891396104703	0.370770105495091	0.00105301412118252	0.0581011677488624	Col4a5	X	140258381	140472230	+	6718	protein_coding	collagen, type IV, alpha 5 [Source:MGI Symbol;Acc:MGI:88456]	-	173	203	176	208	198	218	176	156	159	133	111	127	1.32059556334408	1.43371101945303	1.20173593132384	1.52996376234343	1.29599037769321	1.32152288419411	1.17394924839197	1.1977803849893	1.1577722578279	1.06573240274749	0.785726264986576
ENSMUSG00000029675	329.380671016867	426.650918118956	320.585260348827	310.453378691523	306.453234196235	426.776815208232	165.786400645316	358.98899666316	198.465391911704	200.503686602313	316.02254863586	218.648733653866	353.383379596773	243.069293018703	0.541071709150979	0.00105533187626685	0.0581011677488624	Eln	5	134731447	134776177	-	8098	protein_coding	elastin [Source:MGI Symbol;Acc:MGI:95317]	-	309	427	338	298	334	497	179	331	193	180	322	216	1.95679097765849	2.5018178534922	1.91458788328918	1.81842879860893	1.81361575831953	2.49940601247107	0.990494144229498	2.10835053869311	1.16585771424341	1.19655113088201	1.89089054745349
ENSMUSG00000035713	765.357028446959	782.359880297757	796.720765363949	771.966287283283	725.762000746173	743.639279618368	573.306044689667	725.56990564246	616.990855684055	639.383978387377	761.594713482694	562.818036627544	764.300873626082	646.610589085633	0.241509498178	0.00107195371864131	0.0588369004596497	Usp35	7	96958587	96981227	-	5288	protein_coding	ubiquitin specific peptidase 35 [Source:MGI Symbol;Acc:MGI:2685339]	-	718	783	840	741	791	866	619	669	600	574	776	556	6.9630053366371	7.02547836002021	7.28658806041572	6.92443863061555	6.57751160972271	6.66936735536745	5.24536671836489	6.52570247468092	5.55041962441687	5.8432837317454	6.9784434950245
ENSMUSG00000039956	2.13191372826451	5.99509486818204	2.84543130487125	8.33431889104759	9.1752465328214	2.57611759683037	0	2.16911780461124	0	0	0.981436486446771	0	5.1763538203362	0.525092381843002	3.33616630323385	0.00110016513614768	1	Mrap	16	90535095	90546673	+	1581	protein_coding	melanocortin 2 receptor accessory protein [Source:MGI Symbol;Acc:MGI:1924287]	-	2	6	3	8	10	3	0	2	0	0	1	0	0.0648726824285906	0.18006320054375	0.0870413790175258	0.250043705430428	0.278128002266274	0.0772765239978419	0	0.0652515336476275	0	0	0.0300785171215608
ENSMUSG00000019467	1494.47152351342	1361.88571755535	1338.30119039111	1404.33273314152	1377.20450457649	1376.50550257303	1047.51072139582	1407.75745519269	1171.2543077069	1220.84466953409	1251.33152021963	1177.26146870114	1392.11686195849	1212.66002379171	0.199611275840063	0.00112359270402887	0.0605666777592639	Arhgef25	10	127018394	127025952	-	3994	protein_coding	Rho guanine nucleotide exchange factor (GEF) 25 [Source:MGI Symbol;Acc:MGI:1277173]	-	1402	1363	1411	1348	1501	1603	1131	1298	1139	1096	1275	1163	18.0012922770758	16.1917347288153	16.2052349307199	16.6778337659258	16.5252948859803	16.344952233205	12.6891110505795	16.7632889029263	13.9502399479598	14.7719905962266	15.1806516902139
ENSMUSG00000029185	138.574392337193	162.866743918946	110.971820889979	130.223732672619	148.638993831707	136.53423263201	114.846445139772	121.470597058229	93.576946445415	80.2014746409253	105.995140536251	109.324366826933	137.968319380409	104.235828441254	0.402033425366215	0.00113409176208016	0.0607620457570859	Fam114a1	5	65127414	65199229	+	2976	protein_coding	family with sequence similarity 114, member A1 [Source:MGI Symbol;Acc:MGI:1915553]	-	130	163	117	125	162	159	124	112	91	72	108	108	2.24013481511227	2.5987246286809	1.80338857151936	2.07555810171742	2.39363911950412	2.17581712881423	1.86709068435067	1.94123312601692	1.49580327432034	1.30237514218851	1.72575491984955
ENSMUSG00000008167	346.435980842983	350.71304978865	358.524344413777	393.796567601999	339.484121714392	346.91716970649	282.485207803471	265.716931064877	318.778608770095	344.197995333971	302.282437825605	295.580695495041	355.978539011382	301.506979382177	0.239893351270712	0.00113731152208966	0.0607620457570859	Fbxw9	8	85786684	85793753	+	3383	protein_coding	F-box and WD-40 domain protein 9 [Source:MGI Symbol;Acc:MGI:1915878]	-	325	351	378	378	370	404	305	245	310	309	308	292	4.92657494071394	4.92278312843354	5.1253813031526	5.52137966124451	4.80923847134799	4.8633727967285	4.0399360950183	3.73556832703817	4.48255585866297	4.916918509025	4.32949268557782
ENSMUSG00000070473	13.8574392337193	2.99754743409102	4.74238550811874	9.37610875242854	9.1752465328214	10.3044703873215	1.85236201838341	2.16911780461124	4.11327237122703	0	1.96287297289354	3.0367879674148	8.40886630808342	2.189068855755	1.92875343325343	0.00114719388002155	1	Cldn3	5	135015068	135016326	+	1259	protein_coding	claudin 3 [Source:MGI Symbol;Acc:MGI:1329044]	-	13	3	5	9	10	12	2	2	4	0	2	3	0.529518761697705	0.113057950778264	0.182171591510072	0.353243832860361	0.349261613648117	0.388162619350557	0.071183759212734	0.0819401705297054	0.155417627608771	0	0.0755427094029985
ENSMUSG00000103785	31.9787059239676	14.9877371704551	14.2271565243562	15.6268479207142	16.5154437590785	21.4676466402531	2.77854302757512	7.59191231613934	8.22654474245406	5.56954685006426	12.758674323808	13.1594145254642	19.1339229898041	8.34743929758416	1.19400717091956	0.00116253814540373	0.0619265894681434	Gm35025	9	108700319	108702297	-	1944	lncRNA	predicted gene, 35025 [Source:MGI Symbol;Acc:MGI:5594184]	-	30	15	15	15	18	25	3	7	8	5	13	13	0.79138665833026	0.366100720241345	0.353941410048118	0.381287710537718	0.407148492206463	0.523723355798131	0.0691515068278026	0.185735268230014	0.201307400369797	0.138455519231288	0.318006050616995
ENSMUSG00000030650	10.6595686413225	3.99672991212136	5.69086260974249	10.4178986138095	3.67009861312856	10.3044703873215	1.85236201838341	1.08455890230562	2.05663618561352	2.2278187400257	0.981436486446771	3.0367879674148	7.45660479624099	1.8732667166983	1.99004862976623	0.00117385750973888	1	Tmc5	7	118196520	118274309	+	4470	protein_coding	transmembrane channel-like gene family 5 [Source:MGI Symbol;Acc:MGI:1921674]	-	10	4	6	10	4	12	2	1	2	2	1	3	0.114724508858615	0.0424578553407412	0.0615715526741424	0.110547846276708	0.0393485791125709	0.109328129253323	0.020049295939336	0.0115394490712415	0.0218871133287967	0.024085684956208	0.0106385090758809
ENSMUSG00000079554	11.7255255054548	8.99264230227307	7.58781681298999	4.16715944552379	8.25772187953926	13.739293849762	0	1.08455890230562	7.19822664964731	2.2278187400257	2.94430945934031	1.01226265580493	9.07835996592382	2.41119606785398	1.92803480888932	0.00119717781185089	1	Aox2	1	58317485	58419418	+	5771	protein_coding	aldehyde oxidase 2 [Source:MGI Symbol;Acc:MGI:3529596]	-	11	9	8	4	9	16	0	1	7	2	3	1	0.0977474285319372	0.0739940876952875	0.0635880183569379	0.0342504850359995	0.0685753481934988	0.112908620750269	0	0.00893802414632638	0.0593352777731805	0.0186558675713481	0.0247205695213243
ENSMUSG00000099696	884.744197229772	891.270770403064	982.622277282204	1116.79873140038	967.988509212658	1434.03879556891	662.21942157207	593.253719561174	583.056358621432	827.634661919549	735.095928348631	969.747624261127	1046.24388018283	728.501285713997	0.522567552959216	0.00120677626684101	0.0639060581425657	2900052N01Rik	9	46824775	46838665	+	3480	lncRNA	RIKEN cDNA 2900052N01 gene [Source:MGI Symbol;Acc:MGI:1920290]	-	830	892	1036	1072	1055	1670	715	547	567	743	749	958	12.2310172504697	12.1616134431621	13.6557918922289	15.2220572328327	13.3306032189668	19.5431885072588	9.20668854697055	8.10775618666721	7.97021118688247	11.4933358812367	10.2350711325636
ENSMUSG00000021763	286.742396451577	257.789079331828	268.419019759521	253.154936315571	276.174920637924	227.557054386683	211.169270095709	200.64339692654	210.805209025385	222.78187400257	240.451939179459	220.673258965476	261.639567813851	217.754158032523	0.262575655056125	0.00121603332470483	0.0642079818056135	Cspg4b	13	113429693	113516245	+	8586	protein_coding	chondroitin sulfate proteoglycan 4B [Source:MGI Symbol;Acc:MGI:3040697]	-	269	258	283	243	301	265	228	185	205	200	245	218	1.60666423464785	1.42572054071346	1.51193085348856	1.39853454582137	1.54153076923453	1.25693605391551	1.18992781560294	1.11140780450305	1.16796274742854	1.25393677794374	1.35694889523072
ENSMUSG00000085336	49.0340157500837	49.959123901517	54.0631947925537	56.2566525145712	64.2267257297498	55.8158812646581	48.1614124779688	29.2830903622517	23.6513161345554	25.6199155102956	48.0903878358918	36.4414556089776	54.8925989921889	35.2079296549902	0.63274678423246	0.00123070244826858	0.0647930752502451	Gm11732	11	117316995	117329692	+	3321	lncRNA	predicted gene 11732 [Source:MGI Symbol;Acc:MGI:3652087]	-	46	50	57	54	70	65	52	27	23	23	49	36	0.710317781135453	0.714342868763599	0.787303819424107	0.803494102206313	0.926842096079752	0.797081400043984	0.701634800984533	0.419360466247557	0.338785625012585	0.372816812759371	0.701641867777835
ENSMUSG00000006204	12.7914823695871	10.9910072583337	6.63933971136624	8.33431889104759	12.84534514595	16.3154114465924	0.926181009191707	3.25367670691686	3.08495427842027	6.68345622007711	4.90718243223385	6.07357593482961	11.3194841371462	4.15483776361157	1.46779546095973	0.00126204634117145	0.0660580661706495	Cdcp3	7	130776131	130908180	+	9202	protein_coding	CUB domain containing protein 3 [Source:MGI Symbol;Acc:MGI:1918645]	-	12	11	7	8	14	19	1	3	3	6	5	6	0.0668748386782884	0.0567173643529733	0.0348941151049394	0.0429601280466753	0.0668994262351849	0.0840871370126484	0.00486961273901501	0.0168163455819766	0.0159479564083441	0.0350998734256411	0.0258390217176633
ENSMUSG00000073481	596.935843914063	666.454712846237	553.910627348269	686.539518650045	614.741517699034	661.203516519796	524.218451202506	567.224305905839	555.291770115649	527.993041386092	518.198464843895	587.112340366862	629.964289496241	546.673062303474	0.204858324371519	0.00127423085328664	0.0665030657475438	Mtarc2	1	184545265	184578648	-	6629	protein_coding	mitochondrial amidoxime reducing component 2 [Source:MGI Symbol;Acc:MGI:1914497]	-	560	667	584	659	670	770	566	523	540	474	528	580	4.33215252036332	4.77401082817417	4.04111497020152	4.91241676290068	4.44430002957605	4.73043304768204	3.82600088342427	4.06954886607921	3.98484795240983	3.84916786630822	3.78768797413351
ENSMUSG00000031927	52.2318863424805	44.9632115113653	47.4238550811874	45.8387539007617	53.2164298903641	41.217881549286	22.228344220601	33.6213259714742	27.7645885057825	33.4172811003856	28.4616581069563	42.5150315438073	47.4820030459075	31.3347049081678	0.603318105733205	0.0013069378403594	0.0673265579714766	1700012B09Rik	9	14667883	14682326	-	819	protein_coding	RIKEN cDNA 1700012B09 gene [Source:MGI Symbol;Acc:MGI:1916575]	-	49	45	50	44	58	48	24	31	27	30	29	42	3.06814519844962	2.6069589749054	2.80041555202907	2.65476805930438	3.11401484149119	2.38679725402858	1.31311872305981	1.95240715238332	1.61267137219321	1.97185003212912	1.68384607021543
ENSMUSG00000047905	42.6382745652902	40.966481599244	35.0936527600787	39.5880147324761	46.7937573173892	43.7939991461164	25.9330682573678	30.3676492645574	22.6229980417487	34.5311904703984	24.5359121611693	25.3065663951234	41.4790300200991	27.2162307650608	0.615080787749596	0.0013161078172517	0.0673265579714766	Gm8566	6	67182603	67183067	+	465	processed_pseudogene	predicted pseudogene 8566 [Source:MGI Symbol;Acc:MGI:3647296]	-	40	41	37	38	51	51	28	28	22	31	25	25	4.41134240514416	4.1834683592998	3.64993516013492	4.03820584270141	4.82273955929719	4.46658308707526	2.69824718254548	3.10597300162707	2.3143857255418	3.58876705847499	2.55667395533266
ENSMUSG00000060671	1951.76701822616	2059.31508722053	2246.94225374666	2083.5797227619	2102.04898066938	2165.65619306873	1850.50965636503	1917.50013927634	1950.71942205442	2026.20114405338	1856.87783235729	1905.07831822489	2101.55154261556	1917.81441872189	0.133094668028408	0.00132237928555125	0.0674562857019335	Atp8b2	3	89846788	89870815	-	8561	protein_coding	ATPase, class I, type 8B, member 2 [Source:MGI Symbol;Acc:MGI:1859660]	-	1831	2061	2369	2000	2291	2522	1998	1768	1897	1819	1892	1882	10.9680034279752	11.4224451046019	12.6933700703606	11.5441857927084	11.7673095584232	11.9971690674439	10.4579759953257	10.6524710234854	10.8394899726511	11.437858800431	10.5095695008647
ENSMUSG00000102562	22.3850941467774	37.968934165153	27.5058359470887	15.6268479207142	28.4432642517464	30.0547052963544	7.40944807353365	27.1139725576405	7.19822664964731	7.79736559008996	13.7401108102548	14.1716771812691	26.997446954639	12.9051334770725	1.0750262250971	0.00133846933357233	0.0680847302130961	Gm37694	16	77482165	77484297	+	2133	TEC	predicted gene, 37694 [Source:MGI Symbol;Acc:MGI:5610922]	-	21	38	29	15	31	35	8	25	7	7	14	14	0.504884652909432	0.845275586987611	0.623653725046811	0.347502723528047	0.639068519412675	0.668244484360147	0.168064421657444	0.604563260061527	0.16053628130756	0.176662232133087	0.312122783857771
ENSMUSG00000062488	149.233960978516	142.883094358339	167.880446987404	148.975950177476	155.979191057964	126.229762244688	140.779513397139	109.540449132868	111.05835402313	83.5432027509639	104.032267563358	127.545094631422	148.530400967398	112.749813583147	0.392290014242857	0.00134511931290984	0.068230799304848	Ifit3b	19	34585370	34590801	+	2000	protein_coding	interferon-induced protein with tetratricopeptide repeats 3B [Source:MGI Symbol;Acc:MGI:3698419]	-	140	143	177	143	170	147	152	101	108	75	106	126	3.58972988218606	3.39243571404439	4.0595663966879	3.53316444092671	3.73762315845533	2.9932675187944	3.40557340825562	2.6048575360967	2.64155570765248	2.01868147039218	2.52036918516694
ENSMUSG00000048617	199.333933592732	172.858568699249	172.622832495522	169.811747405095	183.504930656428	160.577996869093	128.739160277647	149.669128518176	153.219395828207	141.466489991632	146.234036480569	142.729034468496	176.451668286353	143.676207594121	0.29582094756753	0.00135691737488651	0.0684447317198339	Rtbdn	8	85673620	85683232	+	3393	protein_coding	retbindin [Source:MGI Symbol;Acc:MGI:2443686]	-	187	173	182	163	200	187	139	138	149	127	149	141	2.82632094635507	2.41917802192371	2.46050304364485	2.37389526306136	2.5919267408369	2.24448103845073	1.83572488151896	2.09791469321722	2.14816889041829	2.01491342363538	2.08828947828145
ENSMUSG00000026211	724.850667609933	652.466158153813	713.254780421059	619.864967521665	636.762109377805	694.693045278591	508.473374046247	617.114015411898	456.573233206201	574.777234926632	653.636699973549	568.891612562373	673.648621393811	563.244361687817	0.258704726687865	0.00136103668854849	0.0684612827905535	Obsl1	1	75455954	75483096	-	8467	protein_coding	obscurin-like 1 [Source:MGI Symbol;Acc:MGI:2138628]	-	680	653	752	595	694	809	549	569	444	516	666	562	4.11853805511569	3.65922577455542	4.0740340935587	3.47252367249138	3.60418020406977	3.89114267991164	2.90549035750613	3.46637308979187	2.56518932806167	3.28062560914095	3.74052843853536
ENSMUSG00000002847	33.0446627880999	20.9828320386372	22.76345043897	37.5044350097142	25.6906902918999	35.2069404900151	14.8188961470673	20.6066191438068	16.4530894849081	12.2530030701414	8.83292837802093	23.2820410835135	29.1988351762227	16.0410962179097	0.865420719976242	0.00137653689715277	0.069048620246624	Pla1a	16	38216479	38253507	-	2009	protein_coding	phospholipase A1 member A [Source:MGI Symbol;Acc:MGI:1934677]	-	31	21	24	36	28	41	16	19	16	11	9	23	0.791307874193044	0.495958048884442	0.547983754013771	0.885483296308999	0.612850692101714	0.831116900956381	0.356875471772353	0.487827481145117	0.389588438346327	0.294746921178882	0.213034952773862
ENSMUSG00000061353	1095.80365632796	1066.12770405837	931.404513794522	812.59609187714	1034.96780890225	749.650220677639	760.394608546391	934.889773787444	621.104128055282	592.599784846837	778.279133752289	745.025314672432	948.424999272981	738.715457276779	0.359998354501715	0.00139068135259887	0.0690664979228841	Cxcl12	6	117145496	117158328	+	8176	protein_coding	chemokine (C-X-C motif) ligand 12 [Source:MGI Symbol;Acc:MGI:103556]	-	1028	1067	982	780	1128	873	821	862	604	532	793	736	6.44786538804737	6.19197396248507	5.50943398004842	4.71423826844874	6.06659221068494	4.34842070354832	4.49965201130695	5.43824765097401	3.6137829949946	3.50273497145676	4.61233237602321
ENSMUSG00000039903	55.4297569348773	60.9501311598508	68.2903513169099	44.7969640393808	60.5566271166213	73.8487044424707	29.6377922941346	54.227945115281	49.3592684547244	17.8225499202056	39.2574594578708	35.4291929531727	60.6454225016851	37.6223680325649	0.692419069242302	0.00139219211673108	0.0690664979228841	Eva1c	16	90623607	90701997	+	3806	protein_coding	eva-1 homolog C (C. elegans) [Source:MGI Symbol;Acc:MGI:1918217]	-	52	61	72	43	66	86	32	50	48	16	40	35	0.700645424043522	0.760442946384649	0.867760926285076	0.558286955671202	0.762520875577421	0.920211933954332	0.376753979396036	0.677631862170908	0.616933662089678	0.22630165371361	0.499780720643064
ENSMUSG00000047735	102.331858956696	148.878189226521	92.9507559591274	143.767000870571	134.876124032475	145.121291288111	95.3966439467458	114.963243644396	109.001717837516	63.4928340907326	73.6077364835078	52.6376581018566	127.98753672225	84.8499723507925	0.593598174643181	0.00143462852255515	0.07047197237005	Samd9l	6	3372257	3399572	-	5427	protein_coding	sterile alpha motif domain containing 9-like [Source:MGI Symbol;Acc:MGI:1343184]	-	96	149	98	138	147	169	103	106	106	57	75	52	0.907141721787522	1.30266286127666	0.82832855366485	1.25654218636908	1.19106126078308	1.26819219768192	0.850460322777751	1.00748512233935	0.955459004740231	0.565394478532544	0.657188164306075
ENSMUSG00000095134	57.5616706631418	32.9730217750012	22.76345043897	28.1283262572856	49.5463312772356	78.1422337705214	12.9665341286839	21.6911780461124	13.3681352064879	23.3920967702699	33.3688405391902	28.3433543625382	44.8525056970259	22.1883565088804	1.0200545883592	0.00143732798062941	0.07047197237005	Mid1-ps1	Y	90764326	90774754	+	1248	unprocessed_pseudogene	midline 1, pseudogene 1 [Source:MGI Symbol;Acc:MGI:5780070]	-	54	33	24	27	54	91	14	20	13	21	34	28	2.21892643816446	1.25459900667322	0.882130898889156	1.06907208069999	1.90263622319558	2.9695114273754	0.502678261171334	0.826623995968742	0.509559357186049	0.905818608509313	1.29554536005799
ENSMUSG00000054889	43.7042314294224	50.9583063795474	38.8875611665737	38.5462248710951	44.0411833575427	50.6636460709974	24.0807062389844	28.1985314599461	46.2743141763041	26.7338248803084	16.6844202695951	22.2697784277086	44.4668588791965	27.3735959088078	0.705452707506228	0.00146789412884782	0.0716411680506321	Dsp	13	38335270	38382553	+	9659	protein_coding	desmoplakin [Source:MGI Symbol;Acc:MGI:109611]	-	41	51	41	37	48	59	26	26	45	24	17	22	0.21767844226647	0.250520687494274	0.194709915770958	0.189289867436636	0.218517215405146	0.248758563067077	0.120619586606773	0.138846130143875	0.227901068748704	0.133756718195569	0.0836960663294532
ENSMUSG00000041920	180.146710038351	176.85529861137	196.334760036116	221.901240474142	186.257504616275	242.155054102055	166.712581654507	176.783101075816	155.27603201382	152.605583691761	168.807075668845	143.741297124301	200.608427979718	160.654278538175	0.322242456123752	0.00148636068199109	0.0722518803449706	Slc16a6	11	109341681	109364424	-	4883	protein_coding	solute carrier family 16 (monocarboxylic acid transporters), member 6 [Source:MGI Symbol;Acc:MGI:2144585]	-	169	177	207	213	203	282	180	163	151	137	172	142	1.77485840112766	1.71985616255586	1.94455396183553	2.15551320742404	1.82804086486473	2.35190934618375	1.65181891386338	1.72184271714054	1.51271194793548	1.51032486282329	1.67505863565436
ENSMUSG00000067629	2878.08353315709	2268.14422512887	2661.42674715624	2424.24500743347	2575.49170176297	2706.64088840311	1932.0135851739	2166.94868680663	2339.42366113537	2253.438655536	2390.77928098433	2371.73140255096	2585.67201717363	2242.3892120312	0.205701776811889	0.00148886374784304	0.0722518803449706	Syngap1	17	27160227	27191408	+	6931	protein_coding	synaptic Ras GTPase activating protein 1 homolog (rat) [Source:MGI Symbol;Acc:MGI:3039785]	-	2700	2270	2806	2327	2807	3152	2086	1998	2275	2023	2436	2343	19.9770609928527	15.5394464131066	18.5706945200858	16.5904548714178	17.80832611504	18.5203207500954	13.4863696467078	14.8693568059735	16.0565233890395	15.7121824252523	16.7135873967019
ENSMUSG00000033318	167.355227668764	171.859386221219	144.16851944681	118.764044197428	144.051370565296	125.371056379078	110.215540093813	123.639714862841	115.171626394357	74.6319277908611	111.883759454932	116.410205417567	145.261600746432	108.658795669062	0.415322173480977	0.00153465411517503	0.0737042127974221	Gstt2	10	75666948	75673258	-	4156	protein_coding	glutathione S-transferase, theta 2 [Source:MGI Symbol;Acc:MGI:106188]	-	157	172	152	114	157	146	119	114	112	67	114	115	1.93725969855359	1.96362472931758	1.67766184427813	1.3554612970569	1.66111882431491	1.43065695607362	1.28306328067986	1.41488750185834	1.31828253331675	0.867832265102831	1.30442046556482
ENSMUSG00000034768	146.036090386119	123.898627275762	145.116996548434	108.346145583619	127.535926806218	138.25164436323	75.0206617445283	111.709566937479	88.4353559813812	112.504846371298	108.939449995592	106.287578859518	131.530905160564	100.482909981633	0.393193230516017	0.00157828153998514	0.074608921594376	Asb16	11	102159569	102170288	+	2843	protein_coding	ankyrin repeat and SOCS box-containing 16 [Source:MGI Symbol;Acc:MGI:2654437]	-	137	124	153	104	139	161	81	103	86	101	111	105	2.47119739640968	2.06942842580602	2.46860127736972	1.80764976352852	2.14988152128154	2.30625439030773	1.27668810776564	1.86875756134024	1.47974746849385	1.91241016306353	1.85666867681316
ENSMUSG00000114865	1.06595686413225	3.99672991212136	2.84543130487125	2.0835797227619	10.0927711861035	4.29352932805062	0	2.16911780461124	0	0	0	0	4.06299971967349	0.361519634101873	3.483519598603	0.00159096351770988	1	Gm29776	14	54930055	54936290	-	2346	protein_coding	predicted gene, 29776 [Source:MGI Symbol;Acc:MGI:5588935]	-	1	4	3	2	11	5	0	2	0	0	0	0	0.0218592734270251	0.0808979596645835	0.0586583206422457	0.0421269286323003	0.206177497332173	0.0867960957946774	0	0.0439738596320968	0	0	0
ENSMUSG00000021136	601.199671370592	665.455530368207	574.777123583992	578.193373066426	584.463204140723	690.39951595054	528.849356248465	600.845631877313	528.555499702674	505.714853985835	534.88288511349	487.910600097978	615.748069746747	531.126471170959	0.214433766521926	0.00159815894679927	0.0753313134707874	Smoc1	12	81073582	81233188	+	3496	protein_coding	SPARC related modular calcium binding 1 [Source:MGI Symbol;Acc:MGI:1929878]	-	564	666	606	555	637	804	571	554	514	454	545	482	8.27315974809144	9.03875032226068	7.95128972705809	7.84475470353461	8.01206741128026	9.36575555780251	7.31882458190549	8.1739304608241	7.19213298655275	6.99070471058773	7.4133306307801
ENSMUSG00000030727	244.104121886286	280.770276326526	213.407347865344	239.611668117618	218.370867481149	230.133171983513	200.055097985409	198.474279121928	195.380437633284	186.022864792146	208.064535126715	193.342167258743	237.732908943406	196.889896986371	0.269150882947969	0.00160190632255966	0.0753313134707874	Rabep2	7	126027931	126048417	+	5322	protein_coding	rabaptin, RAB GTPase binding effector protein 2 [Source:MGI Symbol;Acc:MGI:1917564]	-	229	281	225	230	238	268	216	183	190	167	212	191	2.20660370167125	2.50516903221743	1.93929566272137	2.13555506871633	1.96643082368939	2.05077548729034	1.81867683345995	1.7736536517787	1.7464041103107	1.68918855345356	1.8943022812228
ENSMUSG00000070604	98.0680315001675	117.90353240758	100.538572772117	83.3431889104759	89.9174160216498	90.1641158890631	60.2017655974609	75.9191231613934	68.8973122180528	65.7206528307583	76.5520459428481	86.0423257434194	96.655809583509	72.2222042489888	0.420360701725466	0.0016158080981966	0.0757876951616474	Vsig10l	7	43112575	43121443	+	4075	protein_coding	V-set and immunoglobulin domain containing 10 like [Source:MGI Symbol;Acc:MGI:1922940]	-	92	118	106	80	98	105	65	70	67	59	78	85	1.1577744054728	1.37391536061517	1.19320380728271	0.970108216651549	1.0574870285922	1.04934882341609	0.714763550328109	0.886059782672752	0.80429099028728	0.77940094398782	0.91023866856359
ENSMUSG00000023267	31.9787059239676	19.9836495606068	32.2482214552075	67.7163409897617	32.1133628648749	47.2288226085569	19.4498011930258	14.0992657299731	21.5946799489419	25.6199155102956	23.5544756747225	21.2575157719036	38.5448505671626	20.9292756381438	0.880566064148764	0.00163146012009473	0.0761683364673282	Gabrr2	4	33062999	33095865	+	2105	protein_coding	gamma-aminobutyric acid (GABA) C receptor, subunit rho 2 [Source:MGI Symbol;Acc:MGI:95626]	-	30	20	34	65	35	55	21	13	21	23	24	21	0.730857797526853	0.450799556705732	0.740906142154882	1.52587537936805	0.731126508570275	1.06406653115318	0.447037389507239	0.318554577448857	0.488015042321651	0.588182724548158	0.542184918603564
ENSMUSG00000072893	460.493365305134	424.652553162895	458.114440084271	389.629408156475	458.76232664107	422.483285880181	357.505869547999	379.595615806967	374.30778578166	378.72918580437	409.259014848303	374.537182647826	435.689229871671	378.989109072854	0.201710947168003	0.00166926387437505	0.0772911975473453	4933439C10Rik	11	59396488	59404473	+	5616	lncRNA	RIKEN cDNA 4933439C10 gene [Source:MGI Symbol;Acc:MGI:1921726]	-	432	425	483	374	500	492	386	350	364	340	417	370	3.94475811229237	3.59060321775165	3.94508540892095	3.29080624017938	3.91488934813906	3.5677646453448	3.07990172717675	3.21464887321178	3.1705915558243	3.2590299142134	3.53099617741296
ENSMUSG00000040612	1965.62445745988	2028.34043040159	1976.62627978389	1942.93809147547	1945.15226495814	1904.60960992326	1819.9456830617	1630.09203016535	1900.33183550689	1820.127910601	1753.82700128038	1838.26898294176	1960.5485223337	1793.76557392618	0.127791446823566	0.00167456399188334	0.0773383032363924	Ildr2	1	166081708	166144392	+	8251	protein_coding	immunoglobulin-like domain containing receptor 2 [Source:MGI Symbol;Acc:MGI:1196370]	-	1844	2030	2084	1865	2120	2218	1965	1503	1848	1634	1787	1816	11.4608824951973	11.6733373272155	11.5858394438032	11.1694055008858	11.2981115956359	10.9474544939694	10.67167575736	9.39604290809837	10.9562363882757	10.6606084842106	10.2992655753409
ENSMUSG00000060002	1161.89298190416	1337.90533808263	1262.42302226121	1209.51802906328	1201.03977114632	1286.34138668397	1143.83354635176	1079.13610779409	1154.80121822199	1136.18755741311	1099.20886482038	1153.97942761763	1243.18675485693	1127.85778703649	0.140851574897146	0.00167885167849707	0.0773385296181126	Chpt1	10	88288607	88339935	-	8324	protein_coding	choline phosphotransferase 1 [Source:MGI Symbol;Acc:MGI:2384841]	-	1090	1339	1331	1161	1309	1498	1235	995	1123	1020	1120	1140	6.71518770437085	7.63227640877578	7.33470011700099	6.89220136216772	6.91487225374964	7.32888548342146	6.6483142580675	6.16571728276157	6.59954050690937	6.59636424731708	6.39844207562351
ENSMUSG00000039672	15.9893529619838	10.9910072583337	10.4332481178612	14.5850580593333	12.84534514595	10.3044703873215	6.48326706434195	0	7.19822664964731	4.45563748005141	4.90718243223385	7.08583859063454	12.5247469884639	5.02169203615151	1.29733505463065	0.00169689927145215	0.0777731143245757	Kcne2	16	92089277	92095017	+	1767	protein_coding	potassium voltage-gated channel, Isk-related subfamily, gene 2 [Source:MGI Symbol;Acc:MGI:1891123]	-	15	11	11	14	14	12	7	0	7	4	5	7	0.43532984261291	0.295366828962117	0.285556804846971	0.391515801923959	0.34839191862828	0.276568612202802	0.177516262009571	0	0.193788278454457	0.121859662426995	0.134561787122772
ENSMUSG00000031310	4957.76537507912	4925.96961668958	4614.34109939954	4734.93491997641	4818.8394790378	4558.86944052415	4541.99166907613	3921.76499073712	4319.96430788119	4539.18068280237	4337.94927009473	4472.1764133462	4768.45332178443	4355.50455565629	0.130345877821402	0.00172867737638026	0.0790290026903156	Zmym3	X	100447990	100464455	-	8021	protein_coding	zinc finger, MYM-type 3 [Source:MGI Symbol;Acc:MGI:1927231]	-	4651	4930	4865	4545	5252	5309	4904	3616	4201	4075	4420	4418	29.7359318967128	29.1624486949709	27.8221512032139	28.0003319677663	28.7920632284479	26.9551903418145	27.3967217535639	23.2537234574234	25.6206521026935	27.3486331441571	26.2048721126803
ENSMUSG00000027070	108.72760014149	70.9419559401542	83.4659849428899	68.7581308511426	82.5772187953926	71.2725868456404	47.2352314687771	44.4669149945304	51.4159046403379	77.9736559008996	60.8490621596998	56.6867087250763	80.957246252785	56.4379129815535	0.521394293522208	0.00175833501870073	0.0801818529487316	Lrp2	2	69254684	69416409	-	16701	protein_coding	low density lipoprotein receptor-related protein 2 [Source:MGI Symbol;Acc:MGI:95794]	-	102	71	88	66	90	83	51	41	50	70	62	56	0.313199763900346	0.201707226356072	0.241699957686173	0.195280675459878	0.236960861280571	0.20239221820188	0.13683725511318	0.126629233655855	0.146451404975333	0.22562753196807	0.176537716621138
ENSMUSG00000096727	42.6382745652902	58.9517662037901	30.35126725196	51.0477032076665	46.7937573173892	24.9024701026936	23.1545252297927	40.1286793853079	25.7079523201689	15.5947311801799	18.6472932424886	20.2452531160987	42.4475397747983	23.9130724123395	0.825502606814739	0.00182800661580954	0.0829400589655493	Psmb9	17	34400961	34406738	-	3660	protein_coding	proteasome (prosome, macropain) subunit, beta type 9 (large multifunctional peptidase 2) [Source:MGI Symbol;Acc:MGI:1346526]	-	40	59	32	49	51	29	25	37	25	14	19	20	0.560457436719135	0.764850422746835	0.4010562338119	0.661565430873969	0.612725107943496	0.322682272201917	0.306080440057487	0.521450678112741	0.334137283400688	0.20591286401086	0.246865731096875
ENSMUSG00000021280	76.7488942175224	88.9272405447003	102.435526975365	94.8028773856663	101.845236514318	91.0228217546732	75.0206617445283	60.7352985291147	69.9256303108595	72.4041090508354	80.4777918886352	61.748022004101	92.6304328987075	70.0519189213457	0.403243081089755	0.00185746807819177	0.0838032415672293	Exoc3l4	12	111383451	111398112	+	5650	protein_coding	exocyst complex component 3-like 4 [Source:MGI Symbol;Acc:MGI:1921363]	-	72	89	108	91	111	106	81	56	68	65	82	61	0.653503290815161	0.747389760628631	0.876822500559558	0.79588579522082	0.863875420278066	0.76403914753406	0.642411378827912	0.511248653365163	0.588743979417792	0.619300510090817	0.690166215340421
ENSMUSG00000022098	719.520883289272	739.395033742452	683.851990270723	671.954460590712	649.607454523755	742.780573752758	479.761762761304	684.356667354846	553.235133930036	559.182503746452	690.931286458526	545.60957147886	701.185066028279	585.512820955004	0.260803265828862	0.00196823392169055	0.08775893372318	Bmp1	14	70711998	70757674	-	8870	protein_coding	bone morphogenetic protein 1 [Source:MGI Symbol;Acc:MGI:88176]	-	675	740	721	645	708	865	518	631	538	502	704	539	3.90250873002994	3.95834537474926	3.72861912752562	3.59330352866617	3.509831150854	3.97146446978987	2.61687388814515	3.66942771892578	2.96704866741207	3.04660833712702	3.77430794145525
ENSMUSG00000004609	139.640349201325	179.852846045461	147.962427853305	148.975950177476	137.628697992321	133.099409169569	121.329712204114	137.738980592814	83.2937655173474	99.1379339311438	101.087958104017	130.581882598837	147.85994673991	112.195038824712	0.396696211578204	0.0020138735265905	0.0893526490004208	Cd33	7	43173640	43193852	-	7771	protein_coding	CD33 antigen [Source:MGI Symbol;Acc:MGI:99440]	-	131	180	156	143	150	155	131	127	81	89	103	129	0.864486303594635	1.09900882792306	0.920839769886608	0.909320406878577	0.848771789183463	0.812293509556519	0.755389668202098	0.842984151750494	0.50988721676473	0.61652348771897	0.630301886967741
ENSMUSG00000035547	910.327161968946	981.197193425795	1014.87049873741	921.98402732214	945.967917533887	1029.58833286654	875.241053686163	886.084623183691	839.107563730314	883.330130420192	906.847313476816	864.472308057414	967.322521975786	875.847165425765	0.144576442252061	0.00203449358286738	0.0894159423287991	Capn5	7	97770766	97827481	-	5485	protein_coding	calpain 5 [Source:MGI Symbol;Acc:MGI:1100859]	-	854	982	1070	885	1031	1199	945	817	816	793	924	854	7.98444932774292	8.49455124577926	8.94836157050002	7.97304927034351	8.26529996539748	8.9022696532522	7.72025829007715	7.68312718572165	7.27745520593005	7.78275007485142	8.01094280144563
ENSMUSG00000038521	21.3191372826451	51.9574888575777	37.93908406495	31.2536958414285	40.3710847444142	41.217881549286	16.6712581654507	20.6066191438068	30.8495427842027	31.1894623603599	10.7958013509145	13.1594145254642	37.3430620567169	20.5453497216998	0.873982714380097	0.00203510645127569	0.0894159423287991	C1s1	6	124507304	124519318	-	3129	protein_coding	complement component 1, s subcomponent 1 [Source:MGI Symbol;Acc:MGI:1355312]	-	20	52	40	30	44	48	18	19	30	28	11	13	0.327784311024614	0.788503027756622	0.586395739753737	0.473776484043032	0.618334814626114	0.624732167161843	0.257776662077178	0.313213617647984	0.469009571331359	0.48171369912416	0.167176571192414
ENSMUSG00000030406	61.8254981196708	58.9517662037901	84.4144620445137	47.9223336235236	39.453560091132	44.6527050117265	25.9330682573678	54.227945115281	38.04776943385	32.3033717303727	30.4245310798499	25.3065663951234	56.2033875157261	34.3738753353075	0.712844754062562	0.0020882224149418	0.0910848318092246	Gipr	7	18889986	18900052	-	3482	protein_coding	gastric inhibitory polypeptide receptor [Source:MGI Symbol;Acc:MGI:1352753]	-	58	59	89	46	43	52	28	50	37	29	31	25	0.854206667624483	0.803949611502992	1.17245887422717	0.652810113481235	0.543020562265024	0.608180891337409	0.360334560563943	0.740685487484916	0.519803227089272	0.448338216667611	0.423371109317867
ENSMUSG00000029082	3.19787059239676	9.99182478030341	11.381725219485	9.37610875242854	7.34019722625712	12.8805879841519	2.77854302757512	6.50735341383372	3.08495427842027	1.11390937001285	0.981436486446771	3.0367879674148	9.02805242583712	2.91716409061726	1.64703336547377	0.00210957703859827	1	Bst1	5	43976227	44001328	+	3317	protein_coding	bone marrow stromal cell antigen 1 [Source:MGI Symbol;Acc:MGI:105370]	-	3	10	12	9	8	15	3	6	3	1	1	3	0.0463809365026839	0.143040860245035	0.165948049715657	0.134077173823092	0.106052546658542	0.184163678686446	0.0405277447311571	0.0933035948419346	0.0442427177779868	0.0162289737344362	0.0143364894691551
ENSMUSG00000034522	512.725251647615	466.618217240169	533.044131112547	406.29804593857	584.463204140723	475.723049548009	362.136774593957	411.04782397383	358.883014389559	447.791566745167	475.996695926684	383.64754655007	496.478649937939	406.583903696544	0.289470203027384	0.00212324674170763	0.0919462581816702	Zfp395	14	65595838	65636379	+	4733	protein_coding	zinc finger protein 395 [Source:MGI Symbol;Acc:MGI:2682318]	-	481	467	562	390	637	554	391	379	349	402	485	379	5.2116147213531	4.68151005943608	5.44673428885204	4.07179506474085	5.91806204729258	4.76684964998139	3.70183371687021	4.13043035179851	3.6070730410229	4.57220903498927	4.87296762118233
ENSMUSG00000035258	60.7595412555385	81.9329631984879	65.4449200120387	83.3431889104759	68.8143489961605	75.566116173691	52.7923175239273	61.8198574314203	53.4725408259514	44.5563748005141	32.3874040527434	61.748022004101	72.6435130910654	51.1294194397763	0.508029192847116	0.0021311881620686	0.0920693680158728	Abi3bp	16	56298241	56510498	+	7416	protein_coding	ABI family member 3 binding protein [Source:MGI Symbol;Acc:MGI:2444583]	-	57	82	69	80	75	88	57	57	52	40	33	61	0.394156656042159	0.524625886481771	0.426791486679381	0.533062430266324	0.444701023041039	0.483249201311207	0.344414786433619	0.396458499037436	0.343004356940771	0.29035332188309	0.211608208438941
ENSMUSG00000051029	108.72760014149	92.9239704568217	109.074866686731	120.84762392019	117.443155620114	129.664585707129	64.8326706434195	78.0882409660046	78.1521750533136	112.504846371298	73.6077364835078	98.1894776130787	113.113633755413	84.229191188437	0.431967638931693	0.00219629638036027	0.0944302858012994	Serpinb1b	13	33262558	33278363	+	1926	protein_coding	serine (or cysteine) peptidase inhibitor, clade B, member 1b [Source:MGI Symbol;Acc:MGI:2445361]	-	102	93	115	116	128	151	70	72	76	101	75	97	2.7158615041016	2.29103777825798	2.73891109831628	2.97618220412245	2.9223368412576	3.19285251826389	1.62861492715946	1.92827429339998	1.93029339046179	2.82293982013999	1.85179655643254
ENSMUSG00000100241	34.1106196522322	12.9893722143944	43.6299466746925	45.8387539007617	18.3504930656428	72.9899985768606	17.5974391746424	10.8455890230562	15.4247713921014	18.9364592902185	28.4616581069563	13.1594145254642	37.9848640140974	17.4042219187398	1.12666003378172	0.00221573788991311	0.0950398926747054	Slc18a3	14	32184395	32186807	-	2413	protein_coding	solute carrier family 18 (vesicular monoamine), member 3 [Source:MGI Symbol;Acc:MGI:1101061]	-	32	13	46	44	20	85	19	10	15	17	29	13	0.680074336806311	0.255618107526986	0.874453837605827	0.901058864720383	0.36445948742891	1.43456356920154	0.352836034837922	0.213764348729588	0.304088468440908	0.379252217120233	0.571516755700969
ENSMUSG00000042626	306.995576870089	388.681983953803	309.203535129342	358.375712315046	347.741843593931	404.450462702369	270.444854683978	338.382377519353	322.891881141322	243.946152032815	283.635144583117	267.237341132503	352.57485242743	287.756291848848	0.294519046635439	0.00222255828756707	0.0951065344949909	Shc1	3	89325750	89337334	+	5645	protein_coding	src homology 2 domain-containing transforming protein C1 [Source:MGI Symbol;Acc:MGI:98296]	-	288	389	326	344	379	471	292	312	314	219	289	264	2.61632849821482	3.26957451736674	2.64904924676155	3.01128808259996	2.95224129016739	3.39793568771874	2.31790460866776	2.85090828214637	2.72101988715966	2.08841448841282	2.43456956235522
ENSMUSG00000073079	72.4850667609933	56.9534012477294	36.0421298617025	66.6745511283807	90.8349406749319	85.8705865610125	47.2352314687771	47.7205917014473	47.3026322691109	34.5311904703984	24.5359121611693	51.6253954460517	68.1434460391251	42.1584922528258	0.694346700601852	0.00225507239344417	0.0960426822660727	Srp54a	12	55127047	55162152	+	5325	protein_coding	signal recognition particle 54A [Source:MGI Symbol;Acc:MGI:1346087]	-	68	57	38	64	99	100	51	44	46	31	25	51	0.654866886622809	0.507879669590021	0.327340968301403	0.593906626532216	0.817508296464131	0.764783627171129	0.429167886881731	0.426211989358081	0.422575421846684	0.313385292430211	0.2232588524375
ENSMUSG00000026017	413.591263283315	411.6631809485	423.020787324192	360.459292037808	367.927385966138	344.34105210966	316.753905143564	342.720613128576	345.514879183071	316.35026108365	351.354262147944	317.850473922749	386.833826944936	331.757399101592	0.220193604639035	0.00227459828439878	0.0966104987452736	Carf	1	60137406	60193112	+	14557	protein_coding	calcium response factor [Source:MGI Symbol;Acc:MGI:2182269]	-	388	412	446	346	401	401	342	316	336	284	358	314	1.3668585504158	1.34286056037856	1.40539807701019	1.17452435260343	1.2112926358781	1.12183938908373	1.05276364203822	1.11971577949509	1.12910260530282	1.05022653493876	1.16949787276013
ENSMUSG00000084989	212.125415962319	134.889634534096	154.601767564671	169.811747405095	173.412159470325	138.25164436323	98.1751869743209	117.132361449007	121.341534951197	148.149946211709	120.716687832953	140.704509156886	163.848728216623	124.370037762679	0.397715102537347	0.00227910468853066	0.0966104987452736	Crocc2	1	93096447	93158794	+	7132	protein_coding	ciliary rootlet coiled-coil, rootletin family member 2 [Source:MGI Symbol;Acc:MGI:3045962]	-	199	135	163	163	189	161	106	108	118	133	123	139	1.43088744202193	0.898106870631319	1.04836532515206	1.12936436168917	1.16527131560829	0.919332758222783	0.665995331041518	0.781097088282747	0.809350588643236	1.00386851958183	0.820128810293055
ENSMUSG00000121093	35.1765765163644	29.9754743409102	27.5058359470887	18.7522175048571	20.1855423722071	35.2069404900151	11.1141721103005	16.2683835345843	20.5663618561352	16.7086405501928	17.6658567560419	14.1716771812691	27.8004311952404	16.0825153314206	0.795434237612111	0.00229862970820671	0.097209965505379	ENSMUSG00000121093	17	21695173	21698393	+	3221	lncRNA	novel transcript	-	33	30	29	18	22	41	12	15	20	15	18	14	0.525396221724132	0.441912325457419	0.412993913543883	0.276146529382921	0.300336795244506	0.518383686439419	0.166942600773981	0.240211133258846	0.30374230543223	0.250690030474037	0.265748041057242
ENSMUSG00000018126	21.3191372826451	30.9746568189406	18.969542032475	29.1701161186666	29.3607889050285	24.9024701026936	9.26181009191707	9.76103012075058	17.4814075777149	17.8225499202056	19.6287297289354	14.1716771812691	25.7827852100749	14.6878674367988	0.814865306939873	0.00233539181581893	0.0985154334723134	Baiap2l2	15	79142395	79169737	-	2728	protein_coding	BAI1-associated protein 2-like 2 [Source:MGI Symbol;Acc:MGI:2652819]	-	20	31	20	28	32	29	10	9	17	16	20	14	0.375966682256605	0.539166515264526	0.336296237113168	0.507190925219674	0.515801022384727	0.432924162851546	0.164260177508857	0.17017303377421	0.304839028932416	0.315727307197213	0.348637357545363
ENSMUSG00000045349	1114.99087988234	1129.07620017429	1068.93369352997	1078.25250652928	1052.40077731461	1110.30668423389	949.335534421499	993.455954511948	1074.59240698306	932.342142700757	981.436486446771	1022.38528236298	1092.3267902774	992.257967904504	0.138398829257803	0.00235888262391921	0.0986034778304007	Sh2d5	4	137977714	137988643	+	3740	protein_coding	SH2 domain containing 5 [Source:MGI Symbol;Acc:MGI:2446215]	-	1046	1130	1127	1035	1147	1293	1025	916	1045	837	1000	1010	14.3424654574737	14.3354861705627	13.822566630615	13.6749754921624	13.4855418771572	14.0794314154795	12.2808638596327	12.6332901099411	13.6681804045199	12.0473182938913	12.715009510478
ENSMUSG00000025784	47.9680588859515	85.9296931106093	40.7845153698212	65.6327612669998	66.9792996895962	76.4248220393011	31.490154312518	66.1580930406428	41.1327237122703	30.075552990347	30.4245310798499	38.4659809205875	63.9531917270465	39.6245060093693	0.695888920279336	0.00242525571842253	0.100481395015683	Clec3b	9	122980011	122986497	+	992	protein_coding	C-type lectin domain family 3, member b [Source:MGI Symbol;Acc:MGI:104540]	-	45	86	43	63	73	89	34	61	40	27	31	38	2.32629384646274	4.1133187374213	1.98835150193161	3.13824384979674	3.23584547636668	3.65373065027296	1.53583265970781	3.17183626840264	1.97248783426858	1.46517203496207	1.48606673653711
ENSMUSG00000056501	62.891454983803	35.9705692090923	65.4449200120387	58.3402322373331	42.2061340509785	63.5442340551492	19.4498011930258	34.7058848737798	40.1044056194636	49.0120122805655	34.350277025637	30.367879674148	54.7329240913991	34.6650434444366	0.666730637465407	0.00244396762068843	0.100760655923269	Cebpb	2	167530835	167532338	+	1504	protein_coding	CCAAT/enhancer binding protein (C/EBP), beta [Source:MGI Symbol;Acc:MGI:88373]	TF_bZIP	59	36	69	56	46	74	21	32	39	44	35	30	2.01172172348953	1.13569117045081	2.10444525612652	1.83991601595648	1.34488943436284	2.0037432731834	0.625674005926022	1.09747526273297	1.26847754873974	1.57485788470312	1.1066454421021
ENSMUSG00000006494	1028.64837388763	962.212726343218	960.807303944858	926.151186767663	961.565836639683	922.250099665274	941.926086347966	880.661828672163	904.919921669947	809.812111999343	783.186316184523	810.822387299753	960.27258787472	855.221442028949	0.166100378175122	0.00259022294054105	0.105110664854585	Pdk1	2	71703568	71734202	+	7779	protein_coding	pyruvate dehydrogenase kinase, isoenzyme 1 [Source:MGI Symbol;Acc:MGI:1926119]	-	965	963	1013	889	1048	1074	1017	812	880	727	798	801	6.36161338458771	5.87365049101131	5.97340625143144	5.64723419423793	5.9239870088567	5.62261962073923	5.85833004545972	5.38424552345302	5.53381854930935	5.03091718378581	4.87828772132815
ENSMUSG00000028476	321.918972967941	395.676261300015	290.233993096867	252.11314645419	302.783135583106	302.264464694764	234.323795325502	271.139725576405	245.768024180815	251.743517622905	269.895033772862	253.065663951234	310.83166234948	254.322626738287	0.289804084313681	0.00260840921982744	0.105154554509047	Reck	4	43875530	43944806	+	4779	protein_coding	reversion-inducing-cysteine-rich protein with kazal motifs [Source:MGI Symbol;Acc:MGI:1855698]	-	302	396	306	242	330	352	253	250	239	226	275	250	3.24066129919645	3.93154942957485	2.93711380270438	2.50228138169838	3.03636163679396	2.99960332866618	2.37224830202496	2.6983331946249	2.44639671296855	2.54570419088308	2.736427554201
ENSMUSG00000038545	1573.35233145921	1491.7794396993	1370.54941184632	1437.67000870571	1383.62717714947	1380.79903190108	1175.32370066428	1250.49641435838	1300.82238740055	1287.67923173486	1375.97395399837	1362.50553471344	1439.62956679351	1292.13353714498	0.155332143111688	0.00261459713005661	0.105154554509047	Cul7	17	46961263	46975290	+	7410	protein_coding	cullin 7 [Source:MGI Symbol;Acc:MGI:1913765]	-	1476	1493	1445	1380	1508	1608	1269	1153	1265	1156	1402	1346	10.2148473223571	9.55976429710046	8.94511683434969	9.2027725309379	8.94869528133783	8.83743088531108	7.67396948482915	8.02608393559545	8.35099707647419	8.39800550525727	8.99742214143063
ENSMUSG00000044676	1720.45437870946	1638.65926396976	1842.89100845494	1675.19809710057	1784.58545063376	1659.87843822437	1550.42700938692	1464.15451811259	1550.70368395259	1683.11705808942	1519.2636810196	1620.6325119437	1720.27777284881	1564.71641041747	0.137098890651065	0.00266931443561006	0.107116622396103	Zfp612	8	110806378	110819373	+	6083	protein_coding	zinc finger protein 612 [Source:MGI Symbol;Acc:MGI:2443465]	zf-C2H2	1614	1640	1943	1608	1945	1933	1674	1350	1508	1511	1548	1601	13.6065945605982	12.7917986985001	14.6518128390868	13.0624919867478	14.059775155826	12.9411309399779	12.3314541072616	11.4474445866196	12.126892819515	13.3715938484852	12.1015620353612
ENSMUSG00000001348	6.39574118479353	8.99264230227307	7.58781681298999	2.0835797227619	4.5876232664107	5.15223519366075	1.85236201838341	2.16911780461124	0	1.11390937001285	0.981436486446771	2.02452531160987	5.79993974714832	1.35689183184402	2.09292958556554	0.00275957567572134	1	Acp5	9	22038023	22047007	-	2030	protein_coding	acid phosphatase 5, tartrate resistant [Source:MGI Symbol;Acc:MGI:87883]	-	6	9	8	2	5	6	2	2	0	1	1	2	0.151571986580692	0.210354620733746	0.180771652186152	0.0486846180154564	0.108305510242113	0.120368654621269	0.0441479570683902	0.0508190515748271	0	0.0265179831907019	0.0234256825463978
ENSMUSG00000023019	251.565819935212	429.648465553047	348.091096295916	317.745907721189	256.906902918999	383.841521927726	195.42419293945	266.801489967182	233.428207067134	249.515698882879	285.59801755601	280.396755657967	331.299952392015	251.86072701177	0.396867261171695	0.00279233834101643	0.110579047723848	Gpd1	15	99615396	99622886	+	2961	protein_coding	glycerol-3-phosphate dehydrogenase 1 (soluble) [Source:MGI Symbol;Acc:MGI:95679]	-	236	430	367	305	280	447	211	246	227	224	291	277	4.08730762867714	6.89026036393436	5.68543940371518	5.09001709629683	4.15811226083196	6.14790728863479	3.19316015722789	4.28537959733826	3.75019166220817	4.07235978266666	4.67350673780263
ENSMUSG00000044700	1783.34583369326	1650.64945370612	1845.73643975982	1668.94735793228	1643.28665402831	1720.84655468269	1289.24396479486	1668.05159174604	1447.87187467192	1618.51031462867	1550.6696485859	1539.65149947931	1718.80204896708	1518.99981565112	0.179025534449787	0.00283630281816481	0.111585961417037	Tmem201	4	149799832	149822501	-	8944	protein_coding	transmembrane protein 201 [Source:MGI Symbol;Acc:MGI:1196277]	-	1673	1652	1946	1602	1791	2004	1392	1538	1408	1453	1580	1521	9.59241325852491	8.76362604238547	9.98038796068778	8.85092234253943	8.80522345153305	9.1248161008847	6.9740346134601	8.8698677148832	7.70081833543424	8.7452122137145	8.40066348382338
ENSMUSG00000000732	152.431831570912	203.83322551819	141.323088141939	212.525131721714	227.546114013971	266.198818339139	166.712581654507	172.444865466594	163.502576756275	128.099577551478	111.883759454932	131.594145254642	200.643034884311	145.706251023071	0.463431084673679	0.00288570525243509	0.112835046874839	Icosl	10	77905136	77919747	+	4620	protein_coding	icos ligand [Source:MGI Symbol;Acc:MGI:1354701]	-	143	204	149	204	248	310	180	159	159	115	114	130	1.58729552613669	2.09504703074216	1.47938316116735	2.18195606196546	2.3604037262463	2.73261162890204	1.7458510295227	1.7752018697843	1.68353117491079	1.33996172637865	1.17341373482411
ENSMUSG00000028268	107.661643277358	103.914977715155	128.044408719206	153.143109622999	133.04107472591	95.3163510827239	97.2490059651292	111.709566937479	84.3220836101542	79.0875652709125	79.4963554021884	88.0668510550293	120.186927523892	89.9885713734821	0.415822466220716	0.0028878933463595	0.112835046874839	Gbp3	3	142265787	142278970	+	3265	protein_coding	guanylate binding protein 3 [Source:MGI Symbol;Acc:MGI:1926263]	-	101	104	135	147	145	111	105	103	82	71	81	87	1.58636061299843	1.51131759500794	1.89664897709093	2.22480503246437	1.95281635159363	1.38451602581983	1.44106233524156	1.62722136198784	1.22856087588624	1.17060855046734	1.17975037706101
ENSMUSG00000064451	6.39574118479353	6.99427734621239	3.793908406495	5.20894930690474	1.83504930656428	1.71741173122025	1.85236201838341	1.08455890230562	0	0	0	0	4.32422288036503	0.489486820114839	3.07683227191315	0.00293798021074552	1	Snora23	7	109645571	109645754	+	184	snoRNA	small nucleolar RNA, H/ACA box 23 [Source:MGI Symbol;Acc:MGI:3819494]	-	6	7	4	5	2	2	2	1	0	0	0	0	1.67223441716742	1.80503572501602	0.997191450918176	1.34279585015457	0.477956925633673	0.442660088552855	0.487067135048001	0.280333355154617	0	0	0
ENSMUSG00000039648	364.557247533231	355.708962178801	408.793630799836	415.674154690999	341.319171020956	391.569874718217	252.847415509336	325.367670691686	270.447658408177	345.311904703984	354.298571607284	338.095727038848	379.603840157007	314.394824659886	0.27328064416773	0.00294617577587073	0.113923002485382	Kyat1	2	30075136	30095859	-	2923	protein_coding	kynurenine aminotransferase 1 [Source:MGI Symbol;Acc:MGI:1917516]	-	342	356	431	399	372	456	273	300	263	310	361	334	6.00013498708583	5.77865500862369	6.76370773380218	6.74530962264441	5.59616757539748	6.35322478103639	4.18514477039534	5.29401341243067	4.40142136511576	5.70912310020825	5.8730902978025
ENSMUSG00000084350	13.8574392337193	25.9787444287889	28.4543130487125	18.7522175048571	12.84534514595	11.1631762529316	7.40944807353365	13.0147068276674	7.19822664964731	10.0251843301157	7.85149189157416	9.11036390224441	18.5085392691599	9.10157027913044	1.0279547513875	0.00296155938643058	0.11427316111146	Znf41-ps	4	145551807	145556512	+	2413	unprocessed_pseudogene	ZNF41, pseudogene [Source:MGI Symbol;Acc:MGI:1917255]	-	13	26	30	18	14	13	8	12	7	9	8	9	0.276280199327564	0.511236215053972	0.570295981047279	0.368614990112884	0.255121641200237	0.21940383999553	0.148562540984388	0.256517218475505	0.14190795193909	0.200780585534241	0.15765979467613
ENSMUSG00000068246	8.52765491305804	6.99427734621239	4.74238550811874	3.12536958414285	11.0102958393857	2.57611759683037	1.85236201838341	1.08455890230562	3.08495427842027	2.2278187400257	0	0	6.16268346462468	1.37494898985584	2.17199260735071	0.00300283665379976	1	Apol9b	15	77613239	77620582	+	1821	protein_coding	apolipoprotein L 9b [Source:MGI Symbol;Acc:MGI:1919148]	-	8	7	5	3	12	3	2	1	3	2	0	0	0.225290963030427	0.18238691565236	0.125949496821077	0.0814083810307879	0.289766307468191	0.0670918091381592	0.0492149109548776	0.0283258305043655	0.0805892887806601	0.0591230157903623	0
ENSMUSG00000055172	26.6489216033064	32.9730217750012	19.9180191340987	25.0029566731428	21.1030670254892	19.7502349090329	12.0403531194922	17.3529424368899	19.5380437633284	13.3669124401542	7.85149189157416	12.1471518696592	24.2327035200119	13.7161492535164	0.821861387157149	0.0030205922046129	0.116055008576382	C1ra	6	124489364	124500402	+	2981	protein_coding	complement component 1, r subcomponent A [Source:MGI Symbol;Acc:MGI:1355313]	-	25	33	21	24	23	23	13	16	19	12	8	12	0.430072588559215	0.525239704907139	0.323142214554498	0.397838743662032	0.339267646642353	0.314212931022422	0.195415059885075	0.276853873725324	0.311786738513034	0.216698447006205	0.127619283647602
ENSMUSG00000117183	117.255255054548	135.888817012126	137.529179735444	135.432681979523	146.803944525142	128.805879841519	102.806092020279	121.470597058229	107.97339974471	113.618755741311	109.920886482038	89.0791137108342	133.619293024717	107.4781407929	0.317709358387572	0.00304975908419079	0.116870501238561	Gm20008	17	22932763	22935918	-	2370	processed_pseudogene	predicted gene, 20008 [Source:MGI Symbol;Acc:MGI:5012193]	-	110	136	145	130	160	150	111	112	105	102	112	88	2.38017050657304	2.72267715387588	2.80644176271065	2.71052124351877	2.96857634823952	2.57751443967485	2.09870446544734	2.43759906456808	2.16723979765206	2.31679898711677	2.24728404377595
ENSMUSG00000017561	286.742396451577	268.780086590162	329.121554263441	331.289175919142	312.87590676921	371.819639809184	246.364148444994	268.970607771794	274.560930779404	278.477342503213	282.65370809667	248.004350672209	316.771459967119	266.505181378047	0.252414528396707	0.00307650787417672	0.116870501238561	Crlf3	11	79937319	79971817	-	4261	protein_coding	cytokine receptor-like factor 3 [Source:MGI Symbol;Acc:MGI:1860086]	-	269	269	347	318	341	433	266	248	267	250	288	245	3.23746048314631	2.99534141031257	3.73554797924335	3.68785124544681	3.51900133090345	4.13841992198815	2.79734966648549	3.00215246712403	3.06524887195325	3.15838452693763	3.21417297440179
ENSMUSG00000034748	314.457274919015	295.758013496981	299.718764113105	303.160849661856	342.236695674238	270.492347667189	242.659424408227	285.238991306378	266.33438603695	236.148786442725	270.876470259309	254.077926607039	304.303990922064	259.222664176771	0.230830523118087	0.00310529807916476	0.117312704421668	Sirt6	10	81457619	81463631	-	2785	protein_coding	sirtuin 6 [Source:MGI Symbol;Acc:MGI:1354161]	-	295	296	316	291	373	315	262	263	259	212	276	251	5.4320098242877	5.0428040896267	5.20473067524115	5.16327906647587	5.88925309157815	4.60620803097369	4.21553544818564	4.87105627383922	4.54925811744126	4.09776633606839	4.71272582301464
ENSMUSG00000032334	77.8148510816546	74.9386858522756	85.3629391461374	71.8835004352855	81.6596941421105	76.4248220393011	34.2686973400932	55.3125040175866	59.642449382792	64.6067434607454	63.7933716190401	65.7970726273208	78.0140821161274	57.2368064079297	0.452691422707229	0.00322499754608091	0.121327095181519	Loxl1	9	58195021	58220469	-	3297	protein_coding	lysyl oxidase-like 1 [Source:MGI Symbol;Acc:MGI:106096]	-	73	75	90	69	89	89	37	51	58	58	65	65	1.13544902898558	1.07931422527931	1.25216032963338	1.03416051644298	1.1869916005728	1.09933297090409	0.502874288050772	0.797891478547445	0.860547922599915	0.946990397595767	0.93752466241953
ENSMUSG00000064215	498.867812413895	625.488231246993	583.313417498606	667.787301145188	634.009535417959	591.648341405376	532.554080285231	542.27945115281	563.518314858103	494.575760285706	503.476917547193	431.223891372902	600.185773188003	511.271402583658	0.231638067944712	0.00323431924526412	0.121424816904323	Ifi27	12	103400470	103406498	+	1467	protein_coding	interferon, alpha-inducible protein 27 [Source:MGI Symbol;Acc:MGI:1277180]	-	468	626	615	641	691	689	575	500	548	444	513	426	16.359855729507	20.2464928376906	19.2300928060499	21.5916446831126	20.7121183888097	19.1270195590923	17.5636342495155	17.580551243507	18.2732778887823	16.2925621059601	16.6293602910656
ENSMUSG00000020000	44.7701882935547	66.9452260280328	43.6299466746925	45.8387539007617	63.3092010764677	74.7074103080809	35.1948783492849	46.6360327991417	43.1893598978838	38.9868279504498	38.276022971424	23.2820410835135	56.533454380265	37.5941938419496	0.596564498523746	0.00324361994104544	0.121521346256014	Moxd1	10	24099415	24178688	+	3198	protein_coding	monooxygenase, DBH-like 1 [Source:MGI Symbol;Acc:MGI:1921582]	-	42	67	46	44	69	87	38	43	42	35	39	23	0.673495287464552	0.99403557661027	0.659805225185385	0.679879624943804	0.948740013734384	1.10789598148125	0.532453628557789	0.693557694178652	0.642446319003799	0.589150314477602	0.579928482551068
ENSMUSG00000018042	1521.12044511673	1513.76145421597	1395.20981648853	1562.68479207142	1452.44152614563	1367.91844391693	1380.00970369564	1286.28685813447	1428.33383090859	1218.61685079406	1320.03207427091	1319.99050316963	1468.8560796592	1325.54497016222	0.146640967861776	0.00328030299527818	0.122387833654408	Cyb5r3	15	83037695	83056793	-	4298	protein_coding	cytochrome b5 reductase 3 [Source:MGI Symbol;Acc:MGI:94893]	-	1427	1515	1471	1500	1583	1593	1490	1186	1389	1094	1345	1304	17.0263396326514	16.7244485377074	15.6993849971683	17.2457726683417	16.1953780413182	15.0941116654147	15.534472515677	14.2334728002004	15.8089071485846	13.7021096858014	14.8814128293526
ENSMUSG00000022429	29.8467921957031	40.966481599244	32.2482214552075	42.7133843166189	34.8659368247213	51.5223519366075	33.3425163309014	17.3529424368899	29.821224691396	22.278187400257	22.5730391882757	22.2697784277086	38.693861388017	24.6062814125714	0.650301662572452	0.00331218814531837	0.123068916724607	Dmc1	15	79445698	79489310	-	2435	protein_coding	DNA meiotic recombinase 1 [Source:MGI Symbol;Acc:MGI:105393]	-	28	41	34	41	38	60	36	16	29	20	23	22	0.589688687012084	0.798896421796472	0.64049586416264	0.832037116514669	0.686216596310194	1.00348406111366	0.662491314693626	0.33893281214587	0.582592710638998	0.442147892214578	0.44917663987323
ENSMUSG00000024735	3002.80048626056	2951.58504010163	2909.92774778166	2840.96095198585	2941.58403842254	2877.52335565953	2897.09419675166	2691.87519552255	2676.71199557599	2704.5719503912	2684.22879043192	2763.47705034747	2920.73027003529	2736.3265298368	0.0935225943278353	0.00337455193499832	0.124472302103473	Prpf19	19	10872595	10886923	+	7278	protein_coding	pre-mRNA processing factor 19 [Source:MGI Symbol;Acc:MGI:106247]	-	2817	2954	3068	2727	3206	3351	3128	2482	2603	2428	2735	2730	19.8489951676641	19.2576826018197	19.33658080313	18.5153060769541	19.369930080998	18.7508331986997	19.2588941818595	17.5906676695317	17.4955713999048	17.9586282316102	17.8703710884485
ENSMUSG00000063428	341.106196522322	385.684436519712	343.348710787797	388.587618295094	387.195403685063	398.439521643098	342.686973400932	298.253698134045	334.203380162196	325.261536043753	272.839343232202	349.230616252702	374.060314575514	320.412591204305	0.223936682153205	0.00338502987753579	0.124472302103473	Ddo	10	40506007	40557843	+	8925	protein_coding	D-aspartate oxidase [Source:MGI Symbol;Acc:MGI:1925528]	-	320	386	362	373	422	464	370	275	325	292	278	345	1.83867717054748	2.05203453114906	1.86053020063748	2.0651824042086	2.07912601465566	2.11722956416182	1.8576767817405	1.58934092670293	1.78131674444871	1.76121005222638	1.48123806030635
ENSMUSG00000024076	221.719027739509	178.853663567431	170.725878292275	207.316182414809	195.432751149096	182.045643509346	153.746047525823	164.852953150454	135.737988250492	155.947311801799	154.085528372143	182.207278044888	192.682191112078	157.762851190933	0.28633787824512	0.00338657016131168	0.124472302103473	Vit	17	78815493	78934837	+	3227	protein_coding	vitrin [Source:MGI Symbol;Acc:MGI:1921449]	-	208	179	180	199	213	212	166	152	132	140	157	180	3.30543103056665	2.63184101284376	2.55864431781918	3.04727690419956	2.90239972566392	2.67543922129993	2.30507879964458	2.42961365880518	2.00097185443496	2.33542324846529	2.31360374476679
ENSMUSG00000036972	182.278623766616	180.852028523492	139.426133938691	172.937116989237	155.979191057964	197.502349090329	123.182074222497	151.838246322787	109.001717837516	157.061221171812	147.215472967016	126.532831975617	171.495907227721	135.805260749541	0.338990880091766	0.00339131535247029	0.124472302103473	Zic4	9	91244466	91271401	+	10335	protein_coding	zinc finger protein of the cerebellum 4 [Source:MGI Symbol;Acc:MGI:107201]	zf-C2H2	171	181	147	166	170	230	133	140	106	141	150	125	0.848495141134586	0.830947678290601	0.652443985593489	0.793698237970417	0.723294273527881	0.90630744787406	0.576657326022964	0.698731226781126	0.50171998246011	0.734421125174127	0.690190646867744
ENSMUSG00000034706	215.323286554716	189.844670825765	159.34415307279	157.310269068523	162.401863630939	149.414820616162	129.665341286839	118.216920351313	130.596397786458	149.263855581722	102.069394590464	167.023338207814	172.273177294816	132.805874634102	0.373889260951894	0.00347911557844682	0.126156363685929	Dnai2	11	114618234	114648715	+	4568	protein_coding	dynein axonemal intermediate chain 2 [Source:MGI Symbol;Acc:MGI:2685574]	-	202	190	168	151	177	174	140	109	127	134	104	165	2.2677177764623	1.97348164081061	1.6870174108353	1.63346059109871	1.70382017885699	1.551248401391	1.37334165924217	1.23081562412018	1.36001481672774	1.57912035629044	1.08266858563825
ENSMUSG00000012017	224.916898331906	202.834043040159	182.10760351176	167.728167682333	189.927603229403	194.067525627888	87.9871958732121	170.275747661982	161.445940570661	189.364592902185	135.438235129654	113.373417450153	193.596973570575	142.980854931308	0.441035660555324	0.00350686668453109	0.126907812804133	Scarf2	16	17615146	17626157	+	3839	protein_coding	scavenger receptor class F, member 2 [Source:MGI Symbol;Acc:MGI:1858430]	-	211	203	192	161	207	226	95	157	157	170	138	112	2.81856512165095	2.50890091916788	2.29413776882244	2.07236177467982	2.37098507209369	2.39744427225605	1.10887386306838	2.10947381185376	2.00054145129152	2.38378640247753	1.70942190897314
ENSMUSG00000025533	554.297569348773	508.583881317443	505.538295165458	518.811350967712	495.463312772356	474.005637816789	502.916287991097	412.132382876136	420.582099957964	470.069754145424	423.980562145005	445.395568554171	509.450007898089	445.846109278299	0.189945163391163	0.00354340564862502	0.127467583528861	Asl	5	130040099	130058088	-	4831	protein_coding	argininosuccinate lyase [Source:MGI Symbol;Acc:MGI:88084]	-	520	509	533	498	540	552	543	380	409	422	432	440	5.51988508364654	4.99903675258303	5.06088594361661	5.0938964744924	4.91511075667168	4.65329123102219	5.03662301768949	4.05731902140568	4.14144868568682	4.70231742499414	4.25240872819065
ENSMUSG00000035578	188.674364951409	140.884729402278	121.40506900784	131.265522534	160.566814324375	126.229762244688	112.994083121388	111.709566937479	103.860127373483	118.074393221362	116.790941887166	117.422468073372	144.837710410765	113.475263435708	0.349315307509874	0.00355284120286647	0.127467583528861	Iqcg	16	32833053	32876588	-	6164	protein_coding	IQ motif containing G [Source:MGI Symbol;Acc:MGI:1916957]	-	177	141	128	126	175	147	122	103	101	106	119	116	1.4725646360131	1.08533064915675	0.952541087444228	1.01010314698195	1.24839495501333	0.97120944801895	0.886898365311285	0.861920465102255	0.801539183529515	0.925720250320447	0.918063292137138
ENSMUSG00000040253	101.265902092564	143.882276836369	147.962427853305	152.101319761618	135.793648685757	96.175056948334	91.691919909979	100.863977914423	111.05835402313	100.251843301157	100.106521617571	88.0668510550293	129.530105362991	98.6732446368813	0.392092908439211	0.00357426344025203	0.127809998423903	Gbp7	3	142236103	142255910	+	5614	protein_coding	guanylate binding protein 7 [Source:MGI Symbol;Acc:MGI:2444421]	-	95	144	156	146	148	112	99	93	108	90	102	87	0.86779057154989	1.21701426459424	1.27464300886869	1.28510394437308	1.1592200747111	0.812463404426188	0.790204393661773	0.854482432028109	0.941060102476836	0.862991722290923	0.86400460065143
ENSMUSG00000021792	2261.96046568864	2317.10416655236	2106.56764270635	2255.47504988975	2336.01776725633	2148.48207575653	2020.00078104711	1947.86778854089	2051.49459514948	2023.97332531335	1964.83584586643	2255.32119713339	2237.60119464166	2043.91558884178	0.130305257329464	0.00359060264742951	0.128033206057025	Prxl2a	14	40715697	40735745	-	2948	protein_coding	peroxiredoxin like 2A [Source:MGI Symbol;Acc:MGI:1917814]	-	2122	2319	2221	2165	2546	2502	2181	1796	1995	1817	2002	2228	36.9131944659761	37.3231984745801	34.5587048081772	36.290105486267	37.9758502730755	34.5635243634499	33.1516264523919	31.4247224822983	33.1040732999566	33.1790522994355	32.2942263940005
ENSMUSG00000030747	579.880534087947	551.548727872748	527.353268502804	524.020300274617	542.257070089745	499.766813785093	453.828694503936	485.882388232918	485.36613980479	463.386297925346	472.070949980897	511.192641181492	537.471119102159	478.621185271563	0.166217394020041	0.0035946857609321	0.128033206057025	Dgat2	7	98802865	98831926	-	3083	protein_coding	diacylglycerol O-acyltransferase 2 [Source:MGI Symbol;Acc:MGI:1915050]	-	544	552	556	503	591	582	490	448	472	416	481	505	9.04876074282571	8.49515168520584	8.27251655811978	8.06217590162219	8.42928120679666	7.68789872898932	7.12195473498666	7.49543922546396	7.48918377969972	7.26367383875574	7.41924722957483
ENSMUSG00000020241	281.412612130915	365.700786959105	213.407347865344	326.080226612237	284.432642517464	271.351053532799	194.498011930258	326.452229593992	229.314934695907	145.922127471684	184.510059451993	158.925236961375	290.397444936311	206.603766684201	0.491215576264379	0.00364231470628142	0.129395374514234	Col6a2	10	76431596	76459464	-	8326	protein_coding	collagen, type VI, alpha 2 [Source:MGI Symbol;Acc:MGI:88460]	-	264	366	225	313	310	316	210	301	223	131	188	157	1.62604009625119	2.08569242417005	1.23960263235685	1.85765790540721	1.63720051874518	1.54564185616245	1.1302110316031	1.86475889285171	1.31019057394174	0.846976611806793	1.07376621270805
ENSMUSG00000037762	74.6169804892578	130.892904621975	64.4964429104149	120.84762392019	116.525630966832	116.783997722977	94.4704629375541	74.8345642590878	75.0672207748933	62.3789247207197	55.9418797274659	66.8093352831257	104.027263438608	71.5837312838078	0.538275503944024	0.00364726135938338	0.129395374514234	Slc16a9	10	70080930	70121798	+	3869	protein_coding	solute carrier family 16 (monocarboxylic acid transporters), member 9 [Source:MGI Symbol;Acc:MGI:1914109]	-	70	131	68	116	127	136	102	69	73	56	57	66	0.927818527316118	1.60649045954238	0.806206993660392	1.48155257822172	1.44338297211265	1.43152313982252	1.18134866768944	0.919904956589045	0.922975439431334	0.779158523938742	0.700590779902737
ENSMUSG00000079017	26.6489216033064	36.9697516871226	19.9180191340987	30.2119059800475	28.4432642517464	24.0437642370835	11.1141721103005	21.6911780461124	27.7645885057825	12.2530030701414	8.83292837802093	9.11036390224441	27.7059378155675	15.127705668767	0.877317598663776	0.00371388859481267	0.131314252564673	Ifi27l2a	12	103408426	103409939	-	463	protein_coding	interferon, alpha-inducible protein 27 like 2A [Source:MGI Symbol;Acc:MGI:1924183]	-	25	37	21	29	31	28	12	20	27	11	9	9	2.76899867493525	3.79163320453843	2.08053335115974	3.09510093150099	2.94413207755343	2.46283453155973	1.16138686197191	2.22813552261121	2.85265195210851	1.2789342648993	0.924378445189391
ENSMUSG00000033488	276.082827810254	301.753108365163	266.522065556273	276.074313265951	297.277987663413	270.492347667189	234.323795325502	267.886048869488	229.314934695907	221.667964632558	250.266304043926	249.016613328014	281.367108388041	242.079276815899	0.216816343489474	0.00374044198580978	0.13166647442447	Cryzl2	1	157286147	157320208	+	2534	protein_coding	crystallin zeta like 2 [Source:MGI Symbol;Acc:MGI:2448516]	-	259	302	281	265	324	315	253	247	223	199	255	246	5.24151561329456	5.65465245054066	5.0866995637602	5.16769736807711	5.62231256483368	5.06246620610171	4.47394421285606	5.02785727113932	4.30491188580858	4.22749395009781	4.7854398461495
ENSMUSG00000000876	219.587114011245	207.829955430311	245.655569320551	212.525131721714	238.556409853356	170.882467256415	154.672228535015	189.797807903483	174.814075777149	180.453317942082	160.95558377727	195.366692570352	215.839441265599	176.009951084225	0.29502278289532	0.00376516191321189	0.131821294658152	Pxmp4	2	154427678	154445628	-	3114	protein_coding	peroxisomal membrane protein 4 [Source:MGI Symbol;Acc:MGI:1891701]	-	206	208	259	204	260	199	167	175	170	162	164	193	3.39244130530474	3.16920484759212	3.81520197374411	3.23719878172139	3.67139680833573	2.6025115289742	2.4031147921893	2.89875852150888	2.67052302802708	2.80048296470592	2.50445672233358
ENSMUSG00000044345	222.784984603641	238.804612249251	201.077145544235	216.692291167237	255.989378265717	196.643643224719	158.376952571782	181.121336685039	152.1910777354	187.136774162159	214.934590531843	191.317641947133	221.998675842467	180.846395605559	0.295717776144	0.00376673984071362	0.131821294658152	Marveld1	19	42135839	42140142	+	4304	protein_coding	MARVEL (membrane-associating) domain containing 1 [Source:MGI Symbol;Acc:MGI:2147570]	-	209	239	212	208	279	229	171	167	148	168	219	189	2.49022021168643	2.63470031343948	2.25943564808412	2.38808005469869	2.85041783623725	2.16681290558354	1.78032996481765	2.00141341477488	1.68211416052495	2.10122978330785	2.4196923070753
ENSMUSG00000055027	151.36587470678	147.87900674849	113.81725219485	160.435638652666	140.381271952167	137.39293849762	112.994083121388	109.540449132868	124.426489229618	109.163118261259	101.087958104017	125.520569319812	141.878663792096	113.788777861494	0.31555633622128	0.00389451326625503	0.134984876318682	Smyd1	6	71190924	71299217	-	4546	protein_coding	SET and MYND domain containing 1 [Source:MGI Symbol;Acc:MGI:104790]	-	142	148	120	154	153	160	122	101	121	98	103	124	1.60185294221111	1.54467767153656	1.21084399671543	1.67397550417862	1.47992118020668	1.43333843015795	1.20256082793198	1.14599979590704	1.30203288452995	1.16046801054955	1.07744741830759
ENSMUSG00000075014	7.46169804892578	0.999182478030341	0.948477101623749	10.4178986138095	5.50514791969284	0	0	0	0	0	0.981436486446771	1.01226265580493	4.22206736034703	0.332283190375284	3.51433246719153	0.0039084336372051	1	Gm10800	2	98496892	98497646	-	660	protein_coding	predicted gene 10800 [Source:MGI Symbol;Acc:MGI:3641657]	-	7	1	1	10	6	0	0	0	0	0	1	1	0.543898466997888	0.0718888687019367	0.0695012223367214	0.748710413419519	0.399745792348163	0	0	0	0	0	0.0720517205593751
ENSMUSG00000028581	313.391318054883	342.719589964407	363.266729921896	304.202639523237	294.525413703567	344.34105210966	217.652537160051	305.845610450185	224.173344231873	262.882611323033	333.688405391902	246.992088016404	327.074457212942	265.205766095575	0.303857460591761	0.00391482416030276	0.135361380965365	Laptm5	4	130640436	130663452	+	3788	protein_coding	lysosomal-associated protein transmembrane 5 [Source:MGI Symbol;Acc:MGI:108046]	-	294	343	383	292	321	401	235	282	218	236	340	244	3.9801651280838	4.29625187348058	4.63794059722187	3.80917293754514	3.72624707703634	4.31114466391022	2.77993438747037	3.84000452277264	2.81522128489695	3.35381082022214	4.26832262236636
ENSMUSG00000037005	4.26382745652902	0	4.74238550811874	6.25073916828569	5.50514791969284	0.858705865610125	0	0	1.02831809280676	0	0	1.01226265580493	3.6034676530394	0.340096791435282	3.29211675717346	0.00411828594855541	1	Xpnpep2	X	47197602	47225858	+	4878	protein_coding	X-prolyl aminopeptidase (aminopeptidase P) 2, membrane-bound [Source:MGI Symbol;Acc:MGI:2180001]	-	4	0	5	6	6	1	0	0	1	0	0	1	0.0420515419924566	0	0.0470180470912629	0.0607809191705883	0.0540861465661722	0.00834865275663441	0	0	0.0100282284317058	0	0
ENSMUSG00000045193	1888.87556324236	1799.52764293264	1552.65701535808	1618.94144458599	1714.85357698432	1330.99409169569	1463.3659945229	1464.15451811259	1332.70024827756	1218.61685079406	1426.02721480716	1546.73733806994	1650.97488913318	1408.60036076403	0.228192101602633	0.00415328838598974	0.141777092011725	Cirbp	10	80001819	80008620	+	2604	protein_coding	cold inducible RNA binding protein [Source:MGI Symbol;Acc:MGI:893588]	-	1772	1801	1637	1554	1869	1550	1580	1350	1296	1094	1453	1528	34.8968693835511	32.8154464943334	28.8366016271277	29.4895295092011	31.5605750571655	24.2409096112278	27.1889703343231	26.7414767359473	24.3461355544007	22.6158477072099	26.5346232649883
ENSMUSG00000024907	480.746545723647	513.579793707595	446.732714864786	575.068003482284	502.803509998613	565.887165437072	369.546222667491	306.93016935249	470.969686505495	519.081766425989	420.054816199218	410.978638256803	514.136288868999	416.260216567914	0.305422798583011	0.00422136764540784	0.143288452896193	Gal	19	3459915	3464544	-	788	protein_coding	galanin and GMAP prepropeptide [Source:MGI Symbol;Acc:MGI:95637]	-	451	514	471	552	548	659	399	283	458	466	428	406	29.3504020461551	30.9487053533566	27.4177030147122	34.6155047991116	30.5795385314052	34.057862752262	22.6894167428198	18.5247696314863	28.4318601735485	31.8343676887566	25.8288959690511
ENSMUSG00000032598	1219.4546525673	1223.99853558717	1324.07403386675	1277.23437005304	1209.29749302586	1258.00409311883	982.678050752401	1169.15449668546	1166.11271724286	1139.52928552315	1218.94411616689	1086.15782967869	1252.01052970316	1127.09608267491	0.152384208723653	0.00429419724567423	0.145214632701096	Nckipsd	9	108685567	108696043	+	4656	protein_coding	NCK interacting protein with SH3 domain [Source:MGI Symbol;Acc:MGI:1931834]	-	1144	1225	1396	1226	1318	1465	1061	1078	1134	1023	1242	1073	12.6001809806727	12.483279713384	13.7533604407564	13.0117379321851	12.4474108622502	12.8139447455227	10.2112536912168	11.9425862675319	11.9142332175047	11.8276697835693	12.6851882252859
ENSMUSG00000020892	200.399890456864	229.811969946978	260.831202946531	219.81766075138	185.339979962992	218.111289864972	174.122029728041	189.797807903483	161.445940570661	173.769861722005	202.175916208035	185.244066012303	219.051998988286	181.092603690755	0.274447445747414	0.00441948752929815	0.148184322694883	Aloxe3	11	69016722	69039941	+	6397	protein_coding	arachidonate lipoxygenase 3 [Source:MGI Symbol;Acc:MGI:1345140]	-	188	230	275	211	202	254	188	175	157	156	206	183	1.50711096239527	1.70591375159512	1.97193557200483	1.62991108602161	1.38851829075757	1.6170206267474	1.31691623695329	1.4110886409221	1.20057505573052	1.3127583112133	1.53136656671137
ENSMUSG00000067786	11227.723649905	10995.0039882459	9012.42941962886	10782.5250652928	10818.5331868497	9155.52193913515	9569.30218696871	9163.43816558018	9516.05563083374	7949.97117378172	8584.6249469499	9598.27450234239	10331.9562081762	9063.61110107611	0.188800308067859	0.00443125120474231	0.148184322694883	Nnat	2	157401998	157404442	+	1829	protein_coding	neuronatin [Source:MGI Symbol;Acc:MGI:104716]	-	10533	11004	9502	10350	11791	10662	10332	8449	9254	7137	8747	9482	295.326289534217	285.458159316257	238.307493529102	279.630444727651	283.474188153904	237.401340350929	253.132172125242	238.278140654483	247.503761604358	210.057658526539	227.422648345371
ENSMUSG00000005547	22.3850941467774	23.9803794727282	11.381725219485	21.8775870889999	15.5979191057964	32.6308228931847	0.926181009191707	14.0992657299731	18.5097256705216	8.91127496010282	1.96287297289354	1.01226265580493	21.3089213211619	7.57026383308128	1.50837314243752	0.00448135590532705	0.148764480432503	Cyp2a5	7	26534730	26542973	+	2073	protein_coding	cytochrome P450, family 2, subfamily a, polypeptide 5 [Source:MGI Symbol;Acc:MGI:88597]	-	21	24	12	21	17	38	1	13	18	8	2	1	0.519497812183221	0.54931002423477	0.265532889969529	0.500584965267464	0.360600401201672	0.746521789474568	0.0216161005424101	0.323471966005713	0.424755701503855	0.207743389781476	0.0458795326282562
ENSMUSG00000041143	74.6169804892578	82.9321456765183	45.52690087794	80.2178193263331	58.721577810057	61.826822323929	41.6781454136268	47.7205917014473	54.5008589187582	47.8981029105526	54.9604432410191	38.4659809205875	67.3070410840058	47.5373538509986	0.497995610970283	0.00448155262793675	0.148764480432503	Tmco4	4	138700199	138786482	+	3596	protein_coding	transmembrane and coiled-coil domains 4 [Source:MGI Symbol;Acc:MGI:1924306]	-	70	83	48	77	64	72	45	44	53	43	56	38	0.998256363233053	1.09512575847945	0.612291079985354	1.05810520606173	0.782594654652689	0.815400563563434	0.560750261150924	0.631139834074466	0.7209783118361	0.643702656483974	0.740553835337737
ENSMUSG00000028158	576.68266349555	606.503764164417	539.683470823913	537.56356847257	608.318845126059	484.31010820411	505.694831018672	431.654443117637	499.762593104084	515.74003831595	471.08951349445	498.033226656028	558.843736714437	486.99577428447	0.197348555625462	0.00449879957428944	0.149062977454163	Mttp	3	137795615	137850729	-	6206	protein_coding	microsomal triglyceride transfer protein [Source:MGI Symbol;Acc:MGI:106926]	-	541	607	569	516	663	564	546	398	486	463	480	492	4.47042923038225	4.64068942626005	4.2056862772047	4.10861776336048	4.69762498162287	3.70105489442967	3.94237130643429	3.30798779643618	3.83080911519051	4.01611137948901	3.67805109139704
ENSMUSG00000032661	5.32978432066127	8.99264230227307	4.74238550811874	15.6268479207142	6.42267257297498	3.4348234624405	1.85236201838341	1.08455890230562	1.02831809280676	4.45563748005141	2.94430945934031	2.02452531160987	7.4248593478638	2.2316185440829	1.73125411245587	0.00451471142106011	1	Oas3	5	120891163	120915726	-	7069	protein_coding	2'-5' oligoadenylate synthetase 3 [Source:MGI Symbol;Acc:MGI:2180850]	-	5	9	5	15	7	4	2	1	1	4	3	2	0.0362723549722739	0.0604073956839021	0.0324450465003792	0.104855468847832	0.0435428292697815	0.0230441240044491	0.0126779392911065	0.00729683651838301	0.00692003087987844	0.0304606059567831	0.0201814127468613
ENSMUSG00000033467	347.501937707115	307.748203233345	324.379168755322	295.868320632189	301.865610929824	327.166934797458	234.323795325502	241.856635214153	212.861845210999	226.123602112609	328.781222959668	305.70332205309	317.421696009209	258.275070479337	0.296241413385361	0.00452730658458626	0.149459053573051	Crlf2	5	109702575	109706859	-	1495	protein_coding	cytokine receptor-like factor 2 [Source:MGI Symbol;Acc:MGI:1889506]	-	326	308	342	284	329	381	253	223	207	203	335	302	11.1825316922375	9.77496269547137	10.4935223450467	9.3871759124652	9.67678944821406	10.3786765377623	7.58326062567041	7.6940723937821	6.77321976321148	7.30956233649254	10.6559434218581
ENSMUSG00000048126	244.104121886286	313.743298101527	235.22232120269	275.03252340457	218.370867481149	325.449523066237	195.42419293945	188.713249001178	264.277749851337	208.301052192403	205.120225667375	224.722309588695	268.653775857077	214.42646320674	0.32600506950405	0.00457733503029188	0.150040752025266	Col6a3	1	90693645	90771693	-	11963	protein_coding	collagen, type VI, alpha 3 [Source:MGI Symbol;Acc:MGI:88461]	-	229	314	248	264	238	379	211	174	257	187	209	222	0.981655512855838	1.2453606244077	0.950928702839969	1.09048986403258	0.874809399287379	1.29020078305282	0.790349178763838	0.750242639691567	1.05089429578653	0.841468828807352	0.830796149290328
ENSMUSG00000029442	278.214741538519	217.821780210614	216.252779170215	245.862407285904	227.546114013971	230.991877849124	172.269667709657	152.922805225092	171.729121498729	237.262695812737	192.361551343567	217.636470998061	236.114950011391	190.697052097974	0.307943889802784	0.00458877004788192	0.150115959283789	Wdr66	5	123390165	123465547	+	8961	protein_coding	WD repeat domain 66 [Source:MGI Symbol;Acc:MGI:1918495]	-	261	218	228	236	248	269	186	141	167	213	196	215	1.49364627552818	1.15426519683458	1.1671179485805	1.30140758837434	1.21694735132886	1.22251443717287	0.930107445033076	0.811624658646511	0.911645532240457	1.27955705298824	1.04013062956821
ENSMUSG00002076173	111.925470733887	42.9648465553047	36.9906069633262	58.3402322373331	43.1236587042606	64.4029399207594	18.5236201838341	63.9889752360316	25.7079523201689	34.5311904703984	29.4430945934031	22.2697784277086	59.6246258524785	32.4107685385908	0.882500972314802	0.00464978113707916	0.151836795250227	ENSMUSG00002076173	16	10961989	10962045	+	57	miRNA	-	-	105	43	39	56	47	75	20	59	25	31	30	22	94.4665758470016	35.7930893642275	31.3852888236352	48.5479594385709	36.257644674386	53.585168614293	15.7228689208477	53.39120883436	21.4551308288863	29.2767838980855	25.0284924048356
ENSMUSG00000028747	58.627627527274	68.9435909840935	76.8266452315237	59.3820220987141	48.6288066239534	66.9790575175897	33.3425163309014	53.1433862129754	37.0194513410433	34.5311904703984	52.9975702681256	55.6744460692714	63.2312916638581	44.4514267821193	0.509692435054233	0.00469597980286209	0.152792798702853	Htr6	4	138788419	138802881	-	2341	protein_coding	5-hydroxytryptamine (serotonin) receptor 6 [Source:MGI Symbol;Acc:MGI:1196627]	-	55	69	81	57	53	78	36	49	36	31	54	55	1.20482787282744	1.3984703462991	1.58715734563055	1.20318179209066	0.995522413237843	1.35691106170666	0.689092845484399	1.0796606279684	0.752258495700549	0.712847792477946	1.09693435315512
ENSMUSG00000029009	806.929346148117	675.44735514851	789.132948550959	641.742554610664	725.762000746173	735.910926827877	625.172181204402	655.073576992594	679.718259345267	673.915168857775	613.397804029232	623.55379597584	729.15418867205	645.138464400852	0.177486698676502	0.00477995942438737	0.154375905442283	Mthfr	4	148123534	148144008	+	7315	protein_coding	methylenetetrahydrofolate reductase [Source:MGI Symbol;Acc:MGI:106639]	-	757	676	832	616	791	857	675	604	661	605	625	616	5.30695346316736	4.38468047300835	5.21729476548742	4.16125366616322	4.75487100372026	4.77116774051419	4.13491033308009	4.25907419801278	4.420314226876	4.45222980938627	4.06306694883694
ENSMUSG00000031314	1617.05656288863	1632.66416910158	1768.90979452829	1694.9921044668	1594.65784740436	1678.76996726779	1559.68881947883	1453.30892908953	1541.44882111733	1592.89039911838	1532.02235534341	1566.98259118604	1664.50840760958	1541.05698588892	0.111200190552643	0.00480447773056611	0.154375905442283	Taf1	X	100576340	100645395	+	8558	protein_coding	TATA-box binding protein associated factor 1 [Source:MGI Symbol;Acc:MGI:1336878]	-	1517	1634	1865	1627	1738	1955	1684	1340	1499	1430	1561	1548	9.09027514986187	9.05910628218236	9.99638403532021	9.39448721825366	8.9300538187803	9.30320676876799	8.81752010968879	8.07653564465089	8.56831382758836	8.99498170183321	8.6739899069294
ENSMUSG00000063704	220.653070875377	204.83240799622	172.622832495522	210.441551998952	217.453342827867	214.676466402531	136.148608351181	138.823539495119	136.766306343299	221.667964632558	166.844202695951	180.182752733278	206.779945432745	163.405562375231	0.341857893093219	0.00482664250275641	0.154812629333526	Mapk15	15	75865618	75871003	+	2563	protein_coding	mitogen-activated protein kinase 15 [Source:MGI Symbol;Acc:MGI:2652894]	-	207	205	182	202	237	250	147	128	133	199	170	178	4.14176515028435	3.79499178126104	3.25731050608153	3.89457948954703	4.06608381058003	3.97236911303771	2.57007254560638	2.57604806110087	2.53845254488938	4.17966042510646	3.15419549229882
ENSMUSG00000078776	24.5170078750419	14.9877371704551	15.17563362598	16.6686377820952	24.7731656386178	13.739293849762	10.1879911011088	8.67647121844496	10.2831809280676	8.91127496010282	10.7958013509145	11.1348892138543	18.3102459903253	9.99826812874881	0.865406440843386	0.00488250804624614	0.156326826771476	9530053A07Rik	7	27828891	27864236	+	11843	protein_coding	RIKEN cDNA 9530053A07 gene [Source:MGI Symbol;Acc:MGI:2442118]	-	23	15	16	16	27	16	11	8	10	8	11	11	0.0995932344486549	0.0600945537574241	0.0619718743456707	0.0667599591801919	0.100248670376935	0.055019475669155	0.0416205303274995	0.0348434263942917	0.0413051577217434	0.0363634254004052	0.0441691709246866
ENSMUSG00000017774	546.835871299847	552.547910350778	491.311138641102	541.730727918093	505.556083958459	585.637400346105	389.922204869709	542.27945115281	451.431642742167	464.500207295359	465.200894575769	476.775710884124	537.269855419064	465.01835191999	0.210088951053626	0.0049681637035256	0.158299422985225	Myo1c	11	75541330	75564736	+	6585	protein_coding	myosin IC [Source:MGI Symbol;Acc:MGI:106612]	-	513	553	518	520	551	682	421	500	439	417	474	471	3.99507848912344	3.98451014409003	3.60836414464363	3.90216270137554	3.67936104392136	4.2178078354078	2.86485714118135	3.91657838636671	3.26117988599071	3.40891996215051	3.42303117081168
ENSMUSG00000040365	922.0526874744	899.264230227307	865.959593782483	888.646751757949	888.163864377112	875.879982922327	790.032400840526	866.56256294219	791.804931461204	757.458371608739	791.037808076097	867.509096024829	889.994518423596	810.734195158931	0.134149231999393	0.00497041603901998	0.158299422985225	Trim41	11	48697231	48708180	-	3511	protein_coding	tripartite motif-containing 41 [Source:MGI Symbol;Acc:MGI:2384814]	-	865	900	913	853	968	1020	853	799	770	680	806	857	12.6342366769375	12.1623434944319	11.9282388367022	12.0053827555375	12.1233073110887	11.8311656820848	10.8866649074414	11.7383903564259	10.7281764976339	10.4259253763728	10.91672835909
ENSMUSG00000028362	14.9233960978516	7.99345982424273	1.8969542032475	3.12536958414285	3.67009861312856	6.869646924881	0.926181009191707	3.25367670691686	0	1.11390937001285	1.96287297289354	2.02452531160987	6.4131542079157	1.54686089510414	2.05205288374369	0.004974846241347	1	Tnfsf8	4	63749545	63779584	-	3807	protein_coding	tumor necrosis factor (ligand) superfamily, member 8 [Source:MGI Symbol;Acc:MGI:88328]	-	14	8	2	3	4	8	1	3	0	1	2	2	0.1885857568787	0.0997040259380683	0.0240981385564676	0.0389400215017244	0.0462012473425773	0.0855786249474392	0.0117704692472855	0.0406472319530729	0	0.0141401381342592	0.0249824720615643
ENSMUSG00000032359	109.793557005622	167.862656309097	135.632225532196	195.856493939618	176.164733430171	201.795878418379	122.255893213305	143.161775104342	141.907896807333	110.277027631272	125.623870265187	103.250790892103	164.517590772514	124.412875652257	0.405446639185958	0.00510196791252361	0.160787672887175	Ctsh	9	89936205	89958142	+	4499	protein_coding	cathepsin H [Source:MGI Symbol;Acc:MGI:107285]	-	103	168	143	188	192	235	132	132	138	99	128	102	1.17404559065559	1.77173544380323	1.45799630232046	2.06490304727926	1.87655726481289	2.12720851622866	1.31472400267235	1.51338887085915	1.50047618670833	1.18455636404431	1.35295162321761
ENSMUSG00000105632	53.2978432066127	48.9599414234867	63.5479658087912	45.8387539007617	32.1133628648749	46.3701167429467	29.6377922941346	34.7058848737798	26.7362704129757	41.2146466904755	23.5544756747225	39.4782435763925	48.3546639912457	32.5545522537468	0.573791936964758	0.00513177551543126	0.161251098215109	Gm43272	5	101958358	101959941	+	1584	TEC	predicted gene 43272 [Source:MGI Symbol;Acc:MGI:5663409]	-	50	49	67	44	35	54	32	32	26	37	24	39	1.61874543749371	1.46773106933121	1.94024245690014	1.37263575793579	0.971604356401786	1.38834300500668	0.905256089382143	1.0420472191606	0.802942017384077	1.25742785192779	0.720517205593751
ENSMUSG00000030838	42.6382745652902	53.9558538136384	27.5058359470887	59.3820220987141	46.7937573173892	41.217881549286	37.0472403676683	26.0294136553349	30.8495427842027	26.7338248803084	32.3874040527434	27.3310917067332	45.2489375485678	30.0630862411652	0.581113114310543	0.00513453214496	0.161251098215109	Ush1c	7	45844774	45887927	-	3958	protein_coding	USH1 protein network component harmonin [Source:MGI Symbol;Acc:MGI:1919338]	-	40	54	29	57	51	48	40	24	30	24	33	27	0.518260287617997	0.647326751019966	0.336092318222548	0.711634304013197	0.56659269708772	0.493882504054929	0.452856760226539	0.312772131471144	0.370775883955488	0.32641640754194	0.396484707878522
ENSMUSG00000111205	1.06595686413225	1.99836495606068	5.69086260974249	5.20894930690474	1.83504930656428	2.57611759683037	0	0	1.02831809280676	0	0	1.01226265580493	3.0625501067058	0.340096791435282	3.06348603503786	0.00515109204477378	1	Gm39307	9	22171398	22174585	+	1037	lncRNA	predicted gene, 39307 [Source:MGI Symbol;Acc:MGI:5622192]	-	1	2	6	5	2	3	0	0	1	0	0	1	0.0494521267693354	0.0915075281451846	0.265404860610816	0.238258858658092	0.0848062433139787	0.117815028390152	0	0	0.04717232236245	0	0
ENSMUSG00000056612	243.038165022154	209.828320386372	215.304302068591	237.528088394856	226.628589360689	238.720230639615	168.564943672891	206.066191438068	237.541479438361	168.200314871941	181.565749992653	177.145964765864	228.507949312046	189.847440696629	0.268108392522894	0.00528420107999923	0.164809122724105	Ppp1r14b	19	6952336	6954692	+	1526	protein_coding	protein phosphatase 1, regulatory inhibitor subunit 14B [Source:MGI Symbol;Acc:MGI:107682]	-	228	210	227	228	247	278	182	190	231	151	185	175	7.6620334500882	6.52935596467132	6.8235079492055	7.38308931922472	7.1173611914152	7.41905270303264	5.34433296804962	6.42231592149765	7.40497267690552	5.3267086418387	5.76508196612038
ENSMUSG00000036339	626.782636109766	553.547092828809	619.355547360308	564.650104868474	590.885876713698	595.083164867817	539.963528358765	530.349303227448	538.838680630741	472.297572885449	567.270289166233	523.339793051151	591.717403791479	528.676527886631	0.161326541281132	0.00528433281965096	0.164809122724105	Tmem260	14	48683581	48761703	+	21065	protein_coding	transmembrane protein 260 [Source:MGI Symbol;Acc:MGI:2443219]	-	588	554	653	542	644	693	583	489	524	424	578	517	1.43146123951402	1.24782558519706	1.42196234524947	1.27143930257978	1.34431483170871	1.33976912441376	1.24017720652431	1.19740203956287	1.21684661304947	1.08352995451702	1.3048322031327
ENSMUSG00000073421	66.0893255761998	78.9354157643969	24.6604046422175	77.0924497421902	46.7937573173892	98.7511745451644	34.2686973400932	68.3272108452541	29.821224691396	18.9364592902185	35.3317135120837	10.1226265580493	65.3870879312597	32.8013220395158	0.996487976574445	0.00534145264081794	0.165447601694495	H2-Ab1	17	34476663	34488393	+	2568	protein_coding	histocompatibility 2, class II antigen A, beta 1 [Source:MGI Symbol;Acc:MGI:103070]	-	62	79	26	74	51	115	37	63	29	17	36	10	1.2381133327522	1.45961277808372	0.464424055801456	1.42394924421376	0.873276438891431	1.82373198476994	0.645629488981073	1.26543000504374	0.552419490033474	0.356361214918662	0.666646760315713
ENSMUSG00000026579	58.627627527274	51.9574888575777	27.5058359470887	27.0865363959047	42.2061340509785	41.217881549286	19.4498011930258	23.8602958507236	14.3964532992946	41.2146466904755	23.5544756747225	27.3310917067332	41.4335840546849	24.9677940691626	0.735629120543567	0.00540671056152558	0.166121157605587	F5	1	163979407	164047846	+	7430	protein_coding	coagulation factor V [Source:MGI Symbol;Acc:MGI:88382]	-	55	52	29	26	46	48	21	22	14	37	24	27	0.379609966391527	0.332062715188488	0.179038142062564	0.172918851874549	0.272236030858911	0.263093802294671	0.126650565937111	0.152730743158262	0.0921733211383647	0.268070756050285	0.153606898204644
ENSMUSG00000043832	8.52765491305804	13.9885546924248	5.69086260974249	7.29252902966664	15.5979191057964	10.3044703873215	9.26181009191707	1.08455890230562	4.11327237122703	0	3.92574594578708	3.0367879674148	10.2336651230016	3.57036254644193	1.48475082657916	0.00540736732005645	1	Clec4a3	6	122929474	122946834	+	1327	protein_coding	C-type lectin domain family 4, member a3 [Source:MGI Symbol;Acc:MGI:1920399]	-	8	14	6	7	17	12	10	1	4	0	4	3	0.309159641053811	0.5005675559954	0.207403798382379	0.260666323285469	0.563319240159054	0.368271844583536	0.337680304630114	0.0388706385444231	0.147453498989784	0	0.143343287322344
ENSMUSG00000031161	1338.84182135011	1436.82440340763	1445.47910287459	1438.71179856709	1402.89519486839	1367.05973805132	1331.84829121767	1298.21700605983	1182.56580672777	1324.43824094528	1300.40334454197	1332.13765503929	1404.96867651986	1294.93505742197	0.117509428861794	0.00540919485391987	0.166121157605587	Hdac6	X	7796359	7814128	-	5817	protein_coding	histone deacetylase 6 [Source:MGI Symbol;Acc:MGI:1333752]	-	1256	1438	1524	1381	1529	1592	1438	1197	1150	1189	1325	1316	11.0727196935723	11.7291193927513	12.0177255415451	11.7314697166126	11.5580616838641	11.1455676826208	11.0773652567149	10.6142102124968	9.67085319466044	11.0032079229674	10.8319115745528
ENSMUSG00000028174	3.19787059239676	6.99427734621239	5.69086260974249	12.5014783365714	4.5876232664107	4.29352932805062	0.926181009191707	3.25367670691686	2.05663618561352	1.11390937001285	2.94430945934031	0	6.21094024656406	1.71578545517921	1.85690127753439	0.00541783022439742	1	Rpe65	3	159304812	159330958	+	1934	protein_coding	retinal pigment epithelium 65 [Source:MGI Symbol;Acc:MGI:98001]	-	3	7	6	12	5	5	1	3	2	1	3	0	0.0795478626573953	0.17173038955685	0.142308604164124	0.306607366819162	0.113681585207596	0.105286267184236	0.0231696879133485	0.0800124157421658	0.0505870716544578	0.0278342843211607	0.0737654636543757
ENSMUSG00000041361	13.8574392337193	41.9656640772743	21.8149733373462	27.0865363959047	22.9381163320535	36.0656463556252	12.9665341286839	24.9448547530293	16.4530894849081	12.2530030701414	10.7958013509145	14.1716771812691	27.2880626219872	15.2641599948244	0.847453847986659	0.00543355410428997	0.166585942300965	Myzap	9	71411629	71499642	-	5635	protein_coding	myocardial zonula adherens protein [Source:MGI Symbol;Acc:MGI:2142908]	-	13	42	23	26	25	42	14	23	16	11	11	14	0.118307741078511	0.353639652248037	0.187227782621372	0.228001254556858	0.195084459442316	0.303538346436243	0.111329630868114	0.210536070809998	0.138896747584343	0.105083684942036	0.0928297233826199
ENSMUSG00000002012	3750.03624801727	3676.99151915165	3780.62972707226	3791.07330556527	3737.99543747144	3240.75593681261	3620.44156493038	3049.7796332834	3416.07270430405	3345.06983814859	3081.71056744286	3346.54034009111	3662.91369568175	3309.93577470007	0.14573753632341	0.00544762014963058	0.166706686064227	Pnck	X	72699600	72703723	-	1971	protein_coding	pregnancy upregulated non-ubiquitously expressed CaM kinase [Source:MGI Symbol;Acc:MGI:1347357]	-	3518	3680	3986	3639	4074	3774	3909	2812	3322	3003	3140	3306	91.5319977207404	88.5863441416864	92.7656193173786	91.2332698288278	90.8889291643358	77.9782465886655	88.8701063637963	73.590421422547	82.4477898117287	82.0172562907184	75.7584909625819
ENSMUSG00000020709	62.891454983803	75.9378683303059	78.7235994347712	110.429725306381	92.6699899814962	151.132232347382	56.4970415606941	67.2426519429484	73.0105845892798	69.0623809407968	59.867625673253	71.8706485621504	95.2974783973565	66.2584888781871	0.5302940139017	0.00545595589012949	0.166706686064227	Adap2	11	80044931	80069784	+	1785	protein_coding	ArfGAP with dual PH domains 2 [Source:MGI Symbol;Acc:MGI:2663075]	-	59	76	83	106	101	176	61	62	71	62	61	71	1.69503051659846	2.02013762133846	2.13292826868661	2.93444148587281	2.48805364313058	4.01543538030691	1.53132815792122	1.79162068101057	1.94574598239782	1.86977779517184	1.62509931076775
ENSMUSG00000022533	1108.59513869755	1141.06638991065	1229.22632370438	1282.44331935995	1212.05006698571	1302.65679813056	1091.04122882783	1105.16552144943	1141.4330830155	1104.99809505275	1101.17173779328	1103.36629482738	1212.67300613146	1107.86266016103	0.131422167283708	0.0054769425419293	0.167065250713107	Atp13a3	16	30131241	30224793	-	9938	protein_coding	ATPase type 13A3 [Source:MGI Symbol;Acc:MGI:2685387]	-	1040	1142	1296	1231	1321	1517	1178	1019	1110	992	1122	1090	5.36658579977791	5.4522115232465	5.98194461037814	6.12092234339729	5.84494476616136	6.21648345731441	5.31157052002034	5.28892963957235	5.46373969629154	5.37340046589936	5.36886094874506
ENSMUSG00000036292	121.519082511077	113.906802495459	112.868775093226	103.137196276714	112.855532353703	113.349174260536	94.4704629375541	77.003682063699	95.6335826310285	82.4292933809511	77.5334824292949	111.348892138543	112.939427165119	89.7365659301784	0.329548886966758	0.00551132369306	0.167458921985932	Gramd1c	16	43800713	43883708	-	5018	protein_coding	GRAM domain containing 1C [Source:MGI Symbol;Acc:MGI:2443024]	-	114	114	119	99	123	132	102	71	93	74	79	110	1.16503218860448	1.07790324454638	1.08780908774932	0.974905109861128	1.07783191918506	1.07127622865402	0.910848544298613	0.729827610948568	0.906605408720017	0.793848432624002	0.748660165397732
ENSMUSG00000026656	65.0233687120676	84.930510632579	55.0116718941774	105.220775999476	61.4741517699034	94.4576452171137	59.2755845882692	55.3125040175866	61.6990855684055	59.0371966106812	52.0161337816788	43.5272941996122	77.6863540375528	55.1446331277056	0.494451113311065	0.00551407072402121	0.167458921985932	Fcgr2b	1	170786186	170804116	-	5790	protein_coding	Fc receptor, IgG, low affinity IIb [Source:MGI Symbol;Acc:MGI:95499]	-	61	85	58	101	67	110	64	51	60	53	53	43	0.540275161148161	0.69653981592032	0.459500309335008	0.861986807574182	0.508830136374087	0.773699498472347	0.495311103827742	0.454343385970799	0.506919153262805	0.492758171241385	0.435296923172183
ENSMUSG00000024140	3244.77269441858	3123.44442632285	3150.84093159409	2786.78787919404	2886.53255922561	3384.1598163695	2593.30682573678	2900.11050476523	2754.8641706293	2551.96636669944	2982.58548231174	2890.00988232309	3096.08971785411	2778.80720541093	0.156112822760969	0.00552218618297161	0.167458921985932	Epas1	17	87061128	87140838	+	5590	protein_coding	endothelial PAS domain protein 1 [Source:MGI Symbol;Acc:MGI:109169]	-	3044	3126	3322	2675	3146	3941	2800	2674	2679	2291	3039	2855	27.9252178926	26.5327796692465	27.2598962428816	23.6466589426147	24.747053470484	28.711297607654	22.4451688709061	24.6741495652512	23.4437412734413	22.0622504408753	25.8527760276853
ENSMUSG00000073490	9.5936117771903	15.9869196484855	13.2786794227325	16.6686377820952	14.6803944525142	6.869646924881	5.55708605515024	14.0992657299731	4.11327237122703	0	0.981436486446771	3.0367879674148	12.8463150013164	4.63130810170198	1.47468542958613	0.00553221582777169	0.167458921985932	Ifi207	1	173550993	173569313	-	3422	protein_coding	interferon activated gene 207 [Source:MGI Symbol;Acc:MGI:2138302]	-	9	16	14	16	16	8	6	13	4	0	1	3	0.134873377889599	0.221842914521465	0.187665486379692	0.231045644819115	0.205596900798588	0.0952068454631505	0.0785683981725588	0.195954817513105	0.0571802434714912	0	0.0138965913410834
ENSMUSG00000034810	460.493365305134	446.634567679562	418.278401816073	465.680068037284	472.525196440302	421.624580014571	334.351344318206	321.029435082463	478.167913155142	376.501367064344	363.131499985305	396.806961075534	447.539363215488	378.331420113499	0.242085354728691	0.00558853687333249	0.168758860967622	Scn7a	2	66503769	66615258	-	7338	protein_coding	sodium channel, voltage-gated, type VII, alpha [Source:MGI Symbol;Acc:MGI:102965]	-	432	447	441	447	515	491	361	296	465	338	370	392	3.01904627400299	2.89024993791842	2.75674921958655	3.01014644544871	3.08607238164669	2.72497158900376	2.20447992494061	2.08068627080145	3.09985414347032	2.47956513852115	2.39779642417544
ENSMUSG00000025510	608.661369419518	603.506216730326	539.683470823913	609.447068907855	581.710630180877	662.920928251016	578.863130744817	523.841949813614	576.886450064591	470.069754145424	503.476917547193	514.229429148907	600.988280718918	527.894605244091	0.186276898350875	0.00563222800240809	0.169425927713689	Cd151	7	141047305	141051386	+	2741	protein_coding	CD151 antigen [Source:MGI Symbol;Acc:MGI:1096360]	-	571	604	569	585	634	772	625	483	561	422	513	508	10.682940338397	10.4552275152645	9.52225065170826	10.5464097271535	10.1708396783513	11.4700803098789	10.217570326618	9.08930534086141	10.011976921055	8.28781301720055	8.90013555162102
ENSMUSG00000090872	19.1872235543806	21.9820145166675	24.6604046422175	14.5850580593333	31.1958382115928	21.4676466402531	14.8188961470673	13.0147068276674	10.2831809280676	10.0251843301157	14.7215472967016	15.183939837074	22.1796976040741	13.0079092277823	0.770288258278534	0.00571265565697558	0.170751219072325	Gm3239	14	17798923	17805581	-	1751	protein_coding	predicted gene 3239 [Source:MGI Symbol;Acc:MGI:3781417]	-	18	22	26	14	34	25	16	12	10	9	15	15	0.527169273715828	0.596131566848727	0.681119917360445	0.395093330667982	0.853825964238795	0.581449573770169	0.409459064986098	0.353498599760933	0.279370064476646	0.276689636147415	0.407374091112401
ENSMUSG00000119980	23.4510510109096	12.9893722143944	25.6088817438412	16.6686377820952	23.8556409853357	12.0218821185417	12.9665341286839	15.1838246322787	5.14159046403379	7.79736559008996	7.85149189157416	11.1348892138543	19.0992443091863	10.0126159867525	0.927697450321346	0.005759770952673	0.171633570731632	ENSMUSG00000119980	4	154110476	154127694	+	663	lncRNA	novel transcript, antisense to Ccdc27and Smim1	-	22	13	27	16	26	14	14	14	5	7	8	11	1.70166036216534	0.930326536142711	1.86804190352998	1.19251613359127	1.7243936140509	0.85994901064265	0.946217903381335	1.08919867704117	0.368911751808904	0.568356773966628	0.573805557395928
ENSMUSG00000058056	183.344580630748	248.796437029555	168.828924089027	185.438595325809	225.711064707407	216.393878133751	150.041323489057	199.558838024234	167.615849127502	165.972496131915	150.159782426356	162.974287584594	204.752246652716	166.053762797276	0.305543191349327	0.00588471121864728	0.174206746207103	Palld	8	61964467	62355724	-	10292	protein_coding	palladin, cytoskeletal associated protein [Source:MGI Symbol;Acc:MGI:1919583]	-	172	249	178	178	246	252	162	184	163	149	153	161	0.857022846782525	1.14790290346641	0.793334978635642	0.854629803425235	1.05102226398575	0.997146472309501	0.705329244146464	0.922169264682735	0.774736185507899	0.779332916409989	0.706935750299815
ENSMUSG00000022148	63.9574118479353	73.9395033742452	52.1662405893062	67.7163409897617	54.1339545436463	78.1422337705214	50.9399555055439	45.551473896836	47.3026322691109	45.6702841705269	55.9418797274659	42.5150315438073	65.0092808525693	47.9868761855485	0.43611716181951	0.00598733808466803	0.175803822980383	Fyb	15	6552334	6692794	+	5384	protein_coding	FYN binding protein [Source:MGI Symbol;Acc:MGI:1346327]	-	60	74	55	65	59	91	55	42	46	41	57	42	0.571491702746666	0.652127107615637	0.468591079276186	0.596576462401512	0.48186296291597	0.688326571575873	0.457756259907668	0.402380417651352	0.417944673353193	0.409935315929071	0.503452029614356
ENSMUSG00000020437	17.0553098261161	28.9762918628799	13.2786794227325	12.5014783365714	22.9381163320535	14.5979997153721	9.26181009191707	15.1838246322787	10.2831809280676	3.34172811003856	9.81436486446771	8.09810124643948	18.2246459159542	9.33050164553485	0.963263601040461	0.00603527368083417	0.176636907825775	Myo1g	11	6456548	6470965	-	6957	protein_coding	myosin IG [Source:MGI Symbol;Acc:MGI:1927091]	-	16	29	14	12	25	17	10	14	10	3	10	8	0.117940159171599	0.197779638774625	0.0923086523489012	0.0852348206738909	0.158013645099533	0.0995142128067651	0.06441020040882	0.103800305142776	0.0703143571796186	0.0232132409991914	0.068354370517734
ENSMUSG00000038351	2208.66262248203	2201.19899910084	2324.71737607981	2127.3348969399	2226.83233351575	2066.04631265796	1951.46338636693	1954.37514195473	2125.53349783157	2028.4289627934	2092.42258910451	2048.81961534919	2192.46542346272	2033.50719890005	0.108447014943615	0.00610855870237207	0.178204124470816	Sgsm2	11	74740087	74787886	-	6884	protein_coding	small G protein signaling modulator 2 [Source:MGI Symbol;Acc:MGI:2144695]	-	2072	2203	2451	2042	2427	2406	2107	1802	2067	1821	2132	2024	15.4352127415322	15.1837561468974	16.3319795649652	14.6579314115885	15.5026342508991	14.2335409531307	13.7151426098554	13.5022617521653	14.6881002854651	14.2398565081703	14.7276898654137
ENSMUSG00000001435	434.91040056596	287.764553672738	346.194142092668	320.871277305332	353.246991513624	536.691166006328	230.619071288735	339.466936421659	256.051205108883	291.844254943367	322.892604040988	312.789160643725	379.946421859442	292.277205407893	0.380225250122403	0.00612202662000929	0.178308962426012	Col18a1	10	76888012	77002382	-	7021	protein_coding	collagen, type XVIII, alpha 1 [Source:MGI Symbol;Acc:MGI:88451]	-	408	288	365	308	385	625	249	313	249	262	329	309	2.98005939717971	1.94625212403705	2.38468088034698	2.16775178521464	2.4112283586305	3.62526065970505	1.58919440673403	2.29952408347311	1.73486780717495	2.00880993303044	2.2283592938702
ENSMUSG00000000290	88.4744197229772	126.896174709853	79.6720765363949	111.471515167762	88.9998913683676	114.207880126147	77.7992047721034	80.2573587706159	78.1521750533136	71.2901996808225	87.3478472937626	74.9074365295652	101.620326271917	78.2923703500305	0.375271763203934	0.00620734217386553	0.179449998551017	Itgb2	10	77366086	77401542	+	3052	protein_coding	integrin beta 2 [Source:MGI Symbol;Acc:MGI:96611]	-	83	127	84	107	97	133	84	74	76	64	89	74	1.39462450955553	1.97435287503157	1.26249926813494	1.73243543236194	1.39753853353699	1.77470145594126	1.23330760801145	1.2506615215548	1.21813403343034	1.12883891747575	1.38673593239112
ENSMUSG00000022999	305.929620005957	289.762918628799	313.945920637461	322.954857028094	254.154328959153	317.721170275746	254.699777527719	250.533106432598	273.532612686598	275.135614393174	259.099232421947	246.992088016404	300.744802589202	259.99873857974	0.210020197519044	0.0062135547476737	0.179449998551017	Lmbr1l	15	98801798	98816112	-	4338	protein_coding	limb region 1 like [Source:MGI Symbol;Acc:MGI:1289247]	-	287	290	331	310	277	370	275	231	266	247	264	244	3.39278296841006	3.171860182008	3.50005464077459	3.5312621158514	2.80780412467693	3.47352453073748	2.8406635584865	2.74672404967539	2.99956379555162	3.06509496349697	2.89402761416909
ENSMUSG00000019832	41.5723177011579	38.9681166431833	27.5058359470887	29.1701161186666	37.6185107845678	39.5004698180657	22.228344220601	24.9448547530293	21.5946799489419	23.3920967702699	24.5359121611693	28.3433543625382	35.7225611687883	24.1732070360916	0.564728907201075	0.00623782057575532	0.179449998551017	Rab32	10	10420746	10434009	-	2339	protein_coding	RAB32, member RAS oncogene family [Source:MGI Symbol;Acc:MGI:1915094]	-	39	39	29	28	41	46	24	23	21	21	25	28	0.855063002536226	0.791115639327855	0.568727402960602	0.591542045318201	0.770779616712363	0.800913849831416	0.459788043687895	0.507212808471286	0.439192673829446	0.483309800521429	0.508274215147366
ENSMUSG00000045551	18.1212666902483	19.9836495606068	18.969542032475	12.5014783365714	10.0927711861035	14.5979997153721	5.55708605515024	7.59191231613934	13.3681352064879	8.91127496010282	6.87005540512739	7.08583859063454	15.7111179202295	8.23071708894036	0.936262635203417	0.00635198360984943	0.181836163074109	Fpr1	17	18096733	18104202	-	1324	protein_coding	formyl peptide receptor 1 [Source:MGI Symbol;Acc:MGI:107443]	-	17	20	20	12	11	17	6	7	13	8	7	7	0.658452826900766	0.716716817874294	0.692912488553415	0.447869069054577	0.365326592704892	0.522900587988418	0.203067264763215	0.272710998065821	0.480309726411019	0.325265896538519	0.251419145758545
ENSMUSG00000004341	3.19787059239676	3.99672991212136	6.63933971136624	12.5014783365714	2.75257395984642	1.71741173122025	0.926181009191707	1.08455890230562	1.02831809280676	0	0	3.0367879674148	5.13423404058707	1.01264099528648	2.32223550766056	0.00636868708005856	1	Gpx6	13	21496295	21503794	+	1368	protein_coding	glutathione peroxidase 6 [Source:MGI Symbol;Acc:MGI:1922762]	-	3	4	7	12	3	2	1	1	1	0	0	3	0.112460209341669	0.138732904512509	0.234719040347699	0.433463923558669	0.096429906048899	0.0595390762381033	0.0327559769184328	0.0377056559564689	0.0357585513814771	0	0
ENSMUSG00000026860	2810.92825071676	2815.6962230895	2798.00744979006	2790.95503863956	2607.60506462784	2763.31547553338	2382.13755564107	2551.96709712512	2477.21828557148	2634.39566008039	2756.85509042898	2567.09809512131	2764.41791706618	2561.61196399473	0.109944731615459	0.00637657070870626	0.181908552697974	Sh3glb2	2	30234821	30249349	-	3990	protein_coding	SH3-domain GRB2-like endophilin B2 [Source:MGI Symbol;Acc:MGI:2385131]	-	2637	2818	2950	2679	2842	3218	2572	2353	2409	2365	2809	2536	33.8922939467406	33.5099421356787	33.9145062379941	33.1785671775336	31.3204334846824	32.8451566858657	28.8851563317289	30.4187686167673	29.5345200953069	31.9076469672683	33.4785881738967
ENSMUSG00000045795	573.484792903153	505.586333883352	609.870776344071	486.515865264903	485.370541586252	521.234460425346	374.17712771345	476.121358112167	420.582099957964	436.652473045038	527.031393221916	471.7143976051	530.343795067846	451.046474942606	0.233957240500468	0.00640793237585145	0.182161457897743	Whamm	7	81221014	81246584	+	3176	protein_coding	WAS protein homolog associated with actin, golgi membranes and microtubules [Source:MGI Symbol;Acc:MGI:2142282]	-	538	506	643	467	529	607	404	439	409	392	537	466	8.68691380269926	7.55919603013186	9.28681635241115	7.26597996297746	7.32405782642935	7.7833469726529	5.70003503635519	7.12978812845382	6.29953986163508	6.64419090171063	8.04048199013026
ENSMUSG00000030770	1936.84362212831	1961.39520437356	1914.02679107673	1880.43069979261	2104.80155462923	1944.11007974132	1896.81870682462	1658.29056162529	1746.08412158587	1745.49598281014	1759.71562019906	1942.53203648967	1956.93465862363	1791.48950492244	0.127146126837014	0.00641221237795855	0.182161457897743	Parva	7	112026712	112190899	+	10157	protein_coding	parvin, alpha [Source:MGI Symbol;Acc:MGI:1931144]	-	1817	1963	2018	1805	2294	2264	2048	1529	1698	1567	1793	1919	9.17388317125708	9.16981200284092	9.11364458066678	8.78151733293958	9.93126447190465	9.07756074869519	9.03527038665001	7.76487789758583	8.17783318855798	8.30500834000735	8.39466034021397
ENSMUSG00000005237	230.246682652567	150.876554182581	230.479935694571	220.859450612761	214.700768868021	197.502349090329	162.081676608549	134.485303885897	163.502576756275	169.314224241953	150.159782426356	209.538369751621	207.444290183472	164.846988945108	0.330714987745011	0.00643931992674595	0.182258995669559	Dnah2	11	69311635	69439936	-	14968	protein_coding	dynein, axonemal, heavy chain 2 [Source:MGI Symbol;Acc:MGI:107731]	-	216	151	243	212	234	230	175	124	159	152	153	207	0.740037465213588	0.478650765288283	0.744695753498355	0.699890172672763	0.687430297637742	0.625780830690701	0.523903051461305	0.427317332389614	0.519636159011748	0.546658798324625	0.486089173041535
ENSMUSG00000069920	74.6169804892578	83.9313281545486	103.384004076989	75.0088700194283	71.5669229560069	66.1203516519796	43.5305074320102	72.6654464544765	41.1327237122703	49.0120122805655	73.6077364835078	60.7357593482961	79.1047428913683	56.7806976185211	0.47882878234058	0.006465504894239	0.182428261531512	B3gnt9	8	105979270	105981785	-	2516	protein_coding	UDP-GlcNAc:betaGal beta-1,3-N-acetylglucosaminyltransferase 9 [Source:MGI Symbol;Acc:MGI:2142841]	-	70	84	109	72	78	77	47	67	40	44	75	60	1.42676068449366	1.58406950748624	1.98724878175824	1.41409852327884	1.36320305975645	1.24634501880303	0.837074042904434	1.37358887215664	0.777705855164717	0.941409482747812	1.41755173596545
ENSMUSG00000086555	31.9787059239676	50.9583063795474	54.0631947925537	32.2954857028094	37.6185107845678	37.7830580868455	27.7854302757512	31.452208166863	26.7362704129757	30.075552990347	23.5544756747225	27.3310917067332	40.7828769450486	27.8225048712321	0.556819000625779	0.00654414943581558	0.183215892266601	Gm13446	2	35439550	35448714	-	2120	lncRNA	predicted gene 13446 [Source:MGI Symbol;Acc:MGI:3649869]	-	30	51	57	31	41	44	30	29	26	27	24	27	0.725686633865106	1.14140533986188	1.23331886052239	0.722576182007706	0.850402605419913	0.845230206821678	0.634106270156831	0.705593765615583	0.599934035630367	0.685589933340741	0.53834870455684
ENSMUSG00000002985	24987.0948521242	24424.0164929736	21853.8608985128	23097.523016677	22832.6009969261	21872.0971029555	22104.2359653693	22162.9611686153	21294.4110658423	19291.7963792526	21574.9182815594	21243.3440947224	23177.8655600282	21278.6111592269	0.123245091756165	0.00664650862353806	0.185220143092362	Apoe	7	19430034	19433113	-	2138	protein_coding	apolipoprotein E [Source:MGI Symbol;Acc:MGI:88057]	-	23441	24444	23041	22171	24885	25471	23866	20435	20708	17319	21983	20986	562.253495712438	542.463046923804	494.344835429309	512.43099439242	511.807364211527	485.172848750579	500.205645718014	493.014325872575	473.80154171489	436.065411733361	488.953490279443
ENSMUSG00000029072	47.9680588859515	33.9722042530316	41.732992471445	31.2536958414285	29.3607889050285	32.6308228931847	22.228344220601	23.8602958507236	22.6229980417487	26.7338248803084	27.4802216205096	23.2820410835135	36.1530938750116	24.3679542829008	0.56617763933966	0.00669979357455905	0.186055896398611	Tas1r3	4	155943725	155947819	-	3523	protein_coding	taste receptor, type 1, member 3 [Source:MGI Symbol;Acc:MGI:1933547]	-	45	34	44	30	32	38	24	22	22	24	28	23	0.655033634882498	0.457901281201096	0.572896819942773	0.420790978873304	0.399405390027117	0.43926757581061	0.305263762187336	0.322108833853503	0.305475266073499	0.366720448779732	0.377949416956359
ENSMUSG00000094083	5.32978432066127	7.99345982424273	8.53629391461374	18.7522175048571	5.50514791969284	6.869646924881	2.77854302757512	1.08455890230562	1.02831809280676	0	6.87005540512739	5.06131327902467	8.83109173482478	2.80379811780659	1.6238274150282	0.00679695768646048	1	Gm1604b	17	7292967	7354996	+	756	protein_coding	predicted gene 1604b [Source:MGI Symbol;Acc:MGI:2686450]	-	5	8	9	18	6	8	3	1	1	0	7	5	0.339165710712969	0.502080987759558	0.546081032645668	1.17654493537353	0.348984421891254	0.430949504199605	0.177818160414349	0.0682292822069438	0.0647059501188634	0	0.44031607008507
ENSMUSG00000033633	42.6382745652902	34.9713867310619	35.0936527600787	40.629804593857	47.7112819706713	44.6527050117265	27.7854302757512	34.7058848737798	25.7079523201689	25.6199155102956	28.4616581069563	30.367879674148	40.9495176054476	28.7747867935167	0.5120970730988	0.00680217903259354	0.188106813124922	Clec18a	8	111785552	111819058	-	3650	protein_coding	C-type lectin domain family 18, member A [Source:MGI Symbol;Acc:MGI:2672935]	-	40	35	37	39	52	52	30	32	25	23	29	30	0.561992936545763	0.454967908771161	0.464991739578832	0.527994686066258	0.626450940337396	0.580187907845714	0.368302819926707	0.452219943876818	0.335052728012744	0.33921222881476	0.377827378494915
ENSMUSG00000085169	63.9574118479353	59.9509486818204	64.4964429104149	48.9641234849046	56.8865285034927	51.5223519366075	30.5639733033263	28.1985314599461	31.8778608770095	60.151105980694	50.0532608087853	40.4905062321974	57.6296345608626	40.2225397769931	0.521809417275797	0.00682088878150519	0.188335794520521	Gm10785	16	91485786	91512530	+	1802	lncRNA	predicted gene 10785 [Source:MGI Symbol;Acc:MGI:3642149]	-	60	60	68	47	62	60	33	26	31	54	51	40	1.70749796203554	1.57979977835555	1.73097383932966	1.28884556183538	1.51291137836541	1.35598428901873	0.820608114320605	0.744236831886619	0.841536430069746	1.61315278433116	1.3458717613921
ENSMUSG00000030677	151.36587470678	157.870831528794	155.550244666295	130.223732672619	137.628697992321	167.447643793974	118.551169176538	117.132361449007	123.398171136811	143.694308731658	122.679560805846	120.459256040787	150.014504226797	124.319137890108	0.274894978694109	0.00687637884780481	0.189289099441554	Kif22	7	126626901	126641643	-	4903	protein_coding	kinesin family member 22 [Source:MGI Symbol;Acc:MGI:109233]	-	142	158	164	125	150	195	128	108	120	129	125	119	1.48521792275989	1.52897638756638	1.53432843274051	1.2598125455254	1.34525914210579	1.61968631218401	1.16983532170615	1.13619915024119	1.19725143683118	1.4163296467773	1.21237343384631
ENSMUSG00000022978	55.4297569348773	47.9607589454564	53.1147176909299	67.7163409897617	59.6391024633391	48.087528474167	43.5305074320102	46.6360327991417	38.04776943385	46.7841935405398	34.350277025637	32.3924049857579	55.3247009164219	40.2901975361561	0.457773145161639	0.00691253655222025	0.189994802222212	Mis18a	16	90516200	90524292	-	2863	protein_coding	MIS18 kinetochore protein A [Source:MGI Symbol;Acc:MGI:1913828]	-	52	48	56	65	65	56	47	43	37	42	35	32	0.931420357635223	0.795473056401452	0.89722849373567	1.12188881368136	0.99831729489674	0.796571699694135	0.735619382447627	0.774710969606472	0.632188207029286	0.789704242696209	0.581346400601315
ENSMUSG00000100007	71.4191098968611	74.9386858522756	55.9601489958012	68.7581308511426	97.2576132479069	85.8705865610125	52.7923175239273	57.4816218221979	68.8973122180528	40.1007373204627	52.0161337816788	61.748022004101	75.7007125675	55.5060241117367	0.44935836450048	0.0069485769534539	0.190281363898956	Gm5527	1	52623677	52624318	+	642	processed_pseudogene	predicted gene 5527 [Source:MGI Symbol;Acc:MGI:3646585]	-	67	75	59	66	106	100	57	53	67	36	53	61	5.35184472867081	5.54283333449512	4.21554142958245	5.08003514151936	7.26018058999935	6.34341559919979	3.97847360777526	4.25827239792496	5.10511804582658	3.01858911460513	3.92580869963698
ENSMUSG00000031387	90.6063334512417	84.930510632579	66.3933971136624	98.9700368311901	81.6596941421105	86.7292924266226	57.4232225698858	66.1580930406428	71.9822664964731	64.6067434607454	61.8304986461465	72.8829112179553	84.8815440995677	65.8139559053082	0.366259461952539	0.00697264120964917	0.190281363898956	Renbp	X	72965727	72974456	-	2494	protein_coding	renin binding protein [Source:MGI Symbol;Acc:MGI:105940]	-	85	85	70	95	89	101	62	61	70	58	63	72	1.7477777522386	1.6170671748912	1.28747252283742	1.88228319652782	1.56917053211248	1.64923718638056	1.11396589346985	1.2616125013053	1.37299072986778	1.25189548551453	1.20124720964668
ENSMUSG00000054728	2433.57952081394	2553.91041384555	2325.66585318143	2306.52275309742	2487.40933504788	2436.14854073592	2234.87477517959	2258.0516346003	2314.74402690801	2211.11009947551	2308.3386161228	2290.75039008657	2423.87273612036	2269.6449237288	0.0948878904987843	0.0069962355401338	0.190281363898956	Phactr1	13	42834099	43292002	+	9828	protein_coding	phosphatase and actin regulator 1 [Source:MGI Symbol;Acc:MGI:2659021]	-	2283	2556	2452	2214	2711	2837	2413	2082	2251	1985	2352	2263	11.9125433470416	12.3396058145522	11.4443648892921	11.1319251577649	12.1294457403486	11.7558052251373	11.0019287456365	10.9271819657582	11.2040841321201	10.8725619827119	11.3804768883526
ENSMUSG00000040428	39.4404039728934	52.9566713356081	41.732992471445	37.5044350097142	53.2164298903641	42.0765874148961	27.7854302757512	41.2132382876136	28.7929065985892	26.7338248803084	27.4802216205096	35.4291929531727	44.4879200158201	31.2391357693241	0.514999252169747	0.00699672309385904	0.190281363898956	Plekha4	7	45175754	45203653	+	6371	protein_coding	pleckstrin homology domain containing, family A (phosphoinositide binding specific) member 4 [Source:MGI Symbol;Acc:MGI:1916467]	-	37	53	44	36	58	49	30	38	28	24	28	35	0.297822736150154	0.394706110060233	0.316797284046208	0.27922397461698	0.400310493671524	0.313217968795522	0.211003813017184	0.307658267028894	0.214989099374682	0.202787025749646	0.208996357861757
ENSMUSG00000035458	35.1765765163644	28.9762918628799	22.76345043897	40.629804593857	39.453560091132	24.9024701026936	19.4498011930258	23.8602958507236	14.3964532992946	12.2530030701414	17.6658567560419	30.367879674148	31.9836922676495	19.6655483072292	0.695175586359891	0.00703650476412894	0.190638152089703	Tnni3	7	4521304	4527228	-	2063	protein_coding	troponin I, cardiac 3 [Source:MGI Symbol;Acc:MGI:98783]	-	33	29	24	39	43	29	21	22	14	11	18	30	0.820310824126722	0.666967012581226	0.533640020268379	0.934164131915581	0.916528161806501	0.572475577440144	0.456138490020716	0.550067581999946	0.331966929742147	0.287031781215886	0.414917324403963
ENSMUSG00000026042	205.729674777525	263.78417420001	171.674355393899	180.229646018904	201.855423722071	207.80681947765	176.900572755616	196.305161317317	171.729121498729	133.669124401542	142.308290534782	163.986550240399	205.180015598343	164.149803458064	0.321259220748306	0.00705703571828201	0.190638152089703	Col5a2	1	45413481	45542442	-	9591	protein_coding	collagen, type V, alpha 2 [Source:MGI Symbol;Acc:MGI:88458]	-	193	264	181	173	220	242	191	181	167	120	145	162	1.03194641890747	1.30600734882968	0.8656673986388	0.891333072716513	1.00863811644516	1.02756586503397	0.892372400903292	0.973435727251524	0.851762653988816	0.673525253389113	0.718939595196767
ENSMUSG00000064210	626.782636109766	735.398303830331	653.500723018763	670.912670729331	635.844584724523	634.583634685882	601.091474965418	613.860338704981	588.197949085466	551.385138156362	601.62056619187	610.394381450376	659.503758849766	594.424974759079	0.148767273535649	0.00708027898381783	0.190638152089703	Ano6	15	95688724	95872632	+	12269	protein_coding	anoctamin 6 [Source:MGI Symbol;Acc:MGI:2145890]	-	588	736	689	644	693	739	649	566	572	495	613	603	2.45771709270217	2.84625779286436	2.57600341066107	2.59378819887385	2.48370867639583	2.45297694192937	2.37034839835733	2.37957754822907	2.28061972628579	2.17186367341893	2.3759625971075
ENSMUSG00000116138	357.095549484305	256.789896853798	343.348710787797	307.32800910738	322.968677955313	299.688347097934	246.364148444994	293.915462524823	247.824660366429	230.57923959266	302.282437825605	263.188290509283	314.536531881088	264.025706543966	0.251778246081661	0.00712451037309904	0.190881911450182	C030006K11Rik	15	76605665	76608045	-	2381	protein_coding	RIKEN cDNA C030006K11 gene [Source:MGI Symbol;Acc:MGI:1925941]	-	335	257	362	295	352	349	266	271	241	207	308	260	7.2152127589388	5.12128933608673	6.97405797593006	6.12238208705504	6.50069595956358	5.96931126554182	5.00609278828	5.87087039959253	4.95135039389182	4.68001752060682	6.15147994763115
ENSMUSG00000024164	168.421184532896	131.892087100005	104.332481178612	133.349102256761	112.855532353703	170.023761390805	97.2490059651292	88.9338299890608	98.7185369094488	131.441305661517	108.939449995592	105.275316203713	136.812358135464	105.092907454077	0.381579670726198	0.00722743261129661	0.192243506329193	C3	17	57510970	57535136	-	5143	protein_coding	complement component 3 [Source:MGI Symbol;Acc:MGI:88227]	-	158	132	110	128	123	198	105	82	96	118	111	104	1.5754487969373	1.21776360904389	0.98109833592183	1.22984747668056	1.05163534327642	1.56785848202971	0.914849022858971	0.822412922919086	0.913105004049509	1.23509968763382	1.0263482496947
ENSMUSG00000043110	58.627627527274	60.9501311598508	40.7845153698212	40.629804593857	50.4638559305177	51.5223519366075	41.6781454136268	23.8602958507236	38.04776943385	44.5563748005141	37.2945864849773	22.2697784277086	50.4963810863214	34.6178250685667	0.542438467581116	0.0072387898882145	0.192243506329193	Lrrn4	2	132710225	132722811	-	3715	protein_coding	leucine rich repeat neuronal 4 [Source:MGI Symbol;Acc:MGI:2445154]	-	55	61	43	39	55	60	45	22	37	40	38	22	0.759219932783054	0.779070216403761	0.530940697151051	0.518756555623646	0.65099920422783	0.657734505736678	0.542788139730477	0.305461486316525	0.487201840302785	0.579612445514131	0.486421844314704
ENSMUSG00000042726	863.425059947127	1014.1702152008	1000.64334221306	1007.41079595538	923.029801201833	996.957509973355	853.012709465562	899.099330011359	899.778331205913	853.254577429845	901.940131044582	882.693035861903	967.606120748591	881.629685836527	0.13482604827185	0.00727198017209009	0.192640189359246	Trafd1	5	121509788	121523695	-	4486	protein_coding	TRAF type zinc finger domain containing 1 [Source:MGI Symbol;Acc:MGI:1923551]	-	810	1015	1055	967	1006	1161	921	829	875	766	919	872	9.25954144503761	10.7352548246606	10.7877175909628	10.6518493101339	9.86087146260538	10.5397702582496	9.19977095115631	9.53208396385748	9.54145920722874	9.19191562681178	9.74191943559593
ENSMUSG00000020359	235.576466973228	248.796437029555	249.449477727046	277.116103127332	280.762543904335	303.981876425984	236.176157343885	231.011046191097	243.711387995202	222.78187400257	233.581883774331	194.354429914547	265.94715086458	226.936129870272	0.230921477273869	0.00729060771727453	0.192661227665118	Phykpl	11	51475584	51495316	+	9699	protein_coding	5-phosphohydroxy-L-lysine phospholyase [Source:MGI Symbol;Acc:MGI:1920197]	-	221	249	263	266	306	354	255	213	237	200	238	192	1.16850088221631	1.21808605861184	1.24384185722323	1.35522837591433	1.38730213119282	1.48639589277136	1.17812093908919	1.13277913756261	1.19532884778812	1.11004239358954	1.16691249257311
ENSMUSG00000027639	588.408189001005	564.538100087143	608.922299242447	610.488858769236	656.947651750012	638.018458148323	522.366089184123	512.996360790558	619.047491869668	564.752050596516	515.254155384555	536.499207576615	611.220592833028	545.152559233672	0.166642445925406	0.00731187143433768	0.192755874979956	Samhd1	2	156939453	156977185	-	9150	protein_coding	SAM domain and HD domain, 1 [Source:MGI Symbol;Acc:MGI:1927468]	-	552	565	642	586	716	743	564	473	602	507	525	530	3.09372505068963	2.929766026115	3.2184762763405	3.16471299993588	3.44087197872583	3.30693694132447	2.76206989107876	2.66644508916029	3.21841031371542	2.98279491581446	2.72851597528125
ENSMUSG00000056564	3.19787059239676	1.99836495606068	4.74238550811874	1.04178986138095	2.75257395984642	3.4348234624405	0	0	0	0	1.96287297289354	0	2.86130139004068	0.327145495482257	2.97229861195765	0.0073650802691499	1	Olfr324	11	58485940	58491609	+	3792	protein_coding	olfactory receptor 324 [Source:MGI Symbol;Acc:MGI:3030158]	-	3	2	5	1	3	4	0	0	0	0	2	0	0.0405710881802222	0.0250246061937122	0.0604836586791088	0.0130313521323018	0.0347880040809319	0.0429585739945808	0	0	0	0	0.025081295131428
ENSMUSG00000104713	39.4404039728934	34.9713867310619	41.732992471445	66.6745511283807	36.7009861312856	30.9134111619645	32.4163353217097	23.8602958507236	30.8495427842027	28.9616436203342	26.4987851340628	22.2697784277086	41.7389552661719	27.4760635231236	0.595098985310416	0.00736632350878211	0.193214432391682	Gbp6	5	105418568	105441564	-	5954	protein_coding	guanylate binding protein 6 [Source:MGI Symbol;Acc:MGI:2140937]	-	37	35	44	64	40	36	35	22	30	26	27	22	0.318681332215759	0.278910458013896	0.338984799573125	0.531164391381265	0.295411737711105	0.246236179591376	0.263412189260088	0.190592781603273	0.246478157322106	0.235072078066048	0.215646902984223
ENSMUSG00000085151	51.1659294783482	45.9623939893957	60.7025345039199	54.1730727918093	44.9587080108249	57.5332929958784	29.6377922941346	48.8051506037529	34.9628151554298	46.7841935405398	28.4616581069563	37.4537182647826	52.4159886283627	37.6842213275993	0.485918734541575	0.00739346399283711	0.193214432391682	1110018N20Rik	2	167030622	167034728	+	1617	lncRNA	RIKEN cDNA 1110018N20 gene [Source:MGI Symbol;Acc:MGI:1915753]	-	48	46	64	52	49	67	32	45	34	42	29	37	1.52228142366756	1.3497501878731	1.81554213451027	1.58909965297204	1.33248597449388	1.6874191625478	0.886781475313119	1.43547321006817	1.02857250578557	1.39822093187337	0.852857100498725
ENSMUSG00000028459	8.52765491305804	10.9910072583337	13.2786794227325	13.5432681979523	15.5979191057964	9.44576452171137	0.926181009191707	7.59191231613934	3.08495427842027	5.56954685006426	10.7958013509145	4.04905062321974	11.8973822365974	5.33624107132497	1.16772043984649	0.00749995570810866	0.1951501443473	Cd72	4	43446462	43454628	-	3422	protein_coding	CD72 antigen [Source:MGI Symbol;Acc:MGI:88345]	-	8	11	14	13	17	11	1	7	3	5	11	4	0.119887447012977	0.152517003733507	0.187665486379692	0.187724586415531	0.2184467070985	0.130909412511832	0.0130947330287598	0.105514132507056	0.0428851826036184	0.0786550348876752	0.152862504751918
ENSMUSG00000018920	42.6382745652902	58.9517662037901	30.35126725196	40.629804593857	43.1236587042606	42.9352932805062	33.3425163309014	33.6213259714742	35.9911332482365	24.5060061402827	22.5730391882757	26.3188290509283	43.1050107666107	29.3921416550165	0.55026278455172	0.0075177912830926	0.195332769769908	Cxcl16	11	70344809	70350810	-	3021	protein_coding	chemokine (C-X-C motif) ligand 16 [Source:MGI Symbol;Acc:MGI:1932682]	-	40	59	32	39	47	50	36	31	35	22	23	26	0.679005037534603	0.926631098064686	0.485887393496046	0.637928038444834	0.684106503290303	0.674027278167207	0.53398422750049	0.529302038332319	0.566739304913977	0.392020234788728	0.362047374409571
ENSMUSG00000033871	196.136063000335	141.883911880308	218.149733373462	152.101319761618	162.401863630939	168.306349659584	125.03443624088	121.470597058229	132.653033972072	170.428133611966	121.6981243194	152.851661026545	173.163206884375	137.355997704849	0.336211352552741	0.00756302683919131	0.195644883275328	Ppargc1b	18	61431207	61533502	-	3990	protein_coding	peroxisome proliferative activated receptor, gamma, coactivator 1 beta [Source:MGI Symbol;Acc:MGI:2444934]	-	184	142	230	146	177	196	135	112	129	153	124	151	2.36487754501337	1.68857763778083	2.64418184228429	1.80816379541616	1.95063924236059	2.00051296160027	1.51613378879603	1.44789718872841	1.5815496439579	2.06421563889727	1.47787288485696
ENSMUSG00000046058	456.229537848605	376.691794217438	445.784237763162	405.256256077189	392.700551604756	373.537051540404	238.95470037146	383.933851416189	342.42992490465	325.261536043753	380.797356741347	356.316454843337	408.366571508593	337.948970720123	0.273633248196934	0.00756916893119806	0.195644883275328	Eid2	7	27967306	27968697	+	1392	protein_coding	EP300 interacting inhibitor of differentiation 2 [Source:MGI Symbol;Acc:MGI:2681174]	-	428	377	470	389	428	435	258	354	333	292	388	352	15.7676969373526	12.8501352804712	15.4879879086573	13.8091890475092	13.5201378618905	12.7264775458946	8.30533442349091	13.1176676877522	11.7022942029624	11.2922411753739	13.2550320408368
ENSMUSG00000095362	168.421184532896	186.847123391674	185.901511918255	203.149022969285	169.742060857196	155.425761675433	156.524590553398	155.091923029704	131.624715879265	154.833402431786	107.958013509145	163.986550240399	178.247777557456	145.00319927395	0.296999547131938	0.00757314062517743	0.195644883275328	Gm14325	2	177473584	177482129	-	1616	protein_coding	predicted gene 14325 [Source:MGI Symbol;Acc:MGI:3702875]	zf-C2H2	158	187	196	195	185	181	169	143	128	139	110	162	5.01394378876766	5.49042337573826	5.56353844150883	5.96281127519135	5.03392752121604	4.5613711600137	4.68621275725638	4.5644376490274	3.87466917147411	4.6303089832428	3.23697704988282
ENSMUSG00000020949	1335.64395075772	1327.91351330232	1350.63139271222	1305.36269631033	1340.50351844521	1213.35138810711	1258.67999149153	1180.00008570851	1267.91620843073	1159.57965418338	1095.2831188746	1240.02175336105	1312.23440993915	1200.2468020083	0.12790482199787	0.00764567544657254	0.196674654151292	Fkbp3	12	65109198	65120781	-	7849	protein_coding	FK506 binding protein 3 [Source:MGI Symbol;Acc:MGI:1353460]	-	1253	1329	1424	1253	1461	1413	1359	1088	1233	1041	1116	1225	8.18654158378525	8.0337115929694	8.32208291514132	7.88850220014873	8.18488295174842	7.33138500083029	7.75857176210746	7.15001847816449	7.68448490143945	7.13958435699924	6.76142378585977
ENSMUSG00000079022	45.836145157687	25.9787444287889	48.3723321828112	32.2954857028094	38.5360354378499	47.2288226085569	28.7116112849429	32.5367670691686	13.3681352064879	26.7338248803084	28.4616581069563	26.3188290509283	39.7079275864172	26.0218042664654	0.612708640719763	0.00766969572452909	0.197011899564077	Col22a1	15	71667644	71906076	-	9203	protein_coding	collagen, type XXII, alpha 1 [Source:MGI Symbol;Acc:MGI:1916950]	-	43	26	51	31	42	55	31	30	13	24	29	26	0.23960879982304	0.134044657929505	0.254200928377055	0.166452407460213	0.200676470786539	0.243383684459138	0.150941591780604	0.168145183141746	0.0691003018329011	0.140384237862762	0.149850041454573
ENSMUSG00000021113	1200.26742901292	1312.92577613187	1323.12555676513	1269.94184102338	1223.06036282509	1235.67774061297	1230.89456121578	1118.18022827709	1113.66849450972	1184.08566032366	1110.98610265774	1203.58029775207	1260.83311772856	1160.23255745601	0.119594557467028	0.00788700217149434	0.20037228687667	Snapc1	12	74011255	74035740	+	7914	protein_coding	small nuclear RNA activating complex, polypeptide 1 [Source:MGI Symbol;Acc:MGI:1922877]	-	1126	1314	1395	1219	1333	1439	1329	1031	1083	1063	1132	1189	7.29635699364869	7.87779915252308	8.0856425834495	7.61141617402755	7.40646013798473	7.40496383666102	7.52498413798951	6.71978251279397	6.69419601313105	7.23059018794336	6.80203202733388
ENSMUSG00000070867	21.3191372826451	36.9697516871226	15.17563362598	38.5462248710951	31.1958382115928	44.6527050117265	19.4498011930258	27.1139725576405	17.4814075777149	15.5947311801799	18.6472932424886	5.06131327902467	31.3098817816937	17.2247531716791	0.866117209326351	0.00791095441978443	0.20037228687667	Trabd2b	4	114263921	114472295	+	6617	protein_coding	TraB domain containing 2B [Source:MGI Symbol;Acc:MGI:3650152]	-	20	37	16	37	34	52	21	25	17	14	19	5	0.155000318754121	0.265305451670137	0.110916262335768	0.276311142446799	0.225940647329928	0.320037156360414	0.142211531647686	0.194881885100686	0.125676419967906	0.113894677690758	0.136546558231006
ENSMUSG00000047420	11.7255255054548	45.9623939893957	9.48477101623749	42.7133843166189	26.6082149451821	62.6855281895391	9.26181009191707	27.1139725576405	17.4814075777149	10.0251843301157	14.7215472967016	1.01226265580493	33.1966363270713	13.2693640849824	1.32886330233712	0.00797811744255184	0.201463503630971	Fam180a	6	35289603	35303076	-	1606	protein_coding	family with sequence similarity 180, member A [Source:MGI Symbol;Acc:MGI:3039626]	-	11	46	10	41	29	73	10	25	17	9	15	1	0.351245585341102	1.3589950521736	0.285621461657759	1.26152576507672	0.794015614938132	1.85112400667557	0.279017287823263	0.802947343531281	0.517808761474241	0.301670954479529	0.444154441804367
ENSMUSG00000040298	39.4404039728934	20.9828320386372	29.4027901503362	32.2954857028094	28.4432642517464	18.0328231778126	18.5236201838341	11.9301479253618	14.3964532992946	24.5060061402827	15.7029837831483	18.2207278044888	28.0995998823725	17.2133231894017	0.700759323416413	0.00799918773415697	0.201463503630971	Btbd16	7	130375799	130427629	+	3722	protein_coding	BTB (POZ) domain containing 16 [Source:MGI Symbol;Acc:MGI:3045247]	-	37	21	31	31	31	21	20	11	14	22	16	18	0.509787386354818	0.267700086031393	0.382051318917066	0.411569453481015	0.366236741511885	0.229774124418086	0.240785472457905	0.152443501029808	0.183999939832899	0.318187299649852	0.204424011044331
ENSMUSG00000024677	8.52765491305804	21.9820145166675	27.5058359470887	30.2119059800475	9.1752465328214	30.9134111619645	10.1879911011088	14.0992657299731	17.4814075777149	5.56954685006426	6.87005540512739	8.09810124643948	21.3860115086079	10.384394651738	1.04554584911258	0.0080310442957924	0.201830819066234	Ms4a6b	19	11493876	11508620	+	4485	protein_coding	membrane-spanning 4-domains, subfamily A, member 6B [Source:MGI Symbol;Acc:MGI:1917024]	-	8	22	29	29	10	36	11	13	17	5	7	8	0.0914726518792434	0.232737207035033	0.296600534119252	0.319516551011139	0.0980424462838304	0.326887450008262	0.109902327908267	0.149511122749129	0.185418254387432	0.0600128270647992	0.0742205014457777
ENSMUSG00000072647	207.86158850579	190.843853303795	193.489328731245	217.734081028618	213.783244214739	222.404819193022	158.376952571782	162.683835345843	176.870711962762	197.161958492275	194.324424316461	172.084651486839	207.686152496201	176.917089029327	0.23350567021012	0.00803612575637514	0.201830819066234	Adam1a	5	121656639	121660134	-	3496	protein_coding	a disintegrin and metallopeptidase domain 1a [Source:MGI Symbol;Acc:MGI:2429504]	-	195	191	204	209	233	259	171	150	172	177	198	170	2.86040097673374	2.59219416148917	2.67667178930668	2.95415087034006	2.93063062296437	3.01707797197867	2.191802107716	2.21315806701013	2.40670597993594	2.7254509554494	2.6932834218247
ENSMUSG00000030730	8.52765491305804	10.9910072583337	8.53629391461374	9.37610875242854	4.5876232664107	6.869646924881	4.63090504595853	3.25367670691686	5.14159046403379	3.34172811003856	1.96287297289354	1.01226265580493	8.14805583828763	3.22383932594104	1.32798025964622	0.00807071547102233	1	Atp2a1	7	126045030	126062280	-	3477	protein_coding	ATPase, Ca++ transporting, cardiac muscle, fast twitch 1 [Source:MGI Symbol;Acc:MGI:105058]	-	8	11	9	9	5	8	5	3	5	3	2	1	0.117991039309292	0.150104454062715	0.118733753431155	0.127907387279607	0.0632327252779666	0.0937008412927527	0.0644379873805235	0.044505036538783	0.0703446912422501	0.0464465106791414	0.0273535436118421
ENSMUSG00000033882	14.9233960978516	14.9877371704551	16.1241107276037	13.5432681979523	10.0927711861035	13.739293849762	6.48326706434195	6.50735341383372	12.3398171136811	5.56954685006426	6.87005540512739	6.07357593482961	13.9017628716214	7.30726929697967	0.92429730685124	0.00813547637583258	0.203477053178372	Rbm46	3	82744535	82783790	-	2499	protein_coding	RNA binding motif protein 46 [Source:MGI Symbol;Acc:MGI:3645057]	-	14	15	17	13	11	16	7	6	12	5	7	6	0.287293307898044	0.284793837594707	0.312046304368953	0.257060237980771	0.193554385250611	0.260742557162786	0.125518701468953	0.123844747535293	0.234898911355874	0.107706094191927	0.13320486153834
ENSMUSG00000022659	0	4.9959123901517	1.8969542032475	2.0835797227619	1.83504930656428	1.71741173122025	0	0	0	0	0	0	2.0881512256576	0	3.47439670057107	0.00813616902905094	1	Gcsam	16	45430743	45443230	+	3424	protein_coding	germinal center associated, signaling and motility [Source:MGI Symbol;Acc:MGI:102969]	-	0	5	2	2	2	2	0	0	0	0	0	0	0	0.069285416681189	0.0267936955270071	0.02886383603136	0.0256846011438656	0.0237878084969992	0	0	0	0	0
ENSMUSG00000057103	201.465847320996	162.866743918946	169.777401190651	147.934160316095	158.73176501781	145.121291288111	112.994083121388	120.386038155924	113.114990208743	170.428133611966	129.549616210974	143.741297124301	164.316201508768	131.702359738883	0.319949475249594	0.00815582995053762	0.203703979594479	Nat8f1	6	85887136	85892669	-	1345	protein_coding	N-acetyltransferase 8 (GCN5-related) family member 1 [Source:MGI Symbol;Acc:MGI:1913366]	-	189	163	179	142	173	169	122	111	110	153	132	142	7.20614920587536	5.75004051669469	6.10473933595559	5.21703642718791	5.65588284638331	5.11708480060951	4.06456618868309	4.25689847262297	4.00070394935664	6.12358393992573	4.66702297035893
ENSMUSG00000031340	611.859240011914	503.587968927292	591.849711413219	531.312829304284	495.463312772356	586.496106211715	350.096421474465	432.739002019942	396.930783823409	594.827603586863	519.179901330342	426.162578093877	553.428194773463	453.322715054816	0.289070757813144	0.00821395218284127	0.204872304582524	Gabre	X	71299605	71318409	-	4736	protein_coding	gamma-aminobutyric acid (GABA) A receptor, subunit epsilon [Source:MGI Symbol;Acc:MGI:1330235]	-	574	504	624	510	540	683	378	399	386	534	529	421	6.21532623182553	5.04922155511238	6.043788726173	5.32128220348417	5.0137035611235	5.87309740800405	3.57648789873929	4.34564054096946	3.98695767311787	6.06968415084136	5.31168448397386
ENSMUSG00000086283	3.19787059239676	6.99427734621239	1.8969542032475	9.37610875242854	4.5876232664107	3.4348234624405	0.926181009191707	4.33823560922248	0	0	0.981436486446771	0	4.91460960385606	1.04097551747683	2.25160475295611	0.00836332052046226	1	2810433D01Rik	11	102510622	102515242	-	1205	lncRNA	RIKEN cDNA 2810433D01 gene [Source:MGI Symbol;Acc:MGI:1924382]	-	3	7	2	9	5	4	1	4	0	0	1	0	0.127672669194525	0.275623712367591	0.0761341190742508	0.369073846947049	0.182456585719079	0.135185819574648	0.037186868402005	0.171224356343401	0	0	0.0394640129204876
ENSMUSG00000001755	537.242259522656	477.609224498503	519.765451689814	536.521778611189	595.473499980109	547.85434225926	490.875934871605	472.86768140525	463.771459855848	477.867119735513	513.291282411661	450.456881833196	535.744426093588	478.188393352179	0.164323600500288	0.00836647914067211	0.207245377671134	Coasy	11	100973391	100977445	+	2867	protein_coding	Coenzyme A synthase [Source:MGI Symbol;Acc:MGI:1918993]	-	504	478	548	515	649	638	530	436	451	429	523	445	9.01501749275885	7.91053376284862	8.76777192003676	8.87640981936849	9.9539072604588	9.06256594269214	8.28370893091752	7.84424941887827	7.69511054367882	8.05501082012088	8.67485626183645
ENSMUSG00000102526	19.1872235543806	26.9779269068192	37.93908406495	29.1701161186666	25.6906902918999	18.8915290434227	12.0403531194922	4.33823560922248	20.5663618561352	20.0503686602313	15.7029837831483	18.2207278044888	26.3094283300232	15.1531718054531	0.79585673997334	0.00845340914051724	0.208823083827405	Gm37785	1	185061648	185064055	+	2408	TEC	predicted gene, 37785 [Source:MGI Symbol;Acc:MGI:5611013]	-	18	27	40	28	28	22	13	4	20	18	16	18	0.383336128852332	0.532001511739416	0.761973533924188	0.574591712624282	0.511302757654627	0.372069775428147	0.241915404284638	0.0856832846319759	0.406293175164956	0.402394977486814	0.315974322718854
ENSMUSG00000095241	2.13191372826451	5.99509486818204	0	2.0835797227619	0.91752465328214	4.29352932805062	0	1.08455890230562	0	0	0	0	2.57027371675687	0.180759817050937	3.29231787244731	0.00846256088776903	1	Gm5478	15	101551455	101555815	-	2960	protein_coding	predicted pseudogene 5478 [Source:MGI Symbol;Acc:MGI:3646318]	-	2	6	0	2	1	5	0	1	0	0	0	0	0.0346499023377033	0.0961756486688073	0	0.0333884373551948	0.0148554179588844	0.0687917705183491	0	0.0174261274825843	0	0	0
ENSMUSG00000071866	5654.90116422161	4990.91647776155	5229.90273835335	5426.68338793336	5260.16883726651	4985.64625573238	5292.19828652141	4247.13266142881	4270.60503942647	4024.55455385643	5436.17669842866	4351.71715730541	5258.03647687813	4603.73073282787	0.191376942010507	0.00847112285879012	0.208823083827405	Ppia	11	6365443	6369817	+	3508	protein_coding	peptidylprolyl isomerase A [Source:MGI Symbol;Acc:MGI:97749]	-	5305	4995	5514	5209	5733	5806	5714	3916	4153	3613	5539	4299	77.5513806197958	67.5587324542973	72.1013763901625	73.3757548093359	71.8619410001488	67.402443449454	72.9889817813892	57.5805350788279	57.9119729184126	55.4427681682019	75.0861906835034
ENSMUSG00000020395	28.7808353315709	25.9787444287889	33.1966985568312	22.9193769503809	21.1030670254892	18.8915290434227	18.5236201838341	16.2683835345843	13.3681352064879	16.7086405501928	8.83292837802093	19.2329904602938	25.145041889414	15.489116385569	0.695353428120788	0.00848271874642296	0.208823083827405	Itk	11	46215977	46280342	-	5354	protein_coding	IL2 inducible T cell kinase [Source:MGI Symbol;Acc:MGI:96621]	-	27	26	35	22	23	22	20	15	13	15	9	19	0.258612270716216	0.230409597856786	0.299865191628365	0.20304959288105	0.188897432693473	0.167341057009895	0.167389527173762	0.144512525257143	0.118776630139744	0.150816695584026	0.0799378446250818
ENSMUSG00000061288	1148.03554267044	1036.15222971746	1042.3763346845	1049.08239041062	1093.68938671231	1161.8290361705	1073.44378965319	934.889773787444	1019.0632299715	965.759423801143	966.714939150069	1001.12776659108	1088.52748672764	993.499820492404	0.131304766456708	0.00849974824926406	0.208827828415252	Taok3	5	117258194	117413284	+	11159	protein_coding	TAO kinase 3 [Source:MGI Symbol;Acc:MGI:3041177]	-	1077	1037	1099	1007	1192	1353	1159	862	991	867	985	989	4.94941825703069	4.409192536695	4.5176105932178	4.45925185918883	4.69707574986031	4.93776836479122	4.65409037332182	3.9845069266389	4.34424581102715	4.18244606106885	4.19758253747197
ENSMUSG00000027253	459.427408441002	473.612494586382	397.411905580351	360.459292037808	400.958273484295	455.114108773366	398.257833952434	341.63605422627	345.514879183071	356.450998404113	362.150063498858	399.843749042949	424.497247150534	367.308929717949	0.207864994404209	0.00858487614931825	0.21008248213308	Lrp4	2	91287856	91344124	+	10504	protein_coding	low density lipoprotein receptor-related protein 4 [Source:MGI Symbol;Acc:MGI:2442252]	-	431	474	419	346	437	530	430	315	336	320	369	395	2.10419646831437	2.14106185117231	1.8297665674978	1.62771810746841	1.82937740272051	2.05484633642776	1.83438460229426	1.54685084394151	1.56477024232608	1.63995448216679	1.67055179217729
ENSMUSG00000002227	490.340157500837	469.61576467426	362.318252820272	446.927850532427	416.556192590092	447.385755982875	419.559997163843	372.003703490828	386.647602895341	382.070913914408	371.964428363326	357.328717499142	438.857329016794	381.595893887815	0.19975104347205	0.00861276694304734	0.21017479115885	Mov10	3	104702152	104725879	-	5607	protein_coding	Mov10 RISC complex RNA helicase [Source:MGI Symbol;Acc:MGI:97054]	-	460	470	382	429	454	521	453	343	376	343	379	353	4.20717915311368	3.97715838618526	3.12513789469131	3.78080732041382	3.56042533794672	3.78412401721338	3.62029782776181	3.15541264678405	3.28037356108215	3.29306340571675	3.21437798835778
ENSMUSG00000034422	83.1446354023159	104.914160193186	114.765729296474	146.892370454714	90.8349406749319	79.0009396361315	69.463575689378	99.779419012117	93.576946445415	57.9232872406683	65.7562445919336	56.6867087250763	103.258795942959	73.8643636174314	0.4822226567626	0.00864462145210221	0.210413709154452	Parp14	16	35653244	35691914	-	9306	protein_coding	poly (ADP-ribose) polymerase family, member 14 [Source:MGI Symbol;Acc:MGI:1919489]	-	78	105	121	141	99	92	75	92	91	52	67	56	0.429828575743012	0.535342639269742	0.596428929272574	0.748710413419519	0.467787629343595	0.402608531002725	0.361139397359897	0.509938000865824	0.478348435888386	0.300799302128787	0.342373423934619
ENSMUSG00000095304	116.189298190416	148.878189226521	97.6931414672462	102.095406415333	149.556518484989	155.425761675433	67.6112136709946	110.625008035173	114.14330830155	102.479662041182	93.2364662124432	95.1526896456639	128.30638590999	97.2080579845012	0.406266056288746	0.00866948474011139	0.210659747102625	Plac9	14	25887930	25903524	-	1751	protein_coding	placenta specific 9 [Source:MGI Symbol;Acc:MGI:2663998]	-	109	149	103	98	163	181	73	102	111	92	95	94	3.19230282416807	4.03743652093002	2.6982827495433	2.76565331467587	4.09334212267422	4.20969491409603	1.86815698399907	3.00473809796793	3.10100771569077	2.82838294728469	2.58003591037854
ENSMUSG00000039646	268.621129761328	234.80788233713	290.233993096867	240.653457978999	222.040966094278	246.448583430106	154.672228535015	215.827221558818	185.097256705216	222.78187400257	258.117795935501	186.256328668108	250.467668783118	203.792117567538	0.2987098446849	0.00867930290421715	0.210659747102625	Vasn	16	4457805	4468666	+	3007	protein_coding	vasorin [Source:MGI Symbol;Acc:MGI:2177651]	-	252	235	306	231	242	287	167	199	180	200	263	184	4.297648013259	3.7080025060427	4.66793044999144	3.79608878051014	3.53882041646428	3.88692949057186	2.48862635945377	3.41359698448336	2.92822936221314	3.58041276203025	4.15920773352056
ENSMUSG00000030772	1824.91815139442	1788.53663567431	1862.80902758904	1600.18922708114	1690.99793599898	1508.74620587699	1562.46736250641	1494.52216737714	1679.24344555344	1324.43824094528	1417.19428642914	1614.55893600887	1712.69953060248	1515.40407313671	0.175935253825841	0.00874462195382062	0.211960245962541	Dkk3	7	111715224	111758264	-	3359	protein_coding	dickkopf WNT signaling pathway inhibitor 3 [Source:MGI Symbol;Acc:MGI:1354952]	-	1712	1790	1964	1536	1843	1757	1687	1378	1633	1189	1444	1595	26.1371052537002	25.2841647765609	26.8205610127275	22.5963878746107	24.1263663241272	21.3019789681565	22.5051407049687	21.1607868014777	23.7816615978989	19.0549748401017	20.4430401196507
ENSMUSG00000041064	4.26382745652902	0	7.58781681298999	6.25073916828569	3.67009861312856	1.71741173122025	0	0	0	0	1.96287297289354	1.01226265580493	3.91498229702559	0.495855938116413	2.9348340215464	0.00889105767565756	1	Pif1	9	65494442	65503249	+	4388	protein_coding	PIF1 5'-to-3' DNA helicase [Source:MGI Symbol;Acc:MGI:2143057]	-	4	0	8	6	4	2	0	0	0	0	2	1	0.0467473614036471	0	0.0836295473878507	0.0675682141554534	0.0400838989592506	0.0185618633303841	0	0	0	0	0.0216746287917901
ENSMUSG00000027293	518.055035968276	578.526654779567	537.786516620666	488.599444987665	620.246665618727	613.974693911239	461.23814257747	532.518421032059	511.074092124959	428.855107454948	502.495481060746	500.057751967638	559.531501981023	489.373166036303	0.194915388114922	0.00896386594089476	0.214903849298936	Ehd4	2	119919656	119985087	-	4007	protein_coding	EH-domain containing 4 [Source:MGI Symbol;Acc:MGI:1919619]	-	486	579	567	469	676	715	498	491	497	385	512	494	6.219860682172	6.8559052372743	6.49082790687494	5.78377392986968	7.41829226828286	7.26682820688964	5.5691210030844	6.32054820017188	6.06740605192432	5.17223103635964	6.0762958351445
ENSMUSG00000066129	4205.19982900175	4138.61382400167	4377.2218239936	4218.20714873146	4224.28350371097	4644.74002708517	3633.40809905907	3769.92674441433	3852.07957565412	4110.32557534742	4224.1026376669	4154.32593942345	4301.3776927541	3957.36142859422	0.12059834764447	0.00896840361838004	0.214903849298936	Kndc1	7	139474612	139521450	+	10708	protein_coding	kinase non-catalytic C-lobe domain (KIND) containing 1 [Source:MGI Symbol;Acc:MGI:1923734]	-	3945	4142	4615	4049	4604	5409	3923	3476	3746	3690	4304	4104	18.8930631106569	18.353010660054	19.7696837052129	18.6851773085312	18.9061691330597	20.5715403946937	16.4167278775667	16.7441845931276	17.11297140398	18.5504535568352	19.1140268481307
ENSMUSG00000001248	2592.40709356964	2402.03467718494	2455.60721610389	2554.46874010609	2400.24449298608	2436.14854073592	2226.53914609686	2356.74649471011	2355.87675062028	2353.69049883716	2281.83983098874	2370.71913989516	2473.48512678109	2324.23531019139	0.0896472493828113	0.00897316991756548	0.214903849298936	Gramd1a	7	30829552	30855321	-	5239	protein_coding	GRAM domain containing 1A [Source:MGI Symbol;Acc:MGI:105490]	-	2432	2404	2589	2452	2616	2837	2404	2173	2291	2113	2325	2342	23.8055874171093	21.7716653249171	22.6683562999903	23.1275632037617	21.9566423374895	22.0530738218456	20.5618751907418	21.3945879095592	21.3915722050145	21.7113899443338	21.1039063176868
ENSMUSG00000061740	693.937918550098	716.413836747754	726.533459843792	779.25881631295	700.988835107555	763.389514527401	638.138715333086	633.382398946482	711.596120222276	668.345622007711	623.212168893699	699.47349516121	730.087063514925	662.358086760744	0.141080076395584	0.00906452021416385	0.216804113943538	Cyp2d22	15	82254728	82264461	-	3909	protein_coding	cytochrome P450, family 2, subfamily d, polypeptide 22 [Source:MGI Symbol;Acc:MGI:1929474]	-	651	717	766	748	764	889	689	584	692	600	635	691	8.54041645032754	8.70280134232041	8.98875363636553	9.45570112297131	8.59417661523142	9.26177624010256	7.89823779903368	7.70619110040791	8.65977160823321	8.26270236026476	7.72496190494605
ENSMUSG00000020798	12.7914823695871	8.99264230227307	7.58781681298999	8.33431889104759	6.42267257297498	15.4567055809822	2.77854302757512	5.4227945115281	2.05663618561352	6.68345622007711	1.96287297289354	7.08583859063454	9.93093975497582	4.33169025138699	1.2162834959664	0.00911588332504181	1	Spns3	11	72385745	72441332	-	5508	protein_coding	spinster homolog 3 [Source:MGI Symbol;Acc:MGI:1924827]	-	12	9	8	8	7	18	3	5	2	6	2	7	0.111725175293684	0.0775272113452259	0.0666242654208222	0.0717718043365117	0.0558831263812792	0.133087346885172	0.0244064141745186	0.0468240172008438	0.017762417679688	0.0586399846156044	0.0172672968660812
ENSMUSG00000024769	196.136063000335	178.853663567431	153.653290463047	163.561008236809	144.968895218578	155.425761675433	86.1348338548287	174.613983271205	97.690218816642	130.327396291504	154.085528372143	109.324366826933	165.433113693605	125.362721238876	0.401305264503157	0.00914098081986561	0.217767587922339	Cdc42bpg	19	6356486	6375682	+	6099	protein_coding	CDC42 binding protein kinase gamma (DMPK-like) [Source:MGI Symbol;Acc:MGI:2652845]	-	184	179	162	157	158	181	93	161	95	117	157	108	1.54711615094333	1.3925153219293	1.21840804922811	1.27203431773292	1.13913459108232	1.20858760363701	0.683283555906	1.36163228612893	0.76195791728755	1.03267522341755	1.22413498677856
ENSMUSG00000028792	328.314714152734	321.73675792577	302.564195417976	321.913067166713	334.896498447981	341.76493451283	263.961587619636	279.81619679485	317.750290677288	266.224339433072	310.13392971718	276.347705034747	325.198361270667	285.705674879462	0.18719451827677	0.00916175762736366	0.217780691199622	Ak2	4	128885751	128905322	+	2140	protein_coding	adenylate kinase 2 [Source:MGI Symbol;Acc:MGI:87978]	-	308	322	319	309	365	398	285	258	309	239	316	273	7.38075302879377	7.13916933482972	6.8377510984922	7.13514026695219	7.49990353400876	7.57403822544455	5.96771041166289	6.21868459621494	7.06334989325559	6.01202331992189	7.02201254199218
ENSMUSG00000064367	72582.0688356294	71399.5815150921	73335.3010204467	61526.0256334361	63767.9634031088	68864.7755984696	59465.4516951535	60552.0080746251	56200.6687261677	64070.9530537692	61887.4219623605	69182.0789483324	68579.2860010304	61893.0970767347	0.147996749437887	0.00916565097528591	0.217780691199622	mt-Nd5	MT	11742	13565	+	1824	protein_coding	mitochondrially encoded NADH dehydrogenase 5 [Source:MGI Symbol;Acc:MGI:102496]	-	68091	71458	77319	59058	69500	80196	64205	55831	54653	57519	63058	68344	1914.38202857089	1858.79547949779	1944.45444435469	1599.96952484549	1675.46961759962	1790.5484092466	1577.32312353598	1578.85835827921	1465.7340814889	1697.55174701006	1644.00695215013
ENSMUSG00000074121	4.26382745652902	0	0.948477101623749	1.04178986138095	4.5876232664107	4.29352932805062	0	1.08455890230562	0	0	0	0	2.52254116899917	0.180759817050937	3.27199807576544	0.00925933837280979	1	Ntf5	7	45063119	45066603	+	2653	protein_coding	neurotrophin 5 [Source:MGI Symbol;Acc:MGI:97381]	-	4	0	1	1	5	5	0	1	0	0	0	0	0.0773190432865448	0	0.0172901646220264	0.0186260411932485	0.0828722901588729	0.0767522204049428	0	0.0194426450616093	0	0	0
ENSMUSG00000116867	2.13191372826451	6.99427734621239	3.793908406495	1.04178986138095	4.5876232664107	0	0	1.08455890230562	0	0	0.981436486446771	0	3.09158543479392	0.344332564792065	3.07408924013309	0.00933254337663385	1	Gm49677	16	75192486	75196162	-	3677	TEC	predicted gene, 49677 [Source:MGI Symbol;Acc:MGI:6215124]	-	2	7	4	1	5	0	0	1	0	0	1	0	0.0278933127330981	0.0903254211049627	0.0499002520992506	0.0134389141380713	0.0597933602914033	0	0	0.0140281037118438	0	0	0.0129328625426129
ENSMUSG00000039952	2037.04356735674	1982.3780364122	1841.94253135332	1847.09342422842	1904.78118021372	1851.36984625543	1851.43583737422	1759.15453953972	1777.96198246288	1751.0655296602	1740.08689047012	1811.95015389083	1910.76809763664	1781.94248889966	0.0997979005105536	0.00939012387354981	0.221328325527053	Dag1	9	108081833	108141157	-	6357	protein_coding	dystroglycan 1 [Source:MGI Symbol;Acc:MGI:101864]	-	1911	1984	1942	1773	2076	2156	1999	1622	1729	1572	1773	1790	15.4160178989585	14.8079534738185	14.0130732567913	13.7820662509872	14.3599101998783	13.8119417782973	14.0908514507484	13.1610711309085	13.3048136452995	13.3118023027907	13.2630930256677
ENSMUSG00000006344	60.7595412555385	50.9583063795474	54.0631947925537	61.465601821476	53.2164298903641	64.4029399207594	46.3090504595853	47.7205917014473	50.3875865475311	36.7590092104241	39.2574594578708	38.4659809205875	57.4776690100398	43.1499463829077	0.412789517681999	0.00940343662311064	0.221328325527053	Ggt5	10	75425174	75453034	+	5922	protein_coding	gamma-glutamyltransferase 5 [Source:MGI Symbol;Acc:MGI:1346063]	-	57	51	57	59	58	75	50	44	49	33	40	38	0.493594353463129	0.408608463442619	0.44151232426671	0.492313128986087	0.430661627014739	0.515764034281442	0.378336511519893	0.383245329843259	0.404756368828635	0.299972930419642	0.321203212220112
ENSMUSG00000026875	106.595686413225	109.910072583337	75.8781681298999	101.053616553952	155.979191057964	91.0228217546732	74.0944807353365	78.0882409660046	114.14330830155	69.0623809407968	66.7376810783804	54.6621834134665	106.739926082175	76.1313792392558	0.488146232339905	0.00967235869532935	0.225323612271315	Traf1	2	34831762	34851784	-	8819	protein_coding	TNF receptor-associated factor 1 [Source:MGI Symbol;Acc:MGI:101836]	-	100	110	80	97	170	106	80	72	111	62	68	54	0.58149286154667	0.591805405120831	0.416108917040355	0.543513331070616	0.847629699162111	0.489491006187486	0.4064875965476	0.421119887639003	0.615700704181261	0.378450319127083	0.366672096462723
ENSMUSG00000057191	7.46169804892578	6.99427734621239	9.48477101623749	12.5014783365714	8.25772187953926	10.3044703873215	2.77854302757512	5.4227945115281	2.05663618561352	5.56954685006426	5.88861891868062	3.0367879674148	9.1674028358013	4.12548791014607	1.16339230875067	0.00968032082076952	1	AB124611	9	21437472	21456629	+	1447	protein_coding	cDNA sequence AB124611 [Source:MGI Symbol;Acc:MGI:3043001]	-	7	7	10	12	9	12	3	5	2	5	6	3	0.24808084880346	0.229527694127815	0.317006266359614	0.409798650606952	0.27349573906336	0.33773098670515	0.0929029227873173	0.178235443498443	0.0676125753833596	0.186010732125518	0.19718369966491
ENSMUSG00000063171	575.616706631418	473.612494586382	581.416463295358	541.730727918093	588.133302753852	437.081285595554	477.909400742921	396.948558243857	487.422775990403	477.867119735513	470.108077008003	440.334255275147	532.931830130109	458.431697832641	0.215944138427606	0.009757007324801	0.226025660277049	Rps4l	6	148256098	148257431	+	1334	transcribed_processed_pseudogene	ribosomal protein S4-like [Source:MGI Symbol;Acc:MGI:1913434]	-	540	474	613	520	641	509	516	366	474	429	479	435	20.7587720751818	16.8588558356176	21.0785641176842	19.2621749539415	21.1289923676679	15.5388955223037	17.3328718403289	14.1520011015986	17.3815509665622	17.3116312003648	17.0752855604504
ENSMUSG00000110644	15.9893529619838	11.9901897363641	13.2786794227325	5.20894930690474	9.1752465328214	5.15223519366075	2.77854302757512	5.4227945115281	5.14159046403379	5.56954685006426	3.92574594578708	4.04905062321974	10.1324421924112	4.48121190370135	1.18053682219951	0.00978468110229771	1	Gm7390	9	4977959	4979174	+	1216	processed_pseudogene	predicted gene 7390 [Source:MGI Symbol;Acc:MGI:3645154]	-	15	12	14	5	10	6	3	5	5	5	4	4	0.632588677546886	0.46822355272972	0.528117840782324	0.203186214168126	0.361612147683371	0.200944382303599	0.110551422099711	0.212094314755138	0.201141851520809	0.221346652455283	0.156428077530222
ENSMUSG00000032673	94.8701609077707	95.9215178909127	67.3418742152862	84.3849787718569	112.855532353703	115.066585991757	72.2421187169531	86.7647121844496	64.7840398468257	52.353740390604	90.2921567531029	54.6621834134665	95.0734416885477	70.1831585509003	0.438541614522787	0.00985029127684744	0.226883367190448	Prorsd1	11	29461757	29465033	-	2128	protein_coding	prolyl-tRNA synthetase domain containing 1 [Source:MGI Symbol;Acc:MGI:1915189]	-	89	96	71	81	123	134	78	80	63	47	92	54	2.14477684958754	2.14045052676443	1.53046394675694	1.88092381115637	2.5416168094317	2.56443306939831	1.6424782711957	1.9391480206184	1.44822133094982	1.18894773318838	2.05591187611149
ENSMUSG00000107605	6.39574118479353	13.9885546924248	8.53629391461374	9.37610875242854	3.67009861312856	13.739293849762	7.40944807353365	3.25367670691686	2.05663618561352	1.11390937001285	2.94430945934031	5.06131327902467	9.28434850119186	3.63988217907364	1.3305130248953	0.00988545532376385	1	Gm44117	6	90436693	90438450	-	1758	lncRNA	predicted gene, 44117 [Source:MGI Symbol;Acc:MGI:5690509]	-	6	14	9	9	4	16	8	3	2	1	3	5	0.175023397473723	0.377845931061374	0.234833481615543	0.252977238663933	0.100050141429574	0.37064598996007	0.203914340952974	0.0880227599802893	0.0556515338906265	0.0306208793385238	0.0811504019952006
ENSMUSG00000071073	395.469996593067	332.727765184103	414.484493409578	389.629408156475	391.783026951474	352.928110765761	250.995053490953	349.22796654241	264.277749851337	314.122442343624	415.147633766984	264.200553165088	379.503800176743	309.661899860066	0.293775962905664	0.00992707790078669	0.227780397372816	Lrrc73	17	46564457	46568241	+	2898	protein_coding	leucine rich repeat containing 73 [Source:MGI Symbol;Acc:MGI:2684934]	-	371	333	437	374	427	411	271	322	257	282	423	261	6.5650684525832	5.4519446388239	6.91702641351179	6.37721457724203	6.4789716585898	5.77566020302296	4.19032360628597	5.73125970538328	4.33811196014293	5.23826247665604	6.94113158929135
ENSMUSG00000038260	248.367949342815	233.8086998591	269.367496861145	262.531045067999	251.401754999306	212.959054671311	168.564943672891	249.448547530293	177.899030055569	212.756689672455	210.027408099609	218.648733653866	246.406000133613	206.224225447447	0.25813848103742	0.0099617009114631	0.228284765303554	Trpm4	7	44952056	44983204	-	10826	protein_coding	transient receptor potential cation channel, subfamily M, member 4 [Source:MGI Symbol;Acc:MGI:1915917]	-	233	234	284	252	274	248	182	230	173	191	214	216	1.10370148920502	1.02554192521034	1.20333540687189	1.15024492850484	1.11290764653368	0.932914518790129	0.753320904234595	1.09585327823235	0.781707168312017	0.94973375415951	0.940013394772413
ENSMUSG00000079293	13.8574392337193	15.9869196484855	11.381725219485	10.4178986138095	14.6803944525142	13.739293849762	3.70472403676683	16.2683835345843	6.16990855684055	4.45563748005141	3.92574594578708	5.06131327902467	13.3439451696292	6.59761880550914	1.03395123785689	0.00998059016127702	0.228427753019443	Clec7a	6	129438554	129449742	-	2638	protein_coding	C-type lectin domain family 7, member a [Source:MGI Symbol;Acc:MGI:1861431]	-	13	16	12	10	16	16	4	15	6	4	4	5	0.252715739566873	0.287773485023674	0.208661744089019	0.18731951207615	0.266699239777395	0.2470036582069	0.0679456807041942	0.293297975825149	0.111260875564505	0.0816247246051932	0.0721063465795111
ENSMUSG00000043850	11.7255255054548	20.9828320386372	10.4332481178612	9.37610875242854	12.84534514595	18.8915290434227	4.63090504595853	4.33823560922248	11.3114990208743	10.0251843301157	6.87005540512739	6.07357593482961	14.0424314339591	7.208242557688	0.974893386543634	0.0100186984719523	0.228720173206718	Clrn1	3	58751449	58792761	-	3857	protein_coding	clarin 1 [Source:MGI Symbol;Acc:MGI:2388124]	-	11	21	11	9	14	22	5	4	11	9	7	6	0.146253671262071	0.258330235988811	0.130821590397873	0.115305674247134	0.159608120356798	0.232290386111221	0.0580894171952503	0.053493738499818	0.139511195537586	0.125611499324378	0.0863051462235709
ENSMUSG00000112466	26.6489216033064	24.9795619507585	35.0936527600787	31.2536958414285	13.7628697992321	18.8915290434227	7.40944807353365	23.8602958507236	11.3114990208743	21.1642780302442	9.81436486446771	11.1348892138543	25.1050384997045	14.115795842283	0.840840859080447	0.0100972312077633	0.229975204668132	Gm29674	10	107035773	107041636	-	5188	lncRNA	predicted gene, 29674 [Source:MGI Symbol;Acc:MGI:5588833]	-	25	25	37	30	15	22	8	22	11	19	10	11	0.247117653526411	0.228636533072852	0.327143378847867	0.285745300418398	0.127135805199397	0.172695454747683	0.0690981903229238	0.218733504561659	0.103719098147353	0.19714699530944	0.0916617879128519
ENSMUSG00000075312	6.39574118479353	11.9901897363641	2.84543130487125	14.5850580593333	6.42267257297498	5.15223519366075	2.77854302757512	2.16911780461124	5.14159046403379	1.11390937001285	2.94430945934031	3.0367879674148	7.89855467533298	2.86404301549802	1.44365495887406	0.0102626218453821	1	Gm13597	2	68384899	68385273	+	375	processed_pseudogene	predicted gene 13597 [Source:MGI Symbol;Acc:MGI:3651139]	-	6	12	3	14	7	6	3	2	5	1	3	3	0.820509687356814	1.5182929069849	0.366966453937889	1.8448224586657	0.820811360288229	0.651595650349802	0.358481411395329	0.275100465858397	0.652235977198143	0.143550682339	0.3804330845535
ENSMUSG00000103755	13.8574392337193	12.9893722143944	18.969542032475	16.6686377820952	16.5154437590785	12.0218821185417	7.40944807353365	9.76103012075058	5.14159046403379	13.3669124401542	6.87005540512739	8.09810124643948	15.1703861900507	8.44118962500652	0.856552916391327	0.0102787786584709	0.231973288544276	Gm37805	9	95289457	95290621	+	1165	TEC	predicted gene, 37805 [Source:MGI Symbol;Acc:MGI:5611033]	-	13	13	20	16	18	14	8	9	5	12	7	8	0.572243880667306	0.529447633873491	0.78748166081092	0.678659396198294	0.679396282274132	0.489395874726247	0.307709366004574	0.398482434451541	0.209947202960776	0.554487614184977	0.285733003420011
ENSMUSG00000116610	9.5936117771903	0.999182478030341	8.53629391461374	4.16715944552379	1.83504930656428	7.72835279049112	0.926181009191707	1.08455890230562	1.02831809280676	3.34172811003856	0	2.02452531160987	5.47660828540226	1.40088523765875	1.99361035547698	0.0102886769748723	1	Gm49678	16	75179597	75244181	-	567	lncRNA	predicted gene, 49678 [Source:MGI Symbol;Acc:MGI:6215126]	-	9	1	9	4	2	9	1	1	1	3	0	2	0.813997705711125	0.083680164626593	0.728108043527557	0.348605906777342	0.155104187507224	0.646424256299407	0.0790302935174887	0.0909723762759251	0.0862746001584845	0.28482278241865	0
ENSMUSG00000057722	85.2765491305804	134.889634534096	98.6416185688699	116.680464474666	110.102958393857	146.838703019331	87.9871958732121	121.470597058229	99.7468550022555	57.9232872406683	57.9047527003595	72.8829112179553	115.404988020233	82.9859331821134	0.478259492450076	0.0102896557826982	0.231973288544276	Lepr	4	101574601	101672549	+	7049	protein_coding	leptin receptor [Source:MGI Symbol;Acc:MGI:104993]	-	80	135	104	112	120	171	95	112	97	52	59	72	0.582004317886802	0.908681827399995	0.676771726655207	0.785142201162872	0.748566386579054	0.987931410570792	0.603910733482696	0.819564446450042	0.673147500938642	0.397111406669101	0.398027237704932
ENSMUSG00000036599	398.667867185463	345.717137398498	368.009115430015	385.462248710951	376.185107845678	384.700227793336	363.062955603149	352.481643249326	317.750290677288	308.55289549356	343.50277025637	317.850473922749	376.456950727323	333.866838200407	0.171526083896935	0.0103541850575517	0.232846667209551	Chst12	5	140491305	140511479	+	2362	protein_coding	carbohydrate sulfotransferase 12 [Source:MGI Symbol;Acc:MGI:1929064]	-	374	346	388	370	410	448	392	325	309	277	350	314	8.11998896780928	6.95027182759283	7.53508595088383	7.74068937159385	7.63274142036501	7.72424987713568	7.43674392818421	7.0973474336351	6.39947873478703	6.31300894494648	7.04654845436734
ENSMUSG00000023906	6.39574118479353	3.99672991212136	0	0	1.83504930656428	2.57611759683037	0	0	0	0	0	0	2.46727300005159	0	3.70781046226384	0.0104215942750919	1	Cldn6	17	23898223	23901420	+	1721	protein_coding	claudin 6 [Source:MGI Symbol;Acc:MGI:1859284]	-	6	4	0	0	2	3	0	0	0	0	0	0	0.178786247971415	0.110276939786818	0	0	0.0511005661339895	0.0709902291926717	0	0	0	0	0
ENSMUSG00000030380	206.795631641657	181.851211001522	189.69542032475	216.692291167237	188.092553922839	203.5132901496	157.45077156259	174.613983271205	187.15389289083	158.175130541825	153.104091885696	182.207278044888	197.773399701267	168.784191366172	0.228542085315508	0.0104412137666971	0.233929824068259	Mzf1	7	12776230	12788691	-	8278	protein_coding	myeloid zinc finger 1 [Source:MGI Symbol;Acc:MGI:107457]	zf-C2H2	194	182	200	208	205	237	170	161	182	142	156	180	1.20182169113329	1.0431615013864	1.10825819623668	1.24164007676047	1.0889426935795	1.1659531977297	0.920237979240243	1.00321277036728	1.07550387638979	0.923420371412386	0.896163946459683
ENSMUSG00000073424	224.916898331906	232.809517381069	221.943641779957	261.489255206618	184.42245530971	271.351053532799	158.376952571782	158.34559973662	163.502576756275	192.706321012223	154.085528372143	267.237341132503	232.822136923677	182.375719930258	0.352876606392199	0.0104741912291518	0.233991240044576	Cyp4f15	17	32904601	32922326	+	2282	protein_coding	cytochrome P450, family 4, subfamily f, polypeptide 15 [Source:MGI Symbol;Acc:MGI:2146921]	-	211	233	234	251	201	316	171	146	159	173	157	264	4.74166148204118	4.84446548158801	4.70366729959827	5.43520451740042	3.87308478037594	5.63935762244023	3.35781777764029	3.30012061913831	3.40837599828565	4.08100373213962	3.27169118508433
ENSMUSG00000027207	463.691235897531	417.658275816682	426.814695730687	474.014386928332	487.205590892817	396.722109911878	426.969445237377	356.819878858549	369.166195317626	378.72918580437	417.110506739877	393.77017310812	444.351049196321	390.427564177653	0.183872977959771	0.0105176520530165	0.233991240044576	Galk2	2	125701029	125826219	+	6088	protein_coding	galactokinase 2 [Source:MGI Symbol;Acc:MGI:1917226]	-	435	418	450	455	531	462	461	329	359	340	425	389	3.66419302316251	3.25767100812916	3.39058197010615	3.69312971665377	3.83527459445733	3.09047707027768	3.39314903608013	2.78749342766752	2.8846014596025	3.00635873821	3.31972858359144
ENSMUSG00000116226	34.1106196522322	45.9623939893957	54.0631947925537	39.5880147324761	33.9484121714392	46.3701167429467	11.1141721103005	32.5367670691686	28.7929065985892	47.8981029105526	18.6472932424886	16.196202492879	42.3404586801739	25.8642407373298	0.724939269128077	0.010517769224497	0.233991240044576	Gm49502	15	82069717	82071826	+	2110	TEC	predicted gene, 49502 [Source:MGI Symbol;Acc:MGI:6155188]	-	32	46	57	38	37	54	12	30	28	43	19	16	0.777734300812146	1.0343820160146	1.23916397360543	0.889936358699599	0.771073637372997	1.04224422745525	0.254844605257343	0.733383943342884	0.649144811429431	1.09704016716416	0.428212595172779
ENSMUSG00000053101	1.06595686413225	3.99672991212136	1.8969542032475	2.0835797227619	5.50514791969284	5.15223519366075	0	0	1.02831809280676	1.11390937001285	0	1.01226265580493	3.28343396926943	0.525748353104091	2.69383860051666	0.0105935897949989	1	Gpr141	13	19933852	20008427	-	5974	protein_coding	G protein-coupled receptor 141 [Source:MGI Symbol;Acc:MGI:2672983]	-	1	4	2	2	6	6	0	0	1	1	0	1	0.00858417399728839	0.0317687668853554	0.0153568151129013	0.0165433168013687	0.044163411943386	0.040901970016936	0	0	0.00818843292431548	0.009010965161889	0
ENSMUSG00000052656	772.818726495885	683.440814972753	842.247666241889	877.187063282759	800.081497662026	877.597394653548	609.427104048143	699.540491987125	714.681074500697	788.647833969099	773.371951320055	655.946200961598	808.895527218143	706.935776131119	0.195626620730877	0.0106508205447731	0.235413117989612	Rnf103	6	71470878	71487865	+	6602	protein_coding	ring finger protein 103 [Source:MGI Symbol;Acc:MGI:109483]	-	725	684	888	842	872	1022	658	645	695	708	788	648	5.63152759896329	4.91570901042144	6.16983889535075	6.30223191374576	5.80787888549467	6.30425206999297	4.46608544187606	5.03937633895031	5.14962137404623	5.7729030840661	5.67595559353526
ENSMUSG00000104861	8.52765491305804	4.9959123901517	3.793908406495	6.25073916828569	1.83504930656428	8.58705865610125	0.926181009191707	2.16911780461124	2.05663618561352	3.34172811003856	1.96287297289354	0	5.66505380677599	1.74275601372476	1.72155939559449	0.0106545419298847	1	3110039M20Rik	12	49436435	49454143	+	965	lncRNA	RIKEN cDNA 3110039M20 gene [Source:MGI Symbol;Acc:MGI:1914543]	-	8	5	4	6	2	10	1	2	2	3	2	0	0.425134553034619	0.245837582089525	0.190138059035176	0.307242822501689	0.0911337557684932	0.422017908257644	0.0464354159838509	0.106904326110776	0.101383830652561	0.167351831742357	0.0985577939257773
ENSMUSG00000045709	12.7914823695871	8.99264230227307	8.53629391461374	11.4596884751904	9.1752465328214	5.15223519366075	1.85236201838341	3.25367670691686	7.19822664964731	2.2278187400257	4.90718243223385	5.06131327902467	9.35126479802441	4.08342997103864	1.18368615207822	0.0106749526745131	1	Smkr-ps	6	29985234	29993782	+	1690	transcribed_unitary_pseudogene	smal lysine rich protein 1, pseudogene [Source:MGI Symbol;Acc:MGI:1923669]	-	12	9	9	11	10	6	2	3	7	2	5	5	0.364131518057758	0.252674485260062	0.244282402769305	0.321635361031107	0.260189568984012	0.144584833657501	0.0530297945851078	0.0915645041688453	0.202617685224275	0.0637059241149407	0.140692708784579
ENSMUSG00000055897	782.412338273075	799.345982424273	847.938528851632	809.470722292997	765.215560837305	751.367632408859	704.823747994889	779.797850757741	738.332390635252	728.496727988405	710.560016187462	692.387656570575	792.62512751469	725.733065022387	0.127426526769976	0.0107093981788734	0.236418474711609	Ppp4r1l-ps	2	173421113	173501448	-	12855	transcribed_unprocessed_pseudogene	protein phosphatase 4, regulatory subunit 1-like, pseudogene [Source:MGI Symbol;Acc:MGI:1924560]	-	734	800	894	777	834	875	761	719	718	654	724	684	2.92811216705514	2.95272832941444	3.19008177577278	2.9868041556577	2.8527949428254	2.77200599988369	2.65270667125481	2.88502384702724	2.73223705734111	2.73868571323529	2.67827259059446
ENSMUSG00000021631	3.19787059239676	11.9901897363641	1.8969542032475	4.16715944552379	1.83504930656428	9.44576452171137	2.77854302757512	1.08455890230562	1.02831809280676	2.2278187400257	0.981436486446771	0	5.4221646343013	1.35011254152666	2.00332472473461	0.0107282388037164	1	Mrps36-ps1	17	54173743	54174048	-	306	processed_pseudogene	mitichondrial ribosomal protein S36, pseudogene 1 [Source:MGI Symbol;Acc:MGI:3809201]	-	3	12	2	4	2	11	3	1	1	2	1	0	0.502763288821577	1.86065307228542	0.2998091943937	0.645946239028605	0.28739893567515	1.46396081573689	0.439315455141334	0.168566461923038	0.159861759117192	0.351839907693627	0.155405671794731
ENSMUSG00000061751	1404.93114692631	1606.68542467279	1664.57731334968	1494.96845108166	1446.93637822594	1501.87655895211	1242.93491433527	1323.16186081286	1355.32324631931	1493.75246518723	1404.43561210533	1444.49880983364	1519.99587886808	1377.35115143227	0.142850982488784	0.0108036740122731	0.237628191612214	Kalrn	16	33789443	34393902	-	24050	protein_coding	kalirin, RhoGEF kinase [Source:MGI Symbol;Acc:MGI:2685385]	-	1318	1608	1755	1435	1577	1749	1342	1220	1318	1341	1431	1427	2.81037361729803	3.1723167807065	3.34732914064966	2.9484558525972	2.88332235337363	2.96164447105458	2.50042647657241	2.61660006507727	2.6808119062801	3.00158209485341	2.82952049894002
ENSMUSG00000000295	191.872235543806	192.842218259856	229.531458592947	213.566921583094	187.175029269557	194.926231493498	187.088563856725	165.93751205276	195.380437633284	139.238671251606	162.918456750164	168.035600863619	201.652349123793	169.76654040136	0.245527358145667	0.01085766290266	0.238525154131671	Hddc2	10	31189379	31204200	+	3508	protein_coding	HD domain containing 2 [Source:MGI Symbol;Acc:MGI:1916942]	-	180	193	242	205	204	227	202	153	190	125	166	166	2.63133807946527	2.61037745018606	3.16440571026828	2.88770008368475	2.55709680167981	2.6352660459914	2.58028952044813	2.2496991488919	2.64947624717033	1.91816939413928	2.25028121564571
ENSMUSG00000002565	7.46169804892578	3.99672991212136	6.63933971136624	6.25073916828569	9.1752465328214	2.57611759683037	2.77854302757512	2.16911780461124	3.08495427842027	1.11390937001285	0.981436486446771	2.02452531160987	6.01664516172514	2.02541437977935	1.55715095705208	0.010891219148199	1	Scin	12	40109768	40184227	-	2999	protein_coding	scinderin [Source:MGI Symbol;Acc:MGI:1306794]	-	7	4	7	6	10	3	3	2	3	1	1	2	0.119697561926844	0.0632832988906679	0.107067571589081	0.0988627288143147	0.146622331304761	0.0407383075827236	0.0448251181304596	0.0343990245738243	0.0489340096264028	0.01794981856523	0.0158566640777551
ENSMUSG00000118105	2.13191372826451	2.99754743409102	2.84543130487125	3.12536958414285	0.91752465328214	0	0	0	0	0	0	0	2.00296445077529	0	3.39965666222247	0.0109628456029317	1	Gm17814	17	26292120	26292962	+	843	processed_pseudogene	predicted gene, 17814 [Source:MGI Symbol;Acc:MGI:5009999]	-	2	3	3	3	1	0	0	0	0	0	0	0	0.121665137508424	0.168849300154015	0.163241305132513	0.175853691408143	0.0521613726670201	0	0	0	0	0	0
ENSMUSG00000065422	1.06595686413225	3.99672991212136	3.793908406495	5.20894930690474	0	0.858705865610125	0	0	0	0	0.981436486446771	0	2.48737505921058	0.163572747741128	3.23414434892918	0.0109871553988147	1	Mir221	X	19012533	19012627	-	95	miRNA	microRNA 221 [Source:MGI Symbol;Acc:MGI:3619066]	-	1	4	4	5	0	1	0	0	0	0	1	0	0.539809004840009	1.99775382498014	1.93140238914678	2.60078354135201	0	0.428681348914344	0	0	0	0	0.500569848096711
ENSMUSG00000097877	224.916898331906	203.83322551819	214.355824966967	159.393848791285	199.102849762224	156.284467541043	156.524590553398	172.444865466594	139.851260621719	135.896943141568	157.029837831483	183.219540700693	192.981185818602	157.494506385909	0.290987686410433	0.0111186050119958	0.243074781242882	Gm26703	5	104257083	104267553	+	5491	lncRNA	predicted gene, 26703 [Source:MGI Symbol;Acc:MGI:5477197]	-	211	204	226	153	217	182	169	159	136	122	160	181	1.97058304535021	1.76272396321777	1.8879625430241	1.37688540424518	1.73774031385006	1.34982708481679	1.37915130499478	1.49361366570815	1.2115838585724	1.19603782863035	1.38566047916045
ENSMUSG00000046958	6.39574118479353	13.9885546924248	7.58781681298999	5.20894930690474	8.25772187953926	11.1631762529316	0.926181009191707	3.25367670691686	3.08495427842027	7.79736559008996	4.90718243223385	2.02452531160987	8.76699335493065	3.66564755474375	1.28699070099751	0.0111350552917552	1	4930432E11Rik	7	29258004	29281594	+	11030	transcribed_unitary_pseudogene	RIKEN cDNA 4930432E11 gene [Source:MGI Symbol;Acc:MGI:3045259]	-	6	14	8	5	9	13	1	3	3	7	5	2	0.0278958415919134	0.0602224067820395	0.0332698507649945	0.0224002208910645	0.0358792687601706	0.0479983196653866	0.00406257265860526	0.0140293755254169	0.013304904339944	0.0341632403571962	0.0215567250993597
ENSMUSG00000041354	1405.99710379044	1277.95438940081	1315.53773995214	1264.73289171647	1224.89541213166	1267.44985764054	940.073724329582	1156.13978985779	1042.71454610605	1240.89503819432	1310.21770940644	1151.95490230602	1292.76123243868	1140.3326183667	0.181264204295869	0.0111635242113959	0.243761693118969	Rgl2	17	34148517	34156661	+	4625	protein_coding	ral guanine nucleotide dissociation stimulator-like 2 [Source:MGI Symbol;Acc:MGI:107483]	-	1319	1279	1387	1214	1335	1476	1015	1066	1014	1114	1335	1138	14.6250307786978	13.1209231623898	13.7562830165365	12.9707401437461	12.6924691040709	12.9966916204907	9.83401709638536	11.8888012137183	10.7248748250635	12.9661183885659	13.7264369697006
ENSMUSG00000040618	677.948565588114	616.49558894472	666.779402441496	696.957417263855	627.586862844984	680.953751428829	597.386750928651	609.522103095758	586.141312899852	524.651313276053	631.063660785273	630.639634566474	661.120264752	596.56746259201	0.146952542426582	0.0112489930450984	0.244740140251068	Pck2	14	55777723	55788699	+	7806	protein_coding	phosphoenolpyruvate carboxykinase 2 (mitochondrial) [Source:MGI Symbol;Acc:MGI:1860456]	-	636	617	703	669	684	793	645	562	570	471	643	623	4.17822957627893	3.75026711667982	4.13107572889982	4.2350191639925	3.85304553116523	4.13716492703844	3.7026087360682	3.71364483600162	3.57200717719967	3.24809624239378	3.91715464655234
ENSMUSG00000061028	1760.96073954649	1547.733658469	1757.52806930881	1773.12634407037	1575.38982968543	1873.69619876129	1202.18294993084	1621.4155589469	1415.99401379491	1555.01748053794	1707.69948641738	1491.06289200067	1714.73913997357	1498.89539693811	0.194570260849947	0.0112693853855289	0.244888762084093	Clasrp	7	19314960	19338411	-	7614	protein_coding	CLK4-associating serine/arginine rich protein [Source:MGI Symbol;Acc:MGI:1855695]	-	1652	1549	1853	1702	1717	2182	1298	1495	1377	1396	1740	1473	11.1265596558433	9.65259601112924	11.1634626862836	11.0459860993225	9.91594271090066	11.670784977207	7.63903454148832	10.127935294974	8.84681777582587	9.86981641771294	10.8673753467804
ENSMUSG00000063364	15.9893529619838	11.9901897363641	18.969542032475	13.5432681979523	19.2680177189249	12.0218821185417	7.40944807353365	8.67647121844496	11.3114990208743	11.1390937001285	7.85149189157416	5.06131327902467	15.297042127707	8.57488619726339	0.843079049619563	0.0112885727856769	0.245010874235281	3300002I08Rik	2	150152855	150204685	-	2117	protein_coding	RIKEN cDNA 3300002I08 gene [Source:MGI Symbol;Acc:MGI:1916527]	-	15	12	20	13	21	14	8	8	11	10	8	5	0.363357502077002	0.268946547056844	0.433356700446255	0.30344522187716	0.436189315221661	0.26931799435809	0.16933462985136	0.194922389602077	0.254177931595875	0.254282030595772	0.179703866109353
ENSMUSG00000095332	142.838219793722	125.896992231823	136.58070263382	100.011826692571	109.185433740575	109.914350798096	74.0944807353365	99.779419012117	96.6619007238352	114.732665111324	101.087958104017	92.1159016782491	120.737920981768	96.4120542274798	0.326944148786238	0.0113566107625317	0.245308226255739	Gm9821	2	91776048	91779033	+	2034	lncRNA	predicted gene 9821 [Source:MGI Symbol;Acc:MGI:3704208]	-	134	126	144	96	119	128	80	92	94	103	103	91	3.37845065467715	2.93917321595529	3.24749074281318	2.33226606658116	2.57260197730455	2.56281475063836	1.76244548375284	2.33307917210293	2.26069992096701	2.72598087775018	2.40810027710242
ENSMUSG00000078439	21.3191372826451	30.9746568189406	19.9180191340987	34.3790654255713	24.7731656386178	23.1850583714734	12.0403531194922	13.0147068276674	13.3681352064879	23.3920967702699	23.5544756747225	9.11036390224441	25.7581837785578	15.7466885834807	0.711631923271505	0.0113940875763253	0.245823695882058	Smim24	10	81228885	81231226	+	1058	protein_coding	small integral membrane protein 24 [Source:MGI Symbol;Acc:MGI:1919523]	-	20	31	21	33	27	27	13	12	13	21	24	9	0.969411256328939	1.3902138503229	0.910479150838335	1.54129610626438	1.12215973844428	1.03928890355888	0.550597630923827	0.58504352380094	0.601068126434961	1.06848924708849	1.07873275393242
ENSMUSG00000109332	67.1552824403321	93.923152934852	104.332481178612	98.9700368311901	80.7421694888284	85.8705865610125	59.2755845882692	67.2426519429484	57.5858131971784	92.4544777110667	74.5891729699546	53.6499207576615	88.4989515724712	67.4662701945132	0.396120208807555	0.0114134699357929	0.245948019213065	Gm44742	7	58852139	58853550	-	1412	TEC	predicted gene 44742 [Source:MGI Symbol;Acc:MGI:5753318]	-	63	94	110	95	88	100	64	62	56	83	76	53	2.28807145465117	3.15862989679048	3.57350477453681	3.32465601426373	2.74046690504973	2.8841875458118	2.03105615521433	2.26490291473362	1.94007868571685	3.1643165635987	2.55957103630188
ENSMUSG00000031504	8.52765491305804	12.9893722143944	11.381725219485	12.5014783365714	6.42267257297498	3.4348234624405	4.63090504595853	5.4227945115281	2.05663618561352	3.34172811003856	2.94430945934031	5.06131327902467	9.20962111982072	3.90961443191728	1.22395848399232	0.0114379841207068	1	Rab20	8	11503518	11528710	-	1392	protein_coding	RAB20, member RAS oncogene family [Source:MGI Symbol;Acc:MGI:102789]	-	8	13	12	12	7	4	5	5	2	3	3	5	0.294723307240235	0.443108113119696	0.395437989157208	0.425990407635244	0.221123750077648	0.117025080881789	0.160956093478506	0.185277792199891	0.0702840492670412	0.116016176459321	0.10248736114049
ENSMUSG00000089708	1.06595686413225	5.99509486818204	4.74238550811874	5.20894930690474	2.75257395984642	4.29352932805062	0	0	0	2.2278187400257	0.981436486446771	2.02452531160987	4.00974830587247	0.872296756347057	2.23028789149425	0.0114589736468782	1	5330439A09Rik	8	55021585	55054022	-	1117	lncRNA	RIKEN cDNA 5330439A09 gene [Source:MGI Symbol;Acc:MGI:1924353]	-	1	6	5	5	3	5	0	0	0	2	1	2	0.045910345084871	0.254861163885111	0.205330379329616	0.221194661081863	0.118098577864721	0.182295112564291	0	0	0	0.0963858654917187	0.042573084663552
ENSMUSG00000102344	23.4510510109096	15.9869196484855	28.4543130487125	18.7522175048571	24.7731656386178	13.739293849762	12.9665341286839	16.2683835345843	11.3114990208743	2.2278187400257	15.7029837831483	11.1348892138543	20.8594934502241	11.6020180701951	0.836317835156609	0.0115596112537987	0.247717490001289	9430053O09Rik	16	77216137	77218916	-	2780	TEC	RIKEN cDNA 9430053O09 gene [Source:MGI Symbol;Acc:MGI:2442604]	-	22	16	30	18	27	16	14	15	11	2	16	11	0.405827633135115	0.273074263846206	0.495008705851469	0.319952507605176	0.427066547940304	0.23438692458626	0.225662758971879	0.278316568426886	0.193559237837578	0.038727702069874	0.273692866585252
ENSMUSG00000060224	71.4191098968611	71.9411384181845	48.3723321828112	72.9252902966664	83.4947434486748	62.6855281895391	52.7923175239273	48.8051506037529	47.3026322691109	36.7590092104241	61.8304986461465	57.6989713808813	68.4730237387895	50.8647632723738	0.423024453773069	0.0115685744054235	0.247717490001289	Pyroxd2	19	42714297	42741214	-	4815	protein_coding	pyridine nucleotide-disulphide oxidoreductase domain 2 [Source:MGI Symbol;Acc:MGI:1921830]	-	67	72	51	70	91	73	57	45	46	33	63	57	0.713579297156107	0.709482666815376	0.485859012223062	0.718388807891626	0.83103953923263	0.61742578498878	0.530463147703368	0.482068573349996	0.467334189269697	0.36893866956285	0.622203642961333
ENSMUSG00000079197	279.280698402651	267.780904112131	228.582981491324	170.853537266476	299.113036969978	302.264464694764	242.659424408227	170.275747661982	227.258298510294	141.466489991632	219.841772964077	195.366692570352	257.979270489554	199.478071017761	0.37000329349436	0.0115778913257885	0.247717490001289	Psme2	14	55824898	55828570	-	1764	protein_coding	proteasome (prosome, macropain) activator subunit 2 (PA28 beta) [Source:MGI Symbol;Acc:MGI:1096365]	-	262	268	241	164	326	352	262	157	221	127	224	193	7.61669281772552	7.20844846711937	6.26692994607648	4.59412784288712	8.12635153832491	8.12647636490683	6.65547971836565	4.59085598849579	6.12857784697234	3.87562428933949	6.0386203897381
ENSMUSG00000041911	473.284847674721	371.695881827287	391.721042970608	457.345749146236	447.752030801684	472.288226085569	338.982249364165	236.433840702625	335.231698255003	452.247204225218	374.908737822666	387.69659717329	435.681296417684	354.250054590495	0.298706146572571	0.011886976160967	0.251164864247799	Dlx1	2	71358457	71364325	+	5396	protein_coding	distal-less homeobox 1 [Source:MGI Symbol;Acc:MGI:94901]	Homeobox	444	372	413	439	488	550	366	218	326	406	382	383	4.21963377022824	3.27097017118227	3.51086789928531	4.02022526286456	3.97671499874896	4.15096376589593	3.0393855766005	2.08390132356597	2.95536872544377	4.05033198408316	3.36650848543915
ENSMUSG00000033327	388.008298544141	632.482508593206	409.74210790146	410.465205384094	358.752139433317	559.876224377801	215.800175141668	340.551495323965	496.677638825664	260.654792583007	310.13392971718	242.943037393184	459.887747372336	311.126844830778	0.564220060962472	0.0118920123453244	0.251164864247799	Tnxb	17	34879431	34938789	+	13488	protein_coding	tenascin XB [Source:MGI Symbol;Acc:MGI:1932137]	-	364	633	432	394	391	652	233	314	483	234	316	240	1.38394093915833	2.22670014578107	1.46917174619262	1.44346571697518	1.2746935445503	1.96860340686198	0.774078522159619	1.20081108595886	1.751723626483	0.933909577049765	1.11410934459247
ENSMUSG00000032400	47.9680588859515	44.9632115113653	51.2177634876824	54.1730727918093	45.876232664107	50.6636460709974	33.3425163309014	41.2132382876136	38.04776943385	41.2146466904755	37.2945864849773	29.3556170183431	49.1436642353188	36.7447290410268	0.423500128626293	0.011927895426416	0.251342267324891	Zwilch	9	64044426	64080386	-	4283	protein_coding	zwilch kinetochore protein [Source:MGI Symbol;Acc:MGI:1915264]	-	45	45	54	52	50	59	36	38	37	37	38	29	0.538800722785673	0.498505580305282	0.578338445967955	0.599947265667941	0.513332210580177	0.560999056891173	0.376644023179776	0.457644365921336	0.422590435845166	0.465039859316745	0.421913880837994
ENSMUSG00000097572	17.0553098261161	10.9910072583337	14.2271565243562	10.4178986138095	17.4329684123607	16.3154114465924	8.33562908272536	11.9301479253618	7.19822664964731	5.56954685006426	7.85149189157416	7.08583859063454	14.4066253469281	7.99514683166791	0.85394084037478	0.0119282491470501	0.251342267324891	Gm26797	9	122124935	122139994	-	4293	lncRNA	predicted gene, 26797 [Source:MGI Symbol;Acc:MGI:5477291]	-	16	11	15	10	19	19	9	11	7	5	8	7	0.191127343898629	0.121573069363163	0.160275355493487	0.115105723935915	0.194611857910007	0.180239886976564	0.0939416696528639	0.132167414589552	0.0797633095804856	0.0626968388971871	0.0886170707089449
ENSMUSG00000059866	442.372098614886	470.614947152291	484.671798929736	422.966683720665	397.288174871167	398.439521643098	358.432050557191	422.977971899192	349.628151554298	367.590092104241	391.593158092261	408.954112945194	436.058870821974	383.195922858729	0.185991363928437	0.0119947342846606	0.252154728419559	Tnip2	5	34653431	34671335	-	2685	protein_coding	TNFAIP3 interacting protein 2 [Source:MGI Symbol;Acc:MGI:2386643]	-	415	471	511	406	433	464	387	390	340	330	399	404	7.92624581594687	8.32304421775942	8.7299747654684	7.47204627113201	7.09120748213893	7.03771838366639	6.45867347346332	7.49226129083624	6.19441989517789	6.61616273350138	7.06670394491837
ENSMUSG00000021819	3708.46393031611	3513.12559275468	3566.2739021053	3359.77230295356	3277.39806152381	3553.3248718947	2642.39441922394	3147.38993449091	3099.35073171957	3462.03032199994	3454.65643229263	3072.21716036798	3496.39311025802	3146.33983334916	0.152435985142961	0.0120950036611206	0.252961176858523	Zswim8	14	20757620	20773687	+	8590	protein_coding	zinc finger SWIM-type containing 8 [Source:MGI Symbol;Acc:MGI:1919156]	-	3479	3516	3760	3225	3572	4138	2853	2902	3014	3108	3520	3035	20.7694499586318	19.4205393661195	20.0784904948554	18.5521550053952	18.2849961268266	19.6180355147518	14.8828211104609	17.4259651903609	17.1639048481537	19.4771036398259	19.4866772064657
ENSMUSG00000073591	191.872235543806	224.816057556827	220.04668757671	172.937116989237	211.948194908174	173.458584853245	160.229314590165	158.34559973662	190.23884716925	184.908955422133	162.918456750164	145.765822435911	199.179812904667	167.067832684041	0.254864750497038	0.0120990214491924	0.252961176858523	Pcdhb22	18	37650924	37657532	+	6609	protein_coding	protocadherin beta 22 [Source:MGI Symbol;Acc:MGI:2136760]	-	180	225	232	166	231	202	173	146	185	166	166	144	1.39669147870543	1.61529686824597	1.61023258650307	1.24116678611352	1.53692549304991	1.2447261439955	1.17297027105825	1.1394878579019	1.3693106647941	1.35210016274818	1.19442979338555
ENSMUSG00000114253	62.891454983803	52.9566713356081	65.4449200120387	54.1730727918093	58.721577810057	58.3919988614885	27.7854302757512	52.0588273106698	40.1044056194636	46.7841935405398	51.0346972952321	46.564082167027	58.7632826324674	44.0552727014472	0.421710409888162	0.0121031374906282	0.252961176858523	Gm47798	14	6161997	6165811	-	3815	lncRNA	predicted gene, 47798 [Source:MGI Symbol;Acc:MGI:6096974]	-	59	53	69	52	64	68	30	48	39	42	52	46	0.793087672903866	0.6591540307192	0.82964237620296	0.673544990525764	0.737669823887567	0.725892926339885	0.352373602288986	0.64899192469871	0.500076076881931	0.592640431674769	0.648182188623264
ENSMUSG00000061232	765.357028446959	953.220084040945	577.622554888863	849.058737025473	765.215560837305	747.932808946419	572.379863680475	786.305204171574	769.181933419455	492.347941545681	595.73194727319	533.462419609201	776.401129030994	624.901551616596	0.313025339407161	0.0121209642536504	0.253040893054819	H2-K1	17	34214991	34219321	-	2938	protein_coding	histocompatibility 2, K1, K region [Source:MGI Symbol;Acc:MGI:95904]	-	718	954	609	815	834	871	618	725	748	442	607	527	12.532461613389	15.4064354286887	9.50827818448666	13.7076695499782	12.4821916235604	12.0732601143354	9.42569401983973	12.7285464865983	12.4541995646071	8.09854513195684	9.82483331875318
ENSMUSG00000005469	4449.30395088803	4104.64161974864	4386.70659500984	4176.53555427622	4377.51012080909	4213.66968254888	4021.47794191039	4133.25397668672	4079.33787416441	4080.25002235708	3998.37224578414	4107.76185725643	4284.72792054678	4070.07565302653	0.0742493027603417	0.0121431263247713	0.253088215787788	Prkaca	8	84699622	84723072	+	2488	protein_coding	protein kinase, cAMP dependent, catalytic, alpha [Source:MGI Symbol;Acc:MGI:97592]	-	4174	4108	4625	4009	4771	4907	4342	3811	3967	3663	4074	4058	86.0331449715469	78.3403745716186	85.2702898644863	79.6239080097767	84.320976399614	80.3200325629642	78.2016824898772	79.0098378757802	77.9969891944845	79.2543432588056	77.8679856546906
ENSMUSG00000024526	88.4744197229772	100.917430281064	92.9507559591274	98.9700368311901	99.0926625544712	64.4029399207594	70.3897566985697	61.8198574314203	65.8123579396325	62.3789247207197	84.4035378344223	77.94422449698	90.8013742115983	70.4581098536241	0.359616712368491	0.0121652769577916	0.253088215787788	Cidea	18	67476674	67500855	+	1115	protein_coding	cell death-inducing DNA fragmentation factor, alpha subunit-like effector A [Source:MGI Symbol;Acc:MGI:1270845]	-	83	101	98	95	108	75	76	57	64	56	86	77	3.81739372481029	4.29785828490682	4.03169422487815	4.21023703330976	4.25917489963783	2.73933148969928	3.05432592668666	2.63689347879966	2.80783200946286	2.70364513822331	3.66785260892388
ENSMUSG00000069270	27.7148784674386	34.9713867310619	19.9180191340987	34.3790654255713	26.6082149451821	19.7502349090329	22.228344220601	11.9301479253618	15.4247713921014	13.3669124401542	21.591602701829	18.2207278044888	27.2236332687309	17.1270844140894	0.65143332023299	0.0121996035123867	0.253510287947847	H2ac6	13	23865450	23867931	-	2482	protein_coding	H2A clustered histone 6 [Source:MGI Symbol;Acc:MGI:2448287]	-	26	35	21	33	29	23	24	11	15	12	22	18	0.537199130521685	0.669070454075237	0.388109162605543	0.657006962299643	0.51377480966585	0.377384668564803	0.433297435207891	0.228603831923024	0.295634760011245	0.260265137198025	0.421511274182968
ENSMUSG00000030873	1.06595686413225	6.99427734621239	0.948477101623749	1.04178986138095	3.67009861312856	2.57611759683037	0.926181009191707	1.08455890230562	0	0	0	0	2.71611956388471	0.335123318582888	2.89451409813086	0.0122317351695461	1	Scnn1b	7	121464261	121517737	+	2633	protein_coding	sodium channel, nonvoltage-gated 1 beta [Source:MGI Symbol;Acc:MGI:104696]	-	1	7	1	1	4	3	1	1	0	0	0	0	0.019476587717357	0.126139982302677	0.0174214989526153	0.0187675227063001	0.0668014237118085	0.0464011334753467	0.017018676955722	0.019590329414527	0	0	0
ENSMUSG00000028186	13.8574392337193	24.9795619507585	18.0210649308512	21.8775870889999	19.2680177189249	25.7611759683037	6.48326706434195	10.8455890230562	11.3114990208743	17.8225499202056	10.7958013509145	17.2084651486839	20.6274744819263	12.4111952546794	0.748059976454191	0.0123448151269163	0.255413539691663	Uox	3	146276181	146338060	+	5007	protein_coding	urate oxidase [Source:MGI Symbol;Acc:MGI:98907]	-	13	25	19	21	21	30	7	10	11	16	11	17	0.13314641920859	0.236901604470133	0.174065374096762	0.207252373277303	0.18442436195811	0.244006759417991	0.0626465418356126	0.103018448868483	0.107468480365182	0.172019990819652	0.104472836281419
ENSMUSG00000035112	73.5510236251256	81.9329631984879	61.6510116055437	112.513305029142	72.4844476092891	124.512350513468	37.97342137686	97.6103012075058	52.4442227331447	37.872918580437	56.9233162139127	68.8338605947356	87.7741835968428	58.6096734510993	0.58582639340752	0.0123499121076781	0.255413539691663	Wnk4	11	101151393	101168235	+	4148	protein_coding	WNK lysine deficient protein kinase 4 [Source:MGI Symbol;Acc:MGI:1917097]	-	69	82	65	108	79	145	41	90	51	34	58	68	0.853049186771036	0.937952163488143	0.718804830820961	1.2865978367537	0.83746165272554	1.42359825971434	0.442916401494952	1.1191707717841	0.601447110121238	0.441241851451843	0.664932464564339
ENSMUSG00000083380	23.4510510109096	17.9852846045461	16.1241107276037	15.6268479207142	11.0102958393857	26.6198818339139	5.55708605515024	11.9301479253618	12.3398171136811	6.68345622007711	10.7958013509145	15.183939837074	18.4695786561789	10.4150414170431	0.83028443061703	0.0123619134838029	0.255413539691663	Ndufb4c	15	73681356	73681745	-	390	processed_pseudogene	NADH:ubiquinone oxidoreductase subunit B4C [Source:MGI Symbol;Acc:MGI:3781422]	-	22	18	17	15	12	31	6	11	12	6	11	15	2.89282261568107	2.18984553892053	1.99949670414875	1.90057258791109	1.35298575871686	3.23709377577626	0.689387329606401	1.45485823290499	1.50515994738033	0.828177013494229	1.34127049041298
ENSMUSG00000035202	1388.94179396433	826.323909331092	715.151734624307	834.47367896614	682.638342041912	865.575512535006	474.204676706154	907.775801229804	511.074092124959	632.7005221673	637.933716190401	528.401106330176	885.517495243797	615.348319124799	0.525154625728312	0.0124021433016852	0.255951889990664	Lars2	9	123195992	123291731	+	11089	protein_coding	leucyl-tRNA synthetase, mitochondrial [Source:MGI Symbol;Acc:MGI:2142973]	-	1303	827	754	801	744	1008	512	837	497	568	650	522	6.02581456074673	3.53849601541087	3.11899975504067	3.56942237495142	2.9502385828996	3.70191414663518	2.06897018029588	3.89336994865653	2.19245162323571	2.75735371433014	2.78746398412588
ENSMUSG00000041301	26.6489216033064	38.9681166431833	36.0421298617025	32.2954857028094	16.5154437590785	36.0656463556252	24.0807062389844	23.8602958507236	23.6513161345554	13.3669124401542	17.6658567560419	17.2084651486839	31.0892906542842	19.9722587615239	0.634859703104333	0.0124363044973807	0.256125236599389	Cftr	6	18170686	18322767	+	7765	protein_coding	cystic fibrosis transmembrane conductance regulator [Source:MGI Symbol;Acc:MGI:88388]	-	25	39	38	31	18	42	26	22	23	12	18	17	0.165105780617517	0.238302573134302	0.224480445100447	0.197277721295085	0.101931316014084	0.220275413028748	0.150040513462307	0.146141586821106	0.144894663318325	0.0831909942724403	0.110234956889295
ENSMUSG00000049872	50.099972614216	80.9337807204576	58.8055803006724	63.5491815442379	51.3813805837999	42.0765874148961	58.3494035790775	37.9595615806967	37.0194513410433	33.4172811003856	41.2203324307644	37.4537182647826	57.80774719638	40.9032913827917	0.489290181745572	0.0124389097628566	0.256125236599389	Calhm5	10	33963811	33972515	-	5323	protein_coding	calcium homeostasis modulator family member 5 [Source:MGI Symbol;Acc:MGI:2143897]	-	47	81	62	61	56	49	63	35	36	30	42	37	0.452798648621199	0.721994912794578	0.534283302276656	0.566279940715195	0.46260268286017	0.374884779108824	0.530347757794141	0.339159648167525	0.330835457154797	0.303390038758923	0.375215798216396
ENSMUSG00000004263	223.850941467774	128.894539665914	184.953034816631	184.396805464428	157.814240364528	189.773996299838	64.8326706434195	167.022070955065	113.114990208743	141.466489991632	156.048401345037	138.679983845276	178.280593013185	130.194101164862	0.455442755113776	0.012486296076054	0.256808125901347	Atn1	6	124719507	124733487	-	4600	protein_coding	atrophin 1 [Source:MGI Symbol;Acc:MGI:104725]	-	210	129	195	177	172	221	70	154	110	127	159	137	2.34112818403439	1.33056919158324	1.94452332929044	1.90139892381888	1.64417182417984	1.95655759140362	0.681893989067201	1.72685346775244	1.16977104606189	1.48621766225975	1.64371903380453
ENSMUSG00000071656	40.5063608370257	64.9468610719722	60.7025345039199	59.3820220987141	58.721577810057	70.4138809800302	56.4970415606941	52.0588273106698	34.9628151554298	28.9616436203342	36.3131499985305	46.564082167027	59.1122062169532	42.5595933021142	0.473668863951653	0.0125383291547796	0.257000167851318	Lrrn4cl	19	8828132	8831273	+	2600	protein_coding	LRRN4 C-terminal like [Source:MGI Symbol;Acc:MGI:1916102]	-	38	65	64	57	64	82	61	48	34	26	37	46	0.749504041335551	1.18616633358196	1.12912755057812	1.08332637510932	1.08238860697349	1.28439527232413	1.05131567764976	0.952270843355991	0.63969297763664	0.538315058771249	0.676731929253823
ENSMUSG00000114746	2.13191372826451	4.9959123901517	3.793908406495	6.25073916828569	11.0102958393857	2.57611759683037	0	0	3.08495427842027	2.2278187400257	1.96287297289354	1.01226265580493	5.12648118823549	1.38131810785741	1.90890677290741	0.0125689948673743	1	4933436N17Rik	13	36766065	36767500	-	1436	TEC	RIKEN cDNA 4933436N17 gene [Source:MGI Symbol;Acc:MGI:1918539]	-	2	5	4	6	12	3	0	0	3	2	2	1	0.0714231970192212	0.165204224732863	0.127773834936591	0.206468888380313	0.367454349512239	0.0850795156271504	0	0	0.102195748516422	0.0749742421686976	0.0662313865866122
ENSMUSG00000120926	9.5936117771903	14.9877371704551	23.7119275405937	22.9193769503809	10.0927711861035	21.4676466402531	4.63090504595853	13.0147068276674	12.3398171136811	6.68345622007711	9.81436486446771	9.11036390224441	17.1288452108294	9.26560232901605	0.895851692852142	0.0126047053613001	0.258067765775915	ENSMUSG00000120926	9	37457286	37458211	+	926	lncRNA	novel transcript, antisense to Nrgn	-	9	15	25	22	11	25	5	12	12	6	10	9	0.498419761488345	0.76857429821725	1.23841270902365	1.17400380160383	0.522346013759479	1.09947970158916	0.241955596244147	0.668440656783363	0.633922656024113	0.348800254063444	0.513543580660773
ENSMUSG00000003585	473.284847674721	483.604319366685	463.805302694013	429.217422888951	479.865393666559	418.189756552131	407.519644044351	426.231648606109	390.760875266568	376.501367064344	449.497910792621	402.880537010364	457.99450714051	408.898663797393	0.162133411593074	0.0126507899774742	0.258717967625401	Sec14l2	11	4047039	4073415	-	3505	protein_coding	SEC14-like lipid binding 2 [Source:MGI Symbol;Acc:MGI:1915065]	-	444	484	489	412	523	487	440	393	380	338	458	398	6.49618939348119	6.55183458434998	6.39966462109942	5.80854024584981	6.56130540193718	5.65847150000631	5.62524326012641	5.783585043635	5.30348797436435	5.19116946832189	6.21392128122337
ENSMUSG00000121036	0	2.99754743409102	3.793908406495	4.16715944552379	0	4.29352932805062	0	0	1.02831809280676	0	0	0	2.54202410236007	0.171386348801126	3.2800703538612	0.0126550613584504	1	ENSMUSG00000121036	6	97187210	97189234	-	1126	lncRNA	novel transcript, antisense to Arl6ip5and KO:Arl6ip5	-	0	3	4	4	0	5	0	0	1	0	0	0	0	0.126412042655271	0.162951356100306	0.175541340268875	0	0.180838046833316	0	0	0.0434437817849562	0	0
ENSMUSG00000092323	7.46169804892578	2.99754743409102	4.74238550811874	1.04178986138095	1.83504930656428	1.71741173122025	0	0	1.02831809280676	0	0.981436486446771	1.01226265580493	3.29931364838351	0.503669539176411	2.67629578057795	0.0127062388295487	1	BB365896	6	58942640	58979068	+	3000	lncRNA	expressed sequence BB365896 [Source:MGI Symbol;Acc:MGI:3034340]	-	7	3	5	1	2	2	0	0	1	0	1	1	0.119657662739535	0.0474466533432783	0.0764513445703935	0.0164716290952294	0.0293146914388653	0.0271498187645751	0	0	0.0163058994299536	0	0.0158513785230625
ENSMUSG00000031875	198.267976728599	231.810334903039	186.849989019879	261.489255206618	202.772948375353	249.883406892546	165.786400645316	184.375013391955	195.380437633284	198.275867862288	190.398678370673	189.293116635523	221.845651854339	187.251585756506	0.246124833199303	0.0127332400763144	0.259815648924391	Cmtm3	8	105066042	105074304	+	2986	protein_coding	CKLF-like MARVEL transmembrane domain containing 3 [Source:MGI Symbol;Acc:MGI:2447162]	-	186	232	197	251	221	291	179	170	190	178	194	187	3.19438215523207	3.68641111039536	3.02630573617566	4.15376313084654	3.25446088813927	3.96881978926223	2.68620950434376	2.93664680148574	3.11264657571116	3.20897791230014	3.08958549913677
ENSMUSG00000107060	6.39574118479353	13.9885546924248	4.74238550811874	7.29252902966664	4.5876232664107	12.0218821185417	2.77854302757512	4.33823560922248	4.11327237122703	2.2278187400257	3.92574594578708	3.0367879674148	8.17145263332602	3.4034006102087	1.26685527734805	0.0128310276373578	1	Gm38901	6	127850526	127854209	-	3008	lncRNA	predicted gene, 38901 [Source:MGI Symbol;Acc:MGI:5621786]	-	6	14	5	7	5	14	3	4	4	2	4	3	0.102290935092688	0.220828838698768	0.0762480165263233	0.11499475099728	0.0730918170849368	0.18954328259843	0.0446910004232873	0.0685922039208105	0.065050130704602	0.0357922246523437	0.0632368824058345
ENSMUSG00000090386	108.72760014149	96.9207003689431	93.8992330607512	93.7610875242854	76.1545462224177	90.1641158890631	77.7992047721034	70.4963286498653	97.690218816642	74.6319277908611	46.1275148629982	56.6867087250763	93.2712138678251	70.5719839362577	0.401283665437343	0.0128757994622907	0.262132115772317	Mir99ahg	16	77033184	77570315	+	22436	lncRNA	Mir99a and Mirlet7c-1 host gene (non-protein coding) [Source:MGI Symbol;Acc:MGI:1919929]	-	102	97	99	90	83	105	84	65	95	67	47	56	0.233140901091981	0.205131278940007	0.202407285945863	0.198223384547689	0.162670666969992	0.190590856454831	0.167768533591146	0.149437819916617	0.207130564161917	0.160755522096959	0.0996186651698973
ENSMUSG00000027015	119.387168782813	133.890452056066	86.3114162477612	107.304355722238	123.865828193089	131.381997438349	72.2421187169531	98.6948601098114	107.97339974471	98.024024561131	88.3292837802094	94.1404269898589	117.023536406719	93.2340189837789	0.332046898517769	0.0129494872427505	0.263039190809436	Cybrd1	2	70948267	70973270	+	5339	protein_coding	cytochrome b reductase 1 [Source:MGI Symbol;Acc:MGI:2654575]	-	112	134	91	103	135	153	78	91	105	88	90	93	1.07577595270607	1.19083190634937	0.781839935108351	0.953312116580988	1.11186083842859	1.16705064740026	0.654653261117148	0.879172447782151	0.96204501225611	0.887277115037833	0.801624311898648
ENSMUSG00000027875	164.157357076367	174.85693365531	123.302023211087	215.650501305856	193.597701842532	219.828701596192	126.886798259264	129.062509374369	161.445940570661	158.175130541825	131.512489183867	159.93749961718	181.898869781224	144.503394591194	0.334016337602739	0.0129673819145692	0.263106722037405	Hmgcs2	3	98187751	98218054	+	3290	protein_coding	3-hydroxy-3-methylglutaryl-Coenzyme A synthase 2 [Source:MGI Symbol;Acc:MGI:101939]	-	154	175	130	207	211	256	137	119	157	142	134	158	2.40042727684174	2.52375815655735	1.8125242785686	3.10908257390197	2.82009113689996	3.16885422662518	1.86595567481611	1.86570794664605	2.33437040471372	2.32342669743214	1.93685536968727
ENSMUSG00000074771	54.363800070745	56.9534012477294	64.4964429104149	55.2148626531903	46.7937573173892	60.1094105927087	38.8996023860517	27.1139725576405	40.1044056194636	63.4928340907326	36.3131499985305	40.4905062321974	56.3219457986963	41.0690784807694	0.460359289408707	0.0130153779965411	0.263423844461529	Ankef1	2	136343830	136404011	+	7185	protein_coding	ankyrin repeat and EF-hand domain containing 1 [Source:MGI Symbol;Acc:MGI:2441685]	-	51	57	68	53	51	70	42	25	39	57	37	40	0.364004819547647	0.376403512952938	0.434128720733759	0.364507867243073	0.312118844129881	0.396761443323644	0.261938400810783	0.179475773655009	0.265524040821791	0.427055787751721	0.244885597224765
ENSMUSG00000005204	926.31651493093	1040.14895962958	971.240552062719	1043.87344110371	909.266931402601	1059.64303816289	870.610148640204	893.676535499831	937.826100639763	849.912849319806	974.566431041643	884.717561173513	991.74823954874	901.884937719127	0.13694629190093	0.0130438368338084	0.263473831705717	Senp3	11	69563941	69572910	-	3632	protein_coding	SUMO/sentrin specific peptidase 3 [Source:MGI Symbol;Acc:MGI:2158736]	-	869	1041	1024	1002	991	1234	940	824	912	763	993	874	12.2698051747156	13.5991096173878	12.9327384647714	13.6326313491904	11.9978768788197	13.8365403450519	11.5973474226187	11.7023738918289	12.2832986895245	11.3087662401559	13.0014473073247
ENSMUSG00000092178	2.13191372826451	4.9959123901517	2.84543130487125	6.25073916828569	2.75257395984642	0.858705865610125	0	0	0	0	1.96287297289354	1.01226265580493	3.30587940283828	0.495855938116413	2.68296978591748	0.0131805610301494	1	Gm45351	7	9602807	9610893	-	2545	unprocessed_pseudogene	predicted gene 45351 [Source:MGI Symbol;Acc:MGI:5791187]	-	2	5	3	6	3	1	0	0	0	0	2	1	0.0403000828760714	0.0932154289651832	0.054071677888687	0.116498751950542	0.0518334426227481	0.0160018578180207	0	0	0	0	0.0373706369895384
ENSMUSG00000002289	78.8808079457869	80.9337807204576	52.1662405893062	93.7610875242854	61.4741517699034	153.708349944212	56.4970415606941	43.3823560922248	69.9256303108595	63.4928340907326	56.9233162139127	63.7725473157109	86.8207364156586	58.9989542640224	0.559838765999206	0.0131823045268378	0.265676400832185	Angptl4	17	33992724	34000804	-	3541	protein_coding	angiopoietin-like 4 [Source:MGI Symbol;Acc:MGI:1888999]	-	74	81	55	90	67	179	61	40	68	57	58	63	1.07169085117912	1.08533717051837	0.712480759904825	1.25595590390058	0.83200409195311	2.05866318505745	0.771934696947015	0.582675372476131	0.939396634767164	0.866533700930844	0.77891552189011
ENSMUSG00000067224	10.6595686413225	4.9959123901517	10.4332481178612	7.29252902966664	2.75257395984642	6.869646924881	0.926181009191707	0	5.14159046403379	4.45563748005141	2.94430945934031	2.02452531160987	7.16724651062159	2.58204062070451	1.47743292009622	0.0131897902204896	1	Gm3695	12	81418987	81419995	-	1009	processed_pseudogene	predicted gene 3695 [Source:MGI Symbol;Acc:MGI:3781871]	-	10	5	11	7	3	8	1	0	5	4	3	2	0.508244355399414	0.2351172118101	0.500078170628937	0.342818841426975	0.130739456367586	0.322891798984045	0.0444104820856453	0	0.242406829979488	0.213405375132309	0.141389897628903
ENSMUSG00000102684	1.06595686413225	5.99509486818204	0	1.04178986138095	4.5876232664107	1.71741173122025	0	1.08455890230562	0	0	0	0	2.40131276522103	0.180759817050937	3.19612891165252	0.0131931182240191	1	Gm37374	9	87620236	87622073	-	1838	TEC	predicted gene, 37374 [Source:MGI Symbol;Acc:MGI:5610602]	-	1	6	0	1	5	2	0	1	0	0	0	0	0.0279009006854194	0.154885701882301	0	0.026885139981332	0.119619252334869	0.0443141764383707	0	0.0280638396890367	0	0	0
ENSMUSG00000052563	89.5403765871094	67.9444085060632	70.1873055201574	111.471515167762	72.4844476092891	78.1422337705214	58.3494035790775	93.2720655982833	51.4159046403379	54.5815591306297	49.0718243223385	51.6253954460517	81.6283811934837	59.7193587861198	0.450952850671001	0.0132063135123503	0.265863555636591	D930048N14Rik	11	51541781	51548508	+	3429	protein_coding	RIKEN cDNA D930048N14 gene [Source:MGI Symbol;Acc:MGI:2144709]	-	84	68	74	107	79	91	63	86	50	49	50	51	1.25624842771166	0.940907677848621	0.989921172040091	1.54196352859978	1.01306239005703	1.08076706368169	0.823284081288484	1.29367016971906	0.713293938318179	0.769245782437772	0.693411133992236
ENSMUSG00000081769	26.6489216033064	34.9713867310619	28.4543130487125	32.2954857028094	24.7731656386178	12.8805879841519	12.9665341286839	18.4375013391955	14.3964532992946	10.0251843301157	21.591602701829	20.2452531160987	26.6706434514433	16.2770881525362	0.702291474171614	0.0132331186522441	0.266106521851028	Gm12216	11	53674244	53750082	-	2647	protein_coding	predicted gene 12216 [Source:MGI Symbol;Acc:MGI:3650088]	-	25	35	30	31	27	15	14	17	14	9	22	20	0.484339397995852	0.627364135630804	0.519880695983031	0.578716095903414	0.448524746231222	0.230778587911953	0.237001310896043	0.331274172619434	0.258726020422384	0.183031187341943	0.395236487541415
ENSMUSG00000002980	691.806004821833	641.475150895479	554.859104449893	631.324655996855	605.566271166213	607.963752851968	434.37889331091	624.705927728037	488.45109408321	533.562588236156	627.137914839486	496.008701344418	622.165823363707	534.040853257036	0.2205405364464	0.0132479638058388	0.26610871012885	Bcam	7	19490056	19504941	-	3199	protein_coding	basal cell adhesion molecule [Source:MGI Symbol;Acc:MGI:1929940]	-	649	642	585	606	660	708	469	576	475	479	639	490	10.4038525143516	9.52196043963258	8.38837822576059	9.36086955146205	9.07206768505053	9.01316271584206	6.56954446484875	9.28754307993339	7.26349068073893	8.06042241798775	9.49893486361702
ENSMUSG00000031762	38.3744471087612	74.9386858522756	53.1147176909299	50.0059133462855	32.1133628648749	47.2288226085569	26.8592492665595	48.8051506037529	27.7645885057825	41.2146466904755	30.4245310798499	22.2697784277086	49.295991578614	32.8896574290215	0.589111235723065	0.0132913419919148	0.266683392988886	Mt2	8	94899292	94900196	+	588	protein_coding	metallothionein 2 [Source:MGI Symbol;Acc:MGI:97172]	-	36	75	56	48	35	55	29	45	27	37	31	22	3.13970543631434	6.05186904888753	4.36864826116534	4.0338683498521	2.6173831641844	3.80928579605008	2.21002570800692	3.94755132768746	2.24622083984054	3.38735666233609	2.50710578681091
ENSMUSG00000027513	0	3.99672991212136	5.69086260974249	2.0835797227619	0	16.3154114465924	0	0	1.02831809280676	0	1.96287297289354	0	4.68109728186969	0.498531844283383	3.20830078083762	0.0133213650943729	1	Pck1	2	172994841	173001066	+	3429	protein_coding	phosphoenolpyruvate carboxykinase 1, cytosolic [Source:MGI Symbol;Acc:MGI:97501]	-	0	4	6	2	0	19	0	0	1	0	2	0	0	0.0553475104616836	0.0802638788140614	0.0288217481981267	0	0.225654661647825	0	0	0.0142658787663636	0	0.0277364453596894
ENSMUSG00000024087	44.7701882935547	113.906802495459	41.732992471445	91.6775078015235	81.6596941421105	125.371056379078	39.8257833952434	87.8492710867552	46.2743141763041	57.9232872406683	41.2203324307644	38.4659809205875	83.1863735971951	51.9264948750538	0.68530780351626	0.0133281561781916	0.26712524335825	Cyp1b1	17	80008966	80022490	-	5840	protein_coding	cytochrome P450, family 1, subfamily b, polypeptide 1 [Source:MGI Symbol;Acc:MGI:88590]	-	42	114	44	88	89	146	43	81	45	52	42	38	0.368807864608157	0.926184671427007	0.345601968605888	0.744607890606262	0.670121799158993	1.01811820367157	0.329937942851009	0.715426083086372	0.376934319014338	0.47932162767303	0.341998920189363
ENSMUSG00000079419	1.06595686413225	12.9893722143944	6.63933971136624	6.25073916828569	7.34019722625712	9.44576452171137	1.85236201838341	3.25367670691686	3.08495427842027	4.45563748005141	1.96287297289354	2.02452531160987	7.28856161769119	2.77233812804589	1.42036790461346	0.0133385185486294	1	Ms4a6c	19	11446730	11459556	+	2050	protein_coding	membrane-spanning 4-domains, subfamily A, member 6C [Source:MGI Symbol;Acc:MGI:2385644]	-	1	13	7	6	8	11	2	3	3	4	2	2	0.0250155392486833	0.300881216323228	0.15663202302227	0.144628938397136	0.17159819378848	0.218522931519751	0.0437172452921132	0.0754848839245603	0.0715868755461376	0.105037084638292	0.0463942786040854
ENSMUSG00000110358	6.39574118479353	9.99182478030341	4.74238550811874	12.5014783365714	4.5876232664107	11.1631762529316	2.77854302757512	5.4227945115281	3.08495427842027	4.45563748005141	0.981436486446771	4.04905062321974	8.2303715548549	3.4620694012069	1.26409925201139	0.0134595990914744	1	A730009L09Rik	16	84312009	84320776	+	2512	protein_coding	RIKEN cDNA A730009L09 gene [Source:MGI Symbol;Acc:MGI:3028032]	-	6	10	5	12	5	13	3	5	3	4	1	4	0.122488508263856	0.188879989423878	0.0913033573691005	0.236058378753288	0.0875239593118988	0.210756952989337	0.0535153380864842	0.102669859371914	0.0584208180213304	0.0857189584030651	0.0189307864527021
ENSMUSG00000105960	20.2531804185128	19.9836495606068	10.4332481178612	9.37610875242854	11.9278204926678	9.44576452171137	10.1879911011088	10.8455890230562	5.14159046403379	6.68345622007711	2.94430945934031	5.06131327902467	13.5699619772981	6.81070825777348	0.987819802677116	0.0137150710366296	0.272161266790613	6330410L21Rik	3	129547407	129557533	+	3871	lncRNA	RIKEN cDNA 6330410L21 gene [Source:MGI Symbol;Acc:MGI:2441710]	-	19	20	11	9	13	11	11	10	5	6	3	5	0.251706342995664	0.245138999448609	0.130348456255385	0.114888655533762	0.147671527527221	0.11572513810785	0.127334523551686	0.133250677727847	0.0631848337507888	0.0834381387917203	0.0368541479482208
ENSMUSG00000047909	756.829373533901	818.330449506849	789.132948550959	668.829091006569	745.94754311838	659.486104788576	640.917258360661	649.650782481066	715.709392593504	662.776075157647	677.191175648272	639.749998468719	739.759251750872	664.332447118311	0.154747265454064	0.0138114324131778	0.273121339013073	Ankrd16	2	11782687	11795140	+	5926	protein_coding	ankyrin repeat domain 16 [Source:MGI Symbol;Acc:MGI:2444796]	-	710	819	832	642	813	768	692	599	696	595	690	632	6.14413050564607	6.55734206684861	6.4401807643504	5.35341843358283	6.03261326522042	5.27785879459847	5.23264294392439	5.21384088284193	5.74531184774604	5.40495207507413	5.53701544764418
ENSMUSG00000057132	54.363800070745	49.959123901517	59.7540574022962	40.629804593857	53.2164298903641	48.087528474167	39.8257833952434	37.9595615806967	26.7362704129757	42.3285560604884	37.2945864849773	43.5272941996122	51.0017907221577	37.9453420223323	0.427911797025178	0.0138247138404317	0.273121339013073	Rpgrip1	14	52348161	52401003	+	12152	protein_coding	retinitis pigmentosa GTPase regulator interacting protein 1 [Source:MGI Symbol;Acc:MGI:1932134]	-	51	50	63	39	58	56	43	35	26	38	38	43	0.215221743618322	0.195221582222178	0.237809481958597	0.158589582302653	0.209873120077459	0.187671558280473	0.158561355023855	0.148563759644152	0.104662619777516	0.168334202051576	0.148704505565267
ENSMUSG00000058835	1447.5694214916	1303.93313382959	1366.75550343982	1410.5834723098	1479.04974109081	1320.68962130837	1355.92899745666	1313.40083069211	1229.86843899688	1247.57849441439	1311.19914589289	1237.99722804944	1388.09681557833	1282.66218925039	0.113182048722263	0.0138547113291944	0.273121339013073	Abi1	2	22830085	22930253	-	4032	protein_coding	abl interactor 1 [Source:MGI Symbol;Acc:MGI:104913]	-	1358	1305	1441	1354	1612	1538	1464	1211	1196	1120	1336	1223	17.2720138180579	15.3566177115521	16.3938076675502	16.5941858593308	17.5800902527719	15.5343829091951	16.270361677913	15.4923113911142	14.5103093141551	14.9531960769791	15.7570250794729
ENSMUSG00000074004	25.5829647391741	20.9828320386372	27.5058359470887	17.7104276434761	28.4432642517464	24.0437642370835	21.3021632114093	13.0147068276674	15.4247713921014	12.2530030701414	13.7401108102548	17.2084651486839	24.0448481428677	15.4905367433764	0.628917461946752	0.0139986817229804	0.274530251041011	B3gnt6	7	97841624	97848688	-	2371	protein_coding	UDP-GlcNAc:betaGal beta-1,3-N-acetylglucosaminyltransferase 6 (core 3 synthase) [Source:MGI Symbol;Acc:MGI:3039603]	-	24	21	29	17	31	28	23	12	15	11	14	17	0.519090903009372	0.420236069257209	0.561051621899978	0.354303282942514	0.574919085578759	0.48093310337923	0.434683280371813	0.261061175951664	0.309475105165715	0.249745493314371	0.280792027823124
ENSMUSG00000026961	22.3850941467774	21.9820145166675	32.2482214552075	13.5432681979523	24.7731656386178	22.3263525058632	15.745077156259	10.8455890230562	12.3398171136811	16.7086405501928	20.6101662153822	6.07357593482961	22.8763527435143	13.7204776655668	0.738476461320752	0.014032086704555	0.274530251041011	Lrrc26	2	25179927	25181192	+	1190	protein_coding	leucine rich repeat containing 26 [Source:MGI Symbol;Acc:MGI:2385129]	-	21	22	34	13	27	26	17	10	12	15	21	6	0.904973919878839	0.877165019791699	1.3105944783496	0.53982649975962	0.997684876700878	0.889783976318007	0.640145377491658	0.433456616373525	0.493287713847335	0.678548393409137	0.839190627691545
ENSMUSG00000085386	29.8467921957031	29.9754743409102	30.35126725196	39.5880147324761	30.2783135583106	30.9134111619645	23.1545252297927	11.9301479253618	24.6796342273622	25.6199155102956	25.517348647616	19.2329904602938	31.8255455402208	21.689093666787	0.547994588775225	0.0140842796834219	0.274592838393146	Gm13630	2	66239838	66251932	+	3650	lncRNA	predicted gene 13630 [Source:MGI Symbol;Acc:MGI:3650561]	-	28	30	32	38	33	36	25	11	24	23	26	19	0.393395055582034	0.389972493232424	0.402155018014125	0.514456360782508	0.397555404444886	0.401668551585495	0.30691901660559	0.155450605707656	0.321650618892235	0.33921222881476	0.33874178761613
ENSMUSG00000103857	56.4957137990095	71.9411384181845	72.0842597234049	86.4685584946187	49.5463312772356	83.2944689641821	37.0472403676683	60.7352985291147	62.7274036612122	53.4676497606169	50.0532608087853	47.5763448228319	69.9717451127726	51.9345329917049	0.435056522630802	0.0140883199151648	0.274592838393146	Gm37249	9	99189636	99192504	+	2869	TEC	predicted gene, 37249 [Source:MGI Symbol;Acc:MGI:5610477]	-	53	72	76	83	54	97	40	56	61	48	51	47	0.947346929023857	1.19071420031929	1.21512070840361	1.42956976114051	0.827636809532272	1.3768904253209	0.624749758444281	1.00681592593697	1.04007654084402	0.900631677275007	0.845333187183188
ENSMUSG00000107352	186.542451223145	191.843035781825	188.746943223126	170.853537266476	198.185325108942	188.915290434227	156.524590553398	171.360306564288	177.899030055569	155.947311801799	157.029837831483	154.876186338155	187.51443050629	162.272877190782	0.21064343260775	0.0142512601587427	0.276125811101476	Gm43660	5	31718156	31726416	-	6548	lncRNA	predicted gene 43660 [Source:MGI Symbol;Acc:MGI:5663797]	-	175	192	199	164	216	220	169	158	173	140	160	153	1.37054439606982	1.39122746516638	1.39405781027871	1.23763615071058	1.45051313778136	1.36827125722507	1.15652410136321	1.24463214738165	1.29241933478099	1.1509485068414	1.16198254292456
ENSMUSG00000040424	812.259130468778	737.396668786392	823.278124209414	796.969243956426	812.926842807976	839.814336566702	755.763703500433	631.213281141871	741.417344913673	773.053102788919	745.891729699546	736.927213425992	803.774057799281	730.711062578406	0.137520751969714	0.0143426832866703	0.277005534535499	Hipk4	7	27222692	27230600	+	3646	protein_coding	homeodomain interacting protein kinase 4 [Source:MGI Symbol;Acc:MGI:2685008]	-	762	738	868	765	886	978	816	582	721	694	760	728	10.7177108777752	9.60384809855714	10.9204224498796	10.3681812324607	10.6854703571728	10.9239671222248	10.0288271975654	8.23377354273111	9.67352179566362	10.2465894346475	9.9125460868301
ENSMUSG00000043631	142.838219793722	240.802977205312	139.426133938691	181.271435880285	145.88641987186	165.730232062754	141.705694406331	155.091923029704	141.907896807333	118.074393221362	121.6981243194	126.532831975617	169.325903125437	134.168477293291	0.334750404186405	0.014415178807473	0.277526408544336	Ecm2	13	49658286	49686265	+	5677	protein_coding	extracellular matrix protein 2, female organ and adipocyte specific [Source:MGI Symbol;Acc:MGI:3039578]	-	134	241	147	174	159	193	153	143	138	106	124	125	1.21045774733368	2.01420529429805	1.18777674671635	1.51456586008627	1.23155784889367	1.38451163155619	1.20767253706811	1.29930090555369	1.18912143103766	1.0051329263652	1.03870227419046
ENSMUSG00000024810	1220.52060943143	1413.84320641293	1330.71337357812	1532.47288609138	1397.3900469487	1243.40609340346	1202.18294993084	1350.2758333705	1123.95167543779	1064.89735773229	1332.79074859471	1126.64833591089	1356.39103597767	1200.12448349617	0.176185094182583	0.0144154817282074	0.277526408544336	Il33	19	29902514	29938118	+	2886	protein_coding	interleukin 33 [Source:MGI Symbol;Acc:MGI:1924375]	-	1145	1415	1403	1471	1523	1448	1298	1245	1093	956	1358	1113	20.3457118854719	23.2629987805747	22.2996333539006	25.1868673587136	23.2049246680831	20.4329197355014	20.1537106718268	22.2518243239153	18.5263493523277	17.8319194797406	22.3764782061527
ENSMUSG00000079467	14.9233960978516	21.9820145166675	12.3302023211087	21.8775870889999	14.6803944525142	25.7611759683037	7.40944807353365	11.9301479253618	8.22654474245406	13.3669124401542	9.81436486446771	15.183939837074	18.5924617409076	10.9885596471742	0.769184877278093	0.0144157587337793	0.277526408544336	Gm14966	19	6405123	6413789	-	1231	lncRNA	predicted gene 14966 [Source:MGI Symbol;Acc:MGI:3705223]	-	14	22	13	21	16	30	8	11	8	12	10	15	0.583221751776777	0.847949937897743	0.484419567545954	0.84298345491426	0.571529321310128	0.992479158737514	0.291211544594093	0.46092177971807	0.317905431615667	0.524758790028837	0.386304919327275
ENSMUSG00000039037	475.416761402986	530.565895834111	456.217485881023	450.05322011657	506.473608611741	477.440461279229	447.345427439594	490.22062384214	432.921917071645	414.374285644781	407.29614187541	382.635283894265	482.69457218761	429.132279961306	0.170307155127852	0.0144665094061319	0.278004931679646	St6galnac5	3	152522718	152687883	-	6002	protein_coding	ST6 (alpha-N-acetyl-neuraminyl-2,3-beta-galactosyl-1,3)-N-acetylgalactosaminide alpha-2,6-sialyltransferase 5 [Source:MGI Symbol;Acc:MGI:1349471]	-	446	531	481	432	552	556	483	452	421	372	415	378	3.81068102883558	4.19762961100979	3.67608431239846	3.55668632246207	4.04407939209938	3.77256728584732	3.60601719643335	3.88449924716747	3.43124808064501	3.33644121730931	3.28806502186152
ENSMUSG00000041308	206.795631641657	258.788261809858	255.140340336788	241.69524784038	240.391459159921	237.002818908394	163.934038626932	240.772076311848	209.776890932579	190.478502272198	203.157352694481	219.660996309671	239.9689599495	204.629976191285	0.232733762550966	0.0145221010647293	0.278386519136818	Sntb2	8	107662382	107746346	+	10350	protein_coding	syntrophin, basic 2 [Source:MGI Symbol;Acc:MGI:101771]	-	194	259	269	232	262	276	177	222	204	171	207	217	0.96122511683105	1.18731238801054	1.19219777909773	1.10765737683862	1.11310857347576	1.085992750583	0.766318959142188	1.10638230834356	0.964174922814645	0.889390097100324	0.951082711383751
ENSMUSG00000044288	1727.91607675839	1768.5529861137	1921.61460788972	1854.38595325809	1839.63692983069	1944.11007974132	1868.10709553967	1525.97437554401	1750.1973939571	1718.76215792983	1612.50014723204	1645.93907833882	1842.70277226532	1686.91337475691	0.127452033495718	0.0145456059168682	0.278541412138712	Cnr1	4	33924593	33948831	+	6444	protein_coding	cannabinoid receptor 1 (brain) [Source:MGI Symbol;Acc:MGI:104615]	-	1621	1770	2026	1780	2005	2264	2017	1407	1702	1543	1643	1626	12.9000446462348	13.0323675384237	14.4218271973573	13.649674017462	13.6815540816864	14.3080050472528	14.0257799267609	11.2624055942378	12.9202238499911	12.8898220931725	12.124681058376
ENSMUSG00000037600	2.13191372826451	6.99427734621239	0.948477101623749	3.12536958414285	3.67009861312856	0	0	0	1.02831809280676	0	0	1.01226265580493	2.81168939556201	0.340096791435282	2.93038105215652	0.0145622767519947	1	Kdf1	4	133246274	133258101	+	2379	protein_coding	keratinocyte differentiation factor 1 [Source:MGI Symbol;Acc:MGI:1916323]	-	2	7	1	3	4	0	0	0	1	0	0	1	0.0431121105168565	0.139607639093295	0.0192815497024952	0.0623138553413471	0.0739336480173148	0	0	0	0.0205622943631192	0	0
ENSMUSG00000079539	11.7255255054548	7.99345982424273	7.58781681298999	1.04178986138095	5.50514791969284	1.71741173122025	0	1.08455890230562	4.11327237122703	0	0.981436486446771	3.0367879674148	5.92852527583026	1.53600928789904	1.9425225349101	0.0145874637873113	1	Obp2b	2	25627021	25630109	+	732	protein_coding	odorant binding protein 2B [Source:MGI Symbol;Acc:MGI:3651927]	-	11	8	8	1	6	2	0	1	4	0	1	3	0.770628975488811	0.51854265948938	0.501320292264876	0.0675066766197927	0.36042653408441	0.111269749035144	0	0.0704663078530731	0.26730982672055	0	0.0649646660781251
ENSMUSG00000102416	66.0893255761998	97.9198828469734	82.5175078412662	41.671594455238	71.5669229560069	51.5223519366075	61.1279466066526	49.8897095060585	34.9628151554298	51.2398310205912	48.0903878358918	45.5518195112221	68.547930935382	48.4770849393077	0.498070893520871	0.0146160845997435	0.279594550531958	4933424G06Rik	1	36749230	36797034	+	1744	protein_coding	RIKEN cDNA 4933424G06 gene [Source:MGI Symbol;Acc:MGI:1918416]	-	62	98	87	40	78	60	66	46	34	46	49	45	1.82309348538283	2.66615368557412	2.28827992349458	1.13336897444239	1.96663927657525	1.40108009679573	1.69579796101575	1.36051692547516	0.953670723540862	1.41986770088747	1.33609669890493
ENSMUSG00000120979	86.3425059947127	70.9419559401542	103.384004076989	89.5939280787616	90.8349406749319	97.8924686795542	45.3828694503936	73.7500053567822	60.6707674755987	83.5432027509639	75.5706094564013	78.9564871527849	89.8316339075172	69.6456569404874	0.374095257126068	0.0146370980775386	0.279700229718723	ENSMUSG00000120979	15	76405109	76409078	+	1640	lncRNA	novel transcript, antisense to Scrt1	-	81	71	109	86	99	114	49	68	59	75	77	78	2.53282334892919	2.05409291912973	3.04873044811203	2.59126847961536	2.65440956016555	2.83086524923314	1.33884063707097	2.13873837786254	1.75984402384255	2.46180667120998	2.23272465782161
ENSMUSG00000103711	14.9233960978516	15.9869196484855	20.8664962357225	29.1701161186666	22.0205916787714	17.1741173122025	8.33562908272536	8.67647121844496	17.4814075777149	10.0251843301157	9.81436486446771	17.2084651486839	20.02360618195	11.9235870370254	0.747335093737943	0.0147707802380296	0.280473974277959	Tstd1	1	171246440	171247920	+	867	protein_coding	thiosulfate sulfurtransferase (rhodanese)-like domain containing 1 [Source:MGI Symbol;Acc:MGI:3648482]	-	14	16	22	28	24	20	9	8	17	9	10	17	0.828080711000244	0.875601445781375	1.16396510764613	1.59586717877655	1.21721902168299	0.939440095660038	0.465157540737883	0.475952363076812	0.959170554703151	0.558804559278113	0.548490606334343
ENSMUSG00000001663	341.106196522322	370.696699349256	297.821809909857	338.581704948808	305.535709542953	271.351053532799	291.747017895388	271.139725576405	304.3821554708	222.78187400257	249.28486755748	295.580695495041	320.848862300999	272.486055999614	0.232257153456408	0.0147924827140956	0.280591021902456	Gstt1	10	75619647	75634418	-	1528	protein_coding	glutathione S-transferase, theta 1 [Source:MGI Symbol;Acc:MGI:107379]	-	320	371	314	325	333	316	315	250	296	200	254	292	10.7396555936756	11.5200971141075	9.4263307048836	10.5103654239847	9.58291123934111	8.42212964293756	9.23769998278211	8.43935493266517	9.47620333363793	7.04600862266032	7.90494138388327
ENSMUSG00000033543	401.86573777786	353.710597222741	440.09337515342	449.011430255189	414.721143283527	402.733050971149	376.955670741025	379.595615806967	380.4776943385	318.578079823676	306.208183771392	386.684334517485	410.355889110648	358.083263166508	0.196127689112626	0.0148185773120151	0.280791048373944	Gtf2a2	9	69919832	69930148	+	4047	protein_coding	general transcription factor II A, 2 [Source:MGI Symbol;Acc:MGI:1933289]	-	377	354	464	431	452	469	407	350	370	286	312	382	4.77718297710524	4.15026322795169	5.25921777326354	5.26261833954328	4.9111343700397	4.71952001504289	4.50648426111622	4.46095084555407	4.47233713052841	3.80425270097794	3.66614536634211
ENSMUSG00000017756	306.995576870089	352.71141474471	226.686027288076	272.948943681809	285.350167170746	267.916230070359	200.9812789946	264.632372162571	250.909614644849	269.56606754311	233.581883774331	206.501581784207	285.434726637631	237.695466483945	0.265028978487368	0.0148596043077748	0.280978779675181	Slc12a7	13	73881213	73964873	+	12669	protein_coding	solute carrier family 12, member 7 [Source:MGI Symbol;Acc:MGI:1342283]	-	288	353	239	262	311	312	217	244	244	242	238	204	1.16577270285126	1.32201978294871	0.865350289004217	1.02191968338861	1.07943038568401	1.00292960626894	0.767527688380953	0.993436444314601	0.942135794674087	1.02827566676646	0.893352613897438
ENSMUSG00000048038	641.706032207617	646.471063285631	666.779402441496	652.160453224474	631.256961458113	540.125989468769	501.063925972713	544.448568957421	556.320088208456	603.738878546966	623.212168893699	533.462419609201	629.749983681016	560.374341698076	0.167954453914737	0.0148909492094751	0.281116753664231	Ccdc187	2	26133481	26184569	-	9827	protein_coding	coiled-coil domain containing 187 [Source:MGI Symbol;Acc:MGI:3045295]	-	602	647	703	626	688	629	541	502	541	542	635	527	3.14151592416812	3.12384091921248	3.28148744680899	3.14782939257565	3.07853480868108	2.60668098141616	2.46690805389326	2.63496808272328	2.69303701789098	2.96903186988925	3.07284787691402
ENSMUSG00000058498	176.948839445954	126.896174709853	162.189584377661	131.265522534	117.443155620114	161.436702734703	118.551169176538	133.400744983591	101.803491187869	103.593571411195	143.289727021228	98.1894776130787	146.029996570381	116.471363565584	0.325086263582908	0.0149116643034969	0.281116753664231	Rnf207	4	152391476	152403450	-	6331	protein_coding	ring finger protein 207 [Source:MGI Symbol;Acc:MGI:2684989]	-	166	127	171	126	128	188	128	123	99	93	146	97	1.34461980829678	0.95178091527347	1.23896824402502	0.983458505448858	0.889025549875555	1.20932694544467	0.905971028640856	1.0021330743736	0.764942683730249	0.790764499537611	1.09665199701491
ENSMUSG00000071547	104.463772684961	111.908437539398	86.3114162477612	93.7610875242854	99.0926625544712	115.925291857367	75.0206617445283	92.1875066959777	70.9539484036663	77.9736559008996	81.4592283750819	97.1772149572737	101.910444734707	82.4620360129046	0.307891192488959	0.0149136033896519	0.281116753664231	Nt5dc2	14	30853010	30861081	+	2378	protein_coding	5'-nucleotidase domain containing 2 [Source:MGI Symbol;Acc:MGI:1917271]	-	98	112	91	90	108	135	81	85	69	70	83	96	2.1133817641129	2.23466155359427	1.75535887869785	1.87020178961814	1.99704794495214	2.31195891498169	1.52633485718154	1.84373998091598	1.41939494617342	1.58461119066389	1.65979531212892
ENSMUSG00000110690	5.32978432066127	7.99345982424273	6.63933971136624	2.0835797227619	2.75257395984642	1.71741173122025	0.926181009191707	1.08455890230562	1.02831809280676	1.11390937001285	0.981436486446771	2.02452531160987	4.41935821168313	1.19315486206226	1.88232392997394	0.0149249490883222	1	Gm18001	8	84326642	84327329	+	688	processed_pseudogene	predicted gene, 18001 [Source:MGI Symbol;Acc:MGI:5010186]	-	5	8	7	2	3	2	1	1	1	1	1	2	0.372687903050878	0.551705271433468	0.466708789528565	0.143647928156071	0.191738534120485	0.118385837636229	0.0651310703843257	0.0749728740529789	0.0711013056538673	0.0782434678446583	0.0691193830947494
ENSMUSG00000031861	90.6063334512417	85.9296931106093	82.5175078412662	84.3849787718569	86.2473174085212	87.5879982922327	88.9133768824039	61.8198574314203	58.6141312899852	67.948471570784	58.8861891868062	74.9074365295652	86.2123048126213	68.5149104818275	0.327137321405876	0.0150490932477657	0.282143553773648	Lpar2	8	70275079	70283752	+	6317	protein_coding	lysophosphatidic acid receptor 2 [Source:MGI Symbol;Acc:MGI:1858422]	-	85	86	87	81	94	102	96	57	57	61	60	74	0.690036047820654	0.64594145757827	0.631749277596096	0.633624484746042	0.654325074066805	0.657578323726451	0.680984159687184	0.465432361700431	0.441397625854371	0.519822994855884	0.451677716344982
ENSMUSG00000019831	944.437781621178	822.32717941897	993.055525400065	843.849787718568	831.277335873619	832.944689641821	710.380834050039	826.433883556882	686.916485994914	797.559108929202	910.773059422603	663.032039552232	877.982049945704	765.849235250979	0.19716982220295	0.0151119496267468	0.282204329224191	Wasf1	10	40759471	40814566	+	2854	protein_coding	WASP family, member 1 [Source:MGI Symbol;Acc:MGI:1890563]	-	886	823	1047	810	906	970	767	762	668	716	928	655	15.9200153950188	13.6820587601675	16.8278677852562	14.0245475477952	13.9588877594317	13.8412706035237	12.0425386536535	13.7718917517584	11.449552367774	13.505030906805	15.4625920841647
ENSMUSG00000087184	29.8467921957031	24.9795619507585	28.4543130487125	25.0029566731428	39.453560091132	22.3263525058632	18.5236201838341	8.67647121844496	26.7362704129757	20.0503686602313	13.7401108102548	21.2575157719036	28.3439227442187	18.1640595096074	0.640688245278508	0.015312599891325	0.285066936945925	Gm11650	11	107684652	107687202	+	1579	lncRNA	predicted gene 11650 [Source:MGI Symbol;Acc:MGI:3650132]	-	28	25	30	24	43	26	20	8	26	18	14	21	0.909367924556317	0.751213637480656	0.871516277559901	0.751081250700772	1.19746522976999	0.670578170879309	0.567576648820976	0.2613367313411	0.805484582353628	0.613658711708833	0.421632614292987
ENSMUSG00000049932	289.940267043973	251.793984463646	325.327645856946	271.907153820428	270.669772718231	279.938112188901	215.800175141668	252.702224237209	252.966250830462	235.034877072712	285.59801755601	207.513844440012	281.596156015354	241.602564879679	0.221648082261612	0.0153562504281594	0.285585139270548	H2ax	9	44245991	44247374	+	1384	protein_coding	H2A.X variant histone [Source:MGI Symbol;Acc:MGI:102688]	-	272	252	343	261	295	326	233	233	246	211	291	205	10.0785149458568	8.63913052204199	11.3682707460889	9.31884796355827	9.37265242897247	9.59267440453556	7.54390975931282	8.68385231372019	8.69490880007639	8.20697091045762	9.9987380423653
ENSMUSG00000029055	757.895330398033	759.378683303059	772.060360721732	707.375315877664	695.483687187862	665.497045847847	469.573771660195	694.117697475597	557.348406301263	679.48471570784	740.003110780865	582.051027087837	726.2817372227	620.429788168933	0.227849007418182	0.0153823802206724	0.285776771630557	Plch2	4	155067572	155141241	-	8112	protein_coding	phospholipase C, eta 2 [Source:MGI Symbol;Acc:MGI:2443078]	-	711	760	814	679	758	775	507	640	542	610	754	575	4.49474842602544	4.44519927772331	4.60291379292162	4.13618201022958	4.10882694353918	3.89073771126955	2.800636026526	4.06953351861535	3.26841623189158	4.04798059480352	4.42009593431551
ENSMUSG00000027981	864.491016811259	913.252784919732	898.20781523769	1009.49437567814	902.844258829626	917.097864471613	853.938890474754	818.841971240743	847.334108472769	898.924861600372	793.982117535437	851.31289353195	917.564685991343	844.055807142671	0.120660831925423	0.0154008496814149	0.285808236202068	Rnpc3	3	113398716	113423798	-	6627	protein_coding	RNA-binding region (RNP1, RRM) containing 3 [Source:MGI Symbol;Acc:MGI:1914475]	-	811	914	947	969	984	1068	922	755	824	807	809	841	6.27577859935091	6.54387221303098	6.55495005053532	7.22544526630933	6.52912095424252	6.56315220474563	6.23434173280694	5.87655193874746	6.08241789510264	6.55530786824201	5.80523550256115
ENSMUSG00000103047	27.7148784674386	18.9844670825765	31.2997443535837	27.0865363959047	34.8659368247213	22.3263525058632	11.1141721103005	19.5220602415012	10.2831809280676	10.0251843301157	28.4616581069563	20.2452531160987	27.0463192716813	16.6085848055067	0.701184100276056	0.0155935012932424	0.288216424107852	Gm37310	15	8681590	8684557	-	2968	TEC	predicted gene, 37310 [Source:MGI Symbol;Acc:MGI:5610538]	-	26	19	33	26	38	26	12	18	10	9	29	20	0.449234582868875	0.303735314529072	0.510019077659633	0.43287974037328	0.562984303239664	0.356753009372786	0.181173220044809	0.312824822194101	0.164817042755595	0.163235698414462	0.464646203337749
ENSMUSG00000102644	87.4084628588449	113.906802495459	92.9507559591274	77.0924497421902	61.4741517699034	63.5442340551492	59.2755845882692	69.4117697475597	73.0105845892798	57.9232872406683	58.8861891868062	56.6867087250763	82.729476146779	62.5323540129433	0.400845521972995	0.0156306946898787	0.288346991322542	Thap6	5	92110248	92119925	+	4500	transcribed_unitary_pseudogene	THAP domain containing 6 [Source:MGI Symbol;Acc:MGI:1922436]	-	82	114	98	74	67	74	64	64	71	52	60	56	0.934469366156371	1.20198188469638	0.998964235719809	0.812600368697985	0.654694775467992	0.669695529526186	0.637300286925029	0.73360124228906	0.771812573017802	0.622052956802332	0.634055140922501
ENSMUSG00000032657	708.861314647949	635.480056027297	672.470265051238	631.324655996855	612.90646839247	700.703986337862	526.996994230081	598.676514072702	567.63158722933	657.206528307583	639.896589163294	565.854824594958	660.291124408945	592.710506266325	0.157013755618045	0.0158822805547131	0.290874464763701	Fam189b	3	89090450	89096602	+	3649	protein_coding	family with sequence similarity 189, member B [Source:MGI Symbol;Acc:MGI:1915771]	-	665	636	709	606	668	816	569	552	552	590	652	559	9.34569303391822	8.26968252297204	8.91268895046462	8.20647347084875	8.04969055131352	9.10698223289666	6.98739117168889	7.80293182141522	7.39999162948838	8.70391572143154	8.496929676928
ENSMUSG00000036446	58.627627527274	75.9378683303059	36.9906069633262	54.1730727918093	62.3916764231855	49.8049402053872	29.6377922941346	62.904416333726	51.4159046403379	28.9616436203342	16.6844202695951	13.1594145254642	56.320965373548	33.7939319472653	0.740175322399282	0.0159331154206989	0.291509826005047	Lum	10	97400990	97408565	+	2448	protein_coding	lumican [Source:MGI Symbol;Acc:MGI:109347]	-	55	76	39	52	68	58	32	58	50	26	17	13	1.15216587021611	1.47301701555929	0.730784911334644	1.04966263842148	1.22144547661939	0.964883264917497	0.585753940188445	1.22210684894202	0.999135994482449	0.571739850002143	0.330237052563802
ENSMUSG00000098758	7.46169804892578	11.9901897363641	3.793908406495	7.29252902966664	11.9278204926678	5.15223519366075	4.63090504595853	1.08455890230562	0	2.2278187400257	7.85149189157416	0	7.93639681796335	2.63246242997734	1.56565352258935	0.0160052535647519	1	7630403G23Rik	9	33953665	33970315	+	1084	lncRNA	RIKEN cDNA 7630403G23 gene [Source:MGI Symbol;Acc:MGI:1924369]	-	7	12	4	7	13	6	5	1	0	2	8	0	0.331155893190596	0.525239704907139	0.169264969528547	0.319099825645589	0.527339929020179	0.225413624429129	0.206689005647676	0.0475842595465402	0	0.0993201215445109	0.350953030030904
ENSMUSG00000026414	102.331858956696	95.9215178909127	97.6931414672462	81.259609187714	107.35038443401	108.196939066876	96.3228249559375	72.6654464544765	58.6141312899852	85.7710214909896	72.626299997061	87.0545883992244	98.7922418339093	78.842385431279	0.325886055191726	0.0160795966868327	0.292945230698716	Tnnt2	1	135764092	135779998	+	7752	protein_coding	troponin T2, cardiac [Source:MGI Symbol;Acc:MGI:104597]	-	96	96	103	78	117	126	104	67	57	77	74	86	0.635069417458834	0.587574654405923	0.609480533339824	0.49720861819965	0.663664647513011	0.661934435823619	0.601168517561825	0.445813932191192	0.359688958013682	0.53470407024492	0.453948146558292
ENSMUSG00000074521	29.8467921957031	16.9861021265158	18.969542032475	26.0447465345237	19.2680177189249	14.5979997153721	6.48326706434195	11.9301479253618	6.16990855684055	11.1390937001285	8.83292837802093	25.3065663951234	20.9522000539191	11.6436520033029	0.844674701348252	0.0162276520138728	0.294215803279633	Gm14327	2	177538889	177547577	+	1451	protein_coding	predicted gene 14327 [Source:MGI Symbol;Acc:MGI:3652188]	-	28	17	20	25	21	17	7	11	6	10	9	25	0.989587837956185	0.555887737309256	0.632264738004633	0.85139364723791	0.636397505392321	0.477133272568343	0.216175902805591	0.391037016425186	0.202278559434296	0.370995905424706	0.294960179271322
ENSMUSG00000110136	2.13191372826451	2.99754743409102	7.58781681298999	2.0835797227619	1.83504930656428	1.71741173122025	0	1.08455890230562	0	1.11390937001285	0.981436486446771	0	3.05888645598199	0.529984126460874	2.57903436409307	0.0163067073070078	1	Gm45785	7	140398000	140436244	-	988	protein_coding	predicted gene 45785 [Source:MGI Symbol;Acc:MGI:5804900]	-	2	3	8	2	2	2	0	1	0	1	1	0	0.103809424007694	0.144068785455298	0.371423536374381	0.100030136205847	0.0890122209682145	0.0824387209450661	0	0.0522078313243416	0	0.0544853298351466	0.0481317161631453
ENSMUSG00000029455	1897.40321815541	1905.44098560386	1711.05269132924	1858.55311270361	1787.33802459361	1865.10914010519	1660.64254948073	1661.54423833221	1712.14962452325	1671.97796438929	1766.58567560419	1819.03599248147	1837.48286208182	1715.32267413519	0.0987496852801782	0.0163109841470299	0.29479985114621	Aldh2	5	121704090	121731887	-	5126	protein_coding	aldehyde dehydrogenase 2, mitochondrial [Source:MGI Symbol;Acc:MGI:99600]	-	1780	1907	1804	1784	1948	2172	1793	1532	1665	1501	1800	1797	17.8075892934931	17.6513398216215	16.1433740466239	17.1978460627522	16.7104035084597	17.2559714270358	15.673945830858	15.4160376156505	15.8891860422587	15.7629906987055	16.6986820180526
ENSMUSG00000022361	1112.85896615407	1249.97728001596	1222.58698399301	1223.06129726123	1203.79234510617	1141.22009539586	1166.06189057236	1061.7831653572	1138.34812873708	1072.69472332238	1083.50588103723	1113.48892138543	1192.24949465438	1105.98045173528	0.107594598894828	0.0163304022763915	0.29479985114621	Zhx1	15	57910399	57939937	-	6031	protein_coding	zinc fingers and homeoboxes 1 [Source:MGI Symbol;Acc:MGI:109271]	Homeobox	1044	1251	1289	1174	1312	1329	1259	979	1107	963	1104	1100	8.8771774332668	9.84177803555647	9.80392470415227	9.61914735091992	9.5657955151197	8.97416078712991	9.35433794036476	8.37309389224541	8.97892422597841	8.59554637036499	8.70498518792622
ENSMUSG00000041733	495.669941821499	499.59123901517	528.301745604428	535.479988749808	545.927168702873	562.452341974632	537.18498533119	470.698563600639	467.884732227075	490.120122805655	437.72067295526	448.432356521586	527.903737644735	475.340238906901	0.151980904475838	0.0163530496228408	0.29479985114621	Coq5	5	115417725	115435031	+	3034	protein_coding	coenzyme Q5 methyltransferase [Source:MGI Symbol;Acc:MGI:1098643]	-	465	500	557	514	595	655	580	434	455	440	446	443	7.85961199367416	7.81915842835831	8.42123907561817	8.37153990271713	8.62338896149877	8.7919238418573	8.56621698291408	7.37847739262594	7.3360424264623	7.80681034473795	6.99048927615611
ENSMUSG00000007682	178.014796310087	229.811969946978	220.04668757671	247.945987008666	185.339979962992	326.308228931847	152.819866516632	175.69854217351	259.136159387303	167.086405501928	141.326854048335	169.047863519424	231.244608289547	177.519281857855	0.383629405255824	0.0163685005380373	0.29479985114621	Dio2	12	90691326	90705812	-	6415	protein_coding	deiodinase, iodothyronine, type II [Source:MGI Symbol;Acc:MGI:1338833]	-	167	230	232	238	202	380	165	162	252	150	144	167	1.33500699326372	1.70112708791177	1.65892863042849	1.83331927887667	1.38462221449356	2.41237672576895	1.15256104599044	1.30259963374105	1.92163054856507	1.25872578044719	1.06746617645565
ENSMUSG00000021879	116.189298190416	83.9313281545486	139.426133938691	88.5521382173806	114.690581660268	109.914350798096	77.7992047721034	63.9889752360316	46.2743141763041	93.5683870810796	86.3664108073158	112.361154794348	108.783971826567	80.0597411445304	0.443167576061783	0.0163822464723622	0.29479985114621	Dnah12	14	26414429	26613660	+	12009	protein_coding	dynein, axonemal, heavy chain 12 [Source:MGI Symbol;Acc:MGI:107720]	-	109	84	147	85	125	128	84	59	45	84	88	111	0.465461091274735	0.331877665154082	0.561496260397094	0.349759798424807	0.457698779647535	0.434071546573272	0.313436157852523	0.253418178329463	0.183303890668976	0.376538137536722	0.348468975775544
ENSMUSG00000059908	1.06595686413225	11.9901897363641	2.84543130487125	0	0.91752465328214	10.3044703873215	0	0	3.08495427842027	0	0	0	4.5205954909952	0.514159046403379	3.1353681681935	0.0163884403555655	1	Mug1	6	121815500	121866016	+	5770	protein_coding	murinoglobulin 1 [Source:MGI Symbol;Acc:MGI:99837]	-	1	12	3	0	1	12	0	0	3	0	0	0	0.00888766992370899	0.0986758821697295	0.0238496395540222	0	0.00762080366694939	0.0846961417265774	0	0	0.0254338119358028	0	0
ENSMUSG00000074704	29.8467921957031	27.9771093848495	27.5058359470887	27.0865363959047	41.2886093976963	24.9024701026936	23.1545252297927	20.6066191438068	15.4247713921014	25.6199155102956	19.6287297289354	17.2084651486839	29.7678922373227	20.2738376922693	0.556541312582622	0.0164017902993221	0.29479985114621	Rad21l	2	151487324	151510453	-	1659	protein_coding	RAD21-like (S. pombe) [Source:MGI Symbol;Acc:MGI:3652039]	-	28	28	29	26	45	29	25	19	15	23	20	17	0.86551654784474	0.800787398198789	0.801840503631614	0.774434641005362	1.19273156848909	0.711884940481626	0.675258837016517	0.590744671260121	0.442293836255522	0.746307796970387	0.573286745861212
ENSMUSG00000028607	207.86158850579	218.820962688645	202.974099747482	255.238516038332	226.628589360689	242.155054102055	191.719468902683	161.599276443537	192.295483354864	178.225499202056	212.971717558949	219.660996309671	225.613135073832	192.74540696196	0.225593451636376	0.0164293779344865	0.29479985114621	Cpt2	4	107761178	107780807	-	2391	protein_coding	carnitine palmitoyltransferase 2 [Source:MGI Symbol;Acc:MGI:109176]	-	195	219	214	245	247	282	207	149	187	160	217	217	4.18233451052328	4.34580388213214	4.10554271971498	5.0634242513566	4.54248982772881	4.80316743513813	3.87942556246513	3.21439534291885	3.82585093274946	3.60227559194479	4.31587094040724
ENSMUSG00000074865	97.0020746360352	108.910890105307	97.6931414672462	120.84762392019	111.938007700421	79.0009396361315	93.5442819283624	81.3419176729215	44.2176779906906	73.5180184208482	72.626299997061	99.2017402688836	102.565446244222	77.4083227131279	0.402233472514472	0.0164402336532516	0.29479985114621	Zfp934	13	62627641	62719013	-	5764	protein_coding	zinc finger protein 934 [Source:MGI Symbol;Acc:MGI:1924367]	zf-C2H2	91	109	103	116	122	92	101	75	43	66	74	98	0.809619855454871	0.897238933798981	0.819689988627744	0.994470320114476	0.930705852413663	0.650013009977683	0.78518872638203	0.671165909287598	0.364930781829287	0.616391288669369	0.610514578785545
ENSMUSG00000004626	537.242259522656	601.507851774265	515.971543283319	640.700764749284	567.030235728363	573.615518227563	525.144632211698	535.772097738976	574.829813878978	478.981029105526	461.275148629982	475.763448228319	572.678028880908	508.62769496558	0.170739191070213	0.0164461303662062	0.29479985114621	Stxbp2	8	3680955	3693644	+	4159	protein_coding	syntaxin binding protein 2 [Source:MGI Symbol;Acc:MGI:107370]	-	504	602	544	615	618	668	567	494	559	430	470	470	6.21448789414273	6.86772909657454	5.9999324038895	7.30708239497434	6.53395502857132	6.54102390048191	6.10900938510313	6.12675658815438	6.57489621159705	5.5656522065794	5.37399464234627
ENSMUSG00000039801	1838.77559062814	1812.51701514704	2167.27017721027	2086.70509234604	1977.26562782301	1983.61054955939	1735.66321122526	1807.95969014347	1765.6221653492	2012.83423161322	1691.01506614779	1813.97467920244	1977.69067545231	1804.51150728023	0.132916651046804	0.016455767524387	0.29479985114621	Cplane1	15	8198590	8300642	+	13095	protein_coding	ciliogenesis and planar polarity effector 1 [Source:MGI Symbol;Acc:MGI:1920942]	-	1725	1814	2285	2003	2155	2310	1874	1667	1717	1807	1723	1792	6.75534178450985	6.57260245625863	8.00418429980981	7.55845889524503	7.23632990272105	7.18397266279135	6.41269725997371	6.56632984802332	6.41402733590613	7.42829561817218	6.2570275361367
ENSMUSG00000071178	1.06595686413225	0.999182478030341	2.84543130487125	0	0	18.0328231778126	0	1.08455890230562	0	1.11390937001285	0	0	3.82389897080774	0.366411378719745	3.39973753055766	0.0165084410812346	1	Serpina1b	12	103694415	103796632	-	2415	protein_coding	serine (or cysteine) preptidase inhibitor, clade A, member 1B [Source:MGI Symbol;Acc:MGI:891970]	-	1	1	3	0	0	21	0	1	0	1	0	0	0.0212347227576815	0.0196466473471131	0.0569823686238958	0	0	0.354128070842284	0	0.0213587318213041	0	0.0222904786240683	0
ENSMUSG00000079465	52.2318863424805	48.9599414234867	47.4238550811874	29.1701161186666	37.6185107845678	55.8158812646581	36.1210593584766	34.7058848737798	38.04776943385	37.872918580437	22.5730391882757	20.2452531160987	45.2033651691745	31.5943207584863	0.52174634956307	0.016521969229587	0.295399723116715	Col4a3	1	82564642	82699780	+	9967	protein_coding	collagen, type IV, alpha 3 [Source:MGI Symbol;Acc:MGI:104688]	-	49	49	50	28	41	65	39	32	37	34	23	20	0.252113064867086	0.233258353950099	0.23011340795744	0.138819789705957	0.180882263819626	0.265587170617645	0.17533830445994	0.165606781895293	0.181594746335391	0.183633109242726	0.109736642730141
ENSMUSG00000062372	1087.2760014149	884.276493056852	1130.58470513551	955.32130288633	1073.5038443401	989.229157182864	837.267632309303	745.091965883961	862.75887986487	973.556789391233	928.438916178645	1018.33623173976	1020.03191733609	894.241735894629	0.190000289108488	0.0165646416377012	0.295582209028379	Otof	5	30524406	30619276	-	7904	protein_coding	otoferlin [Source:MGI Symbol;Acc:MGI:1891247]	-	1020	885	1192	917	1170	1152	904	687	839	874	946	1006	6.6178507804905	5.31253646366412	6.91776336497285	5.73297718129759	6.50901865830068	5.93558790804476	5.12505054246864	4.48334751497784	5.19255425926026	5.95252228448977	5.69157543629193
ENSMUSG00000026458	2670.2219446513	2497.95619507585	2775.24399935109	2405.49278992861	2576.40922641625	2542.62806807158	2153.37084637072	2326.37884544555	2270.52634891732	2476.22052953857	2567.43784854475	2439.55300048989	2577.99203724911	2372.2479032178	0.120270487144483	0.0165938985313729	0.295582209028379	Ppfia4	1	134224521	134260666	-	6572	protein_coding	protein tyrosine phosphatase, receptor type, f polypeptide (PTPRF), interacting protein (liprin), alpha 4 [Source:MGI Symbol;Acc:MGI:1915757]	-	2505	2500	2926	2309	2808	2961	2325	2145	2208	2223	2616	2410	19.5467206218504	18.0487877903523	20.4226994108008	17.3613777758147	18.7878089379946	18.348435794714	15.8526567539208	16.8353573664675	16.4349175021321	18.2086788747487	18.9290350957083
ENSMUSG00000032782	415.723177011579	363.702422003044	380.339317751123	420.883103997903	396.370650217885	454.255402907756	349.170240465273	330.790465203214	351.684787739911	388.754370134485	384.723102687134	357.328717499142	405.212345648215	360.40861395486	0.170030664012739	0.0166172004449528	0.295582209028379	Cntrob	11	69190313	69214601	-	6660	protein_coding	centrobin, centrosomal BRCA2 interacting protein [Source:MGI Symbol;Acc:MGI:2443290]	-	390	364	401	404	432	529	377	305	342	349	392	353	3.00299153593428	2.59318045299599	2.76189091646196	2.99753970922193	2.85224024810581	3.23474192037392	2.53655202882956	2.36220839208365	2.51198991218204	2.82090023290039	2.79898215362185
ENSMUSG00000045482	3777.75112648471	3850.84927032893	4661.76495448073	4022.35065479184	4138.03618630245	4109.76627281006	3133.27035409554	3699.43041576447	3542.55582971928	4145.97067518783	3956.17047686693	3481.17127331317	4093.41974419979	3659.76150415787	0.161920666360332	0.0166183828255695	0.295582209028379	Trrap	5	144704542	144796588	+	20859	protein_coding	transformation/transcription domain-associated protein [Source:MGI Symbol;Acc:MGI:2153272]	-	3544	3854	4915	3861	4510	4786	3383	3411	3445	3722	4031	3439	8.71292467278078	8.76645102761371	10.8085246242912	9.14669350448451	9.50735354446157	9.34409841847091	7.26750212588329	8.43491738317088	8.07907716614267	9.60548755331794	9.18983270911333
ENSMUSG00000005501	587.342232136872	558.543005218961	595.643619819714	558.399365700188	545.927168702873	580.485165152444	531.62789927604	510.827242985947	534.725408259514	499.031397765758	529.975702681256	536.499207576615	571.056759455176	523.781143090855	0.123781506720625	0.0166467552653595	0.295582209028379	Usp40	1	87872841	87936273	-	11871	protein_coding	ubiquitin specific peptidase 40 [Source:MGI Symbol;Acc:MGI:2443184]	-	551	559	628	536	595	676	574	471	520	448	540	530	2.3802798718179	2.23424136289214	2.42665880162786	2.23118352161814	2.20397288427153	2.31908990205367	2.16671226245597	2.04656809797993	2.14280204790898	2.03154870128481	2.16319039738533
ENSMUSG00000041375	566.023094854227	494.595326625019	539.683470823913	481.306915957998	508.308657918306	489.462343397771	420.486178173035	502.150771767502	417.497145679544	432.196835564987	517.217028357448	446.407831209976	513.229968262872	455.992631792082	0.170248825346641	0.0168388088577191	0.297780398654036	Ccdc9	7	16007967	16020720	-	5507	protein_coding	coiled-coil domain containing 9 [Source:MGI Symbol;Acc:MGI:1921443]	-	531	495	569	462	554	570	454	463	406	388	527	441	4.94473674399024	4.26477091064513	4.73951135578942	4.14557434646595	4.42355340216035	4.21519793784487	3.69417470431903	4.33669133690433	3.60642555033293	3.79274092615298	4.55075893316903
ENSMUSG00000093910	122.585039375209	113.906802495459	129.941362922454	137.516261702285	98.175137901189	126.229762244688	100.953730001896	97.6103012075058	83.2937655173474	120.302211961388	93.2364662124432	102.238528236298	121.392394440214	99.6058338561465	0.286007988216564	0.0168530051735754	0.297780398654036	Zfp853	5	143272793	143279378	-	3140	protein_coding	zinc finger protein 853 [Source:MGI Symbol;Acc:MGI:2685638]	zf-C2H2	115	114	137	132	107	147	109	90	81	108	95	101	1.87815712671245	1.72258550354577	2.00136959353068	2.07731373302893	1.49841018341971	1.90653982088816	1.55551249371381	1.47844597495556	1.26188966926074	1.85152950150621	1.43873977040536
ENSMUSG00000041596	30.9127490598354	6.99427734621239	25.6088817438412	29.1701161186666	24.7731656386178	15.4567055809822	17.5974391746424	7.59191231613934	14.3964532992946	13.3669124401542	11.7772378373612	10.1226265580493	22.1526492480259	12.4754302709402	0.818257119379411	0.0168935369769877	0.298204780772672	Nlrp5-ps	7	14264577	14356404	-	4335	transcribed_unprocessed_pseudogene	NLR family, pyrin domain containing 5, pseudogene [Source:MGI Symbol;Acc:MGI:5010941]	-	29	7	27	28	27	18	19	7	14	12	12	10	0.343062008842958	0.0766151265058703	0.285700526422232	0.319173435755311	0.273874279878672	0.169099217218807	0.196399850533773	0.0832916635384421	0.157981032539342	0.14901454914083	0.131637745520242
ENSMUSG00000049148	222.784984603641	232.809517381069	301.615718316352	247.945987008666	273.422346678078	255.894347951817	199.128916976217	195.220602415012	191.267165262057	281.819070613252	215.91602701829	206.501581784207	255.745483656604	214.975560678172	0.253925684645579	0.0169306387583469	0.298310837187461	Plcxd3	15	4404973	4605035	+	5042	protein_coding	phosphatidylinositol-specific phospholipase C, X domain containing 3 [Source:MGI Symbol;Acc:MGI:2442605]	-	209	233	318	238	298	298	215	180	186	253	220	204	2.12572546431939	2.19259623740258	2.89308142483758	2.33255517135934	2.59890263252138	2.40697520582409	1.91078697565439	1.84145988153925	1.80457990517931	2.70118424968516	2.07495236517677
ENSMUSG00000031196	59.6935843914063	72.9403208962149	85.3629391461374	71.8835004352855	70.6493983027248	67.8377633831999	60.2017655974609	57.4816218221979	39.0760875266568	67.948471570784	56.9233162139127	51.6253954460517	71.3945844258281	55.542776362844	0.364824605202768	0.0169325843458383	0.298310837187461	F8	X	74216321	74426221	-	9905	protein_coding	coagulation factor VIII [Source:MGI Symbol;Acc:MGI:88383]	-	56	73	90	69	77	79	65	53	38	61	58	51	0.289932751716189	0.349682553665756	0.416796830570545	0.344232935155224	0.341832090983235	0.324811057405568	0.294059714042105	0.276003117563637	0.187670119638032	0.331521641444182	0.278459350127499
[truncated: 562 more rows]
[truncated: 1 more columns]
