# Supplementary material for: Gene dosage imbalance disrupts systemic metabolism in the Dp16 Down syndrome mouse model
Source: eLife. 2026 Aug 3;15:RP110476. doi: 10.7554/eLife.110476 (PMC13432951; doi:10.7554/eLife.110476)
Supplement: Figure 5—source data 24. [file elife-110476-fig5-data24.xls]

gene_id	FHYP7	FHYP8	FHYP9	FHYP10	FHYP11	FHYP12	FHYP1	FHYP2	FHYP3	FHYP4	FHYP5	FHYP6	FHYP_Dp16	FHYP_WT	log2FoldChange	pvalue	padj	gene_name	gene_chr	gene_start	gene_end	gene_strand	gene_length	gene_biotype	gene_description	tf_family	FHYP7_count	FHYP8_count	FHYP9_count	FHYP10_count	FHYP11_count	FHYP12_count	FHYP1_count	FHYP2_count	FHYP3_count	FHYP4_count	FHYP5_count	FHYP6_count	FHYP7_fpkm	FHYP8_fpkm	FHYP9_fpkm	FHYP10_fpkm	FHYP11_fpkm	FHYP12_fpkm	FHYP1_fpkm	FHYP2_fpkm	FHYP3_fpkm	FHYP4_fpkm	FHYP5_fpkm
ENSMUSG00000028698	582.012447816211	635.480056027297	577.622554888863	509.435242215284	602.813697206366	588.213517942936	802.99893496921	853.547856114523	785.635022904363	894.46922412032	811.647974291479	798.675235430093	582.596252682826	824.495707971665	-0.499466620526793	8.69694995414381e-18	4.4871292077694e-15	Pik3r3	4	116078815	116160253	+	5300	protein_coding	phosphoinositide-3-kinase regulatory subunit 3 [Source:MGI Symbol;Acc:MGI:109277]	-	546	636	609	489	657	685	867	787	764	803	827	789	5.28299869453797	5.69359840119339	5.27081534075883	4.55922261937765	5.45087328547203	5.26347901520772	7.33026848301297	7.65934197985467	7.05153235725539	8.15598098477949	7.42023964447511
ENSMUSG00000031980	2894.07288611907	3150.42235322966	2829.30719414364	3096.19946802418	3033.33650375076	3078.4605282123	3759.36871630914	3636.52599943074	3927.14679642901	3612.40808695168	3805.02925795413	3974.14318669017	3013.63315557994	3785.77034062748	-0.329199466736102	4.19719375097347e-17	1.99455065144945e-14	Agt	8	125283273	125296445	-	1891	protein_coding	angiotensinogen (serpin peptidase inhibitor, clade A, member 8) [Source:MGI Symbol;Acc:MGI:87963]	-	2715	3153	2983	2972	3306	3585	4059	3353	3819	3243	3877	3926	73.6278358399573	79.1112099372588	72.3599241206189	77.663164998977	76.8754917214876	77.2068484434175	96.1842972536779	91.460721379879	98.7925382173337	92.3191822102147	97.4972943425384
ENSMUSG00000021609	46.9021020218192	62.9484961159115	88.2083704510087	53.1312829304284	68.8143489961605	39.5004698180657	115.772626148963	4371.85693519395	316.721972584481	872.191036720063	2349.55894855357	847.26384290873	59.9175117222323	1478.89422701829	-4.62531892110484	2.37498798422554e-11	7.65848803913301e-09	Slc6a3	13	73684866	73726791	+	3456	protein_coding	solute carrier family 6 (neurotransmitter transporter, dopamine), member 3 [Source:MGI Symbol;Acc:MGI:94862]	-	44	63	93	51	75	46	125	4031	308	783	2394	837	0.652893993122465	0.864912951570176	1.23437066754281	0.729212746403386	0.954254278608897	0.542053673251065	1.62073844127662	60.1633017510417	4.35956338925842	12.1962005502861	32.9411459932393
ENSMUSG00000046865	267.555172897196	282.768641282586	276.955313674135	268.781784236285	287.18521647731	305.699288157204	389.922204869709	390.441204830023	415.44050949393	341.970176593946	394.537467551602	376.561707959436	281.490902787453	384.812211883107	-0.44992252502205	5.74607543076798e-11	1.7890108642898e-08	Fbl	7	27869135	27878694	+	4209	protein_coding	fibrillarin [Source:MGI Symbol;Acc:MGI:95486]	-	251	283	292	258	313	356	421	360	404	307	402	372	3.05814818731528	3.19016462251075	3.18229402915964	3.02899522920113	3.26995667154841	3.44452440491402	4.4820822700592	4.41180362210545	4.69535521717836	3.92641299697727	4.54187752407066
ENSMUSG00000024039	353.897678891909	329.730217750012	347.142619194292	417.75773441376	384.442829725217	450.820579445316	503.842469000289	546.617686762032	528.555499702674	587.030237996773	540.771504032171	541.56052085564	380.631943236751	541.39631972493	-0.50586231613012	7.41350495298622e-11	2.26903512611907e-08	Cbs	17	31827868	31856212	-	7485	protein_coding	cystathionine beta-synthase [Source:MGI Symbol;Acc:MGI:88285]	-	332	330	366	401	419	525	544	504	514	527	551	535	2.27462605379477	2.09183641994413	2.24298133168449	2.64734399486453	2.46149413083859	2.85644385799638	3.25674495322409	3.47321229440462	3.35921134548943	3.79014076115495	3.50064511671641
ENSMUSG00000030495	626.782636109766	656.462888065934	609.870776344071	681.33056934314	678.050718775502	630.290105357832	802.072753960018	802.573587706159	827.79606470944	818.723386959446	747.854602672439	810.822387299753	647.131282332707	801.640463884542	-0.308776956794784	4.71360072180535e-10	1.30951079745171e-07	Slc7a10	7	34885810	34900539	+	2111	protein_coding	solute carrier family 7 (cationic amino acid transporter, y+ system), member 10 [Source:MGI Symbol;Acc:MGI:1858261]	-	588	657	643	654	739	734	866	740	805	735	762	801	14.2840980627015	14.7666751523135	13.9720174018275	15.3090176621697	15.3933374988073	14.1600902225472	18.3825735592346	18.0815678057094	18.6540725359251	18.7428502224949	17.1654435356328
ENSMUSG00000028542	1022.25263270283	1030.15713484928	1001.59181931468	962.613831915997	912.019505362447	1028.72962700093	1174.39751965508	1296.04788825522	1203.13216858391	1164.03529166343	1390.69550129507	1188.39635791499	992.894091857694	1236.11745456128	-0.316301048708894	1.04955178303271e-08	2.66940930957813e-06	Slc6a9	4	117691703	117732395	+	5141	protein_coding	solute carrier family 6 (neurotransmitter transporter, glycine), member 9 [Source:MGI Symbol;Acc:MGI:95760]	-	959	1031	1056	924	994	1198	1268	1195	1170	1045	1417	1174	9.56609597081288	9.51517206709198	9.42220811511405	8.88141526006146	8.50188775245053	9.49002612720122	11.0521890111184	11.9898265184589	11.1327965374707	10.9422142854689	13.107218459743
ENSMUSG00000117465	65.0233687120676	56.9534012477294	21.8149733373462	31.2536958414285	32.1133628648749	32.6308228931847	82.4301098180619	70.4963286498653	100.775173095062	105.821390151221	98.1436486446771	94.1404269898589	39.9649374827719	91.9678462247911	-1.20991163788739	2.92492241744859e-08	7.13760121814685e-06	Gm49980	18	30400302	30405186	+	1183	lncRNA	predicted gene, 49980 [Source:MGI Symbol;Acc:MGI:6275257]	-	61	57	23	30	35	38	89	65	98	95	100	93	2.64428840494324	2.28610248568627	0.891824645030795	1.25312478323808	1.30094784492006	1.30814849499643	3.37117979862471	2.83413941474997	4.0523537044855	4.32290199351383	4.01979167955939
ENSMUSG00000066838	212.125415962319	251.793984463646	214.355824966967	190.647544632714	222.95849074756	207.80681947765	299.156465968921	296.084580329434	268.391022222564	296.299892423419	287.560890528904	310.764635332115	216.614680041809	293.042914467559	-0.435812586434512	3.36695500696101e-08	7.8961653916496e-06	Zfp772	7	7205116	7212997	-	2777	protein_coding	zinc finger protein 772 [Source:MGI Symbol;Acc:MGI:2385265]	zf-C2H2	199	252	226	183	243	242	323	273	261	266	293	307	3.67486108624428	4.30556594976814	3.73309410289714	3.25636455645695	3.84775118093857	3.54893201711947	5.21198667089895	5.07083366803267	4.59759425770747	5.15634878045201	5.0174150960648
ENSMUSG00000020644	495.669941821499	516.577341141686	469.496165303756	536.521778611189	518.401429104409	522.951872156566	611.279466066527	668.088283820262	631.387308983349	646.067434607454	637.933716190401	581.038764432033	509.936421356517	629.299162350004	-0.302532494555668	4.65435797978596e-08	1.0775435435766e-05	Id2	12	25143798	25147139	-	2438	protein_coding	inhibitor of DNA binding 2 [Source:MGI Symbol;Acc:MGI:96397]	bHLH	465	517	495	515	565	609	660	616	614	580	650	574	9.78099376079056	10.0614929362079	9.31339185291504	10.438337552145	10.1904023767179	10.1728299595732	12.1307286464785	13.0328563603958	12.3197156480617	12.8065108321298	12.6785021000705
ENSMUSG00000022037	11134.9854027255	11578.5265554156	10222.6862013008	11270.0827204191	11768.1712029967	10923.5973164264	13647.2771704398	13260.9016984908	12887.9106571471	12134.92867692	12818.5419494813	13086.5316142462	11149.6748998807	12972.6819611209	-0.218574502772365	5.97710464407504e-08	1.36626019826212e-05	Clu	14	66205932	66218996	+	3437	protein_coding	clusterin [Source:MGI Symbol;Acc:MGI:88423]	-	10446	11588	10778	10818	12826	12721	14735	12227	12533	10894	13061	12928	155.859837687832	159.968524568492	143.845084395642	155.533968768279	164.092333020753	150.73007470359	192.108801167812	183.498694140091	178.378095044173	170.625669195635	180.711249540052
ENSMUSG00000028927	304.863663141825	407.666451036379	303.5126725196	383.378668988189	274.33987133136	346.05846384088	533.480261294423	775.459615148518	503.875865475311	476.753210365501	684.061231053399	405.917324977779	336.636631809706	563.257918052489	-0.742870633779988	1.3989168232545e-07	2.87064090844656e-05	Padi2	4	140633655	140679897	+	5013	protein_coding	peptidyl arginine deiminase, type II [Source:MGI Symbol;Acc:MGI:1338892]	-	286	408	320	368	299	403	576	715	490	428	697	401	2.92571527259187	3.86160673529973	2.92811852334242	3.62750419332402	2.62270877924019	3.27390094617707	5.14874558557025	7.35700303294263	4.78150252583917	4.59602723227797	6.6118556735934
ENSMUSG00000048978	4494.07413918159	4311.47239270092	4433.1819729894	4324.46971459232	4595.88098829024	4474.71626569436	5210.69435771254	4832.79446867384	5073.72146990854	5240.94358591047	4727.57955521409	5056.25196574565	4438.96591224147	5023.66423386086	-0.17837301400144	2.404063210154e-07	4.77061246691879e-05	Nrsn1	13	25436023	25454485	-	2798	protein_coding	neurensin 1 [Source:MGI Symbol;Acc:MGI:894662]	-	4216	4315	4674	4151	5009	5211	5626	4456	4934	4705	4817	4995	77.2710159465763	73.1709468106668	76.6262154085817	73.3099346400615	78.7190615174819	75.8458035644393	90.1008050621032	82.1466902161155	86.2615880493827	90.520813135051	81.8685743519573
ENSMUSG00000020591	2466.62418360204	2493.95946516373	2351.27473492527	2501.33745717566	2462.63616940926	2620.7703018421	2798.91900977734	2788.40093782775	2872.09243320927	2680.06594425092	2836.35144583117	2900.13250888114	2482.76705201968	2812.66037996293	-0.179965041279224	2.9413985667632e-07	5.6506143955968e-05	Ntsr2	12	16703383	16710228	+	3120	protein_coding	neurotensin receptor 2 [Source:MGI Symbol;Acc:MGI:108018]	-	2314	2496	2479	2401	2684	3052	3022	2571	2793	2406	2890	2865	38.0340427993523	37.9573226746226	36.4467083057703	38.027289863121	37.8272268374589	39.8371379180208	43.4026772931363	42.5050058727127	43.7907472190964	41.5123728013982	44.0485422419718
ENSMUSG00000030605	1191.73977409986	1286.94703170308	1049.01567439587	1230.3538262909	1088.18423879262	1264.0150341781	1566.17208654318	1396.91186616964	1353.26661013369	1498.20810266729	1422.10146886137	1581.15426836731	1185.04259657674	1469.63573379041	-0.3109349026332	4.25384612155756e-07	7.68159532630864e-05	Mfge8	7	78783516	78798808	-	4694	protein_coding	milk fat globule EGF and factor V/VIII domain containing [Source:MGI Symbol;Acc:MGI:102768]	-	1118	1288	1106	1181	1186	1472	1691	1288	1316	1345	1449	1562	12.2141274827561	13.0190220507334	10.8080767483837	12.4326761577328	11.1101056816662	12.7709415918581	16.1427371822939	14.1535497453777	13.71446334671	15.4246645514983	14.6795787046768
ENSMUSG00000018427	508.461424191086	568.534829999264	508.383726470329	531.312829304284	516.566379797845	557.300106780971	688.152489829438	732.077259056293	674.576668881233	636.042250277338	632.04509727172	590.149128334277	531.759882757297	658.84048227505	-0.308584522040585	5.46597717195339e-07	9.5829724049645e-05	Ypel2	11	86827251	86884533	-	4847	protein_coding	yippee like 2 [Source:MGI Symbol;Acc:MGI:1925114]	-	477	569	536	510	563	649	743	675	656	571	644	583	5.04671860002579	5.56986708321133	5.07257116027203	5.1994207789769	5.10754217456607	5.45292935162242	6.86898309951334	7.18328919129429	6.62059213495948	6.34161127621999	6.31831304034594
ENSMUSG00000027533	836.77613834382	817.331267028819	855.526345664622	891.772121342092	949.638016147015	753.08504414008	1138.27646029661	1084.55890230562	1048.88445466289	937.911689550821	1052.09991347094	1041.61827282328	850.688155444408	1050.55828218503	-0.305500065001636	7.90138862356518e-07	0.000134606863928623	Fabp5	3	10077608	10081667	+	3567	protein_coding	fatty acid binding protein 5, epidermal [Source:MGI Symbol;Acc:MGI:101790]	-	785	818	902	856	1035	877	1229	1000	1020	842	1072	1029	11.2857461552968	10.8806735169054	11.5995143486114	11.858464680838	12.7589174260831	10.0127800910565	15.4392225471285	14.4607057326744	13.9882400492453	12.7070725956095	14.291570880339
ENSMUSG00000030093	149.233960978516	139.885546924248	112.868775093226	115.638674613285	144.051370565296	97.8924686795542	192.645649911875	198.474279121928	198.465391911704	150.377764951735	202.175916208035	175.121439454254	126.595132809021	186.210073593255	-0.561122711479195	2.1138977607766e-06	0.000343898790667601	Wnt7a	6	91340963	91388345	-	3172	protein_coding	wingless-type MMTV integration site family, member 7A [Source:MGI Symbol;Acc:MGI:98961]	-	140	140	119	111	157	114	208	183	193	135	206	173	2.26338580213497	2.09411458639942	1.7208783109477	1.72920948572238	2.1764217635097	1.46362516038535	2.93837222455187	2.97584638548747	2.97639210906151	2.29106345946149	3.08832027971395
ENSMUSG00000031708	6971.35789142495	6521.66403410403	6442.0564742285	6900.8160417874	6768.57936726235	6364.72787590225	7654.88604096946	7454.17333554652	7159.15056212065	7310.58719539435	7480.50889969728	7348.01461848802	6661.53361411825	7401.22010870271	-0.152276075217367	2.49100005771143e-06	0.000398075035771266	Tecr	8	84298327	84334600	-	2505	protein_coding	trans-2,3-enoyl-CoA reductase [Source:MGI Symbol;Acc:MGI:1915408]	-	6540	6527	6792	6624	7377	7412	8265	6873	6962	6563	7622	7259	133.885562757324	123.626469609412	124.373061634039	130.66834865485	129.493699847012	120.499674660497	147.8467497596	141.524363910536	135.954098001601	141.036396435757	144.693661200937
ENSMUSG00000025094	829.314440294894	823.326361897001	746.45147897789	834.47367896614	805.586645581719	729.899985768606	1192.92113983892	2779.7244666093	1276.14275317319	1278.76795677475	1613.48158371849	1201.55577244046	794.842098581042	1557.09894542585	-0.970074080720833	3.36313273404702e-06	0.000519072230012145	Slc18a2	19	59249328	59284444	+	5225	protein_coding	solute carrier family 18 (vesicular monoamine), member 2 [Source:MGI Symbol;Acc:MGI:106677]	-	778	824	787	801	878	850	1288	2563	1241	1148	1644	1187	7.6358437411914	7.48249614447106	6.90915309208418	7.57537315135623	7.38898538277236	6.62507539231258	11.0460300927556	25.3020033730289	11.6185384837736	11.8274772721415	14.962487823109
ENSMUSG00000051965	3.19787059239676	0.999182478030341	4.74238550811874	3.12536958414285	1.83504930656428	2.57611759683037	6.48326706434195	14.0992657299731	13.3681352064879	12.2530030701414	11.7772378373612	21.2575157719036	2.74599584434723	13.2064041133682	-2.264589445221	4.02779319235895e-06	0.00061216295350863	Nanos2	7	18721325	18722887	+	1563	protein_coding	nanos C2HC-type zinc finger 2 [Source:MGI Symbol;Acc:MGI:2676627]	-	3	1	5	3	2	3	7	13	13	11	12	21	0.0984296649900208	0.0303561441735625	0.146739624895189	0.0948462327940274	0.0562662023778605	0.0781664647732488	0.200685371062644	0.429019440518134	0.406865052954695	0.378852568553022	0.365098929513916
ENSMUSG00000037348	1385.74392337193	1331.91024321444	1359.16768662683	1318.90596450828	1364.35915943054	1364.48362045449	1570.80299158913	1473.91554823334	1563.04350106627	1468.13254967694	1546.74390264011	1500.17325590291	1354.09509960109	1520.46862485145	-0.167771409634781	4.03407860602099e-06	0.00061216295350863	Paqr7	4	134224008	134237546	+	4259	protein_coding	progestin and adipoQ receptor family member VII [Source:MGI Symbol;Acc:MGI:1919154]	-	1300	1333	1433	1266	1487	1589	1696	1359	1520	1318	1576	1482	15.653066940066	14.8500560945269	15.4338732241428	14.688717375835	15.3525285875532	15.1940814804801	17.8441087616365	16.4590367355114	17.4583003992928	16.6588224339166	17.5969283064192
ENSMUSG00000028838	388.008298544141	379.68934165153	381.287794852747	370.877190651618	356.917090126753	416.472344820911	530.701718266848	394.779440439246	567.63158722933	460.044569815308	493.662552682726	522.327530395346	382.208676774616	494.857899804801	-0.373484179378997	4.98543237340182e-06	0.000741080990027084	Extl1	4	134083683	134111161	-	4333	protein_coding	exostosin-like glycosyltransferase 1 [Source:MGI Symbol;Acc:MGI:1888742]	-	364	380	402	356	389	485	573	364	552	413	503	516	4.30800724379587	4.16102660291847	4.25572681984282	4.05993535049735	3.94763961564226	4.55838752624703	5.92573992411503	4.33316565770497	6.23184155458184	5.1309512871573	5.52036237971413
ENSMUSG00000035383	1764.15861013888	1284.94866674702	1884.62400092639	1518.92961789342	1732.28654539668	1191.02503560124	2710.00563289493	2114.88985949596	2223.22371664821	1759.97680462031	2253.37817288179	2276.5787129053	1562.66207945061	2223.00881657442	-0.50895799896246	5.1184565165354e-06	0.000751455998175579	Pmch	10	87926934	87928237	+	749	protein_coding	pro-melanin-concentrating hormone [Source:MGI Symbol;Acc:MGI:97629]	-	1655	1286	1987	1458	1888	1387	2926	1950	2162	1580	2296	2249	113.313045108105	81.4638133504083	121.689309742087	96.1907952770808	110.840061621985	75.4141494522009	175.052838742111	134.290531147499	141.201687186487	113.556447644669	145.773424922369
ENSMUSG00000061718	211.059459098186	203.83322551819	161.241107276037	225.026610058285	173.412159470325	247.307289295716	264.887768628828	335.128700812437	252.966250830462	265.110430063059	342.521333769923	284.445806281187	203.646641786123	290.843381730983	-0.513992622858501	6.98707685221053e-06	0.00100137010950173	Ppp1r1b	11	98239230	98248622	+	2928	protein_coding	protein phosphatase 1, regulatory inhibitor subunit 1B [Source:MGI Symbol;Acc:MGI:94860]	-	198	204	170	216	189	288	286	309	246	238	349	281	3.46783038969965	3.3057094542448	2.66326405265715	3.64536053746881	2.83835895591473	4.00571096526518	4.37695029282206	5.4435222816499	4.10988858582846	4.37564836023078	5.66816711531641
ENSMUSG00000055421	1788.67561801392	1696.61184769552	1901.69658875562	1614.77428514047	1748.80198915576	1669.32420274608	2071.86691756185	1857.84939964953	1972.31410200336	2038.45414712352	2022.74059856679	2078.17523236753	1736.6474219179	2006.9000662121	-0.208900547004129	7.60438725605718e-06	0.00107281269585844	Pcdh9	14	93250846	94128115	-	6783	protein_coding	protocadherin 9 [Source:MGI Symbol;Acc:MGI:1306801]	-	1678	1698	2005	1550	1906	1944	2237	1713	1918	1830	2061	2053	12.686267648761	11.877401942634	13.5590398817903	11.2919173364023	12.3559933397783	11.6716602561552	14.7781755361077	13.0265119973307	13.8322490520349	14.5233164905114	14.4492220858168
ENSMUSG00000111110	7.46169804892578	16.9861021265158	14.2271565243562	4.16715944552379	15.5979191057964	12.8805879841519	18.5236201838341	44.4669149945304	35.9911332482365	23.3920967702699	51.0346972952321	27.3310917067332	11.8867705392116	33.4565923664727	-1.48130130464502	7.76740389729449e-06	0.0010873161207546	Gm36855	9	43417848	43432301	-	2361	lncRNA	predicted gene, 36855 [Source:MGI Symbol;Acc:MGI:5596014]	-	7	17	15	4	17	15	20	41	35	21	52	27	0.152042773493692	0.341631980870703	0.291428251221322	0.0837185722756261	0.316613567001722	0.258733978061389	0.379586416132284	0.895736904399166	0.725167064864517	0.47880627844965	1.04735919085038
ENSMUSG00000074415	2192.67326952005	2166.22761236978	2189.08515054761	2114.83341860333	2221.32718559606	2130.44925257872	2584.97119665405	2684.28328320641	2515.26605500533	2509.63781063896	2320.11585396017	2285.68907680754	2169.09931486926	2483.32721271208	-0.194971875864824	7.89944374392465e-06	0.00109729350098301	Mir100hg	9	41238373	41628290	+	25185	lncRNA	Mir100 Mirlet7a-2 Mir125b-1 cluster host gene [Source:MGI Symbol;Acc:MGI:1920394]	-	2057	2168	2308	2030	2421	2481	2791	2475	2446	2253	2364	2258	4.1884763422994	4.08434959095602	4.20368560496649	3.98301454000187	4.22697248204246	4.01183444639135	4.96586072664464	5.06904149046705	4.75095056648796	4.81565942986549	4.46368776992493
ENSMUSG00000021696	159.893529619838	206.830772952281	186.849989019879	205.232602692047	199.102849762224	166.588937928364	272.297216702362	306.93016935249	222.11670804626	223.895783372583	310.13392971718	236.869461458355	187.416446995772	262.040544774872	-0.484706956660905	9.35688815773433e-06	0.00128005065418459	Elovl7	13	108350938	108422217	+	4013	protein_coding	ELOVL family member 7, elongation of long chain fatty acids (yeast) [Source:MGI Symbol;Acc:MGI:1921809]	-	150	207	197	197	217	194	294	283	216	201	316	234	1.91683985022929	2.447410227276	2.25181882088724	2.42579935092963	2.37775531107667	1.9687508747798	3.28287861170653	3.63755755534792	2.63299846264887	2.69627029187693	3.7446067380671
ENSMUSG00000027584	1699.13524142681	1668.63473831067	1765.1158861218	1767.91739476347	1885.5131624948	1755.1947893071	2216.35115499575	1927.26116939709	2307.54580025837	2039.56805649353	1924.59694992212	1994.15743193572	1756.91853540411	2068.24676050043	-0.235339687791307	1.03474494408831e-05	0.00138410549632198	Oprl1	2	181356809	181362778	+	3753	protein_coding	opioid receptor-like 1 [Source:MGI Symbol;Acc:MGI:97440]	-	1594	1670	1861	1697	2055	2044	2393	1777	2244	1831	1961	1970	21.7807827345917	21.1126861399613	22.7459555948045	22.3440084529211	24.0774144312023	22.1799478636257	28.5720096412544	24.4231378812136	29.2489514954563	26.2631194407183	24.8477644154481
ENSMUSG00000031491	40.5063608370257	40.966481599244	56.9086260974249	11.4596884751904	51.3813805837999	23.1850583714734	42.6043264228185	643.143429067233	112.086672115937	148.149946211709	330.744095932562	131.594145254642	37.4012659940264	234.72043583415	-2.64919134813735	1.31576091703483e-05	0.00174705960586874	Chrna6	8	27893240	27903972	-	2906	protein_coding	cholinergic receptor, nicotinic, alpha polypeptide 6 [Source:MGI Symbol;Acc:MGI:106213]	-	38	41	60	11	56	27	46	593	109	133	337	130	0.670581730031807	0.669412521360774	0.947091673962205	0.187048781879756	0.847362037462039	0.378378410173879	0.709314561432601	10.5257168092328	1.83483451947516	2.46372686911824	5.51470877041163
ENSMUSG00000027568	268.621129761328	221.818510122736	288.33703889362	250.029566731428	274.33987133136	300.547052963544	291.747017895388	482.628711526001	336.26001634781	366.476182734228	498.569735114959	361.377768122362	267.282194967336	389.509905290125	-0.541640139799827	1.40641576553529e-05	0.00182712632331196	Ntsr1	2	180141769	180186773	+	3917	protein_coding	neurotensin receptor 1 [Source:MGI Symbol;Acc:MGI:97386]	-	252	222	304	240	299	350	315	445	327	329	508	357	3.29921561804182	2.68908783308853	3.5600523997038	3.02771839381292	3.35655836362805	3.63892133045747	3.6035755868499	5.86001917795763	4.08375985212776	4.52146168842841	6.16734768168171
ENSMUSG00000027598	933.778212979855	965.210273777309	998.746388009808	961.572042054616	891.83396299024	966.902804677001	1081.77941873591	1100.8272858402	1074.59240698306	1071.58081395236	1098.22742833394	1048.70411141391	953.007280748138	1079.2852442099	-0.179511105804143	1.77094475651856e-05	0.00222081391758418	Itch	2	154975429	155068775	+	9709	protein_coding	itchy, E3 ubiquitin protein ligase [Source:MGI Symbol;Acc:MGI:1202301]	-	876	966	1053	923	972	1126	1168	1015	1045	962	1119	1036	4.62693432720008	4.72071965491882	4.97496750433357	4.6976970815419	4.4021856131286	4.72304499880187	5.39069791571923	5.39242531761008	5.26511429734313	5.33380457861717	5.48079902172426
ENSMUSG00000033849	319.787059239676	304.750655799254	363.266729921896	312.536958414285	377.10263249896	291.101288441832	416.781454136268	416.470618485358	428.808644700418	422.171651234871	370.982991876879	399.843749042949	328.090887385984	409.176518246124	-0.317731977323439	2.87876597433684e-05	0.00342004973451149	B3galt2	1	143516402	143530352	+	9288	protein_coding	UDP-Gal:betaGlcNAc beta 1,3-galactosyltransferase, polypeptide 2 [Source:MGI Symbol;Acc:MGI:1349461]	-	300	305	383	300	411	339	450	384	417	379	378	395	1.65639068022613	1.55805655358526	1.8915287448618	1.59608809062301	1.94579104996344	1.48639996143265	2.17103567947752	2.13256175084029	2.19624033019723	2.19661291208337	1.93534272665298
ENSMUSG00000026163	1614.92464916037	1469.79742518263	1774.60065713803	1496.01024094304	1568.96715711246	1488.13726510235	1685.64943672891	1964.13617207548	1718.31953308009	1912.58238831207	1938.33706073237	1916.21320743874	1568.73956577315	1855.87296639461	-0.242171874559491	3.15051027660128e-05	0.00371842578920692	Sphkap	1	83231860	83385921	-	9602	protein_coding	SPHK1 interactor, AKAP domain containing [Source:MGI Symbol;Acc:MGI:1924879]	-	1515	1471	1871	1436	1710	1733	1820	1811	1671	1717	1975	1893	8.09123214138703	7.26869684107085	8.93816698757798	7.39010395149431	7.83088768388768	7.35013058513986	8.49349313605887	9.72857758154989	8.51296332455293	9.62598371079186	9.78123492492662
ENSMUSG00000005774	453.031667256208	507.584698839413	459.062917185895	372.96077037438	384.442829725217	356.362934228202	533.480261294423	535.772097738976	578.943086250205	509.056582095873	518.198464843895	536.499207576615	422.240969601552	535.324949966665	-0.343836330618917	4.18683946063734e-05	0.00475509100504333	Rfx5	3	94861386	94868872	+	5497	protein_coding	regulatory factor X, 5 (influences HLA class II expression) [Source:MGI Symbol;Acc:MGI:1858421]	RFX	425	508	484	358	419	415	576	494	563	457	528	530	3.96485147724493	4.3847371108578	4.03883399367697	3.2182153262282	3.35169793875329	3.07454287446753	4.69540869937487	4.63547037477425	5.01012627563973	4.4753498609871	4.56768848108623
ENSMUSG00000087141	1396.40349201325	1425.8333961493	1675.01056146754	1297.02837741928	1605.66814324375	1495.86561789284	1670.83054058184	1894.72440232792	1682.32839983186	1758.86289525029	1835.28622965546	1750.20213188673	1482.63493136433	1765.37243325568	-0.250914176977019	4.35036860800829e-05	0.00487943828095737	Plcxd2	16	45779626	45830581	-	7140	protein_coding	phosphatidylinositol-specific phospholipase C, X domain containing 2 [Source:MGI Symbol;Acc:MGI:3647874]	-	1310	1427	1766	1245	1750	1742	1804	1747	1636	1579	1870	1729	9.40885583366094	9.48268547911177	11.3456365135559	8.61646143847086	10.7774600878181	9.93592106888441	11.3217868724995	12.6208118134091	11.2085930535311	11.9047545910336	12.4546545538348
ENSMUSG00000112168	38.3744471087612	40.966481599244	35.0936527600787	30.2119059800475	18.3504930656428	31.7721170275746	57.4232225698858	77.003682063699	42.1610418050771	63.4928340907326	62.8119351325933	45.5518195112221	32.4615162568915	58.074089195535	-0.841943176962897	5.0953334182509e-05	0.00561045919919358	Gm34776	10	72776070	72785624	-	1140	lncRNA	predicted gene, 34776 [Source:MGI Symbol;Acc:MGI:5593935]	-	36	41	37	29	20	37	62	71	41	57	64	45	1.61942701452003	1.70641472550387	1.48878934163398	1.25704537832014	0.771439248391192	1.32176749248589	2.4370446827314	3.21252188749115	1.75932072796867	2.69157529385624	2.66970585651579
ENSMUSG00000022312	1702.33311201921	1799.52764293264	1646.55624841883	1705.41000308061	1768.98753152797	1632.39985052485	1944.98011930258	1800.36777782733	1911.64333452776	1921.49366327217	1889.26523641003	1942.53203648967	1709.20239808402	1901.71369463826	-0.154586014365099	5.262896165947e-05	0.00575984114937399	Eif3h	15	51649954	51728919	-	1612	protein_coding	eukaryotic translation initiation factor 3, subunit H [Source:MGI Symbol;Acc:MGI:1915385]	-	1597	1801	1736	1637	1928	1901	2100	1660	1859	1725	1925	1919	50.8046669784752	53.0095674139231	49.3993303377927	50.1812472001686	52.5918657823812	48.0258735776587	58.3755400069936	53.1172580635398	56.4131520600813	57.60505436603	56.7876618924851
ENSMUSG00000058665	1.06595686413225	2.99754743409102	4.74238550811874	1.04178986138095	2.75257395984642	5.15223519366075	0	198.474279121928	11.3114990208743	30.075552990347	77.5334824292949	16.196202492879	2.95874813687169	55.5985026758873	-4.22207204962979	5.29647503228788e-05	0.00576167145379847	En1	1	120530147	120535721	+	2624	protein_coding	engrailed 1 [Source:MGI Symbol;Acc:MGI:95389]	Homeobox	1	3	5	1	3	6	0	183	11	27	79	16	0.0195433900380339	0.0542454115967358	0.0874062628472487	0.0188318930204605	0.0502729083364687	0.0931205674089847	0	3.59732649952983	0.205066570574873	0.553906501022245	1.43169844129795
ENSMUSG00000028832	4086.87861708307	4190.57131285925	3914.36499840121	4406.77111364141	4217.860831138	3716.47898636062	4965.25639027674	4560.57018419513	4936.95516356525	4472.3461206016	4595.08562954378	4447.88210960688	4088.82097658059	4663.0159329649	-0.190018530476578	6.50329658004209e-05	0.00694890707943196	Stmn1	4	134195631	134201154	+	1922	protein_coding	stathmin 1 [Source:MGI Symbol;Acc:MGI:96739]	-	3834	4194	4127	4230	4597	4328	5361	4205	4801	4015	4682	4394	102.296895854774	103.533436067486	98.4957437175902	108.75388825102	105.171412495679	91.7047988655679	124.988218424191	112.850948777435	122.192439900948	112.452391309395	115.842072182589
ENSMUSG00000033379	2318.45617948765	2261.14994778266	2333.25366999442	2450.28975396799	2282.80133736597	2400.94160024591	2640.54205720556	2522.68400676287	2631.46599949249	2701.23022228117	2503.64447692571	2496.23970921497	2341.14874814077	2582.63441198046	-0.141506077726178	6.94393721781456e-05	0.00737609519289973	Atp6v0b	4	117741523	117744530	-	2051	protein_coding	ATPase, H+ transporting, lysosomal V0 subunit B [Source:MGI Symbol;Acc:MGI:1890510]	-	2175	2263	2460	2352	2488	2796	2851	2326	2559	2425	2551	2466	54.3822699293354	52.3509393056259	55.0181299784987	56.666901460721	53.3410182593103	55.5174743533047	62.2885485060996	58.4974113469008	61.0338322397628	63.6476849107888	59.1470501399305
ENSMUSG00000053279	657.695385169601	931.238069524278	720.842597234049	863.643795084806	738.607345892123	936.848099380646	981.751869743209	3211.37890972694	1336.81352064879	1287.67923173486	1873.56225262688	1347.32159487637	808.145882047584	1673.08456322617	-1.04966744547131	8.90774412180404e-05	0.00919177390580213	Aldh1a1	19	20470079	20620829	+	4937	protein_coding	aldehyde dehydrogenase family 1, subfamily A1 [Source:MGI Symbol;Acc:MGI:1353450]	-	617	932	760	829	805	1091	1060	2961	1300	1156	1909	1331	6.40893352616916	8.95691329064925	7.0613354515089	8.29753728171675	7.16983794053673	8.99952975657832	9.62098177230728	30.9362649156895	12.8809009067893	12.6046629114759	18.3878559452256
ENSMUSG00000007603	1328.18225270879	1302.93395135156	1252.93825124497	1290.777638251	1357.93648685757	1239.11256407541	1380.00970369564	1524.8898166417	1403.65419668122	1411.32317180628	1539.87384723498	1488.02610403325	1295.31352408155	1457.96280668218	-0.170865905608174	9.13402155534952e-05	0.00931876617211874	Dus3l	17	57071757	57077093	+	2944	protein_coding	dihydrouridine synthase 3-like (S. cerevisiae) [Source:MGI Symbol;Acc:MGI:2147092]	-	1246	1304	1321	1239	1480	1443	1490	1406	1365	1267	1569	1470	21.7042092061521	21.0157730841151	20.582654791608	20.7965507292689	22.1055078105574	19.9612033681803	22.6790634756725	24.634293584212	22.6809300834442	23.1672954980697	25.3438990176818
ENSMUSG00000059336	345.370023978851	425.651735640925	384.133226157618	360.459292037808	399.123224177731	367.526110481133	514.956641110589	486.966947135223	462.743141763041	456.702841705269	406.314705388963	449.444619177391	380.377268745678	462.854816046746	-0.282763256692175	9.22513795256195e-05	0.00933784948842146	Slc14a1	18	78143306	78185334	-	3995	protein_coding	solute carrier family 14 (urea transporter), member 1 [Source:MGI Symbol;Acc:MGI:1351654]	-	324	426	405	346	435	428	556	449	450	410	414	444	4.15902907859211	5.05939282208674	4.65023197261718	4.27973742198952	4.78794397092856	4.36299966129092	6.23641003553826	5.79725168196592	5.51012871850746	5.52463514633822	4.92801304772056
ENSMUSG00000028780	408.261478962654	344.717954920468	410.690585003083	344.832444117094	397.288174871167	429.352932805062	452.902513494745	424.062530801497	484.337821711983	514.626128945938	480.903878358918	489.935125409588	389.190595113255	474.461333120445	-0.283846282464452	0.000102449507377716	0.0101650176056417	Sema3c	5	17779279	17935266	+	7140	protein_coding	sema domain, immunoglobulin domain (Ig), short basic domain, secreted, (semaphorin) 3C [Source:MGI Symbol;Acc:MGI:107557]	-	383	345	433	331	433	500	489	391	471	462	490	484	2.75083342312377	2.29259039263739	2.7818010251244	2.29080219769787	2.66665155315729	2.85187171896797	3.06893225091589	2.82469228336747	3.22692379475131	3.4832150861669	3.26351910768934
ENSMUSG00000006675	1143.77171521391	1103.0974557455	1093.59409817218	1103.25546320242	1129.47284819031	1063.93656749094	1222.55893213305	1206.02949936385	1237.06666564653	1188.54129780371	1405.41704859178	1285.57357287227	1106.18802466921	1257.53116940186	-0.185991147638933	0.000103746388058943	0.010237444128789	P4htm	9	108456061	108474866	-	3890	protein_coding	prolyl 4-hydroxylase, transmembrane (endoplasmic reticulum) [Source:MGI Symbol;Acc:MGI:1921693]	-	1073	1104	1153	1059	1231	1239	1320	1112	1203	1067	1432	1270	14.1453549892973	13.4655797663186	13.5961542863235	13.4525361530961	13.9150585454665	12.9711923326383	15.2055097378481	14.7451020903537	15.1280182629055	14.7656084243939	17.5057897519477
ENSMUSG00000042406	1104.33131124102	1106.09500317959	1132.48165933876	1149.09421710319	1097.35948532544	1121.46986048682	1218.85420809629	1375.22068812353	1238.09498373934	1264.28713496459	1238.57284589582	1194.46993384982	1118.47192277913	1254.9166324449	-0.165376538875624	0.000114336845960258	0.0109824189593103	Atf4	15	80139385	80141742	+	2358	protein_coding	activating transcription factor 4 [Source:MGI Symbol;Acc:MGI:88096]	TF_bZIP	1036	1107	1194	1103	1196	1306	1316	1268	1204	1135	1262	1180	22.5309593962484	22.2745738977986	23.2272023961959	23.1147670382164	22.3030349623937	22.5557654621724	25.0085632631601	27.7375469710916	24.9774846229823	25.9112634311012	25.450941089192
ENSMUSG00000021719	1247.16953103474	1353.89225773111	1461.6032136022	1256.39857282542	1253.3386763834	1387.66867882596	1430.023478192	1604.06261651001	1532.19395828207	1549.44793368788	1556.55826750458	1452.59691108008	1326.67848840047	1520.8138608761	-0.195952353918503	0.000130280445105972	0.0123172998833698	Rgs7bp	13	105082412	105191438	-	7077	protein_coding	regulator of G-protein signalling 7 binding protein [Source:MGI Symbol;Acc:MGI:106334]	-	1170	1355	1541	1206	1366	1616	1544	1479	1490	1391	1586	1435	8.47813634138293	9.08438819840922	9.98825960008278	8.42084980451322	8.48746683032853	9.29930206094815	9.77630527049575	10.779821667141	10.2991903987413	10.5807015225492	10.6571794563701
ENSMUSG00000018470	225.982855196038	197.838130650007	246.604046422175	219.81766075138	239.473934506639	223.263525058632	244.511786426611	427.316207508414	316.721972584481	271.793886283136	319.948294581647	272.298654411527	225.496692097479	308.765133632636	-0.451619739717938	0.000138548590293229	0.0128225598973618	Kcnab3	11	69217084	69223868	+	2865	protein_coding	potassium voltage-gated channel, shaker-related subfamily, beta member 3 [Source:MGI Symbol;Acc:MGI:1336208]	-	212	198	260	211	261	260	264	394	308	244	326	269	3.79467830976537	3.27903572843598	4.16279572529891	3.63928140219205	4.00582956311196	3.69578684753378	4.12910526214515	7.09355913273616	5.25886599416303	4.58460294381099	5.41104649059516
ENSMUSG00000024347	2481.54757969989	2378.05429771221	2395.85315870159	2247.14073099871	2301.15183043161	2261.83125001707	2615.53516995738	2535.69871359054	2734.29780877317	2487.3596232387	2631.23122016379	2532.68116482395	2344.26314126018	2589.46728342459	-0.144159970402442	0.000139174977288898	0.0128225598973618	Psd2	18	36097883	36147768	+	4785	protein_coding	pleckstrin and Sec7 domain containing 2 [Source:MGI Symbol;Acc:MGI:1921252]	-	2328	2380	2526	2157	2508	2634	2824	2338	2659	2233	2681	2502	24.9496676092824	23.599380346291	24.2151844996632	22.2754256792538	23.0474125795217	22.4177500394642	26.4459641008466	25.2031696385946	27.1833144728818	25.1213694093249	26.6442293544393
ENSMUSG00000044117	2699.00277998287	2587.88261809858	2823.6163315339	2587.80601567028	2765.41930499237	2510.855951044	3003.60501280871	2842.62888294303	2863.86588846682	2957.42937738412	2953.14238771833	3001.35877446163	2662.43050022033	2937.00505396377	-0.14184510970316	0.000141894368000333	0.0130067436413706	Bmerb1	16	13804468	13919364	+	2395	protein_coding	bMERB domain containing 1 [Source:MGI Symbol;Acc:MGI:1914504]	-	2532	2590	2977	2484	3014	2924	3243	2621	2785	2655	3009	2965	54.2153060643907	51.3097420288479	57.0177000716647	51.2511816357619	55.3368350710272	49.7198768690716	60.6761595592406	56.4487203299734	56.8834195145144	59.6754271832011	59.745467193188
ENSMUSG00000044681	5.32978432066127	2.99754743409102	2.84543130487125	1.04178986138095	6.42267257297498	1.71741173122025	1.85236201838341	104.11765462134	11.3114990208743	16.7086405501928	26.4987851340628	16.196202492879	3.39243953753329	29.4475239729553	-3.11657602038505	0.000142930149310382	0.0130355183648832	Cnpy1	5	28405817	28450804	-	5864	protein_coding	canopy FGF signaling regulator 1 [Source:MGI Symbol;Acc:MGI:2442451]	-	5	3	3	1	7	2	2	96	11	15	27	16	0.0437260022679066	0.0242735266080891	0.023467329506601	0.00842682252484452	0.0524904945614062	0.0138897435698713	0.0152831433916835	0.84444208483137	0.0917623944727946	0.137699963873955	0.218956626938619
ENSMUSG00000016262	272.884957217857	256.789896853798	281.697699182253	296.91011049357	300.03056162326	257.611759683037	330.646620281439	345.974289835493	330.090107790969	338.628448483907	321.911167554541	325.948575169189	277.654164175629	332.199868185923	-0.258698512897612	0.000160227347169687	0.0143949524138816	Sertad4	1	192526796	192538064	-	3850	protein_coding	SERTA domain containing 4 [Source:MGI Symbol;Acc:MGI:2443496]	-	256	257	297	285	327	300	357	319	321	304	328	322	3.40991038901533	3.16721815823961	3.53860509154393	3.6579851627068	3.73476783136712	3.17335544001527	4.15512545026404	4.27388223744296	4.07859250676501	4.25059163289506	4.05136531602429
ENSMUSG00000030110	497.801855549763	432.646012987138	657.294631425258	403.172676354427	509.226182571588	565.028459571462	590.903483864309	2674.52225308566	779.465114347523	943.481236400886	1630.16600398809	914.073178191856	510.861636409939	1255.43521164639	-1.29698018723301	0.00018919783766857	0.016585119187471	Ret	6	118128706	118174679	-	6763	protein_coding	ret proto-oncogene [Source:MGI Symbol;Acc:MGI:97902]	-	467	433	693	387	555	658	638	2466	758	847	1661	903	3.54112472271581	3.03776443850946	4.7003502990344	2.82767431310977	3.60852885152379	3.96227578303055	4.22725011958856	18.8081587906663	5.48271703440994	6.74187276030235	11.6793463227001
ENSMUSG00000014030	4.26382745652902	3.99672991212136	0.948477101623749	2.0835797227619	4.5876232664107	5.15223519366075	5.55708605515024	70.4963286498653	3.08495427842027	5.56954685006426	32.3874040527434	10.1226265580493	3.50541210885125	21.2029910740488	-2.58912813960612	0.00019456430570135	0.0169731508809419	Pax5	4	44524757	44710487	-	8853	protein_coding	paired box 5 [Source:MGI Symbol;Acc:MGI:97489]	PAX	4	4	1	2	5	6	6	65	3	5	33	10	0.0231703853879141	0.0214375481049489	0.00518138560287316	0.0111634219554249	0.024834540358239	0.0276006290388768	0.0303694858857445	0.378717601677309	0.0165766514028671	0.0304029740636648	0.177260417235196
ENSMUSG00000027244	1558.42893536136	1570.7148554637	1630.43213769122	1603.31459666528	1646.95675264144	1539.65961703895	1838.46930324554	1721.19497795902	1778.99030055569	1733.24297974	1693.95937560713	1721.85877752419	1591.58448247699	1747.95261910526	-0.135549802319247	0.000205029816222408	0.0177149685231782	Atg13	2	91504963	91540921	-	4368	protein_coding	autophagy related 13 [Source:MGI Symbol;Acc:MGI:1196429]	-	1462	1572	1719	1539	1795	1793	1985	1587	1730	1556	1726	1701	17.1643939290817	17.0755812856304	18.0521787522674	17.4106024571141	18.0700106911962	16.7169042049736	20.363598947451	18.7407468800342	19.3744546798212	19.1762415624557	18.7908511887403
ENSMUSG00000063524	11227.723649905	11124.8977103898	10854.3719509822	10657.5102819271	11112.1410759	10498.5379129494	12065.3600067404	11728.419969533	11852.3943376907	11348.5086616909	11898.9359616806	11441.6047985632	10912.5304303423	11722.5372893165	-0.103508408668999	0.000208415008850657	0.0178367688617306	Eno1	4	150321178	150333336	+	5379	protein_coding	enolase 1, alpha non-neuron [Source:MGI Symbol;Acc:MGI:95393]	-	10533	11134	11444	10230	12111	12226	13027	10814	11526	10188	12124	11303	100.418624941082	98.2098974389403	97.5916550210355	93.9792334881188	99.0045253809531	92.5637713931107	108.522433218232	103.699680625792	104.819741678553	101.958613473907	107.184669946241
ENSMUSG00000024063	1198.13551528465	1072.12279892656	1265.26845356608	1147.01063738042	1159.75116174863	1221.0797408976	1348.51954938313	1416.43392641114	1288.48257028687	1294.36268795493	1424.06434183426	1269.37737037939	1177.22805130066	1340.20674104162	-0.186751558081206	0.000212789599902268	0.0179558625936222	Lbh	17	73225300	73248942	+	3212	protein_coding	limb-bud and heart [Source:MGI Symbol;Acc:MGI:1925139]	-	1124	1073	1334	1101	1264	1422	1456	1306	1253	1162	1451	1254	17.9454562692454	15.8500183802421	19.0509514925725	16.9382910652375	17.3040644358931	18.029440667758	20.3124585535336	20.9729846130371	19.0827758272713	19.4745360614007	21.4822698352712
ENSMUSG00000045665	476.482718267118	485.602684322746	544.425856332032	521.936720551855	520.236478410974	524.669283887786	534.406442303615	670.257401624873	623.160764240895	595.941512956876	634.989406731061	568.891612562373	512.225623628752	604.607856736616	-0.237259906177893	0.000223721193618506	0.0187035060850138	Mfsd5	15	102187889	102190189	+	1754	protein_coding	major facilitator superfamily domain containing 5 [Source:MGI Symbol;Acc:MGI:2145901]	-	447	486	574	501	567	611	577	618	606	535	647	562	13.0689791280108	13.1465641532687	15.0113130387933	14.1145145553762	14.2144498681613	14.1863220625616	14.7408619138472	18.1740401832051	16.9008695345813	16.4195300138323	17.5413487532864
ENSMUSG00000021680	125.782909967606	136.887999490157	154.601767564671	113.555094890523	157.814240364528	132.240703303959	163.934038626932	161.599276443537	185.097256705216	177.111589832043	180.584313506206	198.403480537767	136.813785930241	177.78832594195	-0.374969726468352	0.000238850753020643	0.0197851692570953	Crhbp	13	95567879	95581432	-	1800	protein_coding	corticotropin releasing hormone binding protein [Source:MGI Symbol;Acc:MGI:88497]	-	118	137	163	109	172	154	177	149	180	159	184	196	3.36181052458694	3.61121750446062	4.15385638832471	2.99234595230001	4.20177243957069	3.4842267414538	4.40633401506758	4.26978848051054	4.89176982898607	4.75511635247936	4.86108941373917
ENSMUSG00000006315	703.531530327288	747.388493566695	722.739551437297	729.252902966664	727.597050052737	702.421398069082	816.891650107085	807.996382217687	901.834967391527	768.597465308868	776.316260779396	863.460045401609	722.155154403294	822.516128534362	-0.188211857182434	0.000243950542912973	0.0201153374608331	Tmem147	7	30427126	30428965	-	1112	protein_coding	transmembrane protein 147 [Source:MGI Symbol;Acc:MGI:1915011]	-	660	748	762	700	793	818	882	745	877	690	791	853	30.4370724851336	31.9155545870253	31.4330528215683	31.1064937949477	31.3577567145057	29.9575787986813	35.541884538071	34.5576405796717	38.5798753598991	33.4026430352663	33.826727729521
ENSMUSG00000031492	18.1212666902483	20.9828320386372	42.6814695730687	10.4178986138095	26.6082149451821	16.3154114465924	15.745077156259	301.507374840962	30.8495427842027	95.7962058211053	173.714258101078	66.8093352831257	22.521182217923	114.070298997789	-2.33902899810149	0.000266993492045602	0.0217178760331508	Chrnb3	8	27858739	27889758	+	6369	protein_coding	cholinergic receptor, nicotinic, beta polypeptide 3 [Source:MGI Symbol;Acc:MGI:106212]	-	17	21	45	10	29	19	17	278	30	86	177	66	0.136880443211904	0.156442097693334	0.324098964264504	0.0775865713388103	0.200218099794417	0.121490003892352	0.119606374503858	2.25146989839362	0.230417796937639	0.7268816934264	1.3215704185502
ENSMUSG00000031111	1452.89920581226	1564.71976059551	1409.43697301289	1528.30572664585	1604.75061859046	1502.73526481772	2145.96139829718	1673.47438625757	2210.88389953453	1724.33170477989	1567.35406885549	1758.30023313317	1510.47459157912	1846.71761514297	-0.29018936567131	0.000277910001372839	0.0225044789452499	Igsf1	X	48871413	48886626	-	5768	protein_coding	immunoglobulin superfamily, member 1 [Source:MGI Symbol;Acc:MGI:2147913]	-	1363	1566	1486	1467	1749	1750	2317	1543	2150	1548	1597	1737	12.1180944853864	12.8816676726029	11.8176176870601	12.5678986907255	13.3334072451219	12.3558034426161	18.0002043646623	13.7985443010849	18.2338854582525	14.4471517159829	13.166427618584
ENSMUSG00000106847	4354.43378998026	4165.59175090849	4449.30608371701	4268.21306207775	3905.90244902207	4418.04167856409	4689.25444953761	4435.84591042999	4885.53925892491	4669.50807909388	4695.19215116135	4857.84848520788	4260.24813571161	4705.53138905927	-0.143530350996688	0.000283202507796047	0.0228306735972367	Peg13	15	72677449	72682173	-	4725	lncRNA	paternally expressed 13 [Source:MGI Symbol;Acc:MGI:2663476]	-	4085	4169	4691	4097	4257	5145	5063	4090	4751	4192	4784	4799	44.3357417043993	41.863512759392	45.5407310958369	42.8471520020031	39.6167115730951	44.3447039821393	48.0156451294854	44.649242276224	49.1868750423552	47.7590841559593	48.1479332408451
ENSMUSG00000090061	303.797706277693	232.809517381069	265.57358845465	244.820617424523	216.535818174585	243.872465833275	294.525560922963	435.992678726859	287.929065985892	328.603264153791	350.372825661497	294.568432839236	251.234952257633	331.998638048373	-0.402322994588222	0.000285425618290798	0.0229076258448677	Nwd2	5	63806445	63967889	+	10428	protein_coding	NACHT and WD repeat domain containing 2 [Source:MGI Symbol;Acc:MGI:1920464]	-	285	233	280	235	236	284	318	402	280	295	357	291	1.40154668258949	1.06013331693362	1.23166723128367	1.11358827312397	0.995147753103023	1.10911227404191	1.36647833745342	1.98846352263873	1.31347866524367	1.52285138413424	1.6280040658036
ENSMUSG00000021314	2742.70701141229	2645.83520182434	2716.43841905042	2582.59706636337	2766.33682964565	2587.28077308331	3189.76739565624	2871.91197330528	2995.49060434609	2792.57079062222	2857.943048533	3005.40782508485	2673.5325502299	2952.18193959128	-0.143558737667972	0.000290647889152121	0.0232235379748186	Amph	13	19132375	19335091	+	5041	protein_coding	amphiphysin [Source:MGI Symbol;Acc:MGI:103574]	-	2573	2648	2864	2479	3015	3013	3444	2648	2913	2507	2912	2969	26.1750077560142	24.9233759279906	26.0610971056862	24.3006359018491	26.299482648734	24.3411239647882	30.6142129747449	27.0952948420342	28.2676562424845	26.7715900087189	27.4702723224507
ENSMUSG00000032257	4.26382745652902	5.99509486818204	0.948477101623749	2.0835797227619	2.75257395984642	0.858705865610125	5.55708605515024	13.0147068276674	8.22654474245406	12.2530030701414	12.758674323808	9.11036390224441	2.81704316242554	10.1533964869109	-1.87083720002123	0.000302399833645315	1	Ankk1	9	49326494	49338321	-	2948	protein_coding	ankyrin repeat and kinase domain containing 1 [Source:MGI Symbol;Acc:MGI:3045301]	-	4	6	1	2	3	1	6	12	8	11	13	9	0.0695818934325656	0.0965671370623031	0.0155599751500122	0.0335243468695307	0.0447476633225556	0.0138143582587729	0.0912011731840218	0.209964738189075	0.132748163608849	0.20086382789972	0.209702768792211
ENSMUSG00000020436	2816.25803503742	2693.7959607698	2817.92546892416	2731.57301654085	2863.59444289356	2613.90065491722	3257.37860932723	2866.48917879375	2899.85702171506	3190.23643571681	3172.00272419596	2998.32198649422	2756.17459651383	3064.04765937384	-0.15314852555034	0.000308803412340421	0.0244577720177338	Gabrg2	11	41801030	41891684	-	5916	protein_coding	gamma-aminobutyric acid (GABA) A receptor, subunit gamma 2 [Source:MGI Symbol;Acc:MGI:95623]	-	2642	2696	2971	2622	3121	3044	3517	2643	2820	2864	3232	2962	22.9017346390794	21.622071908972	23.0362012899228	21.9009186043061	23.1975537476416	20.9543733061274	26.6391802712426	23.0441978722029	23.3177669333007	26.0604179905486	25.9795412710639
ENSMUSG00000025650	124.716953103474	94.9223354128824	115.714206398097	97.9282469698092	86.2473174085212	122.794938782248	116.698807158155	140.992657299731	122.369853044004	201.617595972326	206.101662153822	163.986550240399	107.053999679172	158.627854311406	-0.56588838848735	0.000332115432443469	0.0257396587084299	Col7a1	9	108782654	108813943	+	10287	protein_coding	collagen, type VII, alpha 1 [Source:MGI Symbol;Acc:MGI:88462]	-	117	95	122	94	94	143	126	130	119	181	210	162	0.583258198580412	0.438167791154995	0.544010734184194	0.451540721770652	0.401805336140761	0.566116080976121	0.548856054192323	0.651849310323558	0.565879857732422	0.947166575654671	0.970775587589131
ENSMUSG00000096146	313.391318054883	274.775181458344	292.130947300115	269.823574097666	294.525413703567	315.145052678916	320.458629180331	360.073555565466	320.835244955709	354.223179664087	411.221887821197	367.451344057191	293.298581215582	355.71064020733	-0.277212911931394	0.000383846042558797	0.0292468009980032	Kcnj11	7	45743377	45750188	-	3677	protein_coding	potassium inwardly rectifying channel, subfamily J, member 11 [Source:MGI Symbol;Acc:MGI:107501]	-	294	275	308	259	321	367	346	332	312	318	419	363	4.10031697176542	3.54849868626639	3.8423194116423	3.48067876176047	3.83873373070809	4.06471994286064	4.2165681378428	4.65733043233213	4.15075383911791	4.6555395346548	5.4188694053548
ENSMUSG00000024747	4.26382745652902	0.999182478030341	3.793908406495	3.12536958414285	1.83504930656428	6.869646924881	7.40944807353365	36.8750026783911	4.11327237122703	12.2530030701414	16.6844202695951	9.11036390224441	3.48116402610708	14.4075850608554	-2.03196862562757	0.000387015118748447	0.0293643656065524	Aldh1a7	19	20670317	20704926	-	2066	protein_coding	aldehyde dehydrogenase family 1, subfamily A7 [Source:MGI Symbol;Acc:MGI:1347050]	-	4	1	4	3	2	8	8	34	4	11	17	9	0.0992872322551807	0.0229654662842586	0.0888108552608637	0.0717544345871563	0.0425673157389138	0.157694978303437	0.173514719939656	0.848870024127436	0.0947099676473585	0.286614987729126	0.391297340114322
ENSMUSG00000049001	78.8808079457869	110.909255061368	145.116996548434	76.0506598808092	132.123550072628	74.7074103080809	144.484237433906	442.500032140693	126.483125415231	203.845414712352	339.577024310583	176.133702110059	102.964779969518	238.837256020471	-1.21307981074735	0.000393436551440593	0.029726683037298	Ndnf	6	65648574	65689310	+	10114	protein_coding	neuron-derived neurotrophic factor [Source:MGI Symbol;Acc:MGI:1915419]	-	74	111	153	73	144	87	156	408	123	183	346	174	0.375208355153773	0.52072162557879	0.693912737943655	0.356662722152981	0.626060248249447	0.350311582833404	0.691159533538551	2.08079747262877	0.594905763264076	0.974012811500282	1.62682725993068
ENSMUSG00000045404	165.2233139405	170.860203743188	168.828924089027	196.898283800999	148.638993831707	166.588937928364	205.612184040559	245.11031192107	222.11670804626	187.136774162159	237.507629720118	191.317641947133	169.506442888964	214.800208306216	-0.343602116315755	0.000399263566088867	0.0300412561518031	Kcnk13	12	99930758	100028941	+	3112	protein_coding	potassium channel, subfamily K, member 13 [Source:MGI Symbol;Acc:MGI:2384976]	-	155	171	178	189	162	194	222	226	216	168	242	189	2.55420552579342	2.60712651725597	2.62371580980656	3.00109694633518	2.28903278266204	2.53875233306277	3.1966128426158	3.74594545011234	3.39531581960473	2.9060710113615	3.69797583796381
ENSMUSG00000070814	291.006223908106	290.762101106829	300.667241214728	312.536958414285	295.442938356849	303.981876425984	359.358231566382	395.863999341551	336.26001634781	333.058901633843	336.632714851242	354.291929531727	299.066223237797	352.577632212093	-0.237052818725253	0.000408558231715036	0.0304865477202898	Zswim9	7	12992894	13012647	-	11874	protein_coding	zinc finger SWIM-type containing 9 [Source:MGI Symbol;Acc:MGI:2447816]	-	273	291	317	300	322	354	388	365	327	299	343	350	1.17904215433094	1.16279064535068	1.22461223996032	1.24848123511087	1.19243691805389	1.21412782246837	1.46423685806581	1.58558094426344	1.34715237837161	1.35553480354222	1.37367934143771
ENSMUSG00000069670	395.469996593067	465.619034762139	424.91774152744	428.17563302757	439.494308922145	386.417639524556	451.976332485553	557.463275785089	506.960819753732	484.550575955591	509.365536465874	484.873812130564	423.349059059486	499.198392096067	-0.237229724934697	0.000423020943501306	0.0314358526656238	Nkain2	10	31565306	32766458	-	4710	protein_coding	Na+/K+ transporting ATPase interacting 2 [Source:MGI Symbol;Acc:MGI:1923447]	-	371	466	448	411	479	450	488	514	493	435	519	479	4.03939880585693	4.69429733714812	4.36308310414475	4.31199971856006	4.47189082777595	3.8908975936493	4.64275288643632	5.62904615649746	5.1202601394695	4.97169958737778	5.24004169010793
ENSMUSG00000038173	63.9574118479353	117.90353240758	64.4964429104149	104.178986138095	69.7318736494427	115.925291857367	136.148608351181	207.150750340373	113.114990208743	120.302211961388	189.417241884227	112.361154794348	89.3655898018058	146.41582625671	-0.711160960779176	0.000432437604054556	0.0315657926469085	Enpp6	8	47439922	47549797	+	6412	protein_coding	ectonucleotide pyrophosphatase/phosphodiesterase 6 [Source:MGI Symbol;Acc:MGI:2445171]	-	60	118	68	100	76	135	147	191	110	108	193	111	0.479867643104812	0.873160495088402	0.486465199387407	0.77066262142371	0.521190708676021	0.857429553934257	1.02730753811434	1.53649959974327	0.839199440406219	0.906706586826183	1.43137058091909
ENSMUSG00000027510	51.1659294783482	51.9574888575777	42.6814695730687	45.8387539007617	33.0308875181571	48.087528474167	65.7588516526112	62.904416333726	64.7840398468257	63.4928340907326	64.7748081054869	72.8829112179553	45.4603429670134	65.7663102078896	-0.537156268047177	0.000432531889490873	0.0315657926469085	Rbm38	2	172862291	172876527	+	2869	protein_coding	RNA binding motif protein 38 [Source:MGI Symbol;Acc:MGI:1889294]	-	48	52	45	44	36	56	71	58	63	57	66	72	0.857974577229153	0.859960255786151	0.719479366817924	0.75784421072509	0.551757873021515	0.794905812556399	1.1089308212386	1.04277363757758	1.07417741103563	1.06950011676407	1.09396059517824
ENSMUSG00000092569	111.925470733887	91.9247879787914	98.6416185688699	87.5103483559997	111.020483047139	82.435763098572	122.255893213305	113.87868474209	128.539761600845	130.327396291504	130.53105269742	143.741297124301	97.2430786305431	128.212347611578	-0.401069126061635	0.000433478840456497	0.0315657926469085	Gm20544	18	75491711	75500160	-	2931	lncRNA	predicted gene 20544 [Source:MGI Symbol;Acc:MGI:5142009]	-	105	92	104	84	121	96	132	105	125	117	133	142	1.83711867051487	1.48928424004831	1.62762330303397	1.41618919549567	1.81529051387037	1.33387031801393	2.01806321665743	1.84784729498028	2.08622050024994	2.14885233286374	2.15786422064208
ENSMUSG00000033685	931.646299251591	941.229894304581	894.413906831195	1166.80464474666	1018.45236514318	1276.89562216226	1265.16325855587	1228.80523631227	1454.04178322876	1199.68039150384	1198.33394995151	1333.1499176951	1038.24045540658	1279.86242287456	-0.301366576557681	0.000439074363407592	0.0316657610977745	Ucp2	7	100142544	100151227	+	6989	protein_coding	uncoupling protein 2 (mitochondrial, proton carrier) [Source:MGI Symbol;Acc:MGI:109354]	-	874	942	943	1120	1110	1487	1366	1133	1414	1077	1221	1317	6.41298349862154	6.39501322783919	6.18917881784642	7.91882583487922	6.98368310855784	8.66471179773712	8.75814866157567	8.36194809211523	9.89692736898884	8.29539731430298	8.30785513377851
ENSMUSG00000021794	5450.23744630822	5237.71454983505	5228.95426125173	5214.15825621165	5373.9418942735	5092.12578306804	5741.39607597939	5506.30554700563	6059.87852091022	5627.47013730493	5601.05802815172	5594.77569863387	5266.18869849136	5688.48066799763	-0.111527171383557	0.000440143207195781	0.0316657610977745	Glud1	14	34032684	34067222	+	4210	protein_coding	glutamate dehydrogenase 1 [Source:MGI Symbol;Acc:MGI:95753]	-	5113	5242	5513	5005	5857	5930	6199	5077	5893	5052	5707	5527	62.28126531258	59.0772819062861	60.067875907351	58.7462021056698	61.1743994385157	57.3628593612578	65.9805899417946	62.2039072964556	68.4731582000354	64.5978070525499	64.4635277181362
ENSMUSG00000028137	2496.47097579774	2367.06329045388	2311.43869665708	2505.50461662118	2246.10035123468	2324.51677820661	2525.69561206578	2443.51120689456	2751.77921635088	2727.96404716147	2679.32160799968	2691.60640178532	2375.18245149519	2636.64634870962	-0.151141329491159	0.000447272590160052	0.0320509858456754	Celf3	3	94385602	94399505	+	5473	protein_coding	CUGBP, Elav-like family member 3 [Source:MGI Symbol;Acc:MGI:1926034]	-	2342	2369	2437	2405	2448	2707	2727	2253	2676	2449	2730	2659	21.9444738693319	20.5373874968438	20.4252066564644	21.7143803986991	19.6681065162641	20.1428538449766	22.327306981433	21.2338302660436	23.9180998764238	24.0879513782348	23.7205901889059
ENSMUSG00000028172	232.378596380832	189.844670825765	306.358103824471	241.69524784038	260.577001532128	213.817760536921	314.90154312518	480.45959372139	256.051205108883	304.097258013509	381.778793227794	301.654271429871	240.778563490083	339.823777437771	-0.496412412066427	0.000476336727927522	0.0337321122859419	Tacr3	3	134534768	134640340	+	3762	protein_coding	tachykinin receptor 3 [Source:MGI Symbol;Acc:MGI:892968]	-	218	190	323	232	284	249	340	443	249	273	389	298	2.9716758347253	2.39629562339789	3.93840259908088	3.04738273532155	3.31952646277422	2.69549636059777	4.04982987355169	6.07403839589663	3.23777428872284	3.90643304211991	4.91721391185911
ENSMUSG00000021500	1259.96101340433	1181.03368903186	1216.89612138327	1331.40744284485	1171.67898224129	1247.69962273151	1395.7547808519	1332.92289093361	1351.20997394808	1474.81600589702	1348.49373237786	1346.30933222056	1234.77947860619	1374.91778603817	-0.155383412179434	0.000484572019556061	0.0339162849966796	Ddx46	13	55782840	55829069	+	7295	protein_coding	DEAD box helicase 46 [Source:MGI Symbol;Acc:MGI:1920895]	-	1182	1182	1283	1278	1277	1453	1507	1229	1314	1324	1374	1330	8.30913682707123	7.68772368084371	8.06747704596147	8.65691925306506	7.69736688843681	8.11145030807285	9.25687948890953	8.68998815644201	8.81122077489746	9.77010469928901	8.95673506128358
ENSMUSG00000023064	383.744471087612	340.721225008346	326.27612295857	368.793610928856	398.205699524449	303.981876425984	475.130857715346	464.191210186805	456.573233206201	348.653632814023	434.776363495919	435.272941996122	353.620500988969	435.766373235736	-0.303785309636285	0.000492070886280895	0.0343081701330517	Sncg	14	34092231	34096746	-	852	protein_coding	synuclein, gamma [Source:MGI Symbol;Acc:MGI:1298397]	-	360	341	344	354	434	354	513	428	444	313	443	430	21.6683896309018	18.9897990493637	18.5206074170531	20.5315376750395	22.3989015571612	16.9208377511612	26.9807752414618	25.9117516257469	25.4923216440119	19.7761283327935	24.7259179074532
ENSMUSG00000059277	121.519082511077	101.916612759095	101.487049873741	119.805834058809	117.443155620114	116.783997722977	136.148608351181	164.852953150454	134.709670157685	138.124761881594	137.401108102548	163.986550240399	113.159288757636	145.87060864731	-0.36573295825005	0.000501148481529695	0.0346733305726561	R74862	7	142575521	142607423	-	3905	lncRNA	expressed sequence R74862 [Source:MGI Symbol;Acc:MGI:2142382]	-	114	102	107	115	128	136	147	152	131	124	140	162	1.49708873813503	1.23932359565029	1.25689534479367	1.45523995847738	1.44133694142436	1.418325999481	1.68683634683461	2.00777548705873	1.6410290591477	1.7093743223466	1.70488578225
ENSMUSG00000027273	12471.6953103474	12355.8905233232	13374.4756099965	12399.3829301561	12712.3040712241	13929.9265519274	14433.6048472436	14372.5745733541	13919.3137042323	13673.2375169078	13761.7024129566	14112.9659472324	12873.9458328291	14045.5665003211	-0.125526864976738	0.000511497060028184	0.0351202049809465	Snap25	2	136555373	136624348	+	6791	protein_coding	synaptosomal-associated protein 25 [Source:MGI Symbol;Acc:MGI:98331]	-	11700	12366	14101	11902	13855	16222	15584	13252	13536	12275	14022	13942	88.3518935178427	86.3974842060048	95.2472751983907	86.6052110844149	89.7117618654422	97.2811868647336	102.830479958489	100.656145271927	97.504044183707	97.3025673158162	98.1893813799364
ENSMUSG00000003273	796.269777506794	820.32881446291	773.957314924979	907.398969262806	793.658825089051	878.456100519158	870.610148640204	919.705949155166	936.797782546956	979.126336241297	999.102343202812	961.649523014688	828.34496696095	944.498680466854	-0.188876477321994	0.000515333373940147	0.0352495835856484	Car11	7	45349267	45354106	+	1926	protein_coding	carbonic anhydrase 11 [Source:MGI Symbol;Acc:MGI:1336193]	-	747	821	816	871	865	1023	940	848	911	879	1018	950	19.8896916035676	20.2251829672022	19.4343604889225	22.3470232740574	19.7486044350611	21.6310471932713	21.8699718789985	22.7107861222665	23.1381220882986	24.5679614049807	25.1350519259776
ENSMUSG00000022112	562.825224261831	598.510304340174	665.830925339872	611.530648630617	683.555866695195	648.322928535644	755.763703500433	660.496371504123	742.445663006479	761.914009088791	729.207309429951	704.534808440235	628.429316300555	725.726977495002	-0.206334268406867	0.000542732464201298	0.0369836333530077	Gpc5	14	115329647	116762591	+	4453	protein_coding	glypican 5 [Source:MGI Symbol;Acc:MGI:1194894]	-	528	599	702	587	745	755	816	609	722	684	743	696	6.08057931344596	6.38233670618093	7.23137353088923	6.5139319193126	7.35665117514753	6.90482141272879	8.21134155902167	7.0543531204145	7.93141211885907	8.26875140802906	7.93458853085703
ENSMUSG00000038365	1024.3845464311	995.185748118219	995.900956704936	1000.11826692571	1000.10187207753	942.000334574307	1182.73314873781	978.272129879669	1173.31094389251	1115.02327938286	1118.83759454932	1150.94263965021	992.948620805301	1119.85328934873	-0.174898774004319	0.000556549758472979	0.03778261480641	Fbxo25	8	13957803	13990522	+	2977	protein_coding	F-box protein 25 [Source:MGI Symbol;Acc:MGI:1914072]	-	961	996	1050	960	1090	1097	1277	902	1141	1001	1140	1137	16.5542032572619	15.8739894961052	16.1788199796264	15.9349317414379	16.0999397052552	15.0067271673189	19.2215637534361	15.6286080914684	18.7487718336349	18.1005500110857	18.2101829186677
ENSMUSG00000035451	47.9680588859515	41.9656640772743	62.5994887071674	31.2536958414285	49.5463312772356	37.7830580868455	67.6112136709946	105.202213523645	86.3787197957677	44.5563748005141	114.828068914272	54.6621834134665	45.1860494793171	78.8731290197767	-0.803653712913457	0.000569656081342025	0.0383837668540086	Foxa1	12	57587414	57593702	-	3327	protein_coding	forkhead box A1 [Source:MGI Symbol;Acc:MGI:1347472]	Fork_head	45	42	66	30	54	44	73	97	84	40	117	54	0.693622932278641	0.598965867273125	0.909970918240933	0.445580588689705	0.713703037736126	0.538589732029443	0.983210964527314	1.50387427796802	1.23507263491082	0.64720776527953	1.67232758088216
ENSMUSG00000037235	820.786785381836	846.307558891699	850.783960156503	1004.28542637123	812.009318154694	1023.57739180727	1022.50383414764	1081.3052255987	1145.54635538673	1161.8074729234	995.176597257025	970.759886916932	892.958406793873	1062.84989537174	-0.25037162485943	0.000572804710729746	0.0384524441128541	Mxd4	5	34331227	34345064	-	8483	protein_coding	Max dimerization protein 4 [Source:MGI Symbol;Acc:MGI:104991]	bHLH	770	847	897	964	885	1192	1104	997	1114	1043	1014	959	4.65484247365869	4.73739424516759	4.85042009286641	5.61546049079376	4.58743992515545	5.72248920795241	5.83171457887013	6.06231207549265	6.42394387538663	6.61867978661337	5.68429723767018
ENSMUSG00000030695	17194.9501753174	16898.1740684491	16564.2041027572	17036.3896031627	16564.0725657025	16529.2292071293	18611.6073797073	17745.5527595246	18177.5789265451	17144.1791138678	17664.8753195554	17861.3745616781	16797.8366204197	17867.5280101464	-0.0892614121133083	0.000593277049099274	0.0396792479727211	Aldoa	7	126394406	126399923	-	2911	protein_coding	aldolase A, fructose-bisphosphate [Source:MGI Symbol;Acc:MGI:87994]	-	16131	16912	17464	16353	18053	19249	20095	16362	17677	15391	17999	17645	284.173002549656	275.650223751811	275.193324955827	277.59589549394	272.699136660513	269.292439745434	309.33029723416	289.925744313065	297.051924654712	284.617212969711	294.031908660188
ENSMUSG00000011256	273.95091408199	268.780086590162	256.088817438412	248.987776870047	265.164624798539	249.024701026936	325.089534226289	314.52208166863	319.806926862902	274.021705023162	328.781222959668	289.507119560211	260.332820134348	308.62143171681	-0.248034049352046	0.000597086361534734	0.0397741548291912	Adam19	11	45946819	46038170	+	7115	protein_coding	a disintegrin and metallopeptidase domain 19 (meltrin beta) [Source:MGI Symbol;Acc:MGI:105377]	-	257	269	270	239	289	290	351	290	311	246	335	286	1.85234530613757	1.79383692893069	1.74070524531325	1.65989572189452	1.7860743132464	1.65989756325933	2.21059338369221	2.1024016628321	2.13821562447599	1.86121580404395	2.23902114064341
ENSMUSG00000097097	1.06595686413225	0.999182478030341	0	3.12536958414285	2.75257395984642	0	5.55708605515024	9.76103012075058	8.22654474245406	4.45563748005141	5.88861891868062	6.07357593482961	1.32384714769198	6.66041554198609	-2.35788773259094	0.000614194469987033	1	5033426O07Rik	8	121925453	121930341	-	2799	lncRNA	RIKEN cDNA 5033426O07 gene [Source:MGI Symbol;Acc:MGI:1923251]	-	1	1	0	3	3	0	6	9	8	4	6	6	0.0183214917684176	0.016951287368088	0	0.0529634376052393	0.0471297290013912	0	0.0960561123781695	0.165856390187941	0.139814786108927	0.0769296261195068	0.101938125550241
ENSMUSG00000021266	1630.91400212235	1661.64046096446	1518.51183969962	1648.11156070466	1666.22477036037	1658.16102649315	1902.37579287977	1776.50748197661	1793.38675385499	1742.1542547001	1755.78987425327	1753.23891985415	1630.59394339077	1787.24217958648	-0.132819172486015	0.000615690667638944	0.0404296075499056	Wars	12	108825956	108860100	-	3447	protein_coding	tryptophanyl-tRNA synthetase [Source:MGI Symbol;Acc:MGI:104630]	-	1530	1663	1601	1582	1816	1931	2054	1638	1744	1564	1789	1732	22.7621812745852	22.8905670176593	21.3052398010792	22.6789532016127	23.1660050709223	22.8138816511725	26.7015092473892	24.5112360245896	24.749772502906	24.4248550019795	24.6806929310347
ENSMUSG00000041205	358.161506348438	371.695881827287	360.421298617025	287.534001741142	345.906794287367	298.829641232323	425.117083218993	515.165478595169	365.052922946399	386.52655139446	491.699679709832	377.573970615241	337.091520675597	426.855947746682	-0.341078832965259	0.000626056946074866	0.040961363522536	Map6d1	16	20052053	20060108	-	3280	protein_coding	MAP6 domain containing 1 [Source:MGI Symbol;Acc:MGI:3607784]	-	336	372	380	276	377	348	459	475	355	347	501	373	5.2532632422235	5.38114483039619	5.31430078111272	4.15808197891767	5.05410305142632	4.32079432777689	6.27069237158749	7.46985830503461	5.29444600393309	5.69497943273242	7.26360424395212
ENSMUSG00000029146	1349.50138999143	1466.79987774854	1384.77656837067	1356.410399518	1304.7200569672	1288.05879841519	1605.99786993842	1501.02952079098	1399.54092431	1499.3220120373	1581.09417966575	1506.24683183774	1358.37784850184	1515.53855643003	-0.158953606699792	0.000640223662890079	0.0417370357562059	Snx17	5	31350571	31356487	+	3091	protein_coding	sorting nexin 17 [Source:MGI Symbol;Acc:MGI:2387801]	-	1266	1468	1460	1302	1422	1500	1734	1384	1361	1346	1611	1488	21.0038269207725	22.5337066023722	21.666573226679	20.8146823830366	20.2291287088643	19.7628897509848	25.1377696279319	23.0956230638156	21.5389800622777	23.4413480784892	24.7847662251573
ENSMUSG00000053137	609.72732628365	520.574071053808	624.097932868427	617.781387798903	636.762109377805	597.659282464647	706.676110013272	658.327253699511	688.973122180528	656.09261893757	685.042667539846	759.196991853701	601.100351641207	692.384794037405	-0.204367404044409	0.000661027817377909	0.0426315725936081	Mapk11	15	89026689	89033831	-	2887	protein_coding	mitogen-activated protein kinase 11 [Source:MGI Symbol;Acc:MGI:1338024]	-	572	521	658	593	694	696	763	607	670	589	698	750	10.1604507526866	8.56241994868305	10.4547941934158	10.1499924351968	10.5703476923654	9.81794623838462	11.8428003504778	10.845123578285	11.3525659349521	10.9825968000092	11.4973282394503
ENSMUSG00000020458	6856.23455009866	6692.52423784722	6977.94603664592	6498.68515529436	7021.81617156822	6932.33245307054	7145.48648591402	7585.40496272551	7093.33820418102	7342.89056712472	7967.30139697488	7456.32672265915	6829.92310075415	7431.79138992988	-0.12168948484852	0.000665002855352739	0.0427353080496789	Rtn4	11	29642947	29694331	+	6991	protein_coding	reticulon 4 [Source:MGI Symbol;Acc:MGI:1915835]	-	6432	6698	7357	6238	7653	8073	7715	6994	6898	6592	8118	7366	47.181360937983	45.4581153044311	48.2722822489817	44.0924140878449	48.1358890534193	47.027711390305	49.4507954676541	51.6034720948442	48.266955056996	50.7591598829935	55.2202077743763
ENSMUSG00000049354	4276.61893889861	4400.39963324562	4391.44898051796	4065.06403910846	4156.3866793681	3971.51462844683	4526.24659191987	4358.84222836629	4517.40138170009	4666.16635098384	4776.65137953643	4755.60995697158	4210.2388165976	4600.15298157968	-0.128022804044873	0.000671348578924344	0.0428401756103503	Dcaf7	11	105927698	105950150	+	6133	protein_coding	DDB1 and CUL4 associated factor 7 [Source:MGI Symbol;Acc:MGI:1919083]	-	4012	4404	4630	3902	4530	4625	4887	4019	4393	4189	4867	4698	33.5468456065092	34.0706116621225	34.6293551633056	31.4392450984438	32.478938256496	30.7112127310027	35.7063968997426	33.8016296760833	35.0392057047706	36.7683316679074	37.7378082203222
ENSMUSG00000004567	1342.03969194251	1331.91024321444	1273.80474748069	1200.14192031085	1230.40056005135	1183.29668281075	1402.23804791624	1341.59936215205	1377.94624436106	1410.20926243627	1432.89727021228	1405.02056625725	1260.26564096843	1394.98512555586	-0.147590149709312	0.000671379427274843	0.0428401756103503	Mcoln1	8	3550457	3565232	+	7555	protein_coding	mucolipin 1 [Source:MGI Symbol;Acc:MGI:1890498]	-	1259	1333	1343	1152	1341	1378	1514	1237	1340	1266	1460	1388	8.54584460938309	8.37146113919125	8.15413546721682	7.53487096665955	7.80496384239279	7.42801792010281	8.97982886916822	8.4455478888196	8.67633563314538	9.02060707351954	9.18981309477351
ENSMUSG00000045967	1752.43308463343	1662.63964344249	1746.14634408932	1540.80720498242	1594.65784740436	1695.08537871439	1753.2606503999	1818.80527916652	1796.47170813341	1870.25383225158	1900.06103776095	2008.32910911699	1665.29491721107	1857.86360280489	-0.157690674285798	0.000713020888310529	0.0447074000038595	Gpr158	2	21372353	21835358	+	8170	protein_coding	G protein-coupled receptor 158 [Source:MGI Symbol;Acc:MGI:2441697]	-	1644	1664	1841	1479	1738	1974	1893	1677	1747	1679	1936	1984	10.3191395808951	9.66355338595043	10.3363715070326	8.94548571548751	9.35414939793413	9.83973235763854	10.3825782094761	10.5877481925765	10.4601247138784	11.0628027377837	11.268642161805
ENSMUSG00000037894	974.284573816881	904.260142617458	927.610605388027	1032.41375262852	924.864850508397	980.642098526763	1153.09535644367	1029.24639828803	1038.60127373483	1040.391351592	1110.98610265774	1060.85126328357	957.346003914341	1072.19529099998	-0.16476858593049	0.000726288650724129	0.0453817316774267	H2az1	3	137570248	137572683	+	1776	protein_coding	H2A.Z variant histone 1 [Source:MGI Symbol;Acc:MGI:1888388]	-	914	905	978	991	1008	1142	1245	949	1010	934	1132	1048	26.391675613884	24.1774894570196	25.2599374965692	27.5732845158317	24.9571021709259	26.1867339773182	31.4125392164403	27.5623249682875	27.8191865274546	28.3100374376321	30.3104062299101
ENSMUSG00000040035	14481.0239992367	13664.8195695429	14974.5564804357	13493.262284606	14007.8488816584	15108.9297054101	15952.541702318	14488.6223759008	15441.2244815863	15963.4351816542	16117.1499804289	16267.0608787853	14288.4068201483	15705.0057667789	-0.136346595215384	0.000734473638454822	0.045577749014492	Disp2	2	118610200	118641774	+	9555	protein_coding	dispatched RND tramsporter family member 2 [Source:MGI Symbol;Acc:MGI:2388733]	-	13585	13676	15788	12952	15267	17595	17224	13359	15016	14331	16422	16070	72.9109373544107	67.91003988725	75.7936469750313	66.9829011119032	70.2586176133684	74.9923172939873	80.7755603070793	72.1167017936093	76.8757883328674	80.7388080298353	81.7304044288015
ENSMUSG00000024261	3602.93420076702	3616.0413879918	4053.7911323399	3772.32108806042	3801.30463854791	3745.67498579136	4488.27317054301	3800.29439367889	4318.93598978838	4532.49722658229	3991.50219037902	4194.81644565565	3765.34457224974	4221.05323610454	-0.164749938920299	0.00077665215114163	0.0477033487935903	Syt4	18	31570861	31580459	-	3892	protein_coding	synaptotagmin IV [Source:MGI Symbol;Acc:MGI:101759]	-	3380	3619	4274	3621	4143	4362	4846	3504	4200	4069	4067	4144	44.5356298700223	44.1185607526526	50.3730287811709	45.9741281761247	46.8078494210762	45.6426680823779	55.7939658151902	46.4391074175147	52.7888830466123	56.2796499008276	49.6923610893848
ENSMUSG00000016995	162.025443348103	171.859386221219	163.138061479285	195.856493939618	201.855423722071	168.306349659584	219.504899178435	245.11031192107	200.522028097318	220.554055262545	265.969287827075	191.317641947133	177.17352639498	223.829704038929	-0.337158574674807	0.000789591771502176	0.0480669969424407	Matn4	2	164231313	164247080	-	5174	protein_coding	matrilin 4 [Source:MGI Symbol;Acc:MGI:1328314]	-	152	172	172	188	220	196	237	226	195	198	271	189	1.50654078660412	1.57727568129955	1.52488959405965	1.7955158116949	1.86970393792531	1.54272259698204	2.05257282809946	2.25306962519319	1.84363184509525	2.06003829989771	2.49075584446267
ENSMUSG00000019039	948.701609077707	943.228259260642	931.404513794522	929.276556351806	956.06068871999	966.902804677001	1041.02745433148	989.117718902725	1028.31809280676	1062.66953899226	1067.80289725409	1041.61827282328	945.929071980278	1038.42566251843	-0.1344082377849	0.000798121080777442	0.0483639948881847	Dalrd3	9	108447085	108449973	+	2458	protein_coding	DALR anticodon binding domain containing 3 [Source:MGI Symbol;Acc:MGI:1915039]	-	890	944	982	892	1042	1126	1124	912	1000	954	1088	1029	18.5682877783656	18.2219856615357	18.3259284869308	17.9324977456607	18.6407089987577	18.6558355953488	20.490902482117	19.138396933192	19.9014232261435	20.8931068375822	21.0491861266379
ENSMUSG00000028048	430.646573109431	429.648465553047	463.805302694013	435.468162057237	455.092228027942	493.755872725822	518.661365147356	516.250037497475	579.971404343011	524.651313276053	507.40266349298	482.849286818954	451.402767361248	521.631011762638	-0.206454127003547	0.000838465548390938	0.0501357975921972	Gba	3	89110235	89116273	+	2559	protein_coding	glucosidase, beta, acid [Source:MGI Symbol;Acc:MGI:95665]	-	404	430	489	418	496	575	560	476	564	471	517	477	8.09608034613503	7.97266937772944	8.7654648288212	8.0716775636646	8.52291146170996	9.15073024011177	9.80605658369402	9.5946528244869	10.7813918856903	9.90802628687996	9.60745919862054
ENSMUSG00000041992	916.722903153739	1101.09909078944	992.107048298441	1003.24363650985	990.009100891429	1045.90374431313	1118.82665910358	1220.12876509382	1129.09326590182	1130.61801056304	1139.4477607647	1067.93710187421	1008.18092065934	1134.34192721686	-0.16916625948169	0.000846030530586789	0.0504211858789975	Rapgef5	12	117480099	117723472	+	12785	protein_coding	Rap guanine nucleotide exchange factor (GEF) 5 [Source:MGI Symbol;Acc:MGI:2444365]	-	860	1102	1046	963	1079	1218	1208	1125	1098	1015	1161	1055	3.44954209584894	4.08965287323368	3.75290292157833	3.72205994963769	3.71105421148248	3.87975900530925	4.23392202743016	4.53883492506889	4.20114452266461	4.27367840948625	4.31836929181281
ENSMUSG00000077450	2557.23051705328	2640.83928943419	2545.71254075814	2635.7283492938	2477.31656386178	2486.81218680692	2779.46920858431	2854.55903086839	2887.51720460138	2557.53591354951	2793.16824042751	2848.50711343509	2557.27324120135	2786.79278524436	-0.124617040142438	0.000881965498416656	0.0520474933673463	Rab11b	17	33961458	33979504	-	6130	protein_coding	RAB11B, member RAS oncogene family [Source:MGI Symbol;Acc:MGI:99425]	-	2399	2643	2684	2530	2700	2896	3001	2632	2808	2296	2846	2814	20.0693590943005	20.4570154626891	20.0843793305321	20.394725095072	19.3677814563466	19.2396105568212	21.9372495023936	22.1471582220423	22.4079766391401	20.1626651702902	22.0781516851399
ENSMUSG00000002808	2269.42216373757	2185.21207945236	2098.03134879173	2269.01831808771	2249.77044984781	2206.87407461802	2503.46726784518	2242.86780996802	2467.96342273622	2378.19650497744	2438.86966882022	2425.38132330862	2213.0547390892	2409.45766627595	-0.123394008701646	0.000897387627317025	0.0526137200457495	Epdr1	13	19775876	19804097	-	2745	protein_coding	ependymin related protein 1 (zebrafish) [Source:MGI Symbol;Acc:MGI:2145369]	-	2129	2187	2212	2178	2452	2570	2703	2068	2400	2135	2485	2396	39.7737960925013	37.8017598767758	36.9640162163302	39.2078777807756	39.2784827366654	38.1284340027093	44.1245562386873	38.8598199040414	42.769572275288	41.8689490155416	43.0499187211042
ENSMUSG00000001518	580.946490952079	580.525019735628	555.807581551517	631.324655996855	583.545679487441	619.1269291049	687.226308820246	642.058870164927	711.596120222276	628.244884687248	695.83846889076	653.921675649988	591.879392804737	669.814388072574	-0.179374921791153	0.000912539832699593	0.0531569170931911	Itfg2	6	128386407	128401894	-	7096	protein_coding	integrin alpha FG-GAP repeat containing 2 [Source:MGI Symbol;Acc:MGI:1915450]	-	545	581	586	606	636	721	742	592	692	564	709	646	3.93864307012281	3.88479503839412	3.78809086118241	4.22004251622423	3.94112396176402	4.1378986744487	4.68561878620585	4.30329082726636	4.77044070132238	4.27860334198118	4.75139263226522
ENSMUSG00000000214	521.252906560673	495.594509103049	589.952757209972	574.026213620903	546.844693356156	442.233520789214	541.815890377149	2587.75754090121	612.877583312828	1000.29061427154	1489.8205864262	886.742086485123	528.317433439994	1186.55071696234	-1.16722637255063	0.00095335330266684	0.0548335028377189	Th	7	142446489	142484865	-	2364	protein_coding	tyrosine hydroxylase [Source:MGI Symbol;Acc:MGI:98735]	-	489	496	622	551	596	515	585	2386	596	898	1518	876	10.6077949745527	9.95496618369967	12.0692224169504	11.5175985170957	11.0860127522612	8.87192681710417	11.0888126938593	52.0613667146364	12.3328884013354	20.4486853966405	30.5360312157473
ENSMUSG00000038000	376.282773038686	347.715502354559	386.030180360866	350.041393423999	329.391350528288	356.362934228202	376.029489731833	477.205917014473	380.4776943385	429.969016824961	426.924871604345	450.456881833196	357.637355655767	423.510645224551	-0.242978195044982	0.000953467709106419	0.0548335028377189	Acd	8	106422492	106427734	-	3625	protein_coding	adrenocortical dysplasia [Source:MGI Symbol;Acc:MGI:87873]	-	353	348	407	336	359	415	406	440	370	386	435	445	4.99379171787854	4.55487872095471	5.15018437078348	4.58024886289414	4.35474795581489	4.66227922233048	5.0187397595346	6.2609071540187	4.99297885993061	5.73212724650213	5.70649626830251
ENSMUSG00000025277	373.084902446289	422.654188206834	361.369775718648	384.42045884957	390.865502298192	407.026580299199	489.023572853221	476.121358112167	452.459960834974	438.880291785064	411.221887821197	444.383305898366	389.903567969789	452.015062884165	-0.212951433256058	0.000985036201055504	0.0561128823932501	Abhd6	14	14413010	14466871	-	2226	protein_coding	abhydrolase domain containing 6 [Source:MGI Symbol;Acc:MGI:1913332]	-	350	423	381	369	426	474	528	439	440	394	419	439	8.06318482072341	9.01614302075773	7.85120277124526	8.19141662552514	8.41513379579287	8.67184238167695	10.6288289092955	10.1725997735711	9.66926650832826	9.52812817411824	8.95111536544905
ENSMUSG00000037104	1561.62680595375	1559.72384820536	1619.05041247174	1561.64300221004	1587.3176501781	1636.6933798529	1686.5756177381	1736.3788025913	1663.81867416133	1772.22980769045	1844.11915803348	1685.41732191522	1587.67584981198	1731.42323035498	-0.124368909824205	0.000991293429558829	0.0562917507892243	Socs5	17	87415107	87445267	+	6416	protein_coding	suppressor of cytokine signaling 5 [Source:MGI Symbol;Acc:MGI:2385459]	-	1465	1561	1707	1499	1730	1906	1821	1601	1618	1591	1879	1665	11.7094635674265	11.5436761017546	12.2040940007788	11.5450305550572	11.8565499195535	12.0980878815337	12.7181002601094	12.8712158813697	12.3361651859406	13.3488039043806	13.926780039667
ENSMUSG00000048186	156.695659027441	151.875736660612	172.622832495522	150.017740038857	170.659585510478	139.96905609445	199.128916976217	195.220602415012	200.522028097318	193.820230382236	168.807075668845	199.415743193572	156.973434971227	192.819099455533	-0.296618328792083	0.00100354641746673	0.0568089066038064	Bend7	2	4722642	4806953	+	4194	protein_coding	BEN domain containing 7 [Source:MGI Symbol;Acc:MGI:2443100]	-	147	152	182	144	186	163	215	180	195	174	172	197	1.79743270209602	1.71957351172587	1.99057864260538	1.69664849049574	1.95011895837945	1.58276840437258	2.29713589204803	2.21379130250856	2.27442803207507	2.23335289046727	1.95024113445404
ENSMUSG00000019894	1036.11007193655	1109.09255061368	1089.80018976569	1053.24954985614	1050.56572800805	990.946568914084	1150.3168134161	1132.27949400707	1235.01002946092	1149.55446985326	1117.85615806287	1225.85007617978	1054.9607765157	1168.47784016333	-0.147932180099383	0.00104098929194819	0.0580190883765444	Slc6a15	10	103203644	103255238	+	7752	protein_coding	solute carrier family 6 (neurotransmitter transporter), member 15 [Source:MGI Symbol;Acc:MGI:2143484]	-	972	1110	1149	1011	1145	1154	1242	1044	1201	1032	1139	1211	6.43007785177069	6.79383194156848	6.79896245444134	6.44458862820315	6.49483778976408	6.06247888047981	7.1793394116518	6.94671261503887	7.57870944867424	7.16642338302282	6.98712079634993
ENSMUSG00000031864	763.225114718694	795.349252512151	765.421021010366	878.22885314414	793.658825089051	871.586453594277	950.261715430691	907.775801229804	968.675643423966	915.633502150564	872.497036451179	875.607197271268	811.244920011447	915.075149326245	-0.173382327361792	0.00105498929050003	0.0581011677488624	Ints10	8	69246581	69284319	+	6885	protein_coding	integrator complex subunit 10 [Source:MGI Symbol;Acc:MGI:1918135]	-	716	796	807	843	865	1015	1026	837	942	822	889	865	5.3330150340185	5.48548090940443	5.37657821946035	6.05036310556793	5.52444620797788	6.00371809281998	6.67759491814828	6.270672383537	6.69287898170643	6.42694231387025	6.14025076557847
ENSMUSG00000064340	119.387168782813	88.9272405447003	84.4144620445137	115.638674613285	61.4741517699034	79.8596455017416	125.03443624088	129.062509374369	111.05835402313	123.643940071427	140.345417561888	129.569619943032	91.6168905428261	126.452379535788	-0.471984016983414	0.00107863036344208	0.0590239609182944	mt-Tl1	MT	2676	2750	+	75	Mt_tRNA	mitochondrially encoded tRNA leucine 1 [Source:MGI Symbol;Acc:MGI:102482]	-	112	89	89	111	67	93	135	119	108	111	143	128	76.5809041533026	56.3033619673568	54.4333573341202	73.1340331828187	39.2816865280795	50.4986629021097	80.6583175639489	81.8423885928732	70.4414855373994	79.6706286981448	90.6698851519176
ENSMUSG00000018166	166.289270804632	256.789896853798	157.447198869542	219.81766075138	213.783244214739	218.111289864972	240.807062389844	325.367670691686	270.447658408177	271.793886283136	302.282437825605	221.685521621281	205.373093559844	272.064039536621	-0.404350830662243	0.00109464818466217	0.0597195073070375	Erbb3	10	128403392	128425521	-	6016	protein_coding	erb-b2 receptor tyrosine kinase 3 [Source:MGI Symbol;Acc:MGI:95411]	-	156	257	166	211	233	254	260	300	263	244	308	219	1.32978215620494	2.02689326948512	1.26571707433697	1.73313517574472	1.70303933807903	1.71942834928576	1.93661001834245	2.57220764703039	2.13852304691379	2.18332570379296	2.43461997262463
ENSMUSG00000047786	228.114768924303	235.80706481516	285.491607588748	259.405675483856	242.226508466485	183.763055240567	294.525560922963	386.102969220801	302.325519285187	267.338248803084	306.208183771392	279.384493002162	239.13478008652	305.980829167598	-0.356497566915127	0.00111293851881898	0.0603757289237801	Lix1	17	17622934	17679649	+	3434	protein_coding	limb and CNS expressed 1 [Source:MGI Symbol;Acc:MGI:1913893]	-	214	236	301	249	264	214	318	356	294	240	312	276	3.19578248934111	3.26074845341109	4.02070845352739	3.58308297441362	3.38049441170375	2.53788346634496	4.14957370499834	5.3473954851625	4.18806153093158	3.76224851791205	4.32058540989706
ENSMUSG00000027605	609.72732628365	723.408114093967	750.245387384385	748.005120471521	687.225965308323	722.171632978115	789.106219831334	934.889773787444	853.504017029609	770.825284048894	840.109632398436	748.062102639847	706.797257753327	822.749504955927	-0.218293405648806	0.00111336348054152	0.0603757289237801	Acss2	2	155359868	155427644	+	10163	protein_coding	acyl-CoA synthetase short-chain family member 2 [Source:MGI Symbol;Acc:MGI:1890410]	-	572	724	791	718	749	841	852	862	830	692	856	739	2.88627583617102	3.38004300113485	3.57018676897656	3.49108423409664	3.24068245907362	3.37001833823787	3.7565945403525	4.37499879901245	3.99504964878327	3.66539427993412	4.00534685105033
ENSMUSG00000006127	668.354953810924	661.458800456086	623.149455766803	710.500685461807	594.555975326827	706.714927397133	756.689884509624	758.106672711628	750.672207748933	715.129815548251	757.668967536907	739.964001393407	660.789133036597	746.371924908125	-0.176479730264517	0.00112176734177552	0.0605666777592639	Inpp5k	11	75521814	75539697	+	5728	protein_coding	inositol polyphosphate 5-phosphatase K [Source:MGI Symbol;Acc:MGI:1194899]	-	627	662	657	682	648	823	817	699	730	642	772	731	5.61342935986298	5.48353430748083	5.26136872025997	5.88354628645939	4.97449023718175	5.85133576551466	6.39139562478141	6.2945800989117	6.23427369965054	6.0334893109487	6.40918167936676
ENSMUSG00000021071	2175.61795969393	2029.33961287962	2180.548856633	2161.71396236547	2107.55412858908	2206.01536875241	2381.21137463188	2426.15826445767	2518.35100928375	2509.63781063896	2387.83497152499	2089.31012158138	2143.46498148558	2385.41725868644	-0.153981614181397	0.00112824576518312	0.0606364941299904	Trim9	12	70291307	70394388	-	14741	protein_coding	tripartite motif-containing 9 [Source:MGI Symbol;Acc:MGI:2137354]	-	2041	2031	2299	2075	2297	2569	2571	2237	2449	2253	2433	2064	7.10035051851662	6.53715168171753	7.15399122857342	6.9558300737944	6.85189399312193	7.09733577160913	7.81541032407392	7.82765427369117	8.12695496315507	8.22755462595227	7.84880346244036
ENSMUSG00000022658	2604.1326190751	2283.13196229933	2252.6331163564	2431.53753646313	2562.64635661702	2560.66089124939	2948.0341522572	2802.50020355772	2530.69082639743	2603.20619772004	2832.42569988538	2770.56288893811	2449.12374701006	2747.90332812598	-0.166293612757469	0.00118959428780535	0.0631814519093793	Tagln3	16	45531593	45544971	-	1240	protein_coding	transgelin 3 [Source:MGI Symbol;Acc:MGI:1926784]	-	2443	2285	2375	2334	2793	2982	3183	2584	2461	2337	2886	2737	101.033526522817	87.4319378140248	87.8573919458151	93.0115701006423	99.0434675670373	97.9364026886648	115.024831902352	107.488851377737	97.0858512026993	101.455023576485	110.678415526351
ENSMUSG00000023912	884.744197229772	858.297748628063	1012.02506743254	959.488462331854	929.452473774808	972.913745736271	1099.37685791056	963.08830524739	1035.51631945641	1067.12517647231	1117.85615806287	1048.70411141391	936.153615855551	1055.27782142724	-0.172695641557011	0.00124611618533702	0.0654138548686508	Slc25a27	17	43952782	43978105	-	3935	protein_coding	solute carrier family 25, member 27 [Source:MGI Symbol;Acc:MGI:1921261]	-	830	859	1067	921	1013	1133	1187	888	1007	958	1139	1036	10.8167573142655	10.3574778200447	12.438157762126	11.5657207598777	11.3198662366851	11.7258238857422	13.5170722784706	11.640210308875	12.5184554454612	13.1056118501361	13.7647167505221
ENSMUSG00000001313	1864.35855536731	1778.54481089401	1792.62172206889	1840.84268506014	2026.81195910025	1878.84843395495	2041.30294425852	2309.02590300866	2034.01318757177	1939.31621319238	2223.93507828838	1995.16969459153	1863.67136107426	2090.46050348521	-0.165444473645359	0.0012788834633521	0.066508977217651	Rnd2	11	101355825	101362679	+	1990	protein_coding	Rho family GTPase 2 [Source:MGI Symbol;Acc:MGI:1338755]	-	1749	1780	1890	1767	2209	2188	2204	2129	1978	1741	2266	1971	45.0713392960762	42.4397200758971	43.5657410767971	43.8774401174931	48.8111708958192	44.7767362740379	49.6289592157854	55.1842548818337	48.6227171946455	47.0958048904897	54.1495835174769
ENSMUSG00000021557	1657.56292372566	1686.62002291522	1818.23060381273	1654.36229987295	1757.0597110353	1677.91126140218	1827.35513113524	1888.21704891408	1796.47170813341	1879.16510721168	1839.21197560125	1916.21320743874	1708.62447046067	1857.7723630724	-0.120072901605386	0.00128284243179207	0.066508977217651	Agtpbp1	13	59593556	59733041	-	21824	protein_coding	ATP/GTP binding protein 1 [Source:MGI Symbol;Acc:MGI:2159437]	-	1555	1688	1917	1588	1915	1954	1973	1741	1747	1687	1874	1893	3.65392619318138	3.66981079744564	4.02924929091214	3.59562138057519	3.858433429167	3.64626644056862	4.05106662781218	4.11487849723472	3.91583664371273	4.16118724407577	4.08341505025007
ENSMUSG00000018593	24634.2631300964	23214.0065120789	21285.7231146402	23573.6209833281	25017.2271963908	24687.7936362911	26401.7158480188	24136.8583708116	27731.6823268126	25752.4707253271	26514.488117846	29657.271289773	23735.4390954709	26699.0811130982	-0.169760490065433	0.00128539334638167	0.066508977217651	Sparc	11	55285326	55314009	-	3788	protein_coding	secreted acidic cysteine rich glycoprotein [Source:MGI Symbol;Acc:MGI:98373]	-	23110	23233	22442	22628	27266	28750	28506	22255	26968	23119	27016	29298	312.862639829989	291.005305471062	271.761521887345	295.184812434148	316.510444867516	309.090795729224	337.211955954172	303.047165440798	348.260952344499	328.545560816592	339.155894017205
ENSMUSG00000000869	272.884957217857	322.7359404038	264.625111353026	275.03252340457	248.64918103946	250.742112758156	337.129887345781	331.87502410552	304.3821554708	340.856267223933	314.059675662967	309.75237267631	272.444971029478	323.009230414218	-0.247403415706479	0.00131026673453492	0.0673265579714766	Il4	11	53493809	53509496	-	1227	protein_coding	interleukin 4 [Source:MGI Symbol;Acc:MGI:96556]	-	256	323	279	264	271	292	364	306	296	306	320	306	10.6993928261687	12.4900318091922	10.4302812396772	10.6320539881188	9.71183542779034	9.69162234627864	13.2933204714649	12.8638054023028	11.8008465312133	13.4249721258355	12.4020565461614
ENSMUSG00000030213	1290.87376246416	1408.84729402278	1254.83520544822	1239.72993504333	1339.58599379192	1257.14538725322	1443.91619332987	1412.09569080192	1422.16392235175	1452.53781849676	1392.65837426797	1418.17998078271	1298.50292967061	1423.59199667183	-0.132736540897218	0.00131319033161712	0.0673265579714766	Atf7ip	6	136483165	136587860	+	20726	protein_coding	activating transcription factor 7 interacting protein [Source:MGI Symbol;Acc:MGI:1858965]	-	1211	1410	1323	1190	1460	1464	1559	1302	1383	1304	1419	1401	2.99634888361569	3.2278192229095	2.92806510276843	2.837195593456	3.09751878081227	2.87662848629774	3.37060045573988	3.24032139475448	3.26416948445804	3.38687077408911	3.25578106594023
ENSMUSG00000052951	136.442478608929	115.90516745152	243.758615117303	87.5103483559997	131.206025419346	112.490468394926	196.350373948642	358.98899666316	245.768024180815	188.250683532172	294.430945934031	195.366692570352	137.885517224671	246.525952804862	-0.837625210007407	0.0013529026815103	0.0684333798955548	C130021I20Rik	2	33531205	33536366	+	4140	lncRNA	Riken cDNA C130021I20 gene [Source:MGI Symbol;Acc:MGI:3639863]	-	128	116	257	84	143	131	212	331	239	169	300	193	1.58552596590689	1.32942313715466	2.8475355876219	1.00262090144875	1.51884089701367	1.28863270223164	2.29462739178169	4.12401513583014	2.82399272736152	2.19746968435606	3.44595185283968
ENSMUSG00000110166	2.13191372826451	0.999182478030341	2.84543130487125	4.16715944552379	1.83504930656428	1.71741173122025	9.26181009191707	6.50735341383372	6.16990855684055	5.56954685006426	12.758674323808	6.07357593482961	2.2826913324124	7.72347819521554	-1.77934188284767	0.00136869970415577	1	Gm45641	8	91574662	91576474	-	452	lncRNA	predicted gene 45641 [Source:MGI Symbol;Acc:MGI:5791477]	-	2	1	3	4	2	2	10	6	6	5	13	6	0.226910864866375	0.104970471998403	0.304452257138735	0.437299887483967	0.194566536098664	0.180197912154259	0.991375584610975	0.684708017899772	0.649349977299036	0.595481259702709	1.36770743893681
ENSMUSG00000022099	3484.61298884834	3202.37984208724	3454.35360411369	3520.20794160623	3459.98546752695	3575.65122440056	3826.97992998013	3532.4083448094	3786.26721771448	3684.81219600251	4002.29799172993	3718.04073477152	3449.53184476384	3758.46773583466	-0.123905595207259	0.0013879710830502	0.0690664979228841	Dmtn	14	70838703	70873488	-	9804	protein_coding	dematin actin binding protein [Source:MGI Symbol;Acc:MGI:99670]	-	3269	3205	3642	3379	3771	4164	4132	3257	3682	3308	4078	3673	17.0991825273449	15.5106613591602	17.0401344507572	17.031099973311	16.913357009786	17.296793962009	18.8857251107392	17.1359053186353	18.3715794678975	18.1634660793073	19.7802697726588
ENSMUSG00000102428	169.487141397029	167.862656309097	156.498721767919	146.892370454714	154.1441417514	167.447643793974	206.538365049751	182.205895587344	169.672485313115	223.895783372583	182.547186479099	226.746834900305	160.388779245689	198.6010917837	-0.307791399824047	0.00139121584176034	0.0690664979228841	Pcdhga12	18	37898633	37974926	+	6664	protein_coding	protocadherin gamma subfamily A, 12 [Source:MGI Symbol;Acc:MGI:1935229]	-	159	168	165	141	168	195	223	168	165	201	186	224	1.22356167738721	1.19613411789777	1.13575676957817	1.04554308332564	1.10853875188986	1.19167496828305	1.49950020147731	1.30036984912058	1.21119751167872	1.62366936994329	1.32729129889989
ENSMUSG00000045471	1214.12486824664	509.583063795474	1622.84432087823	462.554698453141	1352.43133893787	670.649281041507	1994.99389379894	1851.34204623569	1606.23286096416	1688.68660493948	2289.69132288032	2033.63567551211	972.031261892145	1910.76373405512	-0.975048547400881	0.00140931846258846	0.0697245830066368	Hcrt	11	100651895	100653757	-	749	protein_coding	hypocretin [Source:MGI Symbol;Acc:MGI:1202306]	-	1139	510	1711	444	1474	781	2154	1707	1562	1516	2333	2009	77.9840231892032	32.3068000067716	104.786315535335	29.292670166683	86.5350904824181	42.4646364255003	128.866648889442	117.555864958349	102.015280011699	108.956692803366	148.122561125387
ENSMUSG00000041483	522.318863424805	534.562625746232	524.507837197933	507.351662492522	499.133411385484	512.647401769245	542.74207138634	565.055188101228	593.339539549499	649.409162717493	556.474487815319	614.443432073595	516.75363366937	586.910646940579	-0.182524710196635	0.00143994004450508	0.07047197237005	Zfp281	1	136552639	136557791	+	4937	protein_coding	zinc finger protein 281 [Source:MGI Symbol;Acc:MGI:3029290]	zf-C2H2	490	535	553	487	544	597	586	521	577	583	567	607	5.08975271932397	5.14157576233621	5.13805066405845	4.87442781205797	4.84520725422607	4.92458227743103	5.31876916846421	5.44336170924493	5.71713832555188	6.35684989393636	5.46145328493606
ENSMUSG00000005354	1048.90155430614	1043.14650706368	986.416185688699	1050.124180272	1033.13275959569	1014.99033315117	1128.0884691955	1122.51846388632	1135.26317445866	1100.5424575727	1078.598698605	1209.6538736869	1029.45192001289	1129.11085623418	-0.133959820337735	0.00144003531977785	0.07047197237005	Txn2	15	77799247	77813206	-	4208	protein_coding	thioredoxin 2 [Source:MGI Symbol;Acc:MGI:1929468]	-	984	1044	1040	1008	1126	1182	1218	1035	1104	988	1099	1195	11.9917646797633	11.7714605728095	11.3368914001724	11.8370262319329	11.7662818061415	11.4393128967661	12.9702459327326	12.6869496567598	12.8339208441079	12.6391463418725	12.4196756156219
ENSMUSG00000027887	18.1212666902483	16.9861021265158	16.1241107276037	16.6686377820952	15.5979191057964	19.7502349090329	35.1948783492849	39.0441204830023	43.1893598978838	24.5060061402827	16.6844202695951	25.3065663951234	17.2080452235487	30.654225255862	-0.831245601384719	0.00149411397274291	0.0722518803449706	Sypl2	3	108118788	108133964	-	4377	protein_coding	synaptophysin-like 2 [Source:MGI Symbol;Acc:MGI:1328311]	-	17	17	17	16	17	23	38	36	42	22	17	25	0.199175586661324	0.184279896466925	0.178159404756229	0.180634726198541	0.170784699952265	0.213997886081298	0.389030546979166	0.424246777369016	0.469395322863639	0.270571882407299	0.184697350851311
ENSMUSG00000090122	114.057384462151	135.888817012126	124.250500312711	148.975950177476	151.391567791553	158.860585137873	163.934038626932	172.444865466594	202.578664282931	162.630768021876	172.732821614632	174.109176798449	138.904134148982	174.738389135236	-0.327634279069331	0.00149641174266358	0.0722518803449706	Kcne1l	X	141087748	141089290	-	1543	protein_coding	potassium voltage-gated channel, Isk-related family, member 1-like, pseudogene [Source:MGI Symbol;Acc:MGI:1913490]	-	107	136	131	143	165	185	177	159	197	146	176	172	3.55616236824283	4.18194741068428	3.89441068258777	4.57960394157707	4.70212970260477	4.88274446349293	5.14024706877618	5.3152512238519	6.24548707913322	5.09358383542465	5.42419174347181
ENSMUSG00000092981	324.050886696206	357.707327134862	296.873332808233	302.119059800475	355.082040820188	316.003758544526	388.996023860517	356.819878858549	376.364421967273	386.52655139446	388.648848632921	369.475869368801	325.306067634082	377.80526568042	-0.216130348380526	0.00150829014148452	0.0726312089998066	Mir5125	17	24042265	24042343	+	79	miRNA	microRNA 5125 [Source:MGI Symbol;Acc:MGI:4950450]	-	304	358	313	290	387	368	420	329	366	347	396	365	197.337772908601	215.011416416375	181.741297598986	181.396421681641	215.407321269131	189.705062760069	238.231317699427	214.813417565062	226.631361697329	236.44977897927	238.372628929092
ENSMUSG00000033585	6961.76427964776	6121.9910428919	7203.68358683237	7003.95323806412	6802.52777943379	7092.91044993963	7261.25911206298	7881.48954305494	7962.26699260273	8212.85378510476	7829.90028887234	6916.79072711512	6864.47172946826	7677.42674146881	-0.161316101003458	0.00153899020988459	0.0737164063928274	Ndn	7	61996317	62000010	+	3694	protein_coding	necdin, MAGE family member [Source:MGI Symbol;Acc:MGI:97290]	-	6531	6127	7595	6723	7414	8260	7840	7267	7743	7373	7978	6833	90.6664315127123	78.696709538242	94.3120674627188	89.934024694554	88.253568893238	91.0628734415499	95.1033522380677	101.473085682507	102.536474785704	107.444421448847	102.703544550887
ENSMUSG00000042638	30.9127490598354	24.9795619507585	19.9180191340987	27.0865363959047	22.0205916787714	30.0547052963544	24.0807062389844	132.316186081286	26.7362704129757	36.7590092104241	77.5334824292949	42.5150315438073	25.8286939192872	56.6567809861287	-1.131794148953	0.00157167591668755	0.074608921594376	Gucy2c	6	136674282	136758763	-	3959	protein_coding	guanylate cyclase 2c [Source:MGI Symbol;Acc:MGI:106903]	-	29	25	21	26	24	35	26	122	26	33	79	42	0.37564380104426	0.299612612675412	0.243315721542551	0.324523129433669	0.266564509168768	0.360031696170799	0.294282542822636	1.5895234040189	0.32125793269421	0.448709192711574	0.948920613782727
ENSMUSG00000026686	50.099972614216	51.9574888575777	92.0022788575037	21.8775870889999	47.7112819706713	24.0437642370835	93.5442819283624	111.709566937479	117.22826257997	71.2901996808225	105.995140536251	47.5763448228319	47.9487289376753	91.2239660809529	-0.928303119444601	0.00157509783434299	0.074608921594376	Lmx1a	1	167516806	167676310	+	3396	protein_coding	LIM homeobox transcription factor 1 alpha [Source:MGI Symbol;Acc:MGI:1888519]	Homeobox	47	52	97	21	52	28	101	103	114	64	108	47	0.709731215138587	0.726509415150315	1.31020855535833	0.305569090989239	0.673305633754857	0.335775143731494	1.33269370402415	1.56445163335992	1.64211354683278	1.01449245469258	1.512322332589
ENSMUSG00000020182	765.357028446959	809.337807204576	717.048688827554	815.721461461283	842.287631713005	735.910926827877	923.402466164132	2183.21707034121	959.420780588705	1015.88534545172	1434.86014318518	971.772149572737	780.943924080209	1248.09299255061	-0.676320078432292	0.0015758451671006	0.074608921594376	Ddc	11	11764101	11848144	-	4461	protein_coding	dopa decarboxylase [Source:MGI Symbol;Acc:MGI:94876]	-	718	810	756	783	918	857	997	2013	933	912	1462	960	8.25383820222753	8.61506146784474	7.77366731610188	8.67335950340595	9.04871780123684	7.82360278454635	10.0147379276267	23.2757749568323	10.2309375710469	11.0052305222905	15.5848792203883
ENSMUSG00000039201	164.157357076367	147.87900674849	147.013950751681	145.850580593333	155.979191057964	170.882467256415	207.464546058942	216.911780461124	170.700803405922	194.934139752249	171.751385128185	184.231803356498	155.293758914042	190.999076360487	-0.296696874050928	0.00157620629545061	0.074608921594376	Tbc1d25	X	8020711	8042420	-	2794	protein_coding	TBC1 domain family, member 25 [Source:MGI Symbol;Acc:MGI:2444862]	-	154	148	155	140	170	199	224	200	166	175	175	182	2.82655896235123	2.51328013414645	2.54472979421854	2.4760501861118	2.67546396453495	2.9005801364444	3.59251235471339	3.69229329623833	2.90634857412916	3.37169417626945	2.97851600737574
ENSMUSG00000002324	315.523231783147	281.769458804556	330.070031365065	340.66528467157	296.360463010131	302.264464694764	467.721409641812	278.731637892544	510.045774032152	351.995360924061	397.481777010942	400.856011698754	311.108822388206	401.138661866711	-0.368417636282431	0.00163235940928431	0.0761683364673282	Rec8	14	55855494	55862852	+	2935	protein_coding	REC8 meiotic recombination protein [Source:MGI Symbol;Acc:MGI:1929645]	-	296	282	348	327	323	352	505	257	496	316	405	396	5.17186685386748	4.55875851543593	5.43885545018677	5.50550873677004	4.83917138062359	4.88419226838012	7.71009849891997	4.5166622482288	8.26684100571411	5.79582823072282	6.56198463561191
ENSMUSG00000104727	19.1872235543806	28.9762918628799	28.4543130487125	23.9611668117618	14.6803944525142	22.3263525058632	44.4566884412019	42.2977971899192	23.6513161345554	44.5563748005141	43.1832054036579	30.367879674148	22.930957039352	38.0855436073328	-0.733594488674048	0.001657339426694	0.0770257987168711	Gm42500	5	128525968	128526846	+	517	lncRNA	predicted gene 42500 [Source:MGI Symbol;Acc:MGI:5662637]	-	18	29	30	23	16	26	48	39	23	40	44	30	1.78544177616328	2.66141769236957	2.66174894055529	2.19834121387008	1.36083673990864	2.04805209249213	4.16032585758602	3.89104865878052	2.17622255448123	4.1649134140909	4.04716047397341
ENSMUSG00000004961	2222.52006171575	2223.18101361751	2017.41079515371	2122.12594763299	2192.88392134432	1920.06631550424	2493.27927674407	2093.19868144985	2511.1527826341	2323.61494584681	2359.37331341804	2539.76700341458	2116.36467582809	2386.73100058458	-0.174182058166749	0.00165926656888154	0.0770257987168711	Syt5	7	4542764	4550540	-	2380	protein_coding	synaptotagmin V [Source:MGI Symbol;Acc:MGI:1926368]	-	2085	2225	2127	2037	2390	2236	2692	1930	2442	2086	2404	2509	44.9254910225566	44.3566402053757	40.9946243448471	42.2933300003979	44.1567936169463	38.2607109816743	50.6844516531631	41.8285634800452	50.1920248839663	47.1817316217153	48.0336730707256
ENSMUSG00000097589	40.5063608370257	31.9738392969709	47.4238550811874	39.5880147324761	45.876232664107	46.3701167429467	67.6112136709946	50.9742684083641	52.4442227331447	54.5815591306297	72.626299997061	62.7602846599059	41.9564032257856	60.1663081000167	-0.519808673103649	0.00168494199945899	0.0774215842906628	Dleu2	14	61840265	61919822	-	13239	lncRNA	deleted in lymphocytic leukemia, 2 [Source:MGI Symbol;Acc:MGI:1934030]	-	38	32	50	38	50	54	73	47	51	49	74	62	0.147194690495689	0.114683352744535	0.173241206821649	0.141835917883235	0.166070085196382	0.166110379932818	0.247083834049579	0.183119786643789	0.188443433248953	0.199240409999178	0.265806030071749
ENSMUSG00000027327	923.118644338533	959.215178909127	989.26161699357	1061.58386874719	981.75137901189	1017.566450748	1095.67213387379	1079.13610779409	1099.27204121042	1126.16237308299	1123.74477698155	1026.4343329862	988.749523124717	1091.73696098818	-0.142468203730199	0.00177298010598482	0.0806460321256268	1700037H04Rik	2	130988244	131002001	-	2286	protein_coding	RIKEN cDNA 1700037H04 gene [Source:MGI Symbol;Acc:MGI:1914576]	-	866	960	1043	1019	1070	1185	1183	995	1069	1011	1145	1014	19.4269846142553	19.9251037662061	20.9288064007665	22.0270210604184	20.5818371650826	21.110587425211	23.1891682896256	22.4511945151825	22.875336601864	23.8073720217731	23.8186724526333
ENSMUSG00000056665	301.665792549428	274.775181458344	289.285515995243	273.990733543189	273.422346678078	267.057524204749	277.854302757512	409.963265071524	312.608700213254	363.13445462419	364.112936471752	314.813685955335	280.032849071505	340.414557515595	-0.280390796830786	0.00184820276097456	0.0836462292172395	Them6	15	74593053	74596488	+	1784	protein_coding	thioesterase superfamily member 6 [Source:MGI Symbol;Acc:MGI:1925301]	-	283	275	305	263	298	311	300	378	304	326	371	311	8.13495801296168	7.31380586849861	7.84226236344283	7.28481802473992	7.34510486164394	7.09943411080397	7.53534356912826	10.9292295502881	8.33575127809285	9.83692315916071	9.88934097318867
ENSMUSG00000056486	2352.56679913989	2376.05593275615	2346.53234941716	2358.61224616647	2303.90440439145	2235.21136818316	2678.51547858242	2386.02958507236	2549.20055206795	2463.96752646843	2439.85110530667	2639.98100633927	2328.81385000904	2526.25754230618	-0.118256949410884	0.00186095358669061	0.0838032415672293	Chn1	2	73441004	73605690	-	6365	protein_coding	chimerin 1 [Source:MGI Symbol;Acc:MGI:1915674]	-	2207	2378	2474	2264	2511	2603	2892	2200	2479	2212	2486	2608	17.7814697564463	17.7263380440402	17.8294384729446	17.5766386197641	17.3470204720324	16.6545903167767	20.3599419040709	17.8285847865811	19.052156176051	18.707822623755	18.5733827219168
ENSMUSG00000073565	108.72760014149	131.892087100005	118.559637702969	115.638674613285	119.278204926678	118.501409454197	163.00785761774	133.400744983591	166.587531034695	165.972496131915	130.53105269742	135.643195877861	118.766268989771	149.190479723871	-0.328160653282304	0.00189426914515902	0.0850913239385115	Prr16	18	51250805	51553116	+	4183	protein_coding	proline rich 16 [Source:MGI Symbol;Acc:MGI:1918623]	-	102	132	125	111	130	138	176	123	162	149	133	134	1.25047794809938	1.49724079400256	1.37075085890019	1.31127240944571	1.3665706025768	1.34353633379561	1.88539111898093	1.51673547546242	1.89449369422841	1.91749805777949	1.51200096359119
ENSMUSG00000028953	1116.05683674647	1253.97400992808	1204.56591906216	1205.35086961776	1162.50373570847	1197.03597666051	1363.33844553019	1255.91920886991	1326.53033972072	1301.04614417501	1237.59140940938	1348.33385753217	1189.91455795391	1305.4599008729	-0.133824182939749	0.00189997858005669	0.0851360128999101	Abcf2	5	24770343	24782465	-	2569	protein_coding	ATP-binding cassette, sub-family F (GCN20), member 2 [Source:MGI Symbol;Acc:MGI:1351657]	-	1047	1255	1270	1157	1267	1394	1472	1158	1290	1168	1261	1332	20.9000010379181	23.1784935561752	22.6764984673569	22.2549725922699	21.6864815412859	22.0981981458647	25.6755857130169	23.2507546319597	24.5635775764579	24.4745811072331	23.3420649874447
ENSMUSG00000025475	1184.27807605094	1063.13015662428	1152.39967847286	1107.42262264795	1161.58621105519	1136.92656606781	1303.13667993273	1240.73538423763	1284.36929791564	1151.78228859329	1274.88599589435	1227.87460149139	1134.29055181984	1247.13070801084	-0.137558775144126	0.00194548492039137	0.0869593234961075	Adgra1	7	139414090	139458004	+	5386	protein_coding	adhesion G protein-coupled receptor A1 [Source:MGI Symbol;Acc:MGI:1277167]	-	1111	1064	1215	1063	1266	1324	1407	1144	1249	1034	1299	1213	10.5781918707461	9.37304848816339	10.3477590404413	9.75269684082559	10.3357963316757	10.0110545983004	11.7058890139535	10.9560062990394	11.3438925295277	10.3345297209334	11.4691463246147
ENSMUSG00000029219	53.2978432066127	45.9623939893957	75.8781681298999	96.8864571084282	42.2061340509785	100.468586276385	45.3828694503936	634.466957848788	82.2654474245406	170.428133611966	358.224317553071	135.643195877861	69.1165971269499	237.73515362777	-1.7817090183278	0.00198366510871848	0.0882291244661041	Slc10a4	5	73164226	73170298	+	2106	protein_coding	solute carrier family 10 (sodium/bile acid cotransporter family), member 4 [Source:MGI Symbol;Acc:MGI:3606480]	-	50	46	80	93	46	117	49	585	80	153	365	134	1.21751793589271	1.03634665422165	1.7424807879292	2.18213889723125	0.960452853410117	2.26248489704792	1.0425919490961	14.3281492634582	1.85822215725967	3.91083589705608	8.24181361954105
ENSMUSG00000041669	49.0340157500837	39.9672991212136	59.7540574022962	56.2566525145712	37.6185107845678	65.2616457863695	53.718498533119	126.893391569758	49.3592684547244	81.3153840109382	105.013704049804	85.0300630876145	51.3153635598503	83.5550516176597	-0.699782363693248	0.00202921098095327	0.0894159423287991	Prima1	12	103163167	103208409	-	1253	protein_coding	proline rich membrane anchor 1 [Source:MGI Symbol;Acc:MGI:1926097]	-	46	40	63	54	41	76	58	117	48	73	107	84	1.88265391153299	1.51465772843666	2.30635341162081	2.12961206179343	1.43882962768573	2.47013514697651	2.07421407231934	4.81645368696616	1.87394215316306	3.13623298406234	4.06088787382527
ENSMUSG00000020171	332.578541609264	319.738392969709	259.882725844907	309.411588830142	311.040857462646	274.78587699524	336.20370633659	357.904437760855	370.194513410433	348.653632814023	363.131499985305	336.071201727238	301.239663951985	352.026498672407	-0.226894552751126	0.00203015346246712	0.0894159423287991	Yeats4	10	117051126	117060412	-	1415	protein_coding	YEATS domain containing 4 [Source:MGI Symbol;Acc:MGI:1927224]	-	312	320	274	297	339	320	363	330	360	313	370	332	11.3073773169314	10.7299852083739	8.88240356704784	10.3718880027204	10.5346435312106	9.20983251377812	11.495472821246	12.0295698409812	12.4454921444169	11.9076051869541	12.4346502901762
ENSMUSG00000049612	1410.26093124697	1486.78352730915	1449.27301128109	1395.99841425047	1501.98785742286	1375.64679670742	1634.70948122336	1521.63613993478	1497.23114312664	1611.8268584086	1520.24511750605	1627.71835053433	1436.65842303633	1568.89451512229	-0.127183967248886	0.00207614220388935	0.0909975143636747	Omg	11	79391808	79394910	-	2228	protein_coding	oligodendrocyte myelin glycoprotein [Source:MGI Symbol;Acc:MGI:106586]	-	1323	1488	1528	1340	1637	1602	1765	1403	1456	1447	1549	1608	30.4514788031044	31.6878905631948	31.4589733851601	29.7199052795432	32.3080003716938	29.2823224826185	35.4981873380136	32.48142562831	31.9677597441819	34.9614851903948	33.0616499087395
ENSMUSG00000031672	2703.2666074394	2680.8065885554	2821.71937733065	2655.52235666004	2692.0173327298	2585.56336135209	2944.32942822044	2884.92668013295	2887.51720460138	2781.43169692209	2878.55321474838	2868.75236655118	2689.81593734456	2874.25176519607	-0.0961600862190895	0.00208574589672751	0.0910848318092246	Got2	8	96590762	96615175	-	4824	protein_coding	glutamatic-oxaloacetic transaminase 2, mitochondrial [Source:MGI Symbol;Acc:MGI:95792]	-	2536	2683	2975	2549	2934	3011	3179	2660	2808	2497	2933	2834	26.9591180443729	26.3887584825903	28.2888992657862	26.110810052077	26.7441867791141	25.4191866604899	29.5297576395561	28.4424455528349	28.474481094098	27.8642765703111	28.9129932886457
ENSMUSG00000023169	5405.46725801467	5329.63933781384	5732.59560221394	5308.96113359731	5489.55000058705	5750.75318199101	5943.30353598318	5859.87174915726	5843.93172142081	5693.19079013569	5958.30090921834	5952.10441613302	5502.82775236964	5875.11718700805	-0.0942375056881447	0.00210819025471681	0.0917342159510267	Slc38a1	15	96469299	96540794	-	17236	protein_coding	solute carrier family 38, member 1 [Source:MGI Symbol;Acc:MGI:2145895]	-	5071	5334	6044	5096	5983	6697	6417	5403	5683	5111	6071	5880	15.0876241028458	14.6832472112466	16.0851216030445	14.6100177307883	15.2636747689775	15.8234801809897	16.6829253954211	16.16929483022	16.1289904491343	15.9626842967037	16.7498930749906
ENSMUSG00000032035	157.761615891574	155.872466572733	160.292630174414	136.474471840904	210.11314560161	155.425761675433	241.733243399035	296.084580329434	189.210529076443	144.808218101671	249.28486755748	216.624208342256	162.656681959445	222.957607801053	-0.454647136427927	0.00211512005509175	0.0918145143145358	Ets1	9	32547517	32669116	+	8476	protein_coding	E26 avian leukemia oncogene 1, 5' domain [Source:MGI Symbol;Acc:MGI:95455]	ETS	148	156	169	131	229	181	261	273	184	130	254	214	0.895435890520355	0.873251288526594	0.914601974921886	0.763727021522554	1.1880128019408	0.869652642116817	1.37983200174287	1.66136209251141	1.0619226622622	0.825636593207437	1.42505314235177
ENSMUSG00000030342	385.876384815876	474.611677064412	384.133226157618	438.593531641379	426.648963776195	394.145992315047	536.258804321998	590.000042854257	465.828096041461	416.602104384807	527.031393221916	468.677609637685	417.334962628421	500.733008410354	-0.263824435570483	0.00216038596007011	0.093107994431852	Cd9	6	125437229	125471754	-	2044	protein_coding	CD9 antigen [Source:MGI Symbol;Acc:MGI:88348]	-	362	475	405	421	465	459	579	544	453	374	537	463	9.08220727810563	11.0260079931787	9.08888294060941	10.1779195436765	10.0034233261294	9.14513220127689	12.6932936153312	13.7281054391177	10.8413489849838	9.84979608514907	12.4934299416114
ENSMUSG00000107096	296.336008228767	282.768641282586	307.306580926095	268.781784236285	269.752248064949	273.92717112963	343.613154410123	325.367670691686	350.656469647104	330.831082893817	306.208183771392	310.764635332115	283.145405644719	327.906866124373	-0.212453667639977	0.00224572345699473	0.0958706245541627	Gm43597	5	150523397	150530468	-	4620	lncRNA	predicted gene 43597 [Source:MGI Symbol;Acc:MGI:5663734]	-	278	283	324	258	294	319	371	300	341	297	312	307	3.08579130255945	2.90636426323544	3.21691371958539	2.75953266660337	2.79822054643714	2.81194551490242	3.59839295529402	3.34943749015906	3.61059201663258	3.4605968063866	3.21144811636072
ENSMUSG00000057130	283.54452585918	313.743298101527	298.770287011481	308.369798968761	341.319171020956	341.76493451283	384.365118814558	351.397084347021	413.383873308317	335.286720373868	365.094372958199	357.328717499142	314.585335912456	367.809314550184	-0.224370275981078	0.00234040984381562	0.0985154334723134	Txnl4a	18	80250010	80269070	+	4507	protein_coding	thioredoxin-like 4A [Source:MGI Symbol;Acc:MGI:1351613]	-	266	314	315	296	372	398	415	324	402	301	372	353	3.02661938147482	3.3055800199222	3.2059694084323	3.24535314767334	3.62937604235341	3.5962817400602	4.1260757080392	3.70808815196309	4.36319385678367	3.59513717972367	3.92503626175677
ENSMUSG00000048486	527.648647745466	491.597779190928	534.941085315794	501.100923324236	538.586971476616	580.485165152444	565.896596616133	599.761072975008	634.47226326177	628.244884687248	623.212168893699	554.719935381104	529.060095367581	601.051153635827	-0.181715184785865	0.00235048648102675	0.0985754567289548	Fitm2	2	163308299	163314549	-	3967	protein_coding	fat storage-inducing transmembrane protein 2 [Source:MGI Symbol;Acc:MGI:2444508]	-	495	492	564	481	587	676	611	553	617	564	635	548	6.3989207089996	5.8844853654885	6.52158684210264	5.99157065399951	6.50657570252607	6.93973184453722	6.90169341954077	7.19044102689503	7.60832363116815	7.65338273624866	7.61201817152359
ENSMUSG00000035486	187.608408087277	191.843035781825	170.725878292275	196.898283800999	206.443046988482	178.610820046906	200.055097985409	250.533106432598	221.088389953453	258.426973842982	225.730391882757	211.562895063231	188.688245499627	227.899475860072	-0.270100712604808	0.00235275345277326	0.0985754567289548	Plk5	10	80192293	80201323	+	2678	protein_coding	polo like kinase 5 [Source:MGI Symbol;Acc:MGI:3026984]	-	176	192	180	189	225	208	216	231	215	232	230	209	3.37027877555077	3.4017018080319	3.08317595728249	3.48745843801161	3.69443926834094	3.16308568130972	3.61426366978113	4.44932372199098	3.92729840639285	4.66352104686071	4.08418640063971
ENSMUSG00000004151	429.580616245299	509.583063795474	442.938806458291	511.518821938046	400.958273484295	614.833399776849	566.822777625325	635.551516751093	502.847547382505	622.675337837184	625.175041866593	617.48022004101	484.902163616376	595.092073583952	-0.294231299784817	0.00238139399892596	0.099314579290081	Etv1	12	38829379	38920483	+	13296	protein_coding	ets variant 1 [Source:MGI Symbol;Acc:MGI:99254]	ETS	403	510	467	491	437	716	612	586	489	559	637	610	1.55434625077465	1.81993029520697	1.61113618747174	1.82481269985507	1.44523016231771	2.19305846518905	2.06256227224298	2.27336519902162	1.79909404811536	2.26322290804098	2.27827800523259
ENSMUSG00000100837	35.1765765163644	42.9648465553047	14.2271565243562	27.0865363959047	23.8556409853357	24.9024701026936	34.2686973400932	54.227945115281	39.0760875266568	34.5311904703984	61.8304986461465	60.7357593482961	28.0355378466599	47.4450297411453	-0.765272144076595	0.00241089457656913	0.100313212589137	1700063D05Rik	9	41103742	41129286	+	1699	lncRNA	RIKEN cDNA 1700063D05 gene [Source:MGI Symbol;Acc:MGI:1925750]	-	33	43	15	26	26	29	37	50	38	31	63	60	0.996057227883124	1.20082760080104	0.404980636335222	0.756201924324835	0.6729093385025	0.695124847709839	0.975854342379867	1.51799109324454	1.09409801943185	0.982211113708576	1.76333757554963
ENSMUSG00000035401	822.918699110101	824.325544375031	743.606047673019	843.849787718568	869.813371311469	914.521746874783	1009.53730001896	941.397127201278	1001.58182239378	963.531605061117	849.923997262903	922.171279438295	836.505866177162	948.023855229389	-0.17991293680005	0.00242606535756107	0.100481395015683	Emsy	7	98236344	98305990	-	17256	protein_coding	EMSY, BRCA2-interacting transcriptional repressor [Source:MGI Symbol;Acc:MGI:1924203]	-	772	825	784	810	948	1065	1090	868	974	865	866	911	2.29425083535966	2.26839876032711	2.08407003279515	2.31954443100414	2.41570996905809	2.51343506469684	2.83049909032299	2.59461061766656	2.76111718441842	2.69843837411411	2.38652534787416
ENSMUSG00000038481	638.508161615221	782.359880297757	726.533459843792	796.969243956426	707.41150768053	771.976573183502	858.569795520712	899.099330011359	834.994291359087	826.520752549536	909.791622936156	746.037577328237	737.293137762871	845.835561617515	-0.197795395379711	0.0024414967167303	0.100760655923269	Cdk19	10	40215560	40359814	+	5846	protein_coding	cyclin-dependent kinase 19 [Source:MGI Symbol;Acc:MGI:1925584]	-	599	783	766	765	771	899	927	829	812	742	927	737	5.25450417728715	6.35489729178701	6.0104409792256	6.4663682472719	5.799254301924	6.26266346288565	7.10554798929759	7.31456186484171	6.79458963588212	6.83253119412019	7.54065748762177
ENSMUSG00000018425	530.846518337863	536.560990702293	496.053524149221	536.521778611189	500.968460692049	537.549871871938	593.682026891884	556.378716882783	601.566084291953	566.979869336542	570.214598625574	615.4556947294	523.083524060759	584.046165126356	-0.160162606191823	0.00249651609466182	0.10252822173977	Dhx40	11	86659672	86698572	-	4233	protein_coding	DEAH (Asp-Glu-Ala-His) box polypeptide 40 [Source:MGI Symbol;Acc:MGI:1914737]	-	498	537	523	515	546	626	641	513	585	509	581	608	6.03315946585892	6.01910060130886	5.66747742173151	6.01196951385057	5.67180068236019	6.0226033120567	6.78557124688181	6.25117553974831	6.7604189698957	6.47300649455624	6.52703821537868
ENSMUSG00000030126	1011.59306406151	1017.16776263489	918.125834371789	1003.24363650985	936.792671001065	951.446099096018	1179.95460571023	1060.6986064549	1203.13216858391	1040.391351592	996.158033743472	1076.03520312065	973.061511279187	1092.72832820086	-0.168514858435422	0.00249819567867421	0.10252822173977	Tmcc1	6	115995572	116170447	-	20125	protein_coding	transmembrane and coiled coil domains 1 [Source:MGI Symbol;Acc:MGI:2442368]	-	949	1018	968	963	1021	1108	1274	978	1170	934	1015	1063	2.41821022764477	2.40003443992334	2.20635731311724	2.36454839533505	2.23082981061477	2.24213658567572	2.83667899451956	2.50666076654825	2.84391090678942	2.49831684418557	2.39838248957642
ENSMUSG00000046782	19.1872235543806	19.9836495606068	22.76345043897	10.4178986138095	13.7628697992321	8.58705865610125	20.3759822022175	71.5808875521709	24.6796342273622	27.8477342503213	37.2945864849773	18.2207278044888	15.7836917705167	33.3332587535897	-1.07870045189904	0.00250514498658187	0.102580290629695	Ttc6	12	57610899	57784714	+	6682	protein_coding	tetratricopeptide repeat domain 6 [Source:MGI Symbol;Acc:MGI:2684915]	-	18	20	24	10	15	10	22	66	24	25	38	18	0.138143280197009	0.142013329372279	0.164755965551282	0.0739522407747505	0.0987100504900433	0.060946914317364	0.147534253417712	0.50948342786556	0.175699604752568	0.201404915733032	0.270436568636505
ENSMUSG00000018983	13.8574392337193	15.9869196484855	10.4332481178612	11.4596884751904	7.34019722625712	6.869646924881	18.5236201838341	21.6911780461124	18.5097256705216	25.6199155102956	18.6472932424886	18.2207278044888	10.9911899377324	20.2020767429569	-0.889582069347793	0.00252128226710924	0.10284451849498	E2f2	4	135899705	135923368	+	4882	protein_coding	E2F transcription factor 2 [Source:MGI Symbol;Acc:MGI:1096341]	E2F	13	16	11	11	8	8	20	20	18	23	19	18	0.136555534817167	0.155499068720289	0.103354951692871	0.111340385117282	0.072055775761242	0.0667344992164894	0.183573029186465	0.211312320149322	0.180360214915504	0.253610126008577	0.185073448548661
ENSMUSG00000028364	58.627627527274	83.9313281545486	57.8571031990487	61.465601821476	55.9690038502106	76.4248220393011	115.772626148963	94.3566245005889	126.483125415231	70.1762903108097	77.5334824292949	79.9687498085898	65.7125810986432	94.0484831022463	-0.518181598693954	0.00252298824306547	0.10284451849498	Tnc	4	63878022	63965252	-	7772	protein_coding	tenascin C [Source:MGI Symbol;Acc:MGI:101922]	-	55	84	61	59	61	89	125	87	123	63	79	79	0.362905564885364	0.512804796813609	0.360025631919249	0.375125881350439	0.345122782637182	0.466353680528921	0.720698926023161	0.577403030019957	0.774173557598156	0.436359350264908	0.483373225677537
ENSMUSG00000022257	1032.91220134415	1074.12116388262	1005.38572772117	1063.66744846995	1006.52454465051	1130.91562500853	1180.88078671943	1275.44126911141	1071.50745270464	1174.06047599355	1231.7027904907	1111.46439607382	1052.25445184616	1174.17619518226	-0.15769743015285	0.00253278253869741	0.103011232170716	Laptm4b	15	34238174	34284448	+	1938	protein_coding	lysosomal-associated protein transmembrane 4B [Source:MGI Symbol;Acc:MGI:1890494]	-	969	1075	1060	1021	1097	1317	1275	1176	1042	1054	1255	1098	25.6409277299004	26.3184480619319	25.0892957413675	26.0333332913765	24.8902604554452	27.6751635549113	29.4803792265895	31.3001304033935	26.3014662631759	29.2767838980855	30.7948607530085
ENSMUSG00000045034	832.512310887291	793.350887556091	820.432692904543	895.939280787616	920.277227241987	892.19539436892	939.147543320391	1088.89713791484	947.080963475024	949.05078325095	989.287978338345	898.889238354782	859.117965624408	968.725607442389	-0.172232234389958	0.00261016232465457	0.105154554509047	Ankrd34b	13	92562404	92578166	+	4748	protein_coding	ankyrin repeat domain 34B [Source:MGI Symbol;Acc:MGI:2443245]	-	781	794	865	860	1003	1039	1014	1004	921	852	1008	888	8.43536838965974	7.9344234950638	8.35683400000721	8.95046399867142	9.28895393213413	8.91175074654387	9.56982285053873	10.9072583609611	9.48887955454122	9.65973947078989	10.0957389750929
ENSMUSG00000033809	151.36587470678	144.881459314399	128.99288582083	134.390892118142	132.123550072628	126.229762244688	164.860219636124	157.261040834315	172.757439591535	181.567227312095	164.881329723057	151.83939837074	136.330737379578	165.527775911311	-0.282137614031567	0.00261412689727036	0.105154554509047	Alg3	16	20424124	20430485	-	1690	protein_coding	asparagine-linked glycosylation 3 (alpha-1,3-mannosyltransferase) [Source:MGI Symbol;Acc:MGI:1098592]	-	142	145	136	129	144	147	178	145	168	163	168	150	4.30888963035013	4.07086670696766	3.69137853073616	3.77190559754662	3.74672979336977	3.54232842460876	4.71965171807459	4.42561770149419	4.8628244453826	5.19203281536767	4.72727501516184
ENSMUSG00000031785	2801.33463893957	2747.75181458344	2541.91863235165	2889.92507547075	2727.8007942078	2903.28453162783	3111.96819088413	2954.33844988051	3254.62676373339	3058.79513005529	3020.86150528316	2818.13923376094	2768.66924786351	3036.4548789329	-0.133285380450367	0.00269064277620364	0.107733098121254	Adgrg1	8	95701379	95740845	+	5421	protein_coding	adhesion G protein-coupled receptor G1 [Source:MGI Symbol;Acc:MGI:1340051]	-	2628	2750	2680	2774	2973	3381	3360	2724	3165	2746	3078	2784	24.8604899738714	24.0690456915726	22.6773219090929	25.2862751024717	24.1152677497915	25.3994292316072	27.7738780273082	25.9191224750372	28.560139289321	27.2682743291985	27.0008539535066
ENSMUSG00000104283	183.344580630748	243.800524639403	272.212928166016	233.360928949333	155.061666404682	206.08940774643	253.773596518528	334.044141910131	227.258298510294	325.261536043753	355.280008093731	242.943037393184	215.645006089435	289.76010307827	-0.425878721809194	0.00271287629386252	0.108383009103029	Gm37459	3	32993463	33037450	+	3365	lncRNA	predicted gene, 37459 [Source:MGI Symbol;Acc:MGI:5610687]	-	172	244	287	224	169	240	274	308	221	292	362	240	2.62124194326471	3.44041111909655	3.9123095200659	3.28943083268772	2.20840246055048	2.904586851485	3.64873353351857	4.7212635671092	3.21272253255846	4.67126291712347	5.11577922022166
ENSMUSG00000110218	38.3744471087612	34.9713867310619	28.4543130487125	61.465601821476	23.8556409853357	52.3810578022176	62.0541276158444	55.3125040175866	85.3504017029609	82.4292933809511	61.8304986461465	42.5150315438073	39.9170745829275	64.9153094845495	-0.701849401869095	0.00273322150325879	0.1089547768341	Tincr	17	56858414	56861387	-	1269	protein_coding	TINCR ubiquitin domain containing [Source:MGI Symbol;Acc:MGI:5012404]	-	36	35	30	59	26	61	67	51	83	74	63	42	1.45480441020712	1.30861534043715	1.08441623504104	2.29746126860174	0.900924323180258	1.95761104567267	2.3658643187044	2.07300882960672	3.19950272502635	3.13911066580555	2.36084360981782
ENSMUSG00000074884	325.116843560338	418.657458294713	332.915462669936	357.333922453665	298.195512316696	322.014699603797	481.614124779688	435.992678726859	374.30778578166	409.91864816473	460.293712143535	346.193828285288	342.372316483191	418.053462980293	-0.289835451254392	0.00274663388357718	0.109017250039821	Serf2	2	121279676	121288794	+	5455	protein_coding	small EDRK-rich factor 2 [Source:MGI Symbol;Acc:MGI:1337041]	-	305	419	351	343	325	375	520	402	364	368	469	342	2.86727147850399	3.64439005514823	2.95154045215855	3.10711390265648	2.61978223216257	2.79959176078341	4.27154752350071	3.80122779359793	3.26416905178905	3.63152963570705	4.08852237982566
ENSMUSG00000047797	153.497788435045	249.795619507585	190.643897426374	229.193769503809	200.937899068789	170.023761390805	277.854302757512	372.003703490828	202.578664282931	232.807058332686	399.444649983836	212.575157719036	199.015455888734	282.877256094471	-0.507907429870327	0.00274686281803737	0.109017250039821	Gjb1	X	100419984	100429235	+	1707	protein_coding	gap junction protein, beta 1 [Source:MGI Symbol;Acc:MGI:95719]	-	144	250	201	220	219	198	300	343	197	209	407	210	4.32606162051044	6.94883616626805	5.40130764803132	6.36864393840154	5.64140371275176	4.72378217520727	7.87525068970405	10.3646155304735	5.64545199947426	6.59096937804282	11.3383322651783
ENSMUSG00000054252	2479.41566597163	2378.05429771221	2403.44097551458	2206.51092640485	1877.25544061526	2389.77842399298	2280.25764462998	2555.22077383204	2789.82698578473	2557.53591354951	2908.97774582823	2924.42681262046	2289.07595503525	2669.37431270749	-0.221830771968517	0.00282145615474	0.111329925341411	Fgfr3	5	33879018	33894412	+	7158	protein_coding	fibroblast growth factor receptor 3 [Source:MGI Symbol;Acc:MGI:95524]	-	2326	2380	2534	2118	2046	2783	2462	2356	2713	2296	2964	2889	16.6640955294072	15.7757802398718	16.2387013530073	14.6215047878021	12.5687046697231	15.8336013457277	15.4124971160816	16.9775958078998	18.5406140626421	17.2669932235092	19.6913185005689
ENSMUSG00000071064	706.729400919685	725.406479050027	729.378891148663	688.623098372807	734.019722625712	644.029399207594	824.301098180619	706.047845400959	785.635022904363	888.899677270256	761.594713482694	819.932751201997	704.697831887415	797.735184740148	-0.179240727911651	0.00282362973786501	0.111329925341411	Zfp827	8	79755066	79920395	+	11762	protein_coding	zinc finger protein 827 [Source:MGI Symbol;Acc:MGI:2444807]	zf-C2H2	663	726	769	661	800	750	890	651	764	798	776	810	2.89065381481448	2.92860655732188	2.99903506077024	2.77701415540214	2.99078640763802	2.5967986830596	3.3906697005382	2.85490993146069	3.17744613955565	3.65223105678844	3.13739238239156
ENSMUSG00000025597	266.489216033064	343.718772442437	316.791351942332	363.584661621951	273.422346678078	330.601758259898	379.7342137686	393.69488153694	335.231698255003	378.72918580437	396.500340524495	367.451344057191	315.768017829627	375.223610657767	-0.248916755288754	0.00285192803635048	0.111956774957428	Klhl4	X	113384030	113470526	+	3584	protein_coding	kelch-like 4 [Source:MGI Symbol;Acc:MGI:2442829]	-	250	344	334	349	298	385	410	363	326	340	404	363	3.57713835517584	4.55403145928787	4.27479058367937	4.81188495053159	3.65615710747009	4.37472665640126	5.12616415569492	5.22433746023638	4.44954510114246	5.10678348164689	5.36045501393744
ENSMUSG00000002718	1178.94829173027	1129.07620017429	1201.72048775729	1204.30907975638	1202.87482045289	1133.49174260536	1362.412264521	1260.25744447913	1306.99229595739	1260.94540685455	1191.46389454638	1336.18670566251	1175.07010374608	1286.37633533683	-0.131211685683905	0.00289304611269523	0.112835046874839	Cse1l	2	166747960	166788309	+	5273	protein_coding	chromosome segregation 1-like (S. cerevisiae) [Source:MGI Symbol;Acc:MGI:1339951]	-	1106	1130	1267	1156	1311	1320	1471	1162	1271	1132	1214	1320	10.7562549096415	10.1677827191171	11.021868413126	10.8332277076153	10.9325508656417	10.1946977344697	12.5006200493677	11.3668716098802	11.7910856298906	11.5564696857397	10.9483634706986
ENSMUSG00000026618	894.337809006962	899.264230227307	854.577868562998	857.393055916521	833.112385180183	781.422337705214	939.147543320391	988.03316000042	883.325241721005	954.620330101014	909.791622936156	1041.61827282328	853.351281099864	952.756028483711	-0.15986719862509	0.00290168360813576	0.112928022835594	Iars2	1	185016923	185061593	-	8885	protein_coding	isoleucine-tRNA synthetase 2, mitochondrial [Source:MGI Symbol;Acc:MGI:1919586]	-	839	900	901	823	908	910	1014	911	859	857	927	1029	4.84248471927664	4.80607630939228	4.65161472985422	4.5772034030525	4.49370959366737	4.17101886478841	5.11395823234191	5.28875614231148	4.72935316049413	5.19230169236871	4.96147255741552
ENSMUSG00000015656	22250.7835818967	21923.0627504637	22498.8253276169	23058.9767918059	22705.0650701198	23579.2043637884	25574.6362068106	23309.3399283524	25142.3773691252	25173.2378529204	23182.5112463592	23667.7131553752	22669.3196476153	24341.6359598238	-0.102659930973704	0.0029157099273245	0.113229870683066	Hspa8	9	40712280	40721383	+	4301	protein_coding	heat shock protein 8 [Source:MGI Symbol;Acc:MGI:105384]	-	20874	21941	23721	22134	24746	27459	27613	21492	24450	22599	23621	23381	248.885712826757	242.043018136449	252.988004355402	254.301119549273	252.995124742907	260.000072119205	287.68737540279	257.750779421734	278.083637104649	282.850081682666	261.166295345217
ENSMUSG00000059361	4158.29772697993	4010.71846681379	4086.98783089673	4266.12948235499	3969.21165009854	3784.31674974382	5026.38433688339	3983.58484816854	4920.50207408034	4489.05476115179	4358.55943631011	4409.4161286863	4045.94365114797	4531.25026421341	-0.163828788469711	0.00292372497570441	0.113297479852511	Nrsn2	2	152210675	152218558	-	1455	protein_coding	neurensin 2 [Source:MGI Symbol;Acc:MGI:2684969]	-	3901	4014	4309	4095	4326	4407	5427	3673	4785	4030	4441	4356	137.491765050641	130.894066336714	135.846945877866	139.07488895869	130.737479551063	123.34974360359	167.137338457255	130.211857100244	160.87366757181	149.100322120147	145.146334063754
ENSMUSG00000032599	1421.98645675243	1368.87999490157	1357.27073242358	1416.83421147809	1327.65817329926	1282.04785735592	1522.64157911117	1421.85672092267	1577.43995436557	1595.1182178584	1387.75119183573	1491.06289200067	1362.44623770181	1499.31175934903	-0.138722193297344	0.003013680037477	0.116036320078379	Ip6k2	9	108660995	108683536	+	4067	protein_coding	inositol hexaphosphate kinase 2 [Source:MGI Symbol;Acc:MGI:1923750]	-	1334	1370	1431	1360	1447	1493	1644	1311	1534	1432	1414	1473	16.8207512130254	15.9827674158572	16.1399371645291	16.524279987346	15.6448334812041	14.9500907605768	18.1135800446865	16.6272764356571	18.450884970899	18.9541963157224	16.5334516092528
ENSMUSG00000047842	1077.68238963771	1160.05085699323	1233.02023211087	1199.10013044947	1136.81304541657	1166.98127136416	1309.61994699707	1393.65818946272	1224.72684853285	1247.57849441439	1254.27582967897	1251.1566425749	1162.27465432867	1280.16932527682	-0.138942826376301	0.0030729442511387	0.116870501238561	Diras2	13	52658416	52685315	-	4786	protein_coding	DIRAS family, GTP-binding RAS-like 2 [Source:MGI Symbol;Acc:MGI:1915453]	-	1011	1161	1300	1151	1239	1359	1414	1285	1191	1120	1278	1236	10.8328365795777	11.5097293212591	12.4596842383842	11.883939671088	11.3834839195844	11.5639167470928	13.2389447271467	13.8491471986539	12.1732090813256	12.5974272006644	12.6983253776477
ENSMUSG00000002222	1538.17575494284	1625.66989175536	1673.11360726429	1597.06385749699	1677.23506619975	1765.49925969442	1805.12678691464	1815.55160245961	1950.71942205442	1778.91326391052	1714.56954182251	1764.373809068	1646.12623955894	1804.87573770495	-0.131809903228433	0.0030747875172543	0.116870501238561	Rmnd5a	6	71365618	71417621	-	6783	protein_coding	required for meiotic nuclear division 5 homolog A [Source:MGI Symbol;Acc:MGI:1915727]	-	1443	1627	1764	1533	1828	2056	1949	1674	1897	1597	1747	1743	10.9095853499178	11.3807614609338	11.9292500506125	11.1680705010998	11.8503440845302	12.3441015877856	12.8755762717362	12.7299364177067	13.6808010697134	12.67417291549	12.2478364793411
ENSMUSG00000023944	21922.468867744	21244.6178478811	20750.7820293244	21874.4617194158	22022.4267280779	22325.4937999976	23765.8046958592	21824.578791096	23642.0612717202	23427.7418701103	22629.9625044896	23166.6431407517	21690.0418320735	23076.1320456712	-0.089382189178801	0.00308392229768322	0.116870501238561	Hsp90ab1	17	45878701	45884197	-	2999	protein_coding	heat shock protein 90 alpha (cytosolic), class B member 1 [Source:MGI Symbol;Acc:MGI:96247]	-	20566	21262	21878	20997	24002	25999	25660	20123	22991	21032	23058	22886	351.671436941068	336.382375253345	334.632047317987	345.970119485694	351.922919597688	353.051752947743	383.404177075864	346.105785749533	375.013938440209	377.520584063918	365.622960304877
ENSMUSG00000000184	240.90625129389	303.751473321224	231.428412796195	230.23555936519	262.412050838692	231.850583714734	337.129887345781	322.113993984769	354.769742018331	276.249523763187	274.802216205096	267.237341132503	250.097388554987	305.383784074945	-0.288976287699223	0.00308588332641273	0.116870501238561	Ccnd2	6	127102125	127129156	-	9409	protein_coding	cyclin D2 [Source:MGI Symbol;Acc:MGI:88314]	-	226	304	244	221	286	270	364	297	345	248	280	264	1.23176738589808	1.53297721504481	1.18955009513292	1.16066426720556	1.33659290331313	1.16863392492857	1.73354280141221	1.62819185806032	1.79366626740376	1.41887697497364	1.41515123385828
ENSMUSG00000028710	362.425333804967	376.691794217438	438.196420950172	380.253299404046	343.15422032752	423.341991745792	432.526531292527	515.165478595169	444.233416092519	502.373125875796	407.29614187541	440.334255275147	387.343843408323	456.988158167761	-0.235948963285786	0.00308712089327685	0.116870501238561	Atpaf1	4	115642009	115679852	+	4050	protein_coding	ATP synthase mitochondrial F1 complex assembly factor 1 [Source:MGI Symbol;Acc:MGI:2180560]	-	340	377	462	365	374	493	467	475	432	451	415	435	4.30514342131662	4.41663908899158	5.23266980615138	4.45344045908055	4.06062762893912	4.95735579664279	5.16700059017341	6.04966302234902	5.21788781758514	5.99457016063786	4.87283117560811
ENSMUSG00000026566	326.18280042447	311.744933145466	289.285515995243	339.623494810189	384.442829725217	279.938112188901	436.231255329294	437.077237629165	411.327237122703	333.058901633843	412.203324307644	327.973100480799	321.869614381581	392.978509417241	-0.289352397130249	0.0031357096765251	0.118214290894969	Mpzl1	1	165419809	165462107	-	3550	protein_coding	myelin protein zero-like 1 [Source:MGI Symbol;Acc:MGI:1915731]	-	306	312	305	326	419	326	471	403	400	299	420	324	4.42035148470396	4.16995939242333	3.94101297362874	4.53781781834771	5.1899390336132	3.73979193686682	5.94523749180281	5.85557153561272	5.51185332843501	4.53397753725643	5.62612308142501
ENSMUSG00000033436	1943.2393633131	1921.42790525235	1972.8323713774	1724.16222058547	1843.30702844382	1842.78278759933	2139.47813123284	1887.13249001178	2031.95655138615	2005.03686602313	2116.95850126568	2236.0882066731	1874.62527942858	2069.44179109878	-0.143103860846559	0.00326800980183402	0.12218161698037	Armcx2	X	133704894	133709970	-	4532	protein_coding	armadillo repeat containing, X-linked 2 [Source:MGI Symbol;Acc:MGI:1914666]	-	1823	1923	2080	1655	2009	2146	2310	1740	1976	1800	2157	2209	20.6281603052111	20.1323729874501	21.0527974456865	18.0453747700384	19.4924586608607	19.2840394093485	22.8401384687558	19.8039556456977	21.3286345588625	21.3805627932094	22.6333341621221
ENSMUSG00000028749	0	0	0.948477101623749	0	0.91752465328214	0	0.926181009191707	18.4375013391955	3.08495427842027	4.45563748005141	0	1.01226265580493	0.311000292484315	4.65275612711064	-3.73293115659649	0.00328063155682302	1	Pla2g2f	4	138477844	138484937	-	2465	protein_coding	phospholipase A2, group IIF [Source:MGI Symbol;Acc:MGI:1349661]	-	0	0	1	0	1	0	1	17	3	4	0	1	0	0	0.0186088465485745	0	0.0178385546281128	0	0.0181785705575724	0.35573336102379	0.0595347240850232	0.0873533563929004	0
ENSMUSG00000031665	330.446627880999	431.646830509107	340.503279482926	360.459292037808	338.56659706111	349.493287303321	447.345427439594	549.871363468949	415.44050949393	351.995360924061	488.755370250492	393.77017310812	358.519319045878	441.196367447524	-0.29992544867295	0.00331189027971381	0.123068916724607	Sall1	8	89753863	89770790	-	5265	protein_coding	spalt like transcription factor 1 [Source:MGI Symbol;Acc:MGI:1889585]	zf-C2H2	310	432	359	346	369	407	483	507	404	316	498	389	3.01944448101392	3.89305873585873	3.12775301433291	3.24739810082586	3.08180089485507	3.14814137811455	4.11079111357891	4.96709174466551	3.75360875766452	3.23091279338489	4.49799800825364
ENSMUSG00000097604	7.46169804892578	6.99427734621239	8.53629391461374	9.37610875242854	16.5154437590785	9.44576452171137	17.5974391746424	22.775736948418	23.6513161345554	18.9364592902185	15.7029837831483	13.1594145254642	9.72159772382839	18.6372249760745	-0.92619321101441	0.00334131793444769	0.123869461619791	Gm17322	9	57905324	57914734	+	2169	lncRNA	predicted gene, 17322 [Source:MGI Symbol;Acc:MGI:4936956]	-	7	7	9	9	18	11	19	21	23	17	16	13	0.165501608215125	0.153124284648662	0.190335297685627	0.205041026081694	0.364913171438157	0.206533891016823	0.392528055354498	0.499404372668253	0.518721558629228	0.421915905906465	0.35079122595989
ENSMUSG00000046314	483.944416316044	520.574071053808	649.706814612268	589.653061541617	531.246774250359	529.821519081447	671.481231663988	680.018431745624	585.112994807045	638.270069017364	689.94984997208	587.112340366862	550.824442809257	641.990819595494	-0.220851605832737	0.0033474525014098	0.123869461619791	Stxbp6	12	44899267	45121492	-	5297	protein_coding	syntaxin binding protein 6 (amisyn) [Source:MGI Symbol;Acc:MGI:2384963]	-	454	521	685	566	579	617	725	627	569	573	703	580	4.39531100221816	4.66673709493071	5.93194310334751	5.28012577000181	4.80645828103729	4.74365815869629	6.13316554798974	6.10562554605963	5.25470461146512	5.82319291440298	6.31122471307133
ENSMUSG00000111390	111.925470733887	113.906802495459	108.126389585107	110.429725306381	99.0926625544712	127.947173975909	163.934038626932	117.132361449007	144.992851085753	144.808218101671	127.58674323808	140.704509156886	111.904704108536	139.859786943055	-0.322547176725279	0.00341115706605099	0.124946601011661	Gm48796	9	27009847	27013639	+	3539	lncRNA	predicted gene, 48796 [Source:MGI Symbol;Acc:MGI:6098500]	-	105	114	114	106	108	149	177	108	141	130	130	139	1.52150178674176	1.52837481806548	1.47761287612741	1.48007291672307	1.34189884518118	1.71460426501343	2.24114191215644	1.5741125836769	1.94896735204023	1.97742180390682	1.74683176716428
ENSMUSG00000037432	271.819000353725	236.806247293191	229.531458592947	226.068399919666	211.948194908174	225.839642655463	280.632845785087	263.547813260266	280.730839336245	292.95816431338	276.765089177989	248.004350672209	233.668823953861	273.773183757529	-0.230827609258891	0.00345542192168598	0.126140045266479	Fer1l5	1	36411372	36461191	+	6356	protein_coding	fer-1-like 5 (C. elegans) [Source:MGI Symbol;Acc:MGI:3616091]	-	255	237	242	217	231	263	303	243	273	263	282	245	2.05740609538219	1.76917193869681	1.74649704713989	1.68707214301359	1.59810267205268	1.68511697649856	2.13616794471335	1.97203665444827	2.1010905653134	2.22745217836436	2.10985938176697
ENSMUSG00000061477	2263.02642255278	2234.17202087584	1976.62627978389	2408.61815951275	2376.38885200074	2145.9059581597	2637.76351417798	2551.96709712512	2567.71027773847	2312.47585214668	2353.48469449936	2506.36233577302	2234.12294881429	2488.29396191011	-0.155916673916764	0.00345770973567988	0.126140045266479	Rps7	12	28680853	28685952	-	2015	protein_coding	ribosomal protein S7 [Source:MGI Symbol;Acc:MGI:1333818]	-	2123	2236	2084	2312	2590	2499	2848	2353	2497	2076	2398	2476	54.0304611122368	52.6504798389926	47.4415688589678	56.6983719129088	56.5198889528495	50.5067472153895	63.3346811199687	60.2336907101249	60.6191030420755	55.4611445165813	56.5929613374252
ENSMUSG00000028023	236.642423837361	274.775181458344	356.62739021053	203.149022969285	278.927494597771	194.926231493498	344.539335419315	375.257380197744	424.695372329191	278.477342503213	355.280008093731	280.396755657967	257.507957427798	343.107699033527	-0.414096710739354	0.00347240577970887	0.126156363685929	Pitx2	3	128993527	129013240	+	4726	protein_coding	paired-like homeodomain transcription factor 2 [Source:MGI Symbol;Acc:MGI:109340]	Homeobox	222	275	376	195	304	227	372	346	413	250	362	277	2.40892338385015	2.7608611234451	3.64947594902259	2.03891303866043	2.82850175542162	1.95609676033386	3.52716581250165	3.77637383041971	4.27486445063742	2.84762515219662	3.64253006264196
ENSMUSG00000020321	8217.46146559555	7824.5979854556	8143.62439454151	8264.51897033507	8604.54619847991	8210.0867810984	8969.13689301249	8750.22122380174	8558.69148643065	8353.20636572638	8806.42959288687	9026.3461018126	8210.80596591767	8744.00527727845	-0.0908472560482693	0.00347301502414516	0.126156363685929	Mdh1	11	21506692	21522367	-	2662	protein_coding	malate dehydrogenase 1, NAD (soluble) [Source:MGI Symbol;Acc:MGI:97051]	-	7709	7831	8586	7933	9378	9561	9684	8068	8323	7499	8973	8917	148.509325221489	139.577288629306	147.95144503713	147.260819247695	154.909753745499	146.26939361839	163.013429186343	156.332918755556	152.945906411161	151.646304497581	160.294236837836
ENSMUSG00000085783	281.412612130915	311.744933145466	339.554802381302	319.829487443951	325.72125191516	305.699288157204	330.646620281439	355.735319956243	371.22283150324	374.273548324318	369.020118903986	360.365505466557	313.993729195667	360.210657405964	-0.195999117252613	0.00353452034891186	0.127467583528861	Gm9816	16	62537400	62538813	+	1414	processed_pseudogene	predicted pseudogene 9816 [Source:MGI Symbol;Acc:MGI:3704465]	-	264	312	358	307	355	356	357	328	361	336	376	356	9.57454727113679	10.4691342596201	11.613683743791	10.7286919354359	11.0396557222035	10.2531847385312	11.3134603843823	11.9651192717761	12.4888890259121	12.791644960901	12.6452298260357
ENSMUSG00000048174	71.4191098968611	63.9476785939418	73.9812139266524	76.0506598808092	67.8968243428784	68.69646924881	90.7657389007873	84.5955943798383	92.5486283526082	90.226658971041	92.2550297259964	88.0668510550293	70.3319926483255	89.7430835642168	-0.353488637403709	0.00354712730855464	0.127467583528861	Tmem81	1	132433968	132436377	+	2018	protein_coding	transmembrane protein 81 [Source:MGI Symbol;Acc:MGI:1921876]	-	67	64	78	73	74	80	98	78	90	81	94	87	1.70261859058804	1.50475015558464	1.77300442313896	1.78755538744066	1.61245329520022	1.61445899492022	2.17611362219662	1.99372859919676	2.18166146981539	2.16072942321463	2.21510839618614
ENSMUSG00000059857	654.497514577205	675.44735514851	864.062639579235	655.285822808617	690.896063921452	618.26822323929	769.656418638308	773.290497343907	813.399611410146	900.038770970384	821.462339155947	777.41771965819	693.076269879051	809.210892862814	-0.22296235132502	0.00355762886801118	0.127467583528861	Ntng1	3	109687356	110051327	-	8243	protein_coding	netrin G1 [Source:MGI Symbol;Acc:MGI:1934028]	-	614	676	911	629	753	720	831	713	791	808	837	768	3.81985433122865	3.89105151765815	5.0695505207057	3.77071019079194	4.01685599662724	3.5571763030136	4.51743984091833	4.46166365758152	4.69415253515465	5.27670226237012	4.82868027070363
ENSMUSG00000017670	2029.58186930781	2143.24641537508	2110.36155111284	1889.80680854504	2035.98720563307	1994.77372581232	2119.10214903063	2227.68398533574	2345.59356969221	2137.59208105466	2277.91408504295	2162.19303279934	2033.95959596436	2211.67981715926	-0.120702849186445	0.00371589229485812	0.131314252564673	Elmo2	2	165129951	165168399	-	6652	protein_coding	engulfment and cell motility 2 [Source:MGI Symbol;Acc:MGI:2153045]	-	1904	2145	2225	1814	2219	2323	2288	2054	2281	1919	2321	2136	14.6783903781511	15.299619876929	15.3431366508532	13.4754367913768	14.6683629666661	14.2218195257309	15.4127606222285	15.9272499870288	16.774093475522	15.529564007547	16.5924757450518
ENSMUSG00000004032	1272.75249577391	1317.92168852202	1165.67835789559	1250.14783365714	1210.21501767914	1219.36232916638	1443.91619332987	1309.06259508288	1335.78520255598	1325.55215031529	1295.49616210974	1463.73180029394	1239.3462871157	1362.25735061462	-0.137501308678525	0.00372530208564348	0.131389658325293	Gstm5	3	107803137	107806002	+	1278	protein_coding	glutathione S-transferase, mu 5 [Source:MGI Symbol;Acc:MGI:1309466]	-	1194	1319	1229	1200	1319	1420	1559	1207	1299	1190	1320	1446	47.9112170727717	48.9688073237747	44.1120668906167	46.3989551978294	45.3827206665063	45.2496979409585	54.6628052000506	48.7157074957579	49.7215102335908	50.1247981171977	49.1169475362501
ENSMUSG00000052852	2594.53900729791	2461.98562586676	2669.01456396923	2264.85115864218	2548.88348681779	2490.24701026936	2785.02629463946	2753.69505295397	2618.09786428601	2641.07911630047	2763.72514583411	2793.84493002162	2504.92014214387	2725.91140067261	-0.121949583467065	0.00375562012793606	0.131821294658152	Reep1	6	71684545	71787694	+	4112	protein_coding	receptor accessory protein 1 [Source:MGI Symbol;Acc:MGI:1098827]	-	2434	2464	2814	2174	2778	2900	3007	2539	2546	2371	2816	2760	30.3550671666234	28.4310685403302	31.3911600614427	26.1254778597	29.7067896949785	28.7212333720578	32.7685312519988	31.8494687567396	30.28804957344	31.0395185881963	32.5662562652802
ENSMUSG00000024030	1393.20562142086	1344.89961542884	1352.52834691547	1377.24619674561	1329.49322260582	1325.84185650203	1545.79610434096	1463.06995921028	1408.79578714526	1415.77880928633	1419.15715940203	1541.67602479092	1353.86914326977	1465.71230736263	-0.115633538211074	0.00377853342099852	0.131978252449499	Abcg1	17	31276649	31336962	+	7298	protein_coding	ATP binding cassette subfamily G member 1 [Source:MGI Symbol;Acc:MGI:107704]	-	1307	1346	1426	1322	1449	1544	1669	1349	1370	1271	1446	1523	9.18407578596324	8.75078040559777	8.96297210392281	8.95128541952314	8.73054012638719	8.61591946543655	10.2477643809743	9.53456071294305	9.18296062717308	9.37514989994872	9.42220882886341
ENSMUSG00000020415	326.18280042447	339.722042530316	285.491607588748	320.871277305332	339.484121714392	336.612699319169	385.29129982375	414.301500680747	414.412191401123	344.197995333971	375.890174309113	333.034413759824	324.727424813738	377.854595884755	-0.21848137341857	0.0038089597697661	0.132702257737692	Pttg1	11	43311077	43317078	-	2000	protein_coding	pituitary tumor-transforming gene 1 [Source:MGI Symbol;Acc:MGI:1353578]	-	306	340	301	308	370	392	416	382	403	309	383	329	7.84612388534953	8.0659310683573	6.90355641470653	7.609892641996	8.13482687428512	7.98204671678508	9.32051669627854	9.85203543355386	9.85691620540693	8.31696765801579	9.10661696149942
ENSMUSG00000023764	636.376247886956	619.493136378811	641.170520697654	653.202243085855	495.463312772356	539.267283603158	772.434961665884	645.312546871844	705.426211665436	686.168171927917	732.151618889291	635.700947845499	597.495457404132	696.199076477645	-0.222805110826009	0.00381395900796668	0.132702257737692	Sfi1	11	3081850	3143463	-	7559	protein_coding	Sfi1 homolog, spindle assembly associated (yeast) [Source:MGI Symbol;Acc:MGI:1926137]	-	597	620	676	627	540	628	834	595	686	616	746	628	4.05017432325719	3.8916424226528	4.10221793329165	4.09884036620275	3.14127530962838	3.38340114780126	4.94399882761781	4.06017935207401	4.4394154024136	4.38685112055946	4.69313204585447
ENSMUSG00000019590	1337.77586448598	1245.98055010383	1307.00144603753	1264.73289171647	1298.29738439423	1265.73244590932	1432.80202121957	1344.85303885897	1376.91792626825	1433.60135920654	1375.97395399837	1358.45648409022	1286.58676377456	1387.10079727365	-0.108905358417252	0.0038466656278488	0.133582861360949	Cyb561	11	105824528	105844162	-	3653	protein_coding	cytochrome b-561 [Source:MGI Symbol;Acc:MGI:103253]	-	1255	1247	1378	1214	1415	1474	1547	1240	1339	1287	1402	1342	17.618047796893	16.1965444070813	17.3035783440464	16.4220293361143	17.0326943824231	16.4325894575624	18.9765515818701	17.5091317580283	17.9306865617639	18.9655483339337	18.2509986498771
ENSMUSG00000039470	999.867538556055	1031.15631732731	957.013395538363	1060.54207888581	1028.54513632928	963.46798121456	1153.09535644367	1045.51478182262	1072.53577079745	1200.79430087385	1065.84002428119	1112.47665872962	1006.76540797523	1108.37614882474	-0.139246165094148	0.00392036782838	0.135361380965365	Zdhhc2	8	40876856	40963309	+	5528	protein_coding	zinc finger, DHHC domain containing 2 [Source:MGI Symbol;Acc:MGI:1923452]	-	938	1032	1009	1018	1121	1122	1245	964	1043	1078	1086	1099	8.70158835406896	8.85762414078566	8.37258393685171	9.09991954718355	8.91690550912663	8.26576428740591	10.0920169407377	8.99500890085118	9.2295874305942	10.4975331648952	9.34221983142867
ENSMUSG00000043673	69.2871961685966	76.9370508083362	66.3933971136624	73.9670801580474	78.9071201822641	57.5332929958784	68.5373946801863	175.69854217351	75.0672207748933	84.6571121209767	125.623870265187	106.287578859518	70.5041895711308	105.978619812379	-0.587252673805785	0.00397416671746023	0.136957065999803	Kcns3	12	11140203	11201057	-	3164	protein_coding	potassium voltage-gated channel, delayed-rectifier, subfamily S, member 3 [Source:MGI Symbol;Acc:MGI:1098804]	-	65	77	70	71	86	67	74	162	73	76	128	105	1.05351472973674	1.15467519198244	1.01484085712912	1.10886757183435	1.19519443603465	0.862375722452528	1.04802561801732	2.64101664047055	1.1286321034007	1.29304502106874	1.92380826575727
ENSMUSG00000034493	0	0	0	1.04178986138095	0	0	5.55708605515024	1.08455890230562	3.08495427842027	0	1.96287297289354	5.06131327902467	0.173631643563491	2.79179758129906	-3.50223724559405	0.00397985118710524	1	4930556J24Rik	11	3887541	3926778	-	1220	protein_coding	RIKEN cDNA 4930556J24 gene [Source:MGI Symbol;Acc:MGI:1922592]	-	0	0	0	1	0	0	6	1	3	0	2	5	0	0	0	0.0405040059718756	0	0	0.22037791684139	0.0422797847118439	0.120289422024248	0	0.0779575992937501
ENSMUSG00000046269	403.997651506125	341.720407486377	383.184749055995	393.796567601999	388.112928338345	352.928110765761	441.788341384444	360.073555565466	440.120143721292	492.347941545681	458.330839170642	439.321992619342	377.290069125767	438.663802334478	-0.218562552280844	0.00398528681466328	0.137078684379408	Usp27x	X	7237513	7242069	-	4279	protein_coding	ubiquitin specific peptidase 27, X chromosome [Source:MGI Symbol;Acc:MGI:1859645]	-	379	342	404	378	423	411	477	332	428	442	467	434	4.54214143941681	3.79218402509959	4.33087308339878	4.36523192194208	4.34685013273196	3.91162964906767	4.99519844693771	4.00210422988671	4.89291303296573	5.56053414295144	5.18994655545936
ENSMUSG00000025889	954.031393398368	980.198010947764	855.526345664622	883.437802451044	887.24633972383	910.228217546732	1092.89359084621	1286.28685813447	999.525186208169	936.797780180808	961.807756717835	1040.60601016747	911.778018288727	1052.98619704249	-0.207883030492156	0.0040695169733625	0.139709767119734	Snca	6	60708559	60806839	-	2703	protein_coding	synuclein, alpha [Source:MGI Symbol;Acc:MGI:1277151]	-	895	981	902	848	967	1060	1180	1186	972	841	980	1028	16.9801186224646	17.2198175840755	15.3072392458368	15.5027097366865	15.7310247621436	15.9704816262206	19.5619712100669	22.632432887629	17.5908260221031	16.7489073039815	17.241233021755
ENSMUSG00000002496	2426.11782276501	2306.11315929403	2382.57447927886	2334.65107935471	2335.10024260305	2487.67089267253	2476.60801857862	2588.84209980351	2585.19168531619	2463.96752646843	2575.28934043633	2541.79152872619	2378.70461266136	2538.61503322155	-0.093528828458719	0.00408854142171546	0.140096548374455	Tsc2	17	24814790	24851604	-	9620	protein_coding	TSC complex subunit 2 [Source:MGI Symbol;Acc:MGI:102548]	-	2276	2308	2512	2241	2545	2897	2674	2387	2514	2212	2624	2511	12.1327965724019	11.3832511347491	11.977907124376	11.5113058635372	11.6329349862649	12.2639851810251	12.4555521578886	12.7988204002858	12.7836895530883	12.3778888773597	12.9711072488096
ENSMUSG00000040354	831.446354023159	810.336989682606	809.999444786682	817.805041184045	863.390698738494	878.456100519158	943.778448366349	865.478004039885	911.089830226788	864.393671129973	989.287978338345	952.539159112443	835.239104822357	921.094515202297	-0.141486094403083	0.00411976101444598	0.140898947725124	Mars1	10	127132090	127147655	-	3423	protein_coding	methionine-tRNA synthetase 1 [Source:MGI Symbol;Acc:MGI:1345633]	-	780	811	854	785	941	1023	1019	798	886	776	1008	941	11.6856112353622	11.2413776983344	11.4442503528687	11.3323653284444	12.0881352515216	12.1710186661526	13.339634757955	12.0250970505588	12.6617238343022	12.2036951681709	14.0036718240552
ENSMUSG00000103713	88.4744197229772	80.9337807204576	116.662683499721	72.9252902966664	83.4947434486748	83.2944689641821	129.665341286839	107.371331328256	104.888445466289	131.441305661517	97.1622121582303	114.385680105958	87.6308977754465	114.152386001182	-0.380051452026502	0.00421623367167835	0.143288452896193	Gm2136	3	45392815	45395391	+	2577	TEC	predicted gene 2136 [Source:MGI Symbol;Acc:MGI:3780305]	-	83	81	123	70	91	97	140	99	102	118	99	113	1.65168568225203	1.4913383472276	2.18940986779008	1.34227478075211	1.55275722988169	1.53290594887298	2.43439064781461	1.98158804714649	1.93620691717726	2.46492731606548	1.82687598810616
ENSMUSG00000107994	6.39574118479353	3.99672991212136	2.84543130487125	6.25073916828569	5.50514791969284	3.4348234624405	4.63090504595853	14.0992657299731	16.4530894849081	13.3669124401542	9.81436486446771	9.11036390224441	4.73810215870086	11.2458169112843	-1.24964409876053	0.00421828717363575	0.143288452896193	D830050J10Rik	6	115652929	115654741	+	1813	lncRNA	RIKEN cDNA D830050J10 gene [Source:MGI Symbol;Acc:MGI:2444203]	-	6	4	3	6	6	4	5	13	16	12	10	9	0.169713807368343	0.104680978142919	0.0759031551167724	0.163535203372383	0.145522461638052	0.0898504757790682	0.123580188704953	0.369860664936483	0.431706107356741	0.356303403488968	0.262295287199049
ENSMUSG00002076649	0	0	0.948477101623749	1.04178986138095	0	0	5.55708605515024	1.08455890230562	2.05663618561352	4.45563748005141	0	8.09810124643948	0.331711160500783	3.54200331159338	-3.35348055962927	0.00423719239334635	1	ENSMUSG00002076649	15	37371566	37371691	-	126	miRNA	-	-	0	0	1	1	0	0	6	1	2	4	0	8	0	0	0.364054021763779	0.39218164512451	0	0	2.13381792497219	0.409375693241663	0.77647140142636	1.7089366945119	0
ENSMUSG00000046182	408.261478962654	417.658275816682	460.959871389142	363.584661621951	465.184999214045	447.385755982875	420.486178173035	599.761072975008	480.224549340756	515.74003831595	600.639129705424	472.726660260905	427.172507164558	514.92960479518	-0.267543917587317	0.00425155574121141	0.144042389446146	Gsg1l	7	125477592	125681583	-	3923	protein_coding	GSG1-like [Source:MGI Symbol;Acc:MGI:2685483]	-	383	418	486	349	507	521	454	553	467	463	612	467	5.00661499900681	5.0554935247235	5.68269489592831	4.39607332722539	5.68285058354756	5.40850965192848	5.18578131447487	7.27108833894789	5.82323861875222	6.35329778769024	7.41859061135427
ENSMUSG00000017686	904.997377648284	916.250332353823	840.350712038642	933.44371579733	973.493657132351	881.890923981598	1041.95363534067	943.566245005889	1082.81895172552	943.481236400886	980.455049960324	1056.80221266035	908.404453158671	1008.17955518227	-0.151245373225529	0.00431785148543261	0.145741611446621	Rhot1	11	80099845	80158733	+	7414	protein_coding	ras homolog family member T1 [Source:MGI Symbol;Acc:MGI:1926078]	-	849	917	886	896	1061	1027	1125	870	1053	847	999	1044	5.87244338890895	5.86843554299786	5.48172845611292	5.97190976638477	6.29273420892287	5.641259213222	6.79949399480282	6.05284104304708	6.94771193677142	6.14989013729765	6.40768565330704
ENSMUSG00000000600	868.754844267788	874.284668276548	911.486494660423	979.282469698092	974.411181785633	969.478922273831	1077.14851368996	916.452272448249	1078.70567935429	1132.84582930307	1034.4340567149	1010.23813049332	929.616430160386	1041.6374136673	-0.163643814820417	0.00435324725992097	0.146662199663531	Krit1	5	3853184	3895564	+	21853	protein_coding	KRIT1, ankyrin repeat containing [Source:MGI Symbol;Acc:MGI:1930618]	-	815	875	961	940	1062	1129	1163	845	1049	1017	1054	998	1.91253888252129	1.89977676636473	2.01719879555617	2.12556601146511	2.13692872658731	2.10397739796861	2.38476342752006	1.9945192906896	2.34817487329263	2.50522314908873	2.29360082780047
ENSMUSG00000041028	5304.2013559221	5323.64424294566	5425.28902128784	5129.77327743979	5213.37507994912	5296.49777908325	5796.96693653089	5636.45261528231	5470.65225373195	5416.9412663725	5485.248522751	5677.78123640988	5282.13012610463	5580.67380517975	-0.0794611005248757	0.0044036585135646	0.148084293180539	Ghitm	14	36842049	36857229	-	3756	protein_coding	growth hormone inducible transmembrane protein [Source:MGI Symbol;Acc:MGI:1913342]	-	4976	5328	5720	4924	5682	6168	6259	5197	5320	4863	5589	5609	67.9389011629311	67.3045178415832	69.8565001505832	64.7813911061579	66.5199987043262	66.877029608586	74.671697082114	71.3706629925166	69.2870486959688	69.6971813313254	70.7614653078246
ENSMUSG00000114278	44.7701882935547	48.9599414234867	37.93908406495	53.1312829304284	63.3092010764677	54.0984695334379	60.2017655974609	69.4117697475597	66.8406760324393	64.6067434607454	74.5891729699546	73.8951738737602	50.3680278870542	68.25755028032	-0.434855277092548	0.00442935255361715	0.148184322694883	Gm49027	5	123650145	123663551	-	1956	protein_coding	predicted gene, 49027 [Source:MGI Symbol;Acc:MGI:6118396]	-	42	49	40	51	69	63	65	64	65	58	76	73	1.1011441356399	1.18859203160564	0.93805330761219	1.28842497524034	1.55116082000131	1.31168602927012	1.48909072985023	1.68773291937667	1.62558813335427	1.59623074686771	1.84770669900729
ENSMUSG00000078773	18.1212666902483	16.9861021265158	18.969542032475	14.5850580593333	18.3504930656428	23.1850583714734	26.8592492665595	27.1139725576405	43.1893598978838	35.6450998404113	21.591602701829	25.3065663951234	18.3662533909481	29.9509751099079	-0.694914595531006	0.00447142544941599	0.148764480432503	Rad54b	4	11558922	11615805	+	5782	protein_coding	RAD54 homolog B (S. cerevisiae) [Source:MGI Symbol;Acc:MGI:3605986]	-	17	17	20	14	20	27	29	25	42	32	22	25	0.150776814738259	0.139500710279441	0.158667612390993	0.119648637495613	0.152099748039772	0.190170816320528	0.224748377085449	0.223025498739405	0.355334370144267	0.29792600969699	0.180939291339005
ENSMUSG00000047003	168.421184532896	145.88064179243	149.859382056552	150.017740038857	165.154437590785	133.099409169569	189.8671068843	204.981632535762	187.15389289083	150.377764951735	191.38011485712	179.170490077473	152.072132530182	183.821833699537	-0.276936767228835	0.00447470616744915	0.148764480432503	Zfp41	15	75488528	75501676	+	8595	protein_coding	zinc finger protein 41 [Source:MGI Symbol;Acc:MGI:99186]	zf-C2H2	158	146	158	144	180	155	205	189	182	135	195	177	0.942703102111522	0.805958276686286	0.843232980252857	0.827893399550798	0.920880359336083	0.734419181240688	1.06877093275222	1.1342493029502	1.03583724127454	0.845521034719239	1.07888963769535
ENSMUSG00000015095	1366.55669981755	1390.86200941823	1329.7648964765	1455.38043634919	1360.68906081741	1422.01691345037	1555.98409544207	1456.56260579645	1499.28777931225	1436.94308731658	1500.61638777711	1528.51661026545	1387.54500272154	1496.31842765165	-0.109682895343002	0.00451181353420922	0.149220382418956	Fbxw5	2	25390762	25395483	+	3052	protein_coding	F-box and WD-40 domain protein 5 [Source:MGI Symbol;Acc:MGI:1354731]	-	1282	1392	1402	1397	1483	1656	1680	1343	1458	1290	1529	1510	21.5410677259059	21.6401511971964	21.0717139752998	22.6188065328003	21.3664911879934	22.0970346694641	24.666152160229	22.6978165330825	23.3689397465979	22.7531594303706	23.8238116924272
ENSMUSG00000050840	357.095549484305	310.745750667436	343.348710787797	315.662327998427	334.896498447981	333.177875856728	350.096421474465	424.062530801497	381.506012431307	353.109270294074	420.054816199218	367.451344057191	332.487785540446	382.713399209625	-0.20257550148189	0.00454307071920293	0.149705786582786	Cdh20	1	104696254	104923206	+	4012	protein_coding	cadherin 20 [Source:MGI Symbol;Acc:MGI:1346069]	-	335	311	362	303	365	388	378	391	371	317	428	363	4.28200936665835	3.67794346703877	4.13889133616388	3.73198176659111	4.00044704954605	3.93848318070357	4.22189598415485	5.02699474158618	4.52354587874833	4.25338668071999	5.07307328604493
ENSMUSG00000055782	434.91040056596	387.682801475772	411.639062104707	348.999603562618	378.020157152242	378.689286734065	512.178098083014	482.628711526001	430.865280886032	415.488195014794	414.166197280537	448.432356521586	389.990218599227	450.626473218661	-0.209918882394257	0.00457810026060922	0.150040752025266	Abcd2	15	91030074	91076002	-	5946	protein_coding	ATP-binding cassette, sub-family D (ALD), member 2 [Source:MGI Symbol;Acc:MGI:1349467]	-	408	388	434	335	412	441	553	445	419	373	422	443	3.51883569249895	3.09608165105818	3.34812144738151	2.78405436271537	3.04683473078015	3.02045158304178	4.16751220361623	3.86035908510932	3.44710991985396	3.37691753988691	3.3750160124785
ENSMUSG00000056856	760.027244126298	788.354975165939	867.85654798573	813.637881738521	828.524761913773	917.097864471613	927.107190200899	861.139768430662	905.948239762754	971.328970651207	979.473613473877	907.999602257026	829.249879233646	925.499564129404	-0.157024176577024	0.00457816227521994	0.150040752025266	Jakmip3	7	138542459	138663892	+	6259	protein_coding	janus kinase and microtubule interacting protein 3 [Source:MGI Symbol;Acc:MGI:1921254]	-	713	789	915	781	903	1068	1001	794	881	872	998	897	5.84182184739383	5.98105280202054	6.70582971227769	6.16600526763421	6.34394464833728	6.94903493542887	7.16647812763069	6.54347049922814	6.88552359695914	7.49977202825578	7.58252553092334
ENSMUSG00000036902	792.005950050265	765.373778171241	906.744109152304	824.05578035233	827.607237260491	933.413275918206	932.664276256049	960.919187442779	966.619007238353	1032.59398600191	868.571290505392	928.244855373125	841.533355150806	948.268767136268	-0.170337863342833	0.00466319002484438	0.151999793264693	Neto2	8	86363217	86427553	-	6129	protein_coding	neuropilin (NRP) and tolloid (TLL)-like 2 [Source:MGI Symbol;Acc:MGI:1921763]	-	743	766	956	791	902	1087	1007	886	940	927	885	917	6.21674312394062	5.92986400080782	7.15491780805641	6.37741488709079	6.47132933868245	7.22267572126606	7.36235073574596	7.45652877969102	7.50246963492724	8.14191645424943	6.86660303128259
ENSMUSG00000029563	277.148784674386	252.793166941676	338.606325279678	250.029566731428	288.102741130592	260.187877279868	322.310991198714	388.272087025412	299.240565006767	304.097258013509	355.280008093731	325.948575169189	277.811410339605	332.524914084553	-0.258554970055356	0.00471031408430207	0.15298354628476	Foxp2	6	14901348	15441976	+	16346	protein_coding	forkhead box P2 [Source:MGI Symbol;Acc:MGI:2148705]	Fork_head	260	253	357	240	314	303	348	358	291	273	362	322	0.815690836874356	0.734369466282234	1.00182784821842	0.725533644228875	0.844684917882391	0.754899830447778	0.95399127588993	1.12970260435244	0.870858326339744	0.899057941053169	1.05313820360002
ENSMUSG00000044835	536.176302658524	612.498859032599	570.034738075873	589.653061541617	607.401320472777	601.094105927087	688.152489829438	582.408130538118	659.151897489132	676.142987597801	635.970843217507	702.510283128625	586.14306461808	657.389438633437	-0.165260144899495	0.00472180696606402	0.153081490472503	Ankrd45	1	160970261	160998068	+	3735	protein_coding	ankyrin repeat domain 45 [Source:MGI Symbol;Acc:MGI:1921094]	-	503	613	601	566	662	700	743	537	641	607	648	694	6.90623113688884	7.78709464509493	7.38108563643478	7.48830688184727	7.79370511346539	7.63247917076408	8.91404580544609	7.41611195612246	8.39524621253031	8.74852049997719	8.25035605055784
ENSMUSG00000015852	182.278623766616	184.848758435613	138.477656837067	188.563964909952	164.236912937503	159.719291003483	208.390727068134	221.250016070346	214.918481396612	171.542042981979	243.396248638799	187.268591323913	169.687534648372	207.794351246631	-0.296204093039535	0.0047509486387248	0.153750233903391	Fcrls	3	87158065	87171045	-	2334	protein_coding	Fc receptor-like S, scavenger receptor [Source:MGI Symbol;Acc:MGI:1933397]	-	171	185	146	181	179	186	225	204	209	154	248	185	3.75715393471549	3.76076729584682	2.86938208413302	3.83208851701353	3.37231990202885	3.24541535360602	4.31974708461594	4.50839452402901	4.38037658208264	3.55186456944183	5.05288158575772
ENSMUSG00000052456	991.339883642997	956.217631475036	957.013395538363	952.195933302187	980.833854358608	913.663041009173	1087.33650479106	1050.93757633415	1031.40304708518	963.531605061117	1134.54057833247	1032.50790892103	958.543956554394	1050.0428700875	-0.133074679509976	0.00479363302377353	0.154375905442283	Get3	8	85744560	85751910	-	1881	protein_coding	guided entry of tail-anchored proteins factor 3, ATPase [Source:MGI Symbol;Acc:MGI:1928379]	-	930	957	1009	914	1069	1064	1174	969	1003	865	1156	1020	25.3546653788489	24.1395253851767	24.6058713465796	24.0112743110681	24.9899562584904	23.0362098608516	27.9676486561746	26.5722040885952	26.0842378440884	24.7550518786353	29.2251891111009
ENSMUSG00000054459	6937.24727177272	6591.60680756616	7640.93153068092	6564.31791656136	7241.10456370265	7288.69538729874	7542.81813885726	7495.38657383414	7561.22293640809	7987.84409236216	7658.14890374415	7576.78597869994	7043.98391293042	7637.03443731762	-0.116354111924126	0.00480426934915621	0.154375905442283	Vsnl1	12	11375243	11486614	-	1956	protein_coding	visinin-like 1 [Source:MGI Symbol;Acc:MGI:1349453]	-	6508	6597	8056	6301	7892	8488	8144	6911	7353	7171	7803	7485	170.624905589153	160.023298622498	188.923936153095	159.183642529203	177.416828861599	176.723666927694	186.571613906158	182.248784465815	183.891531454676	197.354666996351	189.705991741498
ENSMUSG00000049044	1993.33933592732	2129.25786068266	2511.56736509969	2027.32307024733	2284.63638667253	2144.18854642848	2408.99680490763	2589.92665870582	2332.22543448573	2237.84392435582	2680.30304448613	2527.61985154492	2181.718760843	2462.81928641434	-0.174621115544933	0.00495199069694455	0.15827088142553	Rapgef4	2	71811584	72087818	+	6677	protein_coding	Rap guanine nucleotide exchange factor (GEF) 4 [Source:MGI Symbol;Acc:MGI:1917723]	-	1870	2131	2648	1946	2490	2497	2601	2388	2268	2009	2731	2497	14.3622988931897	15.1428513216304	18.1916873226661	14.4018826805376	16.3981387635408	15.2298406743621	17.4556340991323	18.4478408848431	16.6160460867761	16.1970189167506	19.4504035104764
ENSMUSG00000062353	100.199945228432	82.9321456765183	74.9296910282762	117.722254336047	93.5875146347783	92.7402334858935	142.631875415523	139.908098397425	132.653033972072	96.9101151911181	98.1436486446771	124.508306664007	93.6852973983242	122.459179714137	-0.390073837415147	0.00500123437745503	0.159000511246625	Gm15772	5	3286431	3286868	+	438	processed_pseudogene	predicted gene 15772 [Source:MGI Symbol;Acc:MGI:3805541]	-	94	83	79	113	102	108	154	129	129	87	100	123	11.0056950073545	8.99103248285866	8.27350167268642	12.7485896421981	10.2400634478228	10.0417137896374	15.7551761857536	15.1917637396118	14.407267304548	10.6925593865522	10.8571085774401
ENSMUSG00000067242	852.765491305804	1009.17430281064	985.467708587075	968.864571084282	880.823667150855	845.825277625973	1241.08255231689	912.114036839026	1062.25258986938	1161.8074729234	1006.95383509439	1026.4343329862	923.820169760772	1068.44080333821	-0.210515347737729	0.00507836409854521	0.160547066099607	Lgi1	19	38252984	38300662	+	11354	protein_coding	leucine-rich repeat LGI family, member 1 [Source:MGI Symbol;Acc:MGI:1861691]	-	800	1010	1039	930	960	985	1340	841	1033	1043	1026	1014	3.61330670845875	4.22063764987767	4.19761918312342	4.04754669505814	3.71791048722618	3.53301543285712	5.28850065252048	3.82067154395332	4.45058854442717	4.94506434999483	4.29721182790087
ENSMUSG00000036123	29.8467921957031	42.9648465553047	24.6604046422175	28.1283262572856	22.0205916787714	21.4676466402531	38.8996023860517	35.7904437760855	52.4442227331447	46.7841935405398	50.0532608087853	32.3924049857579	28.1814346615892	42.7273547050608	-0.607438982509115	0.00508271609153172	0.160547066099607	Slc9a3	13	74269576	74317561	+	5504	protein_coding	solute carrier family 9 (sodium/hydrogen exchanger), member 3 [Source:MGI Symbol;Acc:MGI:105064]	-	28	43	26	27	24	25	42	33	51	42	51	32	0.260881532135615	0.370676979244361	0.216686223709691	0.242405878763369	0.191738534120485	0.184977871306607	0.34193811951771	0.309263105468538	0.453270823543404	0.410778206184456	0.440636067229027
ENSMUSG00000016087	38.3744471087612	57.9525837257598	43.6299466746925	41.671594455238	44.9587080108249	39.5004698180657	56.4970415606941	56.3970629198922	58.6141312899852	55.6954685006426	61.8304986461465	73.8951738737602	44.3479582988903	60.4882294651868	-0.449358816993425	0.00508390321574129	0.160547066099607	Fli1	9	32333500	32454157	-	3486	protein_coding	Friend leukemia integration 1 [Source:MGI Symbol;Acc:MGI:95554]	ETS	36	58	46	40	49	46	61	52	57	50	63	73	0.529588868775912	0.789416492802679	0.605294638595198	0.56700960740893	0.618080843590534	0.537388839574206	0.784113815803035	0.769429013803607	0.799859094240407	0.772109952339714	0.859412088599775
ENSMUSG00000091318	17.0553098261161	13.9885546924248	7.58781681298999	14.5850580593333	13.7628697992321	21.4676466402531	25.9330682573678	24.9448547530293	21.5946799489419	26.7338248803084	20.6101662153822	28.3433543625382	14.7412093050582	24.6933247362613	-0.739373614499641	0.00508544256335005	0.160547066099607	Semp2l1	1	32582767	32586375	-	3609	protein_coding	SUMO/sentrin specific peptidase 2-like 1 [Source:MGI Symbol;Acc:MGI:3644687]	-	16	14	8	14	15	25	28	23	21	24	21	28	0.227350980148743	0.184054626435549	0.101680923784397	0.191689781656868	0.182759921688686	0.282105348759093	0.347654458266459	0.328725619012009	0.284641635934351	0.357981751468827	0.276707355764184
ENSMUSG00000015619	4.26382745652902	1.99836495606068	3.793908406495	2.0835797227619	0	0.858705865610125	3.70472403676683	41.2132382876136	0	7.79736559008996	9.81436486446771	4.04905062321974	2.16639773457612	11.096457233693	-2.36922623605874	0.00518207146603022	1	Gata3	2	9861889	9894845	-	3978	protein_coding	GATA binding protein 3 [Source:MGI Symbol;Acc:MGI:95663]	zf-GATA	4	2	4	2	0	1	4	38	0	7	10	4	0.0515654655201618	0.0238545265677618	0.0461244914451846	0.0248440861164848	0	0.0102374882219363	0.0450579953991112	0.492732734851956	0	0.094726128994438	0.119542824457485
ENSMUSG00000108358	364.557247533231	338.722860052286	363.266729921896	355.250342730904	371.597484579267	367.526110481133	466.79522863262	452.261062261443	402.072374287442	399.893463834614	419.073379712771	349.230616252702	360.153462549786	414.887687496932	-0.204311575497043	0.00518936264162695	0.162690122539062	Gm44509	7	55623267	55624590	-	1324	TEC	predicted gene 44509 [Source:MGI Symbol;Acc:MGI:5753085]	-	342	339	383	341	405	428	504	417	391	359	427	345	13.2465215764742	12.1483500629693	13.2692741557979	12.7269460456342	13.4506609132256	13.1647912740613	17.05765024011	16.245783741921	14.4462386943622	14.596307107166	15.3365678912712
ENSMUSG00000024975	922.0526874744	976.201281035643	1004.43725061955	941.778034688378	933.122572387937	933.413275918206	1113.26957304843	1011.89345585114	1134.23485636585	953.506420731001	1081.54300806434	1009.22586783752	951.834183687352	1050.61219698305	-0.143403913153812	0.00527395822315186	0.164809122724105	Pdcd4	19	53880662	53918291	+	3135	protein_coding	programmed cell death 4 [Source:MGI Symbol;Acc:MGI:107490]	-	865	977	1059	904	1017	1087	1202	933	1103	856	1102	997	14.1495390662608	14.7864052045878	15.4951146220185	14.2491413417104	14.2646130111608	14.1205038263604	17.1808076753264	15.3510008759501	17.2109158576448	14.6984909189215	16.715999169775
ENSMUSG00000115632	4.26382745652902	4.9959123901517	8.53629391461374	6.25073916828569	7.34019722625712	3.4348234624405	8.33562908272536	9.76103012075058	13.3681352064879	17.8225499202056	13.7401108102548	11.1348892138543	5.80363226971296	12.3603907257131	-1.08478796215597	0.00532358990935211	0.165447601694495	Gm17922	14	93439536	93440337	-	802	processed_pseudogene	predicted gene, 17922 [Source:MGI Symbol;Acc:MGI:5010107]	-	4	5	9	6	8	4	9	9	13	16	14	11	0.255769852667336	0.295802078199989	0.51475967665851	0.369687436052531	0.438623812052847	0.203115851106547	0.502857341421128	0.578842937825493	0.792930271531408	1.07394525440648	0.830122067292551
ENSMUSG00000019849	337.908325929925	316.740845535618	336.709371076431	313.578748275666	327.556301221724	359.797757690642	390.8483858789	401.286793853079	355.798060111138	379.843095174383	377.853047282007	355.304192187532	332.048558288334	376.822262414506	-0.180860916904549	0.00532742212874444	0.165447601694495	Prep	10	44943299	45043294	+	10933	protein_coding	prolyl endopeptidase [Source:MGI Symbol;Acc:MGI:1270863]	-	317	317	355	301	357	419	422	370	346	341	385	351	1.48690644660723	1.37570558033652	1.48944812892105	1.36045742915871	1.43583803763947	1.56074829356402	1.72961624907195	1.74564116152258	1.54811338226395	1.67900333889139	1.67459454807804
ENSMUSG00000042535	500.99972614216	562.539735131082	557.704535754764	524.020300274617	531.246774250359	582.202576883665	562.191872579366	601.930190779619	590.254585271079	611.536244137056	667.376810783804	620.517008008425	543.118941406108	608.967785259891	-0.163415342177068	0.00533661590820413	0.165447601694495	Gtpbp1	15	79575046	79605680	+	4001	protein_coding	GTP binding protein 1 [Source:MGI Symbol;Acc:MGI:109443]	-	470	563	588	503	579	678	607	555	574	549	680	613	6.02411198852947	6.67644734622986	6.74132326029363	6.21236898392932	6.36336153827906	6.90111614185775	6.79824471122733	7.15512177665321	7.01793522078981	7.38652754974795	8.0821825011366
ENSMUSG00000026737	1040.37389939308	1291.94294409323	1188.44180833456	1282.44331935995	1138.64809472314	1376.50550257303	1425.39257314604	1438.12510445725	1306.99229595739	1289.90705047488	1527.11517291118	1352.38290815539	1219.7259280795	1389.98585085035	-0.18823774239859	0.00539223079431224	0.166121157605587	Pip4k2a	2	18847066	19002937	-	3477	protein_coding	phosphatidylinositol-5-phosphate 4-kinase, type II, alpha [Source:MGI Symbol;Acc:MGI:1298206]	-	976	1293	1253	1231	1241	1603	1539	1326	1271	1158	1556	1336	14.3949067957336	17.6440962820992	16.5303770054708	17.4948881934663	15.6943624139913	18.7753060740353	19.8340125157251	19.6712261501421	17.88162051378	17.9283531221486	21.2810569300132
ENSMUSG00000026421	3068.88981183676	3484.1493008918	2968.73332808233	3499.37214437861	3287.49083270991	3403.91005127853	3676.93860649108	3854.52233879417	3395.50634244791	3268.21009161771	4142.64340929182	3912.39516468607	3285.42424486299	3708.36932555479	-0.174834419682496	0.00539912079000478	0.166121157605587	Csrp1	1	135647799	135679970	+	1956	protein_coding	cysteine and glycine-rich protein 1 [Source:MGI Symbol;Acc:MGI:88549]	-	2879	3487	3130	3359	3583	3964	3970	3554	3302	2934	4221	3865	75.4808087263633	84.5840900858953	73.4026713206539	84.8592057222019	80.5479596820969	82.5321177782022	90.9490799616216	93.7219186791358	82.5798771743967	80.7472588156873	102.620657585655
ENSMUSG00000078307	962.559048311426	878.28139818867	1033.84004076989	958.446672470473	951.47306545358	1039.89280325386	1059.55107451531	1121.43390498401	1143.48971920111	1027.02443915185	1076.63582563211	1018.33623173976	970.748838074649	1074.41186587069	-0.145516144577353	0.00539946064279483	0.166121157605587	AI593442	9	52584342	52591080	-	5823	protein_coding	expressed sequence AI593442 [Source:MGI Symbol;Acc:MGI:2143099]	-	903	879	1090	920	1037	1211	1144	1034	1112	922	1097	1006	7.95251854374037	7.16222021101521	8.58649825674693	7.80726366182951	7.83084364299416	8.46945660069563	8.80351053229126	9.15938568062799	9.34165902427015	8.5235528797371	8.95876467789778
ENSMUSG00000055003	1004.13136601258	963.211908821249	1103.07886918842	1013.66153512366	1014.78226653005	965.18539294578	1078.07469469915	1086.72802011023	1102.35699548884	1074.9225420624	1132.57770535957	1132.72191184572	1010.67522310362	1101.23031159432	-0.124075553087462	0.00553621532980404	0.167458921985932	Lrtm2	6	119292094	119307727	-	4102	protein_coding	leucine-rich repeats and transmembrane domains 2 [Source:MGI Symbol;Acc:MGI:2141485]	-	942	964	1163	973	1106	1124	1164	1002	1072	965	1154	1119	11.7765743157319	11.1503105370356	13.0053018628037	11.7212787247622	11.8559417594046	11.159091769155	12.7155156894247	12.5998293571786	12.7839523565896	12.6639208121466	13.3782234146374
ENSMUSG00000002190	215.323286554716	193.841400737886	223.840595983205	216.692291167237	196.350275802378	180.328231778126	206.538365049751	290.661785817906	238.569797531168	235.034877072712	280.690835123776	227.75909755611	204.396013670591	246.542459691904	-0.27097502967151	0.00563141039007848	0.169425927713689	Clgn	8	84116496	84155181	+	4025	protein_coding	calmegin [Source:MGI Symbol;Acc:MGI:107472]	-	202	194	236	208	214	210	223	268	232	211	286	225	2.573648398231	2.28686975120397	2.68956779904788	2.55361405103681	2.33789216195671	2.1247684250537	2.48265076835895	3.43448407686571	2.81960397596216	2.82197459380704	3.37900193112736
ENSMUSG00000120241	153.497788435045	159.869196484855	147.962427853305	177.104276434761	150.474043138271	159.719291003483	187.088563856725	163.768394248149	174.814075777149	203.845414712352	199.231606748694	199.415743193572	158.10450389162	188.027299756107	-0.251531485378361	0.00564639206026398	0.169425927713689	ENSMUSG00000120241	5	30428092	30437398	-	1843	lncRNA	novel transcript	-	144	160	156	170	164	186	202	151	170	183	203	197	4.00682972664749	4.11908005150544	3.88271614313013	4.55807424773034	3.9128671155512	4.11003767515814	4.91137039486275	4.22614321194567	4.51221308153897	5.34517936815727	5.2379216063728
ENSMUSG00000039194	134.310564880664	103.914977715155	86.3114162477612	106.262565860857	140.381271952167	98.7511745451644	165.786400645316	139.908098397425	131.624715879265	109.163118261259	163.899893236611	164.998812896204	111.655328533628	145.896839886013	-0.389911527891441	0.00564815641176436	0.169425927713689	Rlbp1	7	79024618	79036796	-	2954	protein_coding	retinaldehyde binding protein 1 [Source:MGI Symbol;Acc:MGI:97930]	-	126	104	91	102	153	115	179	129	128	98	167	163	2.18737772103416	1.67043058486829	1.41308172428689	1.70626895840901	2.27749549262681	1.58542442007082	2.71530859173002	2.25253639741029	2.11965652711651	1.78587934189514	2.6884023832276
ENSMUSG00000062906	251.565819935212	242.801342161373	273.16140526764	218.775870889999	260.577001532128	236.144113042784	274.149578720745	305.845610450185	278.674203150631	279.591251873226	295.412382420478	279.384493002162	247.170925471523	285.509586602905	-0.206679374280491	0.00568595998235131	0.170277056983914	Hdac10	15	89007510	89012903	-	3379	protein_coding	histone deacetylase 10 [Source:MGI Symbol;Acc:MGI:2158340]	-	236	243	288	210	284	275	296	282	271	251	301	276	3.58168626472714	3.41211505250566	3.909675152934	3.0710643178439	3.69578530717864	3.31438302467808	3.92536615023	4.30480530697329	3.92326020614153	3.99872979436471	4.23610381956953
ENSMUSG00000030714	111.925470733887	104.914160193186	95.7961872639986	114.596884751904	109.185433740575	75.566116173691	139.853332387948	126.893391569758	136.766306343299	101.36575267117	125.623870265187	142.729034468496	101.997375476207	128.871947950976	-0.344536973228308	0.0057207048144178	0.170751219072325	Sgf29	7	126248481	126272097	+	1802	protein_coding	SAGA complex associated factor 29 [Source:MGI Symbol;Acc:MGI:1922815]	-	105	105	101	110	119	88	151	117	133	91	128	141	2.9881214335622	2.76464961212221	2.5710052613573	3.01644705961471	2.90381377460458	1.98877695722748	3.75490379583065	3.34906574348979	3.61046274836375	2.7184611735951	3.37787422467037
ENSMUSG00000040688	421.052961332241	392.678713865924	465.702256897261	426.092053304808	433.989161002452	421.624580014571	493.65447789918	516.250037497475	488.45109408321	444.449838635128	472.070949980897	463.61629635866	426.856621069543	479.748782409092	-0.168343513373427	0.0057744055917848	0.171786188099588	Tbl3	17	24916923	24926634	-	5686	protein_coding	transducin (beta)-like 3 [Source:MGI Symbol;Acc:MGI:2384863]	-	395	393	491	409	473	491	533	476	475	399	481	458	3.56249259701395	3.27937649734582	3.96105629800175	3.55446516001521	3.6578919408855	3.51667983118353	4.20046149036471	4.31809999610657	4.08651190427081	3.77748344090271	4.02278213309518
ENSMUSG00000054412	68.2212393044643	66.9452260280328	71.1357826217812	77.0924497421902	75.2370215691355	55.8158812646581	85.208652845637	94.3566245005889	98.7185369094488	67.948471570784	102.069394590464	88.0668510550293	69.074600088377	89.3947552453254	-0.376815054491954	0.00581236302602764	0.172537174168548	Gm4793	1	135512511	135527686	+	2616	lncRNA	predicted gene 4793 [Source:MGI Symbol;Acc:MGI:3646955]	-	64	67	75	74	82	65	92	87	96	61	104	87	1.25460196843549	1.21518569342494	1.31510340430723	1.39782173514562	1.37832838187325	1.01189118101914	1.5758930546813	1.71543438429477	1.79514489137103	1.25524535875559	1.89053138348452
ENSMUSG00000030701	5235.98011661764	6244.89048768963	5384.50450591802	6179.89745771179	5520.74583879864	5987.7560008994	6675.91271425382	7129.89022375714	6175.05014730458	5937.1369421685	7589.44834969288	5906.55259662179	5758.96240127252	6568.99849563312	-0.189910891773	0.00581875839343479	0.172537174168548	Plekhb1	7	100292099	100311621	-	3713	protein_coding	pleckstrin homology domain containing, family B (evectins) member 1 [Source:MGI Symbol;Acc:MGI:1351469]	-	4912	6250	5677	5932	6017	6973	7208	6574	6005	5330	7733	5835	67.8417651544686	79.8657644480175	70.1342768315848	78.9467038455973	71.2576750825421	76.4808859057563	86.9894294821414	91.326612369703	79.1141336468121	77.2749599582752	99.0401643836594
ENSMUSG00000062202	930.580342387459	871.287120842457	840.350712038642	835.515468827521	968.90603386594	883.608335712819	1050.2892644234	922.959625862082	966.619007238353	992.493248681451	1015.78676347241	941.404269898589	888.374668945806	981.59202992938	-0.144392316413509	0.00591029994118742	0.174222392740228	Btbd9	17	30434498	30795462	-	18201	protein_coding	BTB (POZ) domain containing 9 [Source:MGI Symbol;Acc:MGI:1916625]	-	873	872	886	802	1056	1029	1134	851	940	891	1035	930	2.45970330291776	2.27314332813244	2.23292867279936	2.17739352799967	2.55120439751457	2.30238697121706	2.7918652857144	2.41172012985718	2.52637967103286	2.63523277493095	2.70416627185919
ENSMUSG00000036564	15900.8785422608	15396.4028039695	16633.4429311757	15336.1885493889	15687.836521818	16186.6055667509	16232.2483670939	17461.3983271205	16400.645262175	16627.3251661818	17264.4492330851	16884.5410988263	15856.892485894	16811.7679090804	-0.0842604530515075	0.00591342256438773	0.174222392740228	Ndrg4	8	96403608	96441747	+	4893	protein_coding	N-myc downstream regulated gene 4 [Source:MGI Symbol;Acc:MGI:2384590]	-	14917	15409	17537	14721	17098	18850	17526	16100	15949	14927	17591	16680	156.339962782311	149.418655501037	164.405546257632	148.668823979689	153.654995163004	156.889663921594	160.503403232029	169.72399985899	159.449901905781	164.222948748793	170.96358037964
ENSMUSG00000062901	1177.88233486614	1179.0353240758	1218.79307558652	1202.22550003361	1143.23571798955	1193.60115319807	1195.69968286649	1300.38612386444	1334.75688446317	1455.8795466068	1238.57284589582	1291.6471488071	1185.79551762495	1302.8237054173	-0.134712400739489	0.00592099389675056	0.174222392740228	Klhl24	16	19916292	19947971	+	10183	protein_coding	kelch-like 24 [Source:MGI Symbol;Acc:MGI:1923035]	-	1105	1180	1285	1154	1246	1390	1291	1199	1298	1307	1262	1276	5.56480902318373	5.49809004665308	5.78846967139089	5.59999802884064	5.38045353031909	5.55900737740735	5.68103091072583	6.0734580654808	6.2354092487714	6.90933695192008	5.89348120281987
ENSMUSG00000063087	120.453125646945	107.911707627277	94.8477101623749	111.471515167762	128.4534514595	103.044703873215	150.967504498248	119.301479253618	120.313216858391	151.491674321748	138.382544588995	142.729034468496	111.030368989512	137.197575664916	-0.307550308605469	0.00592383149532065	0.174222392740228	Gm10125	18	5491503	5593505	-	7876	lncRNA	predicted gene 10125 [Source:MGI Symbol;Acc:MGI:3642044]	-	113	108	100	107	140	120	163	110	117	136	141	141	0.735760496058595	0.650614342442109	0.582412477682023	0.671329728233703	0.781625850960096	0.620488493857735	0.927381761957824	0.720409739503485	0.726684954280561	0.929543524541517	0.851337368620549
ENSMUSG00000021595	910.327161968946	963.211908821249	1003.48877351793	988.65857845052	973.493657132351	945.435158036747	1138.27646029661	1020.56992706959	1150.68794585076	1099.42854820268	980.455049960324	1002.14002924689	964.102539654623	1065.25966010448	-0.143900659638592	0.00601408730744812	0.176302578892692	Nsun2	13	69681865	69783899	+	5737	protein_coding	NOL1/NOP2/Sun domain family member 2 [Source:MGI Symbol;Acc:MGI:107252]	-	854	964	1058	949	1061	1101	1229	941	1119	987	999	990	7.63372922479866	7.97255949501834	8.45935393642772	8.17408541644033	8.13218257363677	7.81557010453125	9.59939111479996	8.46052613646348	9.54138127703575	9.26123344966398	8.28073582597496
ENSMUSG00000035594	3.19787059239676	0	6.63933971136624	6.25073916828569	9.1752465328214	5.15223519366075	2.77854302757512	62.904416333726	7.19822664964731	16.7086405501928	14.7215472967016	6.07357593482961	5.06923853308848	18.3974916321121	-1.84795391135331	0.00609079746753922	0.177973496227869	Chrna5	9	54888164	54915063	+	3126	protein_coding	cholinergic receptor, nicotinic, alpha polypeptide 5 [Source:MGI Symbol;Acc:MGI:87889]	-	3	0	7	6	10	6	3	58	7	15	15	6	0.0492148324950104	0	0.102717737426632	0.0948462327940274	0.140665505944651	0.0781664647732488	0.0430040080848523	0.957043367309684	0.10954059118011	0.25830856946797	0.228186830946197
ENSMUSG00000022656	318.721102375544	362.703239525014	362.318252820272	353.166763008142	371.597484579267	331.460464125508	405.667282025968	389.356645927718	480.224549340756	456.702841705269	381.778793227794	345.181565629483	349.994551072291	409.818612976164	-0.226511284469656	0.0061487362064425	0.178798515967695	Nectin3	16	46208069	46318888	-	12747	protein_coding	nectin cell adhesion molecule 3 [Source:MGI Symbol;Acc:MGI:1930171]	-	299	363	382	339	405	386	438	359	467	410	389	341	1.20289282046603	1.3511520486083	1.37464879387575	1.31416386521129	1.39708755386449	1.23321134892045	1.53972364273117	1.45271045015246	1.79215227907468	1.73145974814632	1.45120881277273
ENSMUSG00000001441	2776.81763106452	2574.89324588419	2812.23460631442	2811.79083586718	2811.29553765648	2747.8587699524	3003.60501280871	2772.13255429316	2874.14906939489	3024.26393958489	3115.07940798205	2982.12578400134	2755.81510445653	2961.89262801084	-0.104227336371538	0.00617815433583984	0.179365130219607	Npepps	11	97096668	97171464	-	7206	protein_coding	aminopeptidase puromycin sensitive [Source:MGI Symbol;Acc:MGI:1101358]	-	2605	2577	2965	2699	3064	3200	3243	2556	2795	2715	3174	2946	18.5386113617515	16.9678081689742	18.8741246170872	18.5082959733656	18.6969638985602	18.0848085026312	20.1664449270582	18.2961279853784	18.9737672384347	20.2820619562023	20.9459931024981
ENSMUSG00000024146	530.846518337863	529.566713356081	491.311138641102	529.229249581522	506.473608611741	458.548932235807	619.615095149252	573.731659319673	571.744859600557	591.485875476824	501.5140445743	570.916137873983	507.662693460686	571.501278665765	-0.172557086105733	0.00621272955851444	0.179449998551017	Cript	17	87332978	87343238	+	1712	protein_coding	cysteine-rich PDZ-binding protein [Source:MGI Symbol;Acc:MGI:1929655]	-	498	530	518	508	552	534	669	529	556	531	511	564	14.9172687026757	14.6885083364121	13.8791342829897	14.6628287039309	14.1778998314138	12.7026897373976	17.5105187079056	15.9383922063842	15.8868225754454	16.6965710401596	14.1940206050554
ENSMUSG00000021451	1267.42271145325	1297.93803896141	1371.49788894794	1419.95958106223	1386.37975110931	1360.19009112644	1468.92308057805	1588.87879187773	1471.52319080647	1442.51263416664	1503.56069723645	1364.53006002505	1350.5646771101	1473.32140911507	-0.124995759586731	0.00623962923484335	0.179449998551017	Sema4d	13	51839565	51947783	-	7679	protein_coding	sema domain, immunoglobulin domain (Ig), transmembrane domain (TM) and short cytoplasmic domain, (semaphorin) 4D [Source:MGI Symbol;Acc:MGI:109244]	-	1189	1299	1446	1363	1511	1584	1586	1465	1431	1295	1532	1348	7.94037324413377	8.02620167898404	8.63773753734515	8.77099770417934	8.65239590391825	8.40056900437953	9.2549732789587	9.84069009187115	9.11592997171385	9.07823936852152	9.48729465972071
ENSMUSG00000025790	654.497514577205	782.359880297757	695.233715490208	635.491815442379	678.050718775502	773.693984914722	786.327676803759	840.533149286855	765.068661048228	779.736559008996	818.518029696607	753.123415918871	703.221271582962	790.551248627219	-0.167554496151123	0.00624070213146741	0.179449998551017	Slco3a1	7	73925167	74204528	-	8474	protein_coding	solute carrier organic anion transporter family, member 3a1 [Source:MGI Symbol;Acc:MGI:1351867]	-	614	783	733	610	739	901	849	775	744	700	834	744	3.71572566111845	4.38408420672491	3.96781937008013	3.55712547135589	3.83471034458133	4.33006609161237	4.48947837908063	4.71743408603356	4.29487461973759	4.44678476681466	4.6802158443123
ENSMUSG00000023927	606.529455691253	518.575706097747	607.025345039199	507.351662492522	555.102415235695	565.887165437072	564.044234597749	777.628732953129	626.245718519316	672.801259487763	679.154048621165	589.136865678472	560.078624998915	651.501809976266	-0.216868953617567	0.00633643583280479	0.181836163074109	Satb1	17	52043215	52140318	-	19027	protein_coding	special AT-rich sequence binding protein 1 [Source:MGI Symbol;Acc:MGI:105084]	CUT	569	519	640	487	605	659	609	717	609	604	692	582	1.53357732467686	1.29420366243556	1.54292932753619	1.26478425963789	1.39817535506229	1.41050064901364	1.4342459369564	1.94375460549946	1.56571599613839	1.70884687810918	1.72951394407304
ENSMUSG00000040138	97.0020746360352	76.9370508083362	64.4964429104149	69.7999207125236	82.5772187953926	66.9790575175897	140.779513397139	87.8492710867552	115.171626394357	86.8849308610025	81.4592283750819	102.238528236298	76.2986275633821	102.397183058439	-0.430602652221339	0.00636128538865256	0.181836163074109	Ndp	X	16751760	16778013	-	1939	protein_coding	Norrie disease (pseudoglioma) (human) [Source:MGI Symbol;Acc:MGI:102570]	-	91	77	68	67	90	78	152	81	112	78	83	101	2.40672967861881	1.88416312915545	1.60867192288399	1.70747676541574	2.04099192586221	1.63823042571185	3.51271109670513	2.15476447922868	2.82557102035296	2.16547573925515	2.03558187325558
ENSMUSG00000025156	1447.5694214916	1399.85465172051	1404.69458750477	1370.99545757733	1408.40034278809	1406.56020786938	1551.35319039611	1496.69128518176	1433.47542137262	1455.8795466068	1549.68821209945	1573.05616712087	1406.34577815861	1510.02397046293	-0.103320649056741	0.0063639636207131	0.181836163074109	Gps1	11	120675098	120679928	+	2879	protein_coding	G protein pathway suppressor 1 [Source:MGI Symbol;Acc:MGI:2384801]	-	1358	1401	1481	1316	1535	1638	1675	1380	1394	1307	1579	1554	24.1892183794406	23.0888368648603	23.5966185429843	22.5877011698388	23.4446255776267	23.1702343537899	26.0705264018398	24.7246424247518	23.6857490156533	24.4382696010428	26.0812712968903
ENSMUSG00000024640	1409.19497438284	1617.67643193112	1473.93341592331	1607.4817561108	1411.15291674793	1611.7909097502	1676.38762663699	1714.68762454518	1607.26117905696	1634.10504580885	2000.16755937852	1632.77966381336	1521.87173414103	1710.89811653998	-0.169036900381307	0.00642224437007771	0.182161457897743	Psat1	19	15882042	15924701	-	4254	protein_coding	phosphoserine aminotransferase 1 [Source:MGI Symbol;Acc:MGI:2183441]	-	1322	1619	1554	1543	1538	1877	1810	1581	1563	1467	2038	1613	15.9366744047618	18.0573887547643	16.7567545080947	17.9236415331023	15.8977416900475	17.9690443656937	19.0659189770082	19.1702149383871	17.973286889293	18.563897301773	22.7821646191829
ENSMUSG00000032743	500.99972614216	479.607589454564	460.011394287518	433.384582334475	521.154003064256	467.135990891908	547.372976432299	516.250037497475	561.46167867249	505.714853985835	505.439790520087	591.161390990082	477.048881029147	537.900121349711	-0.173515747409185	0.00642578628202804	0.182161457897743	Katnip	7	125307060	125473965	+	17086	protein_coding	katanin interacting protein [Source:MGI Symbol;Acc:MGI:2442760]	-	470	480	485	416	568	544	591	476	546	454	515	584	1.41065621363142	1.33292716872138	1.3020801398797	1.20312496259197	1.46178842946935	1.29663186889227	1.54997157127648	1.437007876499	1.56321334813672	1.43038181366117	1.43335946494976
ENSMUSG00000031385	514.857165375879	829.321456765183	660.140062730129	770.924497421902	551.432316622566	684.38857489127	725.199730197106	900.183888913665	746.558935377706	837.659846249665	1176.74234724968	731.865900146968	668.510678967822	853.035108022465	-0.351680700062062	0.00645720960513755	0.182428261531512	Plxnb3	X	72800696	72816120	+	6493	protein_coding	plexin B3 [Source:MGI Symbol;Acc:MGI:2154240]	-	483	830	696	740	601	797	783	830	726	752	1199	723	3.81474452288369	6.06510430847389	4.91700007586575	5.63175983234396	4.07010539536995	4.998861594494	5.40372218393929	6.59364084386464	5.46962097003525	6.23460533183396	8.78136586284551
ENSMUSG00000006215	338.974282794057	319.738392969709	323.430691653698	325.038436750856	317.463530035621	360.656463556252	383.438937805367	405.625029462302	365.052922946399	358.678817144138	360.187190525965	371.500394680411	330.883632960032	374.080548760764	-0.176044068684318	0.00647708888180415	0.18247000160315	Zbtb17	4	141171965	141195241	+	3877	protein_coding	zinc finger and BTB domain containing 17 [Source:MGI Symbol;Acc:MGI:107410]	ZBTB	318	320	341	312	346	420	414	374	355	322	367	367	4.20624968692718	3.91615400305624	4.03454864562871	3.97664297991611	3.92425196202504	4.41175801436222	4.78499175643752	4.97586282391543	4.47918052434887	4.47091691834775	4.50151347791897
ENSMUSG00000032294	18422.9324827978	17418.7481395029	17782.048701242	17857.3200139308	17996.3285494759	17496.9907176719	18995.0463175127	18967.850642423	18751.3804223312	17648.7800584836	19294.0598870571	19267.4073905911	17829.0614341036	18820.7541197331	-0.0782212765690647	0.00649707626667387	0.182497834502037	Pkm	9	59563651	59586658	+	5001	protein_coding	pyruvate kinase, muscle [Source:MGI Symbol;Acc:MGI:97591]	-	17283	17433	18748	17141	19614	20376	20509	17489	18235	15844	19659	19034	177.225416499048	165.394422662142	171.962784403808	169.370242544288	172.459015561459	165.928226498795	183.765628531963	180.385124752456	178.367172228676	170.547166390155	186.935963038324
ENSMUSG00000113948	891.139938414565	948.224171650793	802.411627973692	808.428932431616	819.349515380951	869.869041863057	981.751869743209	868.731680746802	993.355277651328	939.025598920834	954.937701312708	952.539159112443	856.570537952446	948.390214581221	-0.147797357825782	0.00650628841224031	0.182497834502037	Rpl17-ps3	12	67557530	67558085	+	556	processed_pseudogene	ribosomal protein L17, pseudogene 3 [Source:MGI Symbol;Acc:MGI:3642206]	-	836	949	846	776	893	1013	1060	801	966	843	973	941	77.1072502956718	80.9835863718904	69.7962275250571	68.9675405282268	70.6241532056836	74.1981108143379	85.4294730393544	74.3105237699785	84.9901017050457	81.6186321122595	83.2197372460782
ENSMUSG00000031479	244.104121886286	231.810334903039	205.819531052354	214.608711444475	278.927494597771	233.567995445954	322.310991198714	270.055166674099	322.891881141322	242.832242662802	283.635144583117	251.041138639624	234.806364888313	282.127760816613	-0.265910857001644	0.00650839547122117	0.182497834502037	Vps36	8	22682825	22710859	+	3706	protein_coding	vacuolar protein sorting 36 [Source:MGI Symbol;Acc:MGI:1917410]	-	229	232	217	206	304	272	348	249	314	218	289	248	3.168792471747	2.97021683098774	2.68590530573806	2.74675304394274	3.6069884770973	2.98897087316423	4.20775536850966	3.46566459788557	4.14467276390077	3.16655916924264	3.70835002145041
ENSMUSG00000005682	579.880534087947	594.513574428053	558.653012856388	561.524735284331	579.875580874313	574.474224093174	621.467457167635	616.029456509592	580.999722435818	658.320437677595	670.321120243144	661.007514240622	574.820276937368	634.690951379068	-0.142953028926111	0.0065835876360433	0.184034714445309	Pan2	10	128139204	128157227	+	8472	protein_coding	PAN2 poly(A) specific ribonuclease subunit [Source:MGI Symbol;Acc:MGI:1918984]	-	544	595	589	539	632	669	671	568	565	591	683	653	3.29288590299005	3.33224253296159	3.18908229121542	3.14384138892658	3.28025584089286	3.21586911358016	3.54905906288753	3.45823885905563	3.26233469473221	3.75524315077677	3.83374346007496
ENSMUSG00000035095	169.487141397029	146.87982427046	163.138061479285	143.767000870571	153.226617098117	189.773996299838	175.048210737233	257.040459846432	192.295483354864	210.528870932429	205.120225667375	162.974287584594	161.045440235883	200.501256353821	-0.312089542422932	0.00663271822058669	0.185121523380764	Fam167a	14	63673843	63702947	+	4274	protein_coding	family with sequence similarity 167, member A [Source:MGI Symbol;Acc:MGI:3606565]	-	159	147	172	138	167	221	189	237	187	189	209	161	1.90777141275347	1.63188068354279	1.84599409444656	1.5955204598561	1.71813996383616	2.10579431924582	1.98154500332584	2.86026601581248	2.14029236785305	2.38047604370066	2.32541280626116
ENSMUSG00000025728	1332.44608016532	1404.85056411066	1419.87022113075	1481.42518288371	1379.03955388306	1499.30044135528	1517.08449305602	1592.13246858465	1487.97628029138	1497.09419329727	1615.44445669138	1513.33267042838	1419.48867392146	1537.17742705818	-0.114453181892914	0.00666083150198645	0.185333274673145	Pigq	17	26145395	26163910	-	6052	protein_coding	phosphatidylinositol glycan anchor biosynthesis, class Q [Source:MGI Symbol;Acc:MGI:1333114]	-	1250	1406	1497	1422	1503	1746	1638	1468	1447	1344	1646	1495	10.5919232195557	11.022801487219	11.3464305507481	11.6107022009664	10.9203522552746	11.7490706120988	12.1280682391265	12.5117982861077	11.6959533088943	11.9546503468037	12.9335933818379
ENSMUSG00000036206	333.644498473396	304.750655799254	317.739829043956	308.369798968761	301.865610929824	314.286346813306	364.915317621532	361.158114467771	344.486561090264	340.856267223933	360.187190525965	343.157040317873	313.442790004749	352.460081874556	-0.170660522919729	0.0067074088246481	0.186055896398611	Sh3bp4	1	88998137	89082790	+	5112	protein_coding	SH3-domain binding protein 4 [Source:MGI Symbol;Acc:MGI:2138297]	-	313	305	335	296	329	366	394	333	335	306	367	339	3.13991016410752	2.8308351466549	3.00600944026782	2.86126890386614	2.8299687451252	2.91573757858993	3.45367948185053	3.36005190474055	3.20567858511411	3.22230845039128	3.41399995185677
ENSMUSG00000018217	256.895604255873	408.665633514409	228.582981491324	383.378668988189	322.968677955313	315.145052678916	411.224368081118	488.051506037529	365.052922946399	367.590092104241	432.813490523026	367.451344057191	319.272769814004	405.363953958251	-0.344767888856858	0.00673260162716866	0.186468282489895	Pmp22	11	63019808	63050373	+	2354	protein_coding	peripheral myelin protein 22 [Source:MGI Symbol;Acc:MGI:97631]	-	241	409	241	368	352	367	444	450	355	330	441	363	5.25018146381139	8.24370485021275	4.6962040887336	7.72501211602944	6.5752578928296	6.34918234065361	8.45187694666132	9.86049354579536	7.37713801737491	7.54647278651283	8.90882488785544
ENSMUSG00000033885	858.095275626465	743.391763654574	827.072032615909	823.013990490949	851.462878245826	917.956570337224	877.093415704546	1004.301543535	890.523468370652	927.886505220706	957.882010772048	924.195804749905	836.832085161825	930.313791392144	-0.151397739554492	0.00687385728206725	0.189289099441554	Pxk	14	14304656	14371562	-	4042	protein_coding	PX domain containing serine/threonine kinase [Source:MGI Symbol;Acc:MGI:1289230]	-	805	744	872	790	928	1069	947	926	866	833	976	913	10.2132344495645	8.73337706269149	9.89592861930477	9.65803091432304	10.0955097681595	10.7705923772875	10.4985742389713	11.8170010847759	10.4806350121275	11.0939248875915	11.4826413447618
ENSMUSG00000020111	1022.25263270283	1099.10072583337	1066.08826222509	1030.33017290576	1058.82344988759	1045.04503844752	1217.0018460779	1110.58831596095	1100.30035930323	1164.03529166343	1109.02322968485	1137.78322512475	1053.60671366703	1139.78871130252	-0.113650166268004	0.00695082473930195	0.190281363898956	Micu1	10	59538299	59699954	+	9234	protein_coding	mitochondrial calcium uptake 1 [Source:MGI Symbol;Acc:MGI:2384909]	-	959	1100	1124	989	1154	1217	1314	1024	1070	1045	1130	1124	5.32589337079803	5.65208129495409	5.58358098096961	5.29254099258671	5.49531415211997	5.36733746531642	6.37649684012159	5.72008765917396	5.66839258936008	6.09204284617669	5.81938197890209
ENSMUSG00000071532	31.9787059239676	22.9811969946978	30.35126725196	51.0477032076665	26.6082149451821	33.4895287587949	39.8257833952434	44.4669149945304	53.4725408259514	50.1259216505783	54.9604432410191	42.5150315438073	32.7427695137115	47.561105941855	-0.541833809447135	0.00696547431019232	0.190281363898956	Gm10335	10	14398822	14399289	+	468	processed_pseudogene	predicted gene 10335 [Source:MGI Symbol;Acc:MGI:3641693]	-	30	23	32	49	29	39	43	41	52	45	56	42	3.28729842691031	2.33177997199872	3.13646541827255	5.17378093375796	2.72476298630479	3.39372734557189	4.11717432959378	4.51887784462912	5.43529980998452	5.17610633433893	5.69023844417629
ENSMUSG00000025178	1311.12694288267	1295.93967400535	1277.59865588719	1302.23732672619	1300.13243370079	1303.51550399617	1331.84829121767	1381.72804153736	1407.76746905245	1352.2859751956	1431.91583372584	1435.3884459314	1298.42508953306	1390.15567611005	-0.0985764208591723	0.00698364411467187	0.190281363898956	Pi4k2a	19	42078909	42110526	+	6692	protein_coding	phosphatidylinositol 4-kinase type 2 alpha [Source:MGI Symbol;Acc:MGI:1934031]	-	1230	1297	1347	1250	1417	1518	1438	1274	1369	1214	1459	1418	9.4256847303579	9.1958023589707	9.23311068167843	9.23021654320238	9.31087517234133	9.23791651627877	9.62896498779294	9.81987803077177	10.0072219006006	9.76560791016581	10.3678248349439
ENSMUSG00000053754	1962.42658686748	1886.45651852128	1995.59582181637	1946.06346105961	1927.71929654578	1951.83843253181	2107.06179591113	2001.01117475387	1980.54064674582	2147.61726538478	2104.19982694188	2096.39596017202	1945.01668622372	2072.80444498492	-0.0918720494144393	0.00703960951830299	0.190638152089703	Chd8	14	52435608	52495237	-	16523	protein_coding	chromodomain helicase DNA binding protein 8 [Source:MGI Symbol;Acc:MGI:1915022]	-	1841	1888	2104	1868	2101	2273	2275	1845	1926	1928	2144	2071	5.71384711623152	5.42149013569626	5.84108075928492	5.58657685950891	5.59131211460292	5.6023305136972	6.16977252106437	5.75970268158866	5.70208115392312	6.28137404412617	6.17055417662278
ENSMUSG00000024387	717.388969561008	753.383588434877	740.760616368148	796.969243956426	782.648529249666	713.584574322014	833.562908272536	799.319910999242	874.070378885744	775.280921528945	864.645544559605	800.699760741703	750.78925364869	824.596570831296	-0.136393514986916	0.00706188104321783	0.190638152089703	Csnk2b	17	35335172	35341029	-	2067	protein_coding	casein kinase 2, beta polypeptide [Source:MGI Symbol;Acc:MGI:88548]	-	673	754	781	765	853	831	900	737	850	696	881	791	16.6969950287595	17.3075842384285	17.3319303655957	18.2885286761256	18.1461769211554	16.3726410692031	19.5109621586717	18.3916040763461	20.1161313722214	18.1261384085529	20.2685986630161
ENSMUSG00000027977	272.884957217857	247.797254551525	296.873332808233	248.987776870047	277.092445291206	280.796818054511	316.753905143564	300.422815938657	284.844111707472	301.869439273483	333.688405391902	326.960837824994	270.73876413223	310.756585880012	-0.19827661454127	0.00706551926299119	0.190638152089703	Ndst3	3	123319815	123484502	-	9878	protein_coding	N-deacetylase/N-sulfotransferase (heparan glucosaminyl) 3 [Source:MGI Symbol;Acc:MGI:1932544]	-	256	248	313	239	302	327	342	277	277	271	340	323	1.32902966164295	1.19120976200982	1.45348881456974	1.19560215238707	1.3443566735985	1.34814599149869	1.55143554739323	1.44644973127359	1.3717556617019	1.47685139630501	1.63680968754037
ENSMUSG00000002416	377.348729902818	342.719589964407	406.896676596588	396.921937186141	389.94797764491	471.429520219959	495.506839917563	422.977971899192	502.847547382505	486.778394695616	420.054816199218	446.407831209976	397.544071919137	462.428900217345	-0.216378580623302	0.00708374128099404	0.190638152089703	Ndufb2	6	39569508	39580316	+	5628	protein_coding	NADH:ubiquinone oxidoreductase subunit B2 [Source:MGI Symbol;Acc:MGI:1915448]	-	354	343	429	381	425	549	535	390	489	437	428	441	3.22561777412393	2.89164927092119	3.49654870156704	3.34525089833817	3.3205607306817	3.97261473927285	4.25967384276166	3.57439970964736	4.25031173840474	4.17988060915131	3.61641258415286
ENSMUSG00000025007	444.50401234315	466.618217240169	425.866218629063	462.554698453141	465.184999214045	438.798697326774	538.111166340382	470.698563600639	506.960819753732	546.92950067631	461.275148629982	504.106802590857	450.587807201057	504.68033359865	-0.163941034024777	0.00709772930424318	0.190730350857178	Aldh18a1	19	40538701	40576907	-	4072	protein_coding	aldehyde dehydrogenase 18 family, member A1 [Source:MGI Symbol;Acc:MGI:1888908]	-	417	467	449	444	507	511	581	434	493	491	470	498	5.25160454978805	5.44145066584257	5.05795486917093	5.38806727771257	5.47490737702777	5.11059334063036	6.39359344366054	5.49761797869035	5.92250129098755	6.49097971160813	5.48881230783845
ENSMUSG00000035198	573.484792903153	555.54545778487	607.973822140823	591.736641264379	572.535383648056	600.235400061477	619.615095149252	649.650782481066	648.868716561064	600.397150436927	677.191175648272	658.982988929012	583.585249633793	642.450984867599	-0.138477867830933	0.00711571466336881	0.190881911450182	Tubg1	11	101010764	101017245	+	2266	protein_coding	tubulin, gamma 1 [Source:MGI Symbol;Acc:MGI:101834]	-	538	556	641	568	624	699	669	599	631	539	690	651	12.1754802459721	11.6418090286243	12.975810733351	12.386432470552	12.1088045837502	12.5624823365653	13.2294828013832	13.6351372778999	13.6218303710954	12.8045814950443	14.4802972386317
ENSMUSG00000055116	346.435980842983	353.710597222741	352.833481804035	385.462248710951	373.432533885831	347.775875572101	454.754875513128	368.750026783911	441.148461814099	407.690829424704	412.203324307644	371.500394680411	359.941786339774	409.341318753983	-0.187247444635928	0.00714409555024562	0.191123077698275	Arntl	7	112806672	112913333	+	7523	protein_coding	aryl hydrocarbon receptor nuclear translocator-like [Source:MGI Symbol;Acc:MGI:1096381]	bHLH	325	354	372	370	407	405	491	340	429	366	420	367	2.21541978259142	2.23263528958135	2.26823609040434	2.43034803877504	2.37892052684132	2.19241192336559	2.92460409735322	2.33120493134027	2.7895377597169	2.61894605224348	2.65488992942427
ENSMUSG00000044176	71.4191098968611	61.9493136378811	99.5900956704937	73.9670801580474	63.3092010764677	85.0118806954024	87.9871958732121	96.5257423052002	94.6052645382217	138.124761881594	83.4221013479755	111.348892138543	75.8744468558589	102.002326347458	-0.42147622807652	0.00716420041842613	0.191162171114592	Spink10	18	62681982	62801141	+	8273	protein_coding	serine peptidase inhibitor, Kazal type 10 [Source:MGI Symbol;Acc:MGI:3584533]	-	67	62	105	71	69	99	95	89	92	124	85	110	0.415312983900237	0.35557748184253	0.582187200282218	0.424085216642556	0.366743692000793	0.487338098215811	0.514561436035238	0.554906203796931	0.543989875821006	0.806854433550524	0.488589571301939
ENSMUSG00000022489	2017.85634380236	1969.3886641978	2093.28896328361	1852.30237353533	2009.37899068789	2010.2304313933	2020.9269620563	2195.14721826657	2229.39362520505	2032.88460027345	2275.95121207006	2212.80616558959	1992.07429448338	2161.18496391017	-0.117269355132175	0.00716672886502264	0.191162171114592	Pde1b	15	103411461	103438479	+	5396	protein_coding	phosphodiesterase 1B, Ca2+-calmodulin dependent [Source:MGI Symbol;Acc:MGI:97523]	-	1893	1971	2207	1778	2190	2341	2182	2024	2168	1825	2319	2186	17.9904656014461	17.3308661489254	18.7614659896433	16.2823701990278	17.8463234575005	17.6680112290225	18.1200528091319	19.3477810958602	19.6541085790248	18.2065415540684	20.4369978474696
ENSMUSG00000041264	535.110345794392	564.538100087143	631.685749681417	612.572438491998	580.793105527595	559.876224377801	659.440878544495	684.356667354846	667.378442231586	639.383978387377	600.639129705424	624.566058631645	580.762660660058	645.960859142562	-0.152994483372431	0.00723920613046026	0.192243506329193	Uspl1	5	149121160	149152244	+	10238	protein_coding	ubiquitin specific peptidase like 1 [Source:MGI Symbol;Acc:MGI:2442342]	-	502	565	666	588	633	652	712	631	649	574	612	617	2.51450395007033	2.61841757559604	2.98397707465611	2.83804978745699	2.71872431345991	2.59352634809088	3.11631623502483	3.1791193462465	3.10095586932209	3.01809771180599	2.84265784023665
ENSMUSG00000104420	2.13191372826451	0.999182478030341	1.8969542032475	1.04178986138095	2.75257395984642	3.4348234624405	1.85236201838341	10.8455890230562	5.14159046403379	4.45563748005141	5.88861891868062	12.1471518696592	2.04287294886837	6.72182496231077	-1.68908187173147	0.00726776104759172	1	E230020A03Rik	7	36426602	36428987	+	2386	TEC	RIKEN cDNA E230020A03 gene [Source:MGI Symbol;Acc:MGI:2442139]	-	2	1	2	1	3	4	2	10	5	4	6	12	0.0429856290526411	0.0198854372771493	0.0384499637403488	0.0207103467249322	0.0552875571981953	0.0682728049402559	0.0375609190481275	0.216183308249998	0.102509845536171	0.0902456091821037	0.1195829058739
ENSMUSG00000031556	622.518808653237	658.461253021995	584.261894600229	682.372359204521	642.267257297498	698.127868741032	815.965469097894	682.187549550235	702.341257387016	680.598625077852	724.300126997717	757.172466542091	648.001573586419	727.094249108801	-0.167078880718655	0.00727547951838552	0.192640189359246	Tm2d2	8	25507227	25513276	+	1802	protein_coding	TM2 domain containing 2 [Source:MGI Symbol;Acc:MGI:1916992]	-	584	659	616	655	700	813	881	629	683	611	738	748	16.6196468304793	17.3514675656051	15.6805865445158	17.9615711277058	17.081257497674	18.3735871162038	21.9077499611046	18.0048064329494	18.5409477979883	18.2525250227099	19.4755560766151
ENSMUSG00000040472	608.661369419518	625.488231246993	575.725600685616	596.945590571284	573.452908301338	611.398576314409	739.092445334982	640.974311262621	640.64217181861	623.789247207197	738.040237807971	630.639634566474	598.612046089859	668.863007999643	-0.16191825743522	0.00729761212332155	0.192661227665118	Rabggta	14	55952873	55959720	-	3768	protein_coding	Rab geranylgeranyl transferase, a subunit [Source:MGI Symbol;Acc:MGI:1860443]	-	571	626	607	573	625	712	798	591	623	560	752	623	7.77121535762906	7.88259155862319	7.38948505640587	7.51452505697967	7.29366327599157	7.69533079632861	9.49005328733652	8.09038491850681	8.08803769495308	8.00043611761941	9.49063427495463
ENSMUSG00000044139	3.19787059239676	7.99345982424273	3.793908406495	9.37610875242854	1.83504930656428	8.58705865610125	14.8188961470673	16.2683835345843	12.3398171136811	15.5947311801799	9.81436486446771	7.08583859063454	5.79724258970476	12.6536719051025	-1.12297016115176	0.00733415570087782	0.193061492195994	Prss53	7	127485013	127490142	-	2134	protein_coding	protease, serine 53 [Source:MGI Symbol;Acc:MGI:2652890]	-	3	8	4	9	2	10	16	15	12	14	10	7	0.0720925803089984	0.177869365860462	0.0859808936124388	0.208403929508526	0.0412109064276457	0.190837526461399	0.335971332141826	0.362567975738867	0.275076091601841	0.353158895163893	0.222840372864047
ENSMUSG00000121113	0	0	0	0	0	0	1.85236201838341	3.25367670691686	3.08495427842027	3.34172811003856	0	1.01226265580493	0	2.09083062826067	-3.54203601436513	0.00735753410922422	1	ENSMUSG00000121113	15	90107808	90108322	-	515	lncRNA	novel transcript	-	0	0	0	0	0	0	2	3	3	3	0	1	0	0	0	0	0	0	0.174020102619092	0.300473809796793	0.284957465766179	0.313581587633737	0
ENSMUSG00000100153	127.914823695871	107.911707627277	81.5690307396424	132.30731239538	121.113254233243	134.81682090079	116.698807158155	143.161775104342	130.596397786458	219.440145892532	175.677131073972	159.93749961718	117.6054915987	157.585292772106	-0.420167130471545	0.00736992467269409	0.193214432391682	Ppp1ccb	7	119339149	119341449	+	1466	transcribed_processed_pseudogene	protein phosphatase 1 catalytic subunit gamma B [Source:MGI Symbol;Acc:MGI:3647492]	-	120	108	86	127	132	157	126	132	127	197	179	158	4.19769621771903	3.49538783156484	2.69092045009025	4.28082584262102	3.95928301834606	4.36137948093959	3.85135213470425	4.64443146657254	4.23775421747088	7.23383810217845	5.80640536622413
ENSMUSG00000058420	521.252906560673	507.584698839413	540.631947925537	395.880147324761	478.947869013277	410.46140376164	503.842469000289	712.555198814792	595.396175735113	531.33476949613	557.455924301766	522.327530395346	475.79316223755	570.485344623906	-0.261567710857635	0.00738201669908096	0.193214432391682	Syt17	7	117979940	118047445	-	5205	protein_coding	synaptotagmin XVII [Source:MGI Symbol;Acc:MGI:104966]	-	489	508	570	380	522	478	544	657	579	477	568	516	4.81783425933576	4.63072044157259	5.02331601211808	3.60761905255745	4.40987577264775	3.7399462159847	4.68333063878623	6.510843158104	5.44156528526981	4.93326192188061	5.18938501504295
ENSMUSG00000052026	1430.51411166549	1286.94703170308	1457.8093051957	1323.0731239538	1398.30757160198	1248.55832859712	1440.2114692931	1397.99642507194	1508.54264214751	1513.80283384747	1513.37506210092	1530.54113557706	1357.53491211953	1484.07826133967	-0.128980704779359	0.00738316608410383	0.193214432391682	Slc6a7	18	61128452	61147294	-	3444	protein_coding	solute carrier family 6 (neurotransmitter transporter, L-proline), member 7 [Source:MGI Symbol;Acc:MGI:2147363]	-	1342	1288	1537	1270	1524	1454	1555	1289	1467	1359	1542	1512	19.9826509950792	17.7442768600878	20.4713791994242	18.2220983893218	19.4580094742294	17.1933085730367	20.2322370325107	19.3055586068965	20.8368941321793	21.241874705869	21.2916600022321
ENSMUSG00000022185	2680.88151329262	2712.78042785238	2649.09654483513	2897.21760450042	2705.78020252903	2943.64370731151	3153.64633629776	2985.79065804737	3021.19855666625	2831.55761857267	2902.1076904231	2968.96636947587	2764.90000005351	2977.21120491384	-0.106845824948257	0.00745841411196614	0.194630118546076	Acin1	14	54879618	54924388	-	10527	protein_coding	apoptotic chromatin condensation inducer 1 [Source:MGI Symbol;Acc:MGI:1891824]	-	2515	2715	2793	2781	2949	3428	3405	2753	2938	2542	2957	2933	12.2517209538709	12.2368826661917	12.170339434888	13.0543176157974	12.3181853880327	13.2615529673644	14.494029706957	13.4894482492905	13.6525313551449	12.9989254241143	13.3578017363055
ENSMUSG00000010476	365.623204397363	350.71304978865	463.805302694013	330.247386057761	434.906685655735	290.242582576222	375.103308722641	529.264744325142	463.771459855848	423.285560604884	459.312275657089	501.070014623443	372.589701861624	458.634560631508	-0.299165100066944	0.00747240507932943	0.194713839715052	Ebf3	7	136795402	136916174	-	9227	protein_coding	early B cell factor 3 [Source:MGI Symbol;Acc:MGI:894289]	COE	343	351	489	317	474	338	405	488	451	380	468	495	1.90632669586124	1.80489599257512	2.43099864494998	1.69768280801595	2.25888648672735	1.49181295259993	1.96684962088312	2.72804732047723	2.39101353947406	2.21696892091768	2.41197956501352
ENSMUSG00000025229	6.39574118479353	2.99754743409102	5.69086260974249	1.04178986138095	1.83504930656428	1.71741173122025	3.70472403676683	32.5367670691686	1.02831809280676	6.68345622007711	17.6658567560419	8.09810124643948	3.27973368796542	11.6195372368834	-1.83026805792123	0.0075330326561732	0.195447562794793	Pitx3	19	46124124	46136765	-	1526	protein_coding	paired-like homeodomain transcription factor 3 [Source:MGI Symbol;Acc:MGI:1100498]	Homeobox	6	3	6	1	2	2	4	30	1	6	18	8	0.201632459212847	0.0932765137810189	0.180357038304991	0.0323819706983541	0.0576304549912162	0.0533744798779327	0.117457867429662	1.01404988234173	0.0320561587744828	0.211657297026703	0.560926894000902
ENSMUSG00000059439	608.661369419518	639.476785939418	575.725600685616	549.02325694776	582.628154834159	571.898106496343	713.159377077614	600.845631877313	675.60498697404	610.422334767043	634.989406731061	720.731010933113	587.902212387136	659.292124726697	-0.166983039803434	0.00758992858194662	0.195798471903989	Bcas3	11	85243993	85716884	+	6085	protein_coding	BCAS3 microtubule associated cell migration factor [Source:MGI Symbol;Acc:MGI:2385848]	-	571	640	607	527	635	666	770	554	657	548	647	712	4.81215110395173	4.99028071317963	4.57577316229044	4.27964594898237	4.58870067305164	4.45729974458677	5.67030991730491	4.69614805111603	5.28166438396688	4.84793183577065	5.05629017473531
ENSMUSG00000027495	313.391318054883	296.757195975011	321.533737450451	288.575791602523	333.978973794699	291.101288441832	309.34445707003	450.091944456832	403.100692380249	307.438986123547	393.556031065155	341.132515006263	307.5563842199	367.444104350346	-0.255845095840245	0.0076357579459082	0.196674654151292	Fam210b	2	172187485	172197669	+	3617	protein_coding	family with sequence similarity 210, member B [Source:MGI Symbol;Acc:MGI:1914267]	-	294	297	339	277	364	339	334	415	392	276	401	337	4.16833439457602	3.89595135276573	4.29919919425437	3.78433059942927	4.42516492275932	3.81688770853924	4.13784874917196	5.91823472480137	5.30155867559452	4.10768471719283	5.27210626575732
ENSMUSG00000033721	148.168004114383	94.9223354128824	125.198977414335	115.638674613285	114.690581660268	113.349174260536	155.598409544207	124.724273765146	159.389304385047	160.402949281851	130.53105269742	149.81487305913	118.661291245948	146.743477122134	-0.308774541029416	0.00778622583499093	0.199721116659469	Vav3	3	109247969	109593014	+	6005	protein_coding	vav 3 oncogene [Source:MGI Symbol;Acc:MGI:1888518]	-	139	95	132	111	125	132	168	115	155	144	133	148	1.18704045110946	0.75061316696277	1.00831748375939	0.913414236255021	0.915321339681473	0.895198020880245	1.25364023968391	0.987819116581465	1.26265499332696	1.29088040737818	1.05323897263979
ENSMUSG00000114926	60.7595412555385	53.9558538136384	66.3933971136624	41.671594455238	54.1339545436463	47.2288226085569	92.6181009191707	53.1433862129754	66.8406760324393	91.3405683410539	75.5706094564013	63.7725473157109	54.0238606317134	73.8809813796252	-0.45387420621168	0.00780439764433254	0.199903280370719	Gm2379	13	97647712	97652238	+	2271	lncRNA	predicted gene 2379 [Source:MGI Symbol;Acc:MGI:3780547]	-	57	54	70	40	59	55	100	49	65	82	77	63	1.287127151567	1.12818990776619	1.41389540817108	0.8703634924824	1.14238229517375	0.986288000034102	1.97314735466385	1.11293946722766	1.40011025488373	1.94371795769451	1.61235950630887
ENSMUSG00000015522	800.533604963323	818.330449506849	797.669242465573	877.187063282759	821.184564687516	772.835279049112	926.181009191707	839.44859038455	887.438514092232	941.25341766086	881.3299648292	863.460045401609	814.623367325855	889.85192359336	-0.128431923099981	0.0078176352215626	0.199958720723764	Arnt	3	95341699	95404551	+	8007	protein_coding	aryl hydrocarbon receptor nuclear translocator [Source:MGI Symbol;Acc:MGI:88071]	bHLH	751	819	841	842	895	900	1000	774	863	845	898	853	4.80987554019114	4.85310466943236	4.81795285003379	5.19637006301356	4.91507096998585	4.57752658076388	5.59637522473037	4.98613152337953	5.2723833675721	5.68098194906588	5.33328509318477
ENSMUSG00000050063	17.0553098261161	72.9403208962149	42.6814695730687	94.8028773856663	35.7834614780035	72.9899985768606	107.436997066238	198.474279121928	82.2654474245406	81.3153840109382	173.714258101078	74.9074365295652	56.042239622655	119.685633709048	-1.0943143512524	0.00783578011117977	0.200129501188737	Klk6	7	43473923	43481454	+	1513	protein_coding	kallikrein related-peptidase 6 [Source:MGI Symbol;Acc:MGI:1343166]	-	16	73	45	91	39	85	116	183	80	73	177	74	0.542306468841252	2.28923046533993	1.36430026662302	2.97207848182263	1.1334497350784	2.28790607566644	3.43554558177942	6.23885309634254	2.58652733852535	2.59729010510913	5.5631738240226
ENSMUSG00000020411	53.2978432066127	86.9288755886397	63.5479658087912	58.3402322373331	59.6391024633391	56.6745871302682	92.6181009191707	106.286772425951	66.8406760324393	79.0875652709125	107.958013509145	64.7848099715158	63.0714344058307	86.2626563548556	-0.452937140674985	0.00784647728661125	0.200129501188737	Nipal4	11	46038982	46057335	-	3444	protein_coding	NIPA-like domain containing 4 [Source:MGI Symbol;Acc:MGI:2444671]	-	50	87	67	56	65	66	100	98	65	71	110	64	0.744510096687004	1.19856528480407	0.892376321640482	0.803494102206313	0.829901978887737	0.780439041141967	1.3011084908367	1.46776163186645	0.923243434622806	1.10976681686291	1.51886031144327
ENSMUSG00000051344	851.699534441672	842.310828979577	828.020509717533	825.097570213711	844.122681019569	844.107865894753	931.738095246857	835.110354775327	885.381877906619	1019.22707356176	943.160463475346	906.987339601221	839.226498377802	920.267534094522	-0.132846985248487	0.00789870666992449	0.20037228687667	Plekhm3	1	64825142	64995983	-	10921	protein_coding	pleckstrin homology domain containing, family M, member 3 [Source:MGI Symbol;Acc:MGI:2443627]	-	799	843	873	792	920	983	1006	770	861	915	961	896	3.75187276919521	3.66244197128318	3.66680837706914	3.58360871076505	3.70426464477924	3.66563572643219	4.1277389875435	3.636812540821	3.85661919490615	4.51019392707346	4.18455492006128
ENSMUSG00000009112	610.793283147782	530.565895834111	658.243108526882	594.862010848522	606.483795819495	629.431399492222	698.340480930547	630.128722239565	707.482847851049	653.864800197544	647.748081054869	721.743273588918	605.063248944835	676.551367643749	-0.160940153393513	0.00790131816032347	0.20037228687667	Bcl2l13	6	120813173	120869803	+	9089	protein_coding	BCL2-like 13 (apoptosis facilitator) [Source:MGI Symbol;Acc:MGI:2136959]	-	573	531	694	571	661	733	754	581	688	587	660	713	3.23297427422884	2.77194112941806	3.50251291441433	3.10440099462295	3.19787837623885	3.28432453863465	3.71733667334247	3.29725569363507	3.70286900906856	3.4766304268756	3.45315540495806
ENSMUSG00000090236	15.9893529619838	23.9803794727282	20.8664962357225	20.835797227619	18.3504930656428	16.3154114465924	27.7854302757512	23.8602958507236	26.7362704129757	33.4172811003856	26.4987851340628	39.4782435763925	19.3896550683814	29.6293843917152	-0.613388922206299	0.00792215891803244	0.20037228687667	Car15	16	17653140	17656228	-	1906	protein_coding	carbonic anhydrase 15 [Source:MGI Symbol;Acc:MGI:1931324]	-	15	24	22	20	20	19	30	22	26	30	27	39	0.403582283261812	0.597439496452612	0.529463666489609	0.518519278968397	0.461406475952759	0.405965285829166	0.705301832493432	0.595377451031422	0.667292841309747	0.847295475505638	0.67364200439038
ENSMUSG00000074093	1040.37389939308	1131.07456513035	1013.92202163579	1094.92114431138	1057.90592523431	1076.8171554751	1214.22330305033	1155.05523095549	1167.14103533567	1101.65636694271	1213.05549724821	1109.43987076221	1069.16911853	1160.09521738244	-0.118666543486648	0.00792257242385329	0.20037228687667	Svip	7	51646919	51655766	-	3561	protein_coding	small VCP/p97-interacting protein [Source:MGI Symbol;Acc:MGI:1922994]	-	976	1132	1069	1051	1153	1254	1311	1065	1135	989	1236	1096	14.055347073509	15.0827328235302	13.770259030455	14.5843994769049	14.2375059936865	14.3411426835624	16.4970910677926	15.426600470682	15.5915719064847	14.9506765831161	16.5057319751519
ENSMUSG00000057337	59.6935843914063	63.9476785939418	55.9601489958012	46.8805437621427	50.4638559305177	60.9681164583189	87.0610148640204	84.5955943798383	83.2937655173474	64.6067434607454	75.5706094564013	53.6499207576615	56.3189880220214	74.7962747393357	-0.410319667762259	0.00799828482294462	0.201463503630971	Chst3	10	60017354	60055082	-	6497	protein_coding	carbohydrate sulfotransferase 3 [Source:MGI Symbol;Acc:MGI:1858224]	-	56	64	59	45	55	71	94	78	81	58	77	53	0.442016916384308	0.467382763424628	0.416558041833451	0.342261032454359	0.372242888057009	0.445044743485801	0.648323315975852	0.61926186134817	0.609871257731063	0.480564466811335	0.563593726154755
ENSMUSG00000060716	663.025169490263	748.387676044725	765.421021010366	838.640838411664	723.009426786327	798.596455017416	839.119994327686	981.525806586586	787.691659089977	854.368486799857	1053.08134995738	765.270567788531	756.18009779346	880.176310758337	-0.218744222286174	0.00805669367741303	0.202066353370451	Plekhh1	12	79075937	79128429	+	6718	protein_coding	pleckstrin homology domain containing, family H (with MyTH4 domain) member 1 [Source:MGI Symbol;Acc:MGI:2144989]	-	622	749	807	805	788	930	906	905	766	767	1073	756	4.74803722774578	5.28989927867154	5.51023236692238	5.92125398406952	5.15777988698106	5.63768936835104	6.04317056274501	6.94866184881614	5.57769527985015	6.14599062336332	7.59535389487024
ENSMUSG00000034157	1446.50346462747	1480.78843244097	1392.36438518366	1554.35047318038	1524.00844910164	1577.4426751258	1731.95848718849	1736.3788025913	1564.07181915908	1577.2956679382	1561.46544993681	1607.47309741824	1495.90964660998	1629.77388737202	-0.12348478385663	0.00812427306770523	0.203477053178372	Cipc	12	86993817	87012136	+	4863	protein_coding	CLOCK interacting protein, circadian [Source:MGI Symbol;Acc:MGI:1919185]	-	1357	1482	1468	1492	1661	1837	1870	1601	1521	1416	1591	1588	14.3099892780074	14.4593749238615	13.8470788191657	15.1608085194832	15.0190322270066	15.3837807126849	17.2311391967218	16.9816411875114	15.2999833639478	15.6745655607668	15.5580155645851
ENSMUSG00000000605	2107.39672038947	2291.12542212357	2203.31230707197	2129.41847666266	2308.49202765787	2163.93878133751	2418.25861499955	2383.86046726775	2239.67680613312	2279.0585710463	2405.50082828103	2429.43037393184	2200.61395587384	2359.2976102766	-0.100455273787097	0.00823444287434664	0.205100095758554	Clcn4	7	7285308	7303850	-	8575	protein_coding	chloride channel, voltage-sensitive 4 [Source:MGI Symbol;Acc:MGI:104571]	-	1977	2293	2323	2044	2516	2520	2611	2198	2178	2046	2451	2400	11.8232336144637	12.6874840951763	12.4265754008413	11.7788955815681	12.9018828560091	11.9680833737719	13.6442414745365	13.2216652468679	12.4248101312323	12.8442286909152	13.5924415486972
ENSMUSG00000024462	11251.174700916	10425.4699757686	11480.3668380539	10953.3786025593	11046.0793008637	11149.4369590819	11420.7380243429	11749.0265886768	11381.4246511852	11718.3265725352	12014.7454670814	11637.9837537893	11050.9843962072	11653.7075096018	-0.0765451276451258	0.00824909359828553	0.205182000272507	Gabbr1	17	37356858	37385959	+	7764	protein_coding	gamma-aminobutyric acid (GABA) B receptor, 1 [Source:MGI Symbol;Acc:MGI:1860139]	-	10555	10434	12104	10514	12039	12984	12331	10833	11068	10520	12242	11497	69.7166388946674	63.7633154280996	71.5121386924299	66.9175843536485	68.183842780622	68.1053413522494	71.1687642309988	71.9707145151666	69.7348125543764	72.9401650988349	74.9816753784124
ENSMUSG00000016933	1895.27130442715	1694.61348273946	1729.07375626009	1757.49949614966	1762.56485895499	1794.69525912516	1802.34824388706	1851.34204623569	1980.54064674582	1976.0752224028	1897.11672830161	1936.45846055484	1772.28635960942	1907.3135580213	-0.105775284041169	0.00827122704192489	0.205256914802397	Plcg1	2	160573220	160617680	+	7857	protein_coding	phospholipase C, gamma 1 [Source:MGI Symbol;Acc:MGI:97615]	-	1778	1696	1823	1687	1921	2090	1946	1707	1926	1774	1933	1913	11.6048286887522	10.2417620046073	10.6430546889521	10.6100184359114	10.7509588113899	10.8329746502409	11.0984603947962	11.206483753825	11.9912799931617	12.1543962614254	11.6993946869339
ENSMUSG00000022553	928.448428659194	825.324726853062	836.556803632147	963.655621777378	826.689712607208	911.086923412342	1026.20855818441	1067.20595986873	953.250872031865	908.950045930487	1049.1556040116	907.999602257026	881.960369490222	985.46177371402	-0.160975575804217	0.00827483851900237	0.205256914802397	Maf1	15	76235494	76238580	+	2412	protein_coding	MAF1 homolog, negative regulator of RNA polymerase III [Source:MGI Symbol;Acc:MGI:1916127]	-	871	826	882	925	901	1061	1108	984	927	816	1069	897	18.5184478049281	16.2483149508905	16.7736532117132	18.9505682998597	16.4257070811055	17.9141528042377	20.5844425697566	21.0431326496162	18.8004586711032	18.2116537295746	21.0760244292958
ENSMUSG00000116380	0	0	0	0	0	0	0.926181009191707	3.25367670691686	1.02831809280676	4.45563748005141	0.981436486446771	1.01226265580493	0	1.94291873853641	-3.42893185866693	0.0084367656262951	1	Gm39556	15	74801286	74808165	+	1430	lncRNA	predicted gene, 39556 [Source:MGI Symbol;Acc:MGI:5622441]	-	0	0	0	0	0	0	1	3	1	4	1	1	0	0	0	0	0	0	0.0313357877093819	0.108212595835908	0.0342081806222802	0.150577638817133	0.0332546402581731
ENSMUSG00000034586	1866.49046909558	1962.39438685159	2029.74099747482	1949.18883064375	1791.92564786002	1933.805609354	2059.82656444236	2028.12514731151	1987.73887339546	2031.77069090344	2172.90038099315	2126.76383984617	1922.25765687996	2067.85424948201	-0.105614237756958	0.00845416630828794	0.208823083827405	Hid1	11	115238533	115258582	-	4595	protein_coding	HID1 domain containing [Source:MGI Symbol;Acc:MGI:2445087]	-	1751	1964	2140	1871	1953	2252	2224	1870	1933	1824	2214	2101	19.5417908400677	20.2797012331226	21.3631178298989	20.1208387620289	18.6893119848	19.9591050678421	21.6883204282701	20.9917520873995	20.5784354285747	21.3685890576443	22.9129175517261
ENSMUSG00000005716	163.091400212235	170.860203743188	135.632225532196	172.937116989237	163.319388284221	268.774935935969	200.055097985409	338.382377519353	240.626433716781	191.592411642211	247.321994584586	224.722309588695	179.102545116174	240.450104172839	-0.422234420961577	0.00848799111359592	0.208823083827405	Pvalb	15	78075314	78090600	-	1041	protein_coding	parvalbumin [Source:MGI Symbol;Acc:MGI:97821]	-	153	171	143	166	178	313	216	312	234	172	252	222	7.53710267564796	7.79383066445781	6.30117710292004	7.87979950953339	7.51875371198563	12.2448029874813	9.29778876817855	15.4595362658177	10.9959091256747	8.89435063483716	11.5116639418206
ENSMUSG00000106641	0	0	0	0	0	0.858705865610125	2.77854302757512	7.59191231613934	0	1.11390937001285	0.981436486446771	3.0367879674148	0.143117644268354	2.58376486126481	-3.37162773986457	0.00853171557218193	1	Gm43534	3	96371388	96374240	-	2853	TEC	predicted gene 43534 [Source:MGI Symbol;Acc:MGI:5663671]	-	0	0	0	0	0	1	3	7	0	1	1	3	0	0	0	0	0	0.0142743526627629	0.047119007806957	0.126557785292375	0	0.0188683862170084	0.0166681162177314
ENSMUSG00000026888	241.972208158022	273.775998980313	259.882725844907	237.528088394856	274.33987133136	243.872465833275	281.559026794279	358.98899666316	272.504294593791	295.185983053406	319.948294581647	265.212815820893	255.228559757122	298.899901917863	-0.226158970587529	0.00857669659783439	0.21008248213308	Grb14	2	64742820	64855331	-	7185	protein_coding	growth factor receptor bound protein 14 [Source:MGI Symbol;Acc:MGI:1355324]	-	227	274	274	228	299	284	304	331	265	265	326	262	1.62017831445717	1.80937829033518	1.74928337472132	1.56807157983813	1.82987322342813	1.60971785577021	1.89593509158281	2.37625924319232	1.80420181584037	1.98543480270537	2.15764066743982
ENSMUSG00000026199	492.472071229102	490.598596712897	474.238550811875	485.474075403522	484.45301693297	536.691166006328	571.453682671283	550.955922371255	551.178497744422	568.093778706555	518.198464843895	522.327530395346	493.987912849449	547.034646122126	-0.14587864805255	0.00859688075555294	0.21008248213308	Ankzf1	1	75168795	75176031	+	5142	protein_coding	ankyrin repeat and zinc finger domain containing 1 [Source:MGI Symbol;Acc:MGI:1098746]	-	462	491	500	466	528	625	617	508	536	510	528	516	4.60758794679658	4.53059253044528	4.46040516746753	4.47828422309038	4.51521501742149	4.95001071407802	5.37687258923857	5.09593920128595	5.0991610819458	5.33918086295871	4.88303842484073
ENSMUSG00000020889	1223.71848002383	1264.96501718641	999.694865111431	1007.41079595538	1159.75116174863	1020.14256834483	1198.47822589407	1368.71333470969	1246.32152848179	1259.83149748454	1472.15472967016	1136.77096246894	1112.61381472842	1280.37837978486	-0.20293499242435	0.0085973504428146	0.21008248213308	Nr1d1	11	98658758	98666159	-	3077	protein_coding	nuclear receptor subfamily 1, group D, member 1 [Source:MGI Symbol;Acc:MGI:2444210]	THR-like	1148	1266	1054	967	1264	1188	1294	1262	1212	1131	1500	1123	19.1327819525029	19.5214374821548	15.7126520332521	15.5294754648231	18.0632612830967	15.7234244518924	18.8444485840736	21.155556624551	19.2681996513848	19.7866211072565	23.1820615384405
ENSMUSG00000024172	198.267976728599	188.845488347734	219.098210475086	195.856493939618	195.432751149096	170.882467256415	243.585605417419	225.588251679569	231.371570881521	238.37660518275	198.250170262248	226.746834900305	194.730564649425	227.319839720635	-0.224481867637419	0.00864586178937886	0.210413709154452	St6gal2	17	55752383	55821582	+	7375	protein_coding	beta galactoside alpha 2,6 sialyltransferase 2 [Source:MGI Symbol;Acc:MGI:2445190]	-	186	189	231	188	213	199	263	208	225	214	202	224	1.29334577837599	1.21592101449215	1.43676696372292	1.25966085555382	1.26997205623288	1.09887741033568	1.59797646096562	1.45476856521729	1.49240435460592	1.56202606884132	1.30249971321707
ENSMUSG00000044197	297.401965092899	323.73512288183	319.636783247203	304.202639523237	305.535709542953	364.949992884303	365.841498630724	351.397084347021	373.279467688853	327.489354783778	369.020118903986	400.856011698754	319.243702195404	364.647256008853	-0.190686725136076	0.00877312013745255	0.212365956356727	Gpr146	5	139363452	139382170	+	6786	protein_coding	G protein-coupled receptor 146 [Source:MGI Symbol;Acc:MGI:1933113]	-	279	324	337	292	333	425	395	324	363	294	376	396	2.10840519794937	2.26535745405573	2.27799320249537	2.12631109452122	2.15777901174672	2.5505466346031	2.60831413021579	2.46276942247239	2.61672921886523	2.33222262420789	2.63488873769739
ENSMUSG00000040759	534.04438893026	612.498859032599	450.526623271281	628.199286412712	526.659150983949	541.843401199989	640.917258360661	708.21696320557	560.433360579683	648.29525334748	777.297697265842	566.867087250763	548.961951638465	650.337936668333	-0.245149500056112	0.00882366558533522	0.212978614684584	Cmtm5	14	55173718	55176731	+	1210	protein_coding	CKLF-like MARVEL transmembrane domain containing 5 [Source:MGI Symbol;Acc:MGI:2447164]	-	501	613	475	603	574	631	692	653	545	582	792	560	21.2332310622812	24.0370235532476	18.0071348781505	24.6257661431984	20.8594622552587	21.237440876587	25.6269769303272	27.8368704863947	22.0331781553505	25.8925094384187	31.12634328165
ENSMUSG00000031731	1242.90570357821	1304.93231630763	1360.11616372846	1261.60752213233	1417.57558932091	1330.99409169569	1343.88864433717	1475.00010713564	1406.73915095964	1520.48629006754	1453.50743642767	1414.13093015949	1319.68856446054	1435.62542651453	-0.119901029279051	0.00882599525536353	0.212978614684584	Ap1g1	8	110505186	110590836	+	7681	protein_coding	adaptor protein complex AP-1, gamma 1 subunit [Source:MGI Symbol;Acc:MGI:101919]	-	1166	1306	1434	1211	1545	1550	1451	1360	1368	1365	1481	1397	7.78474722902328	8.06735181178511	8.56382461507181	7.79083823759517	8.8447854979261	8.2181133482147	8.46498710998929	9.13300596196997	8.71233058983588	9.56646341912192	9.16907626324265
ENSMUSG00000028447	794.13786377853	841.311646501547	713.254780421059	837.599048550283	849.627828939262	794.302925689366	940.073724329582	864.393445137579	886.410195999425	906.722227190461	826.369521588181	902.938288978002	805.039015646674	887.817900537205	-0.141665682665216	0.0088338122936512	0.212978614684584	Dctn3	4	41714798	41723170	-	1042	protein_coding	dynactin 3 [Source:MGI Symbol;Acc:MGI:1859251]	-	745	842	752	804	926	925	1015	797	862	814	842	892	36.6650502087828	38.3398100912095	33.1044593763547	38.128185583199	39.0768775514241	36.1519899576276	43.6490682061251	39.4532877799561	40.4674241131093	42.0526351093855	38.4266623313396
ENSMUSG00000041329	10119.1285112075	9374.33000888066	9848.03774615939	8866.67351021326	9062.3910004677	9576.28781328411	9562.81891990437	10586.3794454052	9973.65718213275	10002.9061427154	11143.2298671166	10411.1214149538	9474.47476503543	10280.0188287047	-0.117722016107272	0.0088671998674677	0.213498526942309	Atp1b2	11	69490562	69496768	-	4085	protein_coding	ATPase, Na+/K+ transporting, beta 2 polypeptide [Source:MGI Symbol;Acc:MGI:88109]	-	9493	9382	10383	8511	9877	11152	10325	9761	9699	8980	11354	10285	119.172253091772	108.970502243975	116.59157561925	102.954738234637	106.318680786416	111.17800937425	113.25950344727	123.252248190506	116.145105437787	118.337067999163	132.173722216048
ENSMUSG00000001508	4.26382745652902	0.999182478030341	0.948477101623749	2.0835797227619	2.75257395984642	2.57611759683037	9.26181009191707	3.25367670691686	12.3398171136811	5.56954685006426	1.96287297289354	9.11036390224441	2.27062638593697	6.91634793961954	-1.61788584908892	0.00888924116020086	1	Sgca	11	94853617	94867153	-	1735	protein_coding	sarcoglycan, alpha (dystrophin-associated glycoprotein) [Source:MGI Symbol;Acc:MGI:894698]	-	4	1	1	2	3	3	10	3	12	5	2	9	0.118229061578792	0.0273467742612555	0.0264385053269372	0.0569624060930124	0.0760323409077198	0.0704173973720968	0.258271910227182	0.0891896323027946	0.338335665405377	0.155134022700648	0.0548174473420029
ENSMUSG00000017843	2674.48577210783	2740.75753723722	2688.93258310333	2673.23278430351	2654.39882194523	2577.83500856159	2809.10700087845	2802.50020355772	2913.22515692155	2815.96288739249	2743.11497961872	2802.95529392386	2668.27375120979	2814.4775870488	-0.0772422677255228	0.00896585245675435	0.214903849298936	Ppp2r5c	12	110413554	110549496	+	8286	protein_coding	protein phosphatase 2, regulatory subunit B', gamma [Source:MGI Symbol;Acc:MGI:1349475]	-	2509	2743	2835	2566	2893	3002	3033	2584	2833	2528	2795	2769	15.5281408820469	15.7067547816331	15.6943926036977	15.3027517227946	15.3525348176389	14.7544815226746	16.4022767433326	16.0857079059128	16.7250590460023	16.4236117375539	16.0407686357566
ENSMUSG00000048163	248.367949342815	301.753108365163	256.088817438412	306.286219245999	283.515117864181	282.514229785731	322.310991198714	332.959583007825	322.891881141322	276.249523763187	374.908737822666	318.862736578554	279.754240340384	324.697242252045	-0.216116760172413	0.00908027521181467	0.216893663723478	Selplg	5	113956597	113970705	-	4272	protein_coding	selectin, platelet (p-selectin) ligand [Source:MGI Symbol;Acc:MGI:106689]	-	233	302	270	294	309	329	348	307	314	248	382	315	2.79697385817734	3.3541407560089	2.89913806657391	3.40074364747012	3.18056167647801	3.13633791205941	3.65026718064064	3.70680490776545	3.59554243048133	3.12504996664957	4.25226586784402
ENSMUSG00000068747	3207.46420417396	3468.16238124331	3460.04446672344	3325.39323752799	3277.39806152381	3312.88722952386	3485.21913758839	3800.29439367889	3436.63906616018	3484.3085094002	3766.75323498271	3500.40426377346	3341.89159678606	3578.93643426397	-0.0987440385958665	0.00912620519701664	0.217702791872822	Sort1	3	108191398	108268827	+	7569	protein_coding	sortilin 1 [Source:MGI Symbol;Acc:MGI:1338015]	-	3009	3471	3648	3192	3572	3858	3763	3504	3342	3128	3838	3458	20.3867225628935	21.7581363131878	22.1081652788581	20.8392548838574	20.7515017478452	20.7578281398594	22.2778033934572	23.8791129698728	21.5990154161335	22.2466574691038	24.113194915384
ENSMUSG00000019087	5086.74615563912	5164.77422893883	5116.0854861585	5307.91934373593	5072.99380799695	4862.85131695014	5482.9915744149	5355.55185958515	5246.47890950008	5462.61155054303	5292.88697140743	5372.07791435679	5101.89505656991	5368.76646330123	-0.0739106202690462	0.00922751033178666	0.218962393654932	Atp6ap1	X	73340703	73348327	+	3026	protein_coding	ATPase, H+ transporting, lysosomal accessory protein 1 [Source:MGI Symbol;Acc:MGI:109629]	-	4772	5169	5394	5095	5529	5663	5920	4938	5102	4904	5393	5307	80.8714521659516	81.0481662694664	81.7670626462728	83.2018673894851	80.3441485288266	76.2141888617591	87.6656458798887	84.1733786604903	82.4778905072271	87.2404840784602	84.7519673247285
ENSMUSG00000024571	1246.10357417061	1334.90779064854	1204.56591906216	1197.01655072671	1245.99847915715	1218.50362330077	1414.27840103574	1323.16186081286	1392.34269766035	1270.97059118466	1324.93925670314	1319.99050316963	1241.18265617765	1340.94721842773	-0.112392217683743	0.00924288109693859	0.219039300326138	Naa12	18	80249980	80255956	+	3075	protein_coding	N(alpha)-acetyltransferase 12, NatA catalytic subunit [Source:MGI Symbol;Acc:MGI:3833940]	-	1169	1336	1270	1149	1358	1419	1527	1220	1354	1141	1350	1304	19.4954435878072	20.6142207696324	18.9450161179317	18.4642944687011	19.419195597063	18.7929721106986	22.2520778536856	20.4647907528808	21.5396954421045	19.9745522620486	20.8774253718384
ENSMUSG00000042826	267.555172897196	266.781721634101	261.779680048155	278.157892988713	244.979082426331	249.024701026936	314.90154312518	420.808854094581	264.277749851337	258.426973842982	364.112936471752	289.507119560211	261.379708503572	318.672529491007	-0.286850992969206	0.0093097588420113	0.220335026433866	Fgf11	11	69686894	69692683	-	3044	protein_coding	fibroblast growth factor 11 [Source:MGI Symbol;Acc:MGI:109167]	-	251	267	276	267	267	290	340	388	257	232	371	286	4.22856298305191	4.16171368024155	4.15911388333021	4.33435443668816	3.85694281250511	3.87981969861701	5.0050788384696	6.57475653455927	4.1300422012136	4.10279545449835	5.79585555064671
ENSMUSG00000109814	56.4957137990095	87.92805806667	70.1873055201574	80.2178193263331	56.8865285034927	85.0118806954024	92.6181009191707	99.779419012117	89.4636740741879	91.3405683410539	101.087958104017	86.0423257434194	72.7878843185108	93.3886743656611	-0.357838052527759	0.009371838172528	0.221230770464763	Gm45847	7	122630638	122667528	+	2062	lncRNA	predicted gene 45847 [Source:MGI Symbol;Acc:MGI:5804962]	-	53	88	74	77	62	99	100	92	87	82	103	85	1.31810782704629	2.02488142299151	1.6461880208174	1.84526979679825	1.32214660708752	1.95526095370485	2.17314143668361	2.30139817461559	2.06393780369441	2.14072913769362	2.37540056431926
ENSMUSG00000022760	152.431831570912	154.873284094703	152.704813361424	182.313225741666	180.752356696582	174.317290718855	221.357261196818	213.658103754207	182.012302426796	170.428133611966	189.417241884227	206.501581784207	166.232133697357	197.229104109703	-0.247198233534627	0.00937210872774084	0.221230770464763	Thap7	16	17345846	17349000	-	1882	protein_coding	THAP domain containing 7 [Source:MGI Symbol;Acc:MGI:1916259]	THAP	143	155	161	175	197	203	239	197	177	153	193	204	3.89654905991048	3.90766804899476	3.92412321227418	4.59490184643754	4.60281154101206	4.39273103815787	5.69055906771277	5.39932170969424	4.60065494011974	4.37631264569613	4.87669934370521
ENSMUSG00000027164	311.259404326618	364.701604481074	333.86393977156	355.250342730904	300.03056162326	392.428580583827	410.298187071926	391.525763732329	391.789193359375	385.412642024447	397.481777010942	371.500394680411	342.922405586207	391.334659646572	-0.189798699399766	0.00943265793424661	0.221328325527053	Traf6	2	101508774	101532014	+	7883	protein_coding	TNF receptor-associated factor 6 [Source:MGI Symbol;Acc:MGI:108072]	-	292	365	352	341	327	457	443	361	381	346	405	367	1.89956891973384	2.19688297225632	2.04827146686123	2.13757155453758	1.82403350891329	2.36092867729497	2.51819207865233	2.36215435529497	2.36428302022541	2.36276811283588	2.44315931821907
ENSMUSG00000109305	4.26382745652902	4.9959123901517	7.58781681298999	4.16715944552379	5.50514791969284	9.44576452171137	11.1141721103005	9.76103012075058	9.25486283526082	20.0503686602313	16.6844202695951	8.09810124643948	5.99427142443312	12.493825873763	-1.03777921812222	0.00944137434049206	0.221328325527053	Smim38	7	144759562	144761856	-	1278	protein_coding	small integral membrane protein 38 [Source:MGI Symbol;Acc:MGI:1916283]	-	4	5	8	4	6	11	12	9	9	18	17	8	0.160506589858532	0.185628534206879	0.287141200264389	0.154663183992765	0.206441489006094	0.350525829120101	0.420752830276207	0.363248854566546	0.344490833027188	0.758190223621477	0.632566748572917
ENSMUSG00000026927	938.042040436384	959.215178909127	893.465429729572	1044.91523096509	969.823558519222	1025.29480353849	1089.18886680945	1139.87140632321	1095.1587688392	1190.76911654374	984.380795906111	988.980614721421	971.792707016314	1081.39159485719	-0.153306170360674	0.00944576054248802	0.221328325527053	Entr1	2	26272814	26279328	-	3587	protein_coding	endosome associated trafficking regulator 1 [Source:MGI Symbol;Acc:MGI:1915362]	-	880	960	942	1003	1057	1194	1176	1051	1065	1069	1003	977	12.5809960425494	12.6982958487725	12.046361848672	13.8174329377043	12.9574695501313	13.5559870106925	14.6910419501292	15.1134612637916	14.5239332809316	16.0428992982009	13.2971279553652
ENSMUSG00000003380	2405.8646423465	2333.09108620085	2273.49961259213	2255.47504988975	2514.93507464635	2394.93065918664	2718.34126197766	2668.01489967182	2461.79351417938	2321.38712710678	2716.61619448466	2548.87736731683	2362.96602081037	2572.50506078952	-0.122808166808237	0.00944978065020256	0.221328325527053	Rabac1	7	24669177	24672179	-	1523	protein_coding	Rab acceptor 1 (prenylated) [Source:MGI Symbol;Acc:MGI:1201692]	-	2257	2335	2397	2165	2741	2789	2935	2460	2394	2084	2768	2518	75.9968140333359	72.7432275486242	72.194565831346	70.2450630160966	79.1381180898849	74.5773255427445	86.3544765631393	83.3158830447707	76.8936111004114	73.6604453367881	86.4280021375648
ENSMUSG00000041477	400.799780913728	442.637837767441	412.587539206331	465.680068037284	422.061340509785	429.352932805062	467.721409641812	471.783122502945	471.998004598302	489.006213435642	501.5140445743	454.505932456416	428.853249873272	476.088121201569	-0.150832216557638	0.00959142778397906	0.224354926066184	Dcp1b	6	119152214	119198577	+	6339	protein_coding	decapping mRNA 1B [Source:MGI Symbol;Acc:MGI:2442404]	-	376	443	435	447	460	500	505	435	459	439	511	449	3.04180117571938	3.31580177174196	3.14778370924005	3.48453298891034	3.19090346944582	3.21223601095304	3.56982790571543	3.53965637270477	3.54207659174098	3.72803771573715	3.83343796747986
ENSMUSG00000028706	238.774337565625	234.80788233713	253.243386133541	239.611668117618	235.80383589351	219.828701596192	271.37103569317	259.209577651043	258.107841294496	298.527711163444	248.303431071033	295.580695495041	237.011635273936	271.850048728038	-0.197954271496256	0.00965775401673393	0.225323612271315	Nsun4	4	115890039	115911073	-	5993	protein_coding	NOL1/NOP2/Sun domain family, member 4 [Source:MGI Symbol;Acc:MGI:1919431]	-	224	235	267	230	257	256	293	239	251	268	253	292	1.91675882245877	1.86049783675461	2.04363514102737	1.89644987080065	1.88566887196439	1.73961795521389	2.19078619929149	2.05705650363415	2.04878062251878	2.40728242534114	2.00754151493483
ENSMUSG00000025374	638.508161615221	619.493136378811	534.941085315794	654.244032947236	576.205482261184	579.626459286834	720.568825151148	638.80519345801	719.822664964731	660.548256417621	709.578579701015	601.284017548131	600.50305963418	675.101256206776	-0.171010463916765	0.00967960317816292	0.225323612271315	Nabp2	10	128237264	128247361	-	2507	protein_coding	nucleic acid binding protein 2 [Source:MGI Symbol;Acc:MGI:1917167]	-	599	620	564	628	628	675	778	589	700	593	723	594	12.2528246591227	11.7339150669456	10.3195592351899	12.3783602773882	11.0149339191907	10.9649746705753	13.9059901309117	12.118630912739	13.658711129997	12.7331802892441	13.7142560895583
ENSMUSG00000118383	8.52765491305804	8.99264230227307	4.74238550811874	3.12536958414285	8.25772187953926	5.15223519366075	17.5974391746424	13.0147068276674	4.11327237122703	12.2530030701414	16.6844202695951	16.196202492879	6.46633489679879	13.3098407010254	-1.04927519480658	0.00969626410955525	0.225323612271315	Gm50321	19	9806263	9814261	-	2697	lncRNA	predicted gene, 50321 [Source:MGI Symbol;Acc:MGI:6303181]	-	8	9	5	3	9	6	19	12	4	11	17	16	0.152115255349799	0.158331434960884	0.0850404277757436	0.0549665042109992	0.146736497747379	0.0906000626181594	0.31568162849978	0.229505394208897	0.0725512766627522	0.219557495234844	0.299747980970036
ENSMUSG00000021720	248.367949342815	223.816875078796	224.789073084829	238.569878256237	250.484230346024	230.991877849124	292.673198904579	259.209577651043	281.759157429052	285.16079872329	247.321994584586	256.102451918648	236.169980659638	270.3711965352	-0.195815669776915	0.00970038069893988	0.225323612271315	Rnf180	13	105266509	105431323	-	5579	protein_coding	ring finger protein 180 [Source:MGI Symbol;Acc:MGI:1919066]	-	233	224	237	229	273	269	316	239	274	256	252	253	2.14172294714709	1.90500992093463	1.94862541636672	2.02832213450845	2.15170570787154	1.96360492409142	2.53809208641611	2.20970418108611	2.40248240391142	2.47013183447642	2.14799106711512
ENSMUSG00000027397	1860.09472791078	1678.62656309097	1780.29151974778	1817.92330810976	1732.28654539668	1888.29419847666	1939.42303324743	1929.4302872017	1967.17251153933	1944.88576004244	1870.61794316754	1873.69817589493	1792.91947712211	1920.87128518223	-0.0992421715086707	0.00970770685275686	0.225323612271315	Slc20a1	2	129040684	129053536	+	5580	protein_coding	solute carrier family 20, member 1 [Source:MGI Symbol;Acc:MGI:108392]	-	1745	1680	1877	1745	1888	2199	2094	1779	1913	1746	1906	1851	16.0370677020345	14.2850139098042	15.4300186837235	15.4532219199867	14.8779939345639	16.0490460922851	16.8158619055067	16.4450177675433	16.7705298975813	16.8440518389713	16.2434018628802
ENSMUSG00000048782	53.2978432066127	84.930510632579	68.2903513169099	68.7581308511426	64.2267257297498	49.8049402053872	87.0610148640204	136.654421690508	78.1521750533136	74.6319277908611	105.013704049804	63.7725473157109	64.8847503237302	90.8809651273698	-0.486889111641274	0.00976298676576025	0.226025660277049	Insc	7	114342929	114449618	+	3720	protein_coding	INSC spindle orientation adaptor protein [Source:MGI Symbol;Acc:MGI:1917942]	-	50	85	72	66	70	58	94	126	76	67	107	63	0.689272250803775	1.0841305199405	0.887822065978763	0.876715742165437	0.827430806742166	0.634955438848934	1.13230015696105	1.74710981341523	0.999393836029412	0.969545939184776	1.36782056610298
ENSMUSG00000071657	1443.30559403507	1414.84238889096	1419.87022113075	1530.38930636861	1564.37953384605	1482.98502990869	1713.43486700466	1580.20232065929	1640.16735802678	1537.19493061774	1512.39362561447	1597.35047086019	1475.96201236336	1596.79059546385	-0.113788183278605	0.00980468323395707	0.226700345504221	Bscl2	19	8814831	8826047	+	5897	protein_coding	Berardinelli-Seip congenital lipodystrophy 2 (seipin) [Source:MGI Symbol;Acc:MGI:1298392]	-	1354	1416	1497	1469	1705	1727	1850	1457	1595	1380	1541	1578	11.774738391143	11.3929898480722	11.6446663885242	12.3097285776965	12.7136380116836	11.926675514606	14.0577965720145	12.744447772883	13.2310884809781	12.5975034950708	12.4268141278816
ENSMUSG00000022391	4048.5041699743	3806.8852412956	4039.56397581555	3878.58365392127	4017.84045672249	3884.7853360202	4195.59997163843	3933.69513866248	4196.56613674438	4196.09659683841	4204.47390793797	4382.08503697956	3946.02713895824	4184.75279813354	-0.0849218605966523	0.00981882383061485	0.226736983034837	Rangap1	15	81588449	81629731	-	4863	protein_coding	RAN GTPase activating protein 1 [Source:MGI Symbol;Acc:MGI:103071]	-	3798	3810	4259	3723	4379	4524	4530	3627	4081	3767	4284	4329	40.0510974781665	37.1728869500083	40.1735072825794	37.8308915000242	39.5956304166537	37.8858050866557	41.7417436155881	38.4712133585907	41.0514346536956	41.6992150193563	41.8922304705736
ENSMUSG00000028559	1368.68861354582	1330.91106073641	1409.43697301289	1329.32386312209	1370.78183200352	1459.79997153721	1466.14453755047	1537.90452346937	1446.84355657911	1445.85436227668	1532.02235534341	1450.57238576847	1378.15705232632	1479.89028683125	-0.101894888093309	0.00983458805110867	0.226810971937318	Osbpl9	4	108918342	109059469	-	7006	protein_coding	oxysterol binding protein-like 9 [Source:MGI Symbol;Acc:MGI:1923784]	-	1284	1332	1486	1276	1494	1700	1583	1418	1407	1298	1561	1433	9.39850162865891	9.02068830334665	9.72937750770238	8.99991381337971	9.37685177198075	9.88182098910455	10.1248229060592	10.4399566600202	9.82403675333057	9.97335064637569	10.5954903830291
ENSMUSG00000028545	123.650996239342	99.9182478030341	98.6416185688699	116.680464474666	91.752465328214	116.783997722977	116.698807158155	138.823539495119	137.794624436106	126.985668181465	130.53105269742	135.643195877861	107.904631689517	131.079481307688	-0.281498116849276	0.00991045597382737	0.227780397372816	Bend5	4	111272203	111317495	+	2105	protein_coding	BEN domain containing 5 [Source:MGI Symbol;Acc:MGI:1914871]	-	116	100	104	112	100	136	126	128	134	114	133	134	2.8259834837705	2.25399778352866	2.26630114070905	2.62920065368033	2.08893288162936	2.63114633157877	2.68222433704343	3.13653737795798	3.11400074624291	2.91534046080391	3.00460809059475
ENSMUSG00000033419	4869.29095535614	4784.08570480927	5192.91213139003	4880.78550056974	4569.27277334506	4861.13390521892	5491.32720349763	4997.6474218243	4942.09675402928	5328.94242614148	5444.02819032024	5117.99998774975	4859.58016178153	5220.34033059378	-0.10350015889121	0.00991826932274486	0.227780397372816	Snap91	9	86647976	86762707	-	9126	protein_coding	synaptosomal-associated protein 91 [Source:MGI Symbol;Acc:MGI:109132]	-	4568	4788	5475	4685	4980	5661	5929	4608	4806	4784	5547	5056	25.6690242976518	24.8931159552505	27.5194682132087	25.368041522403	23.9952602507477	25.2621834362688	29.1123751939911	26.0450145191382	25.7613914070864	28.2193649042478	28.9045353936318
ENSMUSG00000030207	3940.84252669695	3820.87379598802	3713.28785285698	3661.89136275403	3813.23245904058	3631.46710566522	4398.43361265142	3723.29071161519	4099.90423602054	3924.30271055528	4001.31655524348	4198.86549627887	3763.59918383363	4057.68555372746	-0.109071460827166	0.0100148519092652	0.228720173206718	Fam234b	6	135174975	135221953	+	6912	protein_coding	family with sequence similarity 234, member B [Source:MGI Symbol;Acc:MGI:1921775]	-	3697	3824	3915	3515	4156	4229	4749	3433	3987	3523	4077	4148	27.4289669610654	26.2494216413044	25.9815116313447	25.1292431726265	26.4392052126572	24.9167933062908	30.7875474304907	25.6190293861729	28.2168494041775	27.4375571766654	28.049509652138
ENSMUSG00000108601	51.1659294783482	36.9697516871226	43.6299466746925	19.794007366238	33.0308875181571	25.7611759683037	48.1614124779688	50.9742684083641	47.3026322691109	47.8981029105526	49.0718243223385	57.6989713808813	35.0586164488104	50.1845352948694	-0.522108927848132	0.0101024435928729	0.229975204668132	Gm44645	7	73071998	73073650	+	1653	TEC	predicted gene 44645 [Source:MGI Symbol;Acc:MGI:5753221]	-	48	37	46	19	36	30	52	47	46	43	50	57	1.48912828921382	1.06202430350956	1.27650157903379	0.567987210180325	0.95764872214079	0.739105773990248	1.40963652393807	1.46661999720334	1.36129105948796	1.40033560357917	1.43841910372618
ENSMUSG00000040490	308.061533734222	255.790714375767	250.39795482867	281.283262572856	320.216103995467	322.014699603797	354.727326520424	327.536788496297	323.920199234129	314.122442343624	352.335698634391	332.022151104019	289.62737818513	334.110767722147	-0.205975408189269	0.0101118790844222	0.229975204668132	Lrfn2	17	49239407	49404616	+	3202	protein_coding	leucine rich repeat and fibronectin type III domain containing 2 [Source:MGI Symbol;Acc:MGI:1917780]	-	289	256	264	270	349	375	383	302	315	282	359	328	4.62849975886397	3.7933614165769	3.78197782009692	4.16677687918046	4.7927048620381	4.76944817460134	5.35986807325152	4.86494811968512	4.81232822027049	4.74093836894104	5.33164730460285
ENSMUSG00000048206	0	0.999182478030341	0	0	0	0.858705865610125	4.63090504595853	1.08455890230562	3.08495427842027	2.2278187400257	5.88861891868062	0	0.309648057273411	2.81947598089846	-3.03235072985783	0.010119749351056	1	Dnajb8	6	88199250	88231397	+	1411	protein_coding	DnaJ heat shock protein family (Hsp40) member B8 [Source:MGI Symbol;Acc:MGI:1922801]	-	0	1	0	0	0	1	5	1	3	2	6	0	0	0.0336262603425076	0	0	0	0.028862316191965	0.158788718725783	0.0365565821037913	0.104006445690703	0.07630263058416	0.2022146090823
ENSMUSG00000071632	168.421184532896	176.85529861137	171.674355393899	184.396805464428	158.73176501781	126.229762244688	186.162382847533	220.165457168041	214.918481396612	204.959324082365	169.788512155291	190.305379291328	164.384861877515	197.716589490195	-0.268280286694145	0.0101363173780811	0.230241030457092	2510002D24Rik	16	18655328	18658910	+	1486	protein_coding	RIKEN cDNA 2510002D24 gene [Source:MGI Symbol;Acc:MGI:1919557]	-	158	177	181	177	173	147	201	203	209	184	173	188	5.45257951726012	5.65145197965024	5.58722477815931	5.88589168880675	5.1192210150643	4.02862384763715	6.06113422699033	7.04644110480165	6.88008004211365	6.6655431234125	5.53624862279236
ENSMUSG00000118280	13.8574392337193	16.9861021265158	18.0210649308512	8.33431889104759	11.0102958393857	13.739293849762	33.3425163309014	15.1838246322787	20.5663618561352	22.278187400257	22.5730391882757	21.2575157719036	13.6580858118803	22.5335741966253	-0.72728324053818	0.0101745487410319	0.23081909694165	Gm41804	19	8229332	8294543	+	653	lncRNA	predicted gene, 41804 [Source:MGI Symbol;Acc:MGI:5624689]	-	13	17	19	8	12	16	36	14	20	20	23	21	1.02092514697919	1.23521149591995	1.33467890980473	0.605389124480102	0.808061938590468	0.997849387978258	2.47039257469981	1.10587859552572	1.49824497059298	1.64874443727794	1.67495423903723
ENSMUSG00000001270	14660.1047524109	14431.1925301922	13166.7591247409	14579.8491100264	14463.8586343397	14561.9340690165	14961.5280224828	16517.8320821146	16171.3303274791	13942.8035844509	16690.3088885138	15196.0869889437	14310.6163701211	15579.9816489975	-0.122644807711079	0.0102130959970424	0.231063028139671	Ckb	12	111635795	111638772	-	2895	protein_coding	creatine kinase, brain [Source:MGI Symbol;Acc:MGI:88407]	-	13753	14443	13882	13995	15764	16958	16154	15230	15726	12517	17006	15012	243.619812828546	236.708813207934	219.958044627192	238.881294495063	239.438754322421	238.552656274438	250.039236601042	271.35881444452	265.727020140362	232.749208657676	279.345640583628
ENSMUSG00000115099	81.0127216740514	66.9452260280328	93.8992330607512	69.7999207125236	82.5772187953926	67.8377633831999	90.7657389007873	118.216920351313	85.3504017029609	91.3405683410539	102.069394590464	97.1772149572737	77.0120139423252	97.4867064739754	-0.338918057227564	0.0102159728791949	0.231063028139671	1700087I21Rik	14	103584343	103687303	+	5031	lncRNA	RIKEN cDNA 1700087I21 gene [Source:MGI Symbol;Acc:MGI:1923869]	-	76	67	99	67	90	79	98	109	83	82	104	96	0.774681179674988	0.631867575829784	0.902645570956346	0.658079397364563	0.786619627160965	0.639485892188859	0.872867678313014	1.11754437904611	0.80703020434475	0.877396836001638	0.983031226236435
ENSMUSG00000034327	283.54452585918	311.744933145466	402.15429108847	306.286219245999	314.710956075774	337.471405184779	371.398584685874	408.878706169219	393.845829544988	380.957004544395	388.648848632921	334.046676415628	325.985388433278	379.629274998838	-0.217558417902318	0.0102236880874735	0.231063028139671	Kctd9	14	67953386	67979759	+	4746	protein_coding	potassium channel tetramerisation domain containing 9 [Source:MGI Symbol;Acc:MGI:2145579]	-	266	312	424	294	343	393	401	377	383	342	396	330	2.87420428830742	3.11912259652398	4.09802403259758	3.06109921238777	3.1779200896115	3.37227521317257	3.78611056599049	4.09737972616213	3.94763557627826	3.87913506320622	3.96785454812437
ENSMUSG00000035901	4648.63788448076	4599.23694637366	4677.88906520833	4515.11725922503	4671.11800985938	4619.83755698247	4888.38336651383	5011.74668755427	4789.90567629388	4800.94938475539	5021.02906466168	4649.32237811207	4621.97278702161	4860.22275964852	-0.0724553900269866	0.0103062987523747	0.232058781633894	Dennd5a	7	109492987	109559677	-	8677	protein_coding	DENN/MADD domain containing 5A [Source:MGI Symbol;Acc:MGI:1201681]	-	4361	4603	4932	4334	5091	5380	5278	4621	4658	4310	5116	4593	25.7739047666465	25.1696375866209	26.0729306042075	24.6818164683846	25.7994285090348	25.2505517379418	27.2568988323232	27.4700195790233	26.2600712958593	26.7389409162623	28.0381419352269
ENSMUSG00000039159	2057.29674777525	1857.4802266584	1962.39912325954	2000.23653385142	2008.46146603461	2021.39360764623	2014.44369499196	2173.45604022046	2147.12817778051	2120.88344050447	2109.10700937411	2134.86194109261	1984.54461753758	2116.64671732735	-0.0925391137298265	0.0103719079354221	0.232955116290861	Ube2h	6	30211288	30304538	-	4780	protein_coding	ubiquitin-conjugating enzyme E2H [Source:MGI Symbol;Acc:MGI:104632]	-	1930	1859	2069	1920	2189	2354	2175	2004	2088	1904	2149	2109	20.7058537735179	18.452579197731	19.854957981106	19.8486576545024	20.1369852174716	20.0556506396893	20.3895677244989	21.6253138172161	21.3682330605082	21.4425077803443	21.3794638782812
ENSMUSG00000001773	119.387168782813	145.88064179243	145.116996548434	140.641631286428	148.638993831707	166.588937928364	173.195848718849	156.176481932009	161.445940570661	171.542042981979	196.287297289354	176.133702110059	144.375728361696	172.463552267152	-0.253530673931629	0.010393676832089	0.23315405743337	Folh1	7	86368185	86425151	-	3210	protein_coding	folate hydrolase 1 [Source:MGI Symbol;Acc:MGI:1858193]	-	112	146	153	135	162	194	187	144	157	154	200	174	1.78927346152576	2.1580097782301	2.18636555500378	2.07819619425792	2.21914953882999	2.46124525248952	2.61043706896131	2.31392915207998	2.39254786028291	2.58257068693995	2.96287449029206
ENSMUSG00000097182	1.06595686413225	0	0.948477101623749	0	0.91752465328214	0	0.926181009191707	3.25367670691686	3.08495427842027	5.56954685006426	5.88861891868062	1.01226265580493	0.488659769839691	3.28920673651311	-2.75247487785308	0.0104796512860905	1	A830009L08Rik	13	91517106	91536248	-	4502	lncRNA	RIKEN cDNA A830009L08 gene [Source:MGI Symbol;Acc:MGI:2443762]	-	1	0	1	0	1	0	1	3	3	5	6	1	0.0113909052553978	0	0.010188984171976	0	0.00976722282503286	0	0.00995339325286896	0.0343722816626718	0.0325973111660555	0.0597862126578464	0.0633773463827466
ENSMUSG00000032303	76.7488942175224	80.9337807204576	105.280958280236	71.8835004352855	96.3400885946247	71.2725868456404	101.879911011088	154.007364127398	89.4636740741879	115.846574481337	106.976577022698	93.128164334054	83.7433015156278	110.217044175127	-0.392532473788484	0.0104817365393439	0.233991240044576	Chrna3	9	54917395	54933846	-	5265	protein_coding	cholinergic receptor, nicotinic, alpha polypeptide 3 [Source:MGI Symbol;Acc:MGI:87887]	-	72	81	111	69	105	83	110	142	87	104	109	92	0.7012903310742	0.729948512973511	0.967076837300704	0.647602511436371	0.87693521398315	0.642004261384539	0.936205015514866	1.39117756951184	0.808326638407955	1.06333838769629	0.984501572087644
ENSMUSG00000074657	30245.4600628886	28329.8207995943	31644.9900185748	27419.9091515466	32031.7031707328	31543.7012673223	32755.3175710739	32670.1678141522	30911.2418697711	31672.8990269454	34350.277025637	34364.2926392659	30202.5974117766	32787.3659911409	-0.118436738657334	0.0105096137154502	0.233991240044576	Kif5a	10	127061565	127099217	-	6990	protein_coding	kinesin family member 5A [Source:MGI Symbol;Acc:MGI:109564]	-	28374	28353	33364	26320	34911	36734	35366	30123	30060	28434	35000	33948	208.164716282745	192.454214913014	218.94615109413	186.065784457699	219.614848245113	214.01747693088	226.717696627453	222.286784684885	210.367097366697	218.976400301884	238.110836183343
ENSMUSG00000021732	104.463772684961	103.914977715155	62.5994887071674	70.8417105739045	79.8246448355462	50.6636460709974	100.027548992704	124.724273765146	111.05835402313	93.5683870810796	92.2550297259964	112.361154794348	78.7180400979553	105.665791397067	-0.429772673398771	0.0105217015680693	0.233991240044576	Fgf10	13	118806327	118928651	+	4601	protein_coding	fibroblast growth factor 10 [Source:MGI Symbol;Acc:MGI:1099809]	-	98	104	66	68	87	59	108	115	108	84	94	111	1.09228903174538	1.07247379867441	0.65800331340743	0.73032217679348	0.831464297494441	0.522225377236448	1.05183635162724	1.28925316128487	1.14825286140077	0.982796455917951	0.97154721658414
ENSMUSG00000026439	900.733550191755	912.253602441701	846.990051750008	920.942237460759	840.452582406441	926.543628993325	1033.61800625794	883.91550537908	942.967691103797	1040.391351592	987.325105365451	970.759886916932	891.319275540665	976.496257769202	-0.132327064600335	0.0105573753432154	0.234495798213757	Rbbp5	1	132405103	132433397	+	3930	protein_coding	retinoblastoma binding protein 5, histone lysine methyltransferase complex subunit [Source:MGI Symbol;Acc:MGI:1918367]	-	845	913	893	884	916	1079	1116	815	917	934	1006	959	11.0262513647663	11.0225940209702	10.4230611757804	11.1152061986128	10.2489531900766	11.1811658194567	12.7247218548723	10.6968931142459	11.4141296009675	12.7935436359376	12.1728906825961
ENSMUSG00000121196	2.13191372826451	0.999182478030341	1.8969542032475	0	1.83504930656428	0	8.33562908272536	4.33823560922248	6.16990855684055	0	3.92574594578708	6.07357593482961	1.14384995268444	4.80718252156751	-2.09654355040071	0.0106180421949513	1	ENSMUSG00000121196	2	180532433	180532764	+	332	lncRNA	novel transcript	-	2	1	2	0	2	0	9	4	6	0	4	6	0.308926840119282	0.142911606455657	0.276330161097808	0	0.264891790110229	0	1.21473369825224	0.621461895764452	0.884054788370976	0	0.57294139239985
ENSMUSG00000049532	2066.89035955244	1941.41155481295	1764.16740902017	1841.88447492152	2013.9666139543	1802.42361191565	2085.75963269972	2025.9560295069	2077.20254746965	2058.50451578375	2034.51783640416	2068.05260580948	1905.12400402951	2058.33219461228	-0.112160636632776	0.0106292550167212	0.235413117989612	Sall2	14	52548629	52566219	-	5433	protein_coding	spalt like transcription factor 2 [Source:MGI Symbol;Acc:MGI:1354373]	zf-C2H2	1939	1943	1860	1768	2195	2099	2252	1868	2020	1848	2073	2043	18.3021383649096	16.9683135369022	15.7039758035264	16.0805302265961	17.7652533705989	15.7337022603101	18.5739954551417	17.7349416835825	18.1876956645534	18.3104404308719	18.1446204739418
ENSMUSG00000004455	1112.85896615407	1303.93313382959	1309.8468773424	1435.58642898295	1264.34897222279	1548.24667569506	1655.08546342558	1479.33834274487	1464.32496415682	1429.14572172649	1472.15472967016	1519.40624636321	1329.13684237114	1503.24257801452	-0.177252992656985	0.010636055841127	0.235413117989612	Ppp1cc	5	122296341	122313336	+	3424	protein_coding	protein phosphatase 1 catalytic subunit gamma [Source:MGI Symbol;Acc:MGI:104872]	-	1044	1305	1381	1378	1378	1803	1787	1364	1424	1283	1500	1501	15.6361732184673	18.0834937537903	18.5010467613984	19.887183025607	17.6966901881234	21.4447093600448	23.3866195299157	20.5481729390436	20.3442763915776	20.1710928856166	20.832711259866
ENSMUSG00000020774	179.080753174219	319.738392969709	244.707092218927	310.453378691523	253.236804305871	238.720230639615	346.391697437698	415.386059583052	286.900747893085	299.641620533457	386.685975660028	250.028875983819	257.656108666644	330.839162848523	-0.360844923280694	0.0106404191113687	0.235413117989612	Aspa	11	73195818	73220422	-	5954	protein_coding	aspartoacylase [Source:MGI Symbol;Acc:MGI:87914]	-	168	320	258	298	276	278	374	383	279	269	394	247	1.44698550843912	2.55003847326991	1.98768359749696	2.47323419736901	2.03834099020662	1.90149049795563	2.8147473938078	3.31804706154789	2.29224686309559	2.43209188460641	3.14684739910311
ENSMUSG00000028893	216.389243418848	188.845488347734	229.531458592947	225.026610058285	239.473934506639	199.219760821549	241.733243399035	262.46325435796	286.900747893085	226.123602112609	240.451939179459	254.077926607039	216.414415957667	251.958452258198	-0.219511826778869	0.0107684658179572	0.237432180391539	Sesn2	4	132219343	132237812	-	3475	protein_coding	sestrin 2 [Source:MGI Symbol;Acc:MGI:2651874]	-	203	189	242	216	261	232	261	242	279	203	245	251	2.99574580096103	2.58055179334664	3.19445618176148	3.07154407300969	3.30264797073835	2.71888832520061	3.3655988623806	3.59213917649634	3.92749289866795	3.14468940807377	3.35273761566934
ENSMUSG00000036560	220.653070875377	194.840583215916	248.501000625422	229.193769503809	250.484230346024	212.100348805701	245.437967435802	301.507374840962	249.881296552042	250.629608252892	286.579454042457	250.028875983819	225.962167228708	264.010762851329	-0.223293381166942	0.0108031925876866	0.237628191612214	Lgi4	7	30758767	30770360	+	4584	protein_coding	leucine-rich repeat LGI family, member 4 [Source:MGI Symbol;Acc:MGI:2180197]	-	207	195	262	220	273	247	265	278	243	225	292	247	2.3157382373863	2.01834585557139	2.62176076929884	2.37156963412989	2.61875352186199	2.19437344072318	2.59046613273784	3.12818756170789	2.59315023656984	2.64225323349762	3.02919013660619
ENSMUSG00000023923	604.397541962989	583.522567169719	565.292352567754	565.691894729855	544.092119396309	587.354812077325	632.581629277936	669.172842722567	561.46167867249	668.345622007711	659.52531889223	621.52927066423	575.058547983992	635.436060372861	-0.143952070566752	0.0109948668864243	0.241221600294431	Tbc1d5	17	51040152	51486380	-	13334	protein_coding	TBC1 domain family, member 5 [Source:MGI Symbol;Acc:MGI:1919488]	-	567	584	596	543	593	684	683	617	546	600	672	614	2.18065187083449	2.07805951345991	2.05032254525069	2.01232066867622	1.95555857468657	2.08907410022904	2.29528652301456	2.38680704544723	2.00307959099025	2.42229664963814	2.39660860225694
ENSMUSG00000036845	232.378596380832	196.838948171977	216.252779170215	209.399762137571	221.123441440996	215.535172268141	261.183044592061	239.687517409542	259.136159387303	235.034877072712	237.507629720118	242.943037393184	215.254783261622	245.91537759582	-0.193444477867235	0.011007121422229	0.241221600294431	Lin37	7	30254866	30259263	-	1388	protein_coding	lin-37 DREAM MuvB core complex component [Source:MGI Symbol;Acc:MGI:1922910]	-	218	197	228	201	241	251	282	221	252	211	242	240	8.05435482005518	6.73414316183416	7.53497401817711	7.15590226543469	7.63491423281687	7.36448614183179	9.10408483550816	8.21287864121567	8.88131121689113	8.18331969745919	8.29113891047795
ENSMUSG00000074656	927.382471795062	973.203733601552	862.165685375988	893.855701064854	903.761783482908	881.032218115988	965.080611577759	977.187570977364	1025.23313852834	1044.84698907206	943.160463475346	954.563684424053	906.900265572725	985.012076342486	-0.119127581245146	0.0111066934357161	0.243074781242882	Eif2s2	2	154713330	154734855	-	6755	protein_coding	eukaryotic translation initiation factor 2, subunit 2 (beta) [Source:MGI Symbol;Acc:MGI:1914454]	-	870	974	909	858	985	1026	1042	901	997	938	961	943	6.60476894893068	6.84130871300563	6.17269627367766	6.27653194539164	6.41191067371184	6.1855767696049	6.91224335073894	6.88005698755781	7.21997708290024	7.47504848449195	6.76528856876229
ENSMUSG00000028617	280.346655266783	251.793984463646	255.140340336788	277.116103127332	259.659476878846	256.753053817427	305.639733033263	302.591933743268	317.750290677288	315.236351713637	266.950724313522	285.458068936992	263.468268981804	298.937850402995	-0.182795652599242	0.0112035407442728	0.244340022657098	Lrrc42	4	107090711	107110729	-	2139	protein_coding	leucine rich repeat containing 42 [Source:MGI Symbol;Acc:MGI:1925059]	-	263	252	269	266	283	299	330	279	309	283	272	282	6.30534267691801	5.58978805166251	5.76869893111805	6.1450958475891	5.8177122561002	5.69270393450768	6.9132109490684	6.72800052371081	7.06665206711873	7.12216744423859	6.04708970304769
ENSMUSG00000020121	1064.89090726812	961.213543865188	1042.3763346845	934.485505658711	988.174051584865	1152.38327164879	1031.76564423956	1071.54419547795	1186.679079099	1160.69356355339	1194.40820400572	1193.45767119402	1023.9206024517	1139.75805959494	-0.153673152965323	0.0112428462740001	0.244740140251068	Srgap1	10	121616896	121883220	-	9132	protein_coding	SLIT-ROBO Rho GTPase activating protein 1 [Source:MGI Symbol;Acc:MGI:2152936]	-	999	962	1099	897	1077	1342	1114	988	1154	1042	1217	1179	5.61000586994536	4.99821293432257	5.52036975577283	4.8538276276021	5.18592685276904	5.98473337418853	5.46633120201484	5.58063527160185	6.1816714658891	6.1424035396369	6.33742695879339
ENSMUSG00000110080	540.440130115053	553.547092828809	504.589818063834	511.518821938046	497.29836207892	446.527050117265	617.762733130868	591.084601756563	521.357273053026	543.587772566272	568.25172565268	572.940663185593	508.986879190321	569.164128224167	-0.163849033619938	0.0113089269996545	0.245157987706795	Gm6145	14	105858449	105881159	-	7317	lncRNA	predicted gene 6145 [Source:MGI Symbol;Acc:MGI:3779559]	-	507	554	532	491	542	520	667	545	507	488	579	566	3.55335529836258	3.59238020393278	3.33514680700692	3.31593681252876	3.2571879376517	2.89419962229993	4.08478716346666	3.84198836338732	3.38954120991655	3.59023846768306	3.76299637755359
ENSMUSG00000021848	27.7148784674386	22.9811969946978	27.5058359470887	14.5850580593333	8.25772187953926	24.0437642370835	26.8592492665595	61.8198574314203	31.8778608770095	35.6450998404113	34.350277025637	22.2697784277086	20.8480759308635	35.4703538114577	-0.76422263882008	0.0113232604437137	0.245174385003097	Otx2	14	48895134	48911276	-	4221	protein_coding	orthodenticle homeobox 2 [Source:MGI Symbol;Acc:MGI:97451]	TF_Otx	26	23	29	14	9	28	29	57	31	32	35	22	0.315879706693869	0.258534239965743	0.315151242720883	0.163896806917706	0.0937570088663069	0.270147450393782	0.307864277732307	0.696549687008203	0.359262887227122	0.408104285256573	0.394312898583645
ENSMUSG00000009097	14.9233960978516	17.9852846045461	16.1241107276037	13.5432681979523	29.3607889050285	18.8915290434227	20.3759822022175	37.9595615806967	24.6796342273622	34.5311904703984	52.0161337816788	18.2207278044888	18.4713962627342	31.2972050111404	-0.752146434131011	0.011353235749553	0.245308226255739	Tbx1	16	18399729	18409421	-	3517	protein_coding	T-box 1 [Source:MGI Symbol;Acc:MGI:98493]	T-box	14	18	17	13	32	22	22	35	24	31	53	18	0.204135904588346	0.242831890866934	0.221724115615017	0.182653834152388	0.400086775395375	0.254746664552453	0.280302496826032	0.513320104405952	0.333814261858589	0.474488678473378	0.716624732774222
ENSMUSG00000056947	13.8574392337193	9.99182478030341	41.732992471445	11.4596884751904	13.7628697992321	28.3372935651341	27.7854302757512	62.904416333726	25.7079523201689	34.5311904703984	52.0161337816788	23.2820410835135	19.8570180541707	37.7045273775395	-0.915701377148885	0.0114672803142891	0.246593589742979	Mab21l1	3	55689931	55692422	+	2492	protein_coding	mab-21-like 1 [Source:MGI Symbol;Acc:MGI:1333773]	-	13	10	44	11	15	33	30	58	25	31	53	23	0.267521717888207	0.19039588018972	0.809917936058743	0.218123499254643	0.264679196378198	0.53929214640709	0.539448351818813	1.20052871838285	0.490747374496997	0.669653564282051	1.01138410319701
ENSMUSG00000029752	1270.62058204565	1302.93395135156	1336.40423618786	1363.70292854766	1390.96737437572	1279.47173975909	1506.89650195491	1336.17656764052	1389.25774338193	1470.36036841696	1405.41704859178	1454.62143639169	1324.01680204459	1427.12161106297	-0.108517817081438	0.0114707395826837	0.246593589742979	Asns	6	7675169	7693254	-	2735	protein_coding	asparagine synthetase [Source:MGI Symbol;Acc:MGI:1350929]	-	1192	1304	1409	1309	1516	1490	1627	1232	1351	1320	1432	1437	22.3502638786408	22.6217316122979	23.6314320657443	23.650489015344	24.3735313828079	22.1864149684919	26.6567301800823	23.2351764582412	24.1637332320299	25.9808364745173	24.8985455704119
ENSMUSG00000062397	2545.50499154782	2611.86299757131	2557.09426597763	2606.55823317513	2841.57385121479	2674.01006550993	3099.00165675545	2745.01858173552	2837.12961805385	2906.18954636353	2727.41199583558	2754.36668644523	2639.43406749944	2844.85301419819	-0.108022798806825	0.0115700705675797	0.247717490001289	Zfp706	15	36997271	37008017	-	4981	protein_coding	zinc finger protein 706 [Source:MGI Symbol;Acc:MGI:1915286]	-	2388	2614	2696	2502	3097	3114	3346	2531	2759	2609	2779	2721	24.5856395980736	24.8997293393554	24.8278849582551	24.8215314171436	27.3401724712405	25.460109104463	30.1013552130287	26.2100712364838	27.0957497654539	28.1964261861913	26.5314078993721
ENSMUSG00000023918	14.9233960978516	15.9869196484855	9.48477101623749	12.5014783365714	21.1030670254892	11.1631762529316	25.0068872481761	24.9448547530293	35.9911332482365	17.8225499202056	14.7215472967016	23.2820410835135	14.1938013962611	23.6281689249771	-0.736514848422492	0.011621061557709	0.248346898945691	Adgrf4	17	42967782	43003175	-	3060	protein_coding	adhesion G protein-coupled receptor F4 [Source:MGI Symbol;Acc:MGI:1925499]	-	14	16	10	12	23	13	27	23	35	16	15	23	0.234622868116736	0.248087076304723	0.14990459719685	0.193783871708581	0.330508776026423	0.173013550950724	0.395383909627201	0.387702862422987	0.559516156910171	0.281471926154901	0.233108507692096
ENSMUSG00000063550	728.04853820233	779.362332863666	849.835483054879	848.016947164092	801.916546968591	823.49892512011	881.724320750505	838.364031482244	922.401329247662	939.025598920834	838.146759425542	879.656247894488	805.113128895611	883.219714620213	-0.132502237527697	0.0116492732120225	0.248655526788064	Nup98	7	101768605	101859383	-	12602	protein_coding	nucleoporin 98 [Source:MGI Symbol;Acc:MGI:109404]	-	683	780	896	814	874	959	952	773	897	843	854	869	2.77936099659133	2.93670763432448	3.26140635145561	3.19185194814714	3.0496397775236	3.09911238635465	3.3851204535823	3.16397189099758	3.481921549437	3.60101249439901	3.22260210887845
ENSMUSG00000022076	429.580616245299	381.68770660759	495.105047047597	342.748864394332	376.185107845678	375.254463271625	441.788341384444	512.996360790558	398.987420009022	465.614116665372	524.087083762576	477.787973539929	400.093634235353	470.210216025317	-0.232791846911673	0.011706148326487	0.249292483099599	Klhl1	14	96340172	96756538	-	6645	protein_coding	kelch-like 1 [Source:MGI Symbol;Acc:MGI:2136335]	-	403	382	522	329	410	437	477	473	388	418	534	472	3.11009597446196	2.72755779941795	3.60339520232464	2.44657605974288	2.71309785325841	2.67821011289375	3.21662214513867	3.67162867807624	2.85629299269615	3.38624070077324	3.82150615409272
ENSMUSG00000023932	596.935843914063	600.508669296235	556.756058653141	553.190416393284	600.978647899802	537.549871871938	704.823747994889	605.183867486536	720.850983057537	643.839615867428	565.30741619334	628.615109254864	574.319918004744	644.770123309099	-0.167859436765464	0.0117354497877611	0.249292483099599	Cdc5l	17	45702810	45744663	-	3300	protein_coding	cell division cycle 5-like (S. pombe) [Source:MGI Symbol;Acc:MGI:1918952]	MYB	560	601	587	531	655	626	761	558	701	578	576	621	8.7023754719662	8.6410420179728	8.15944350233109	7.9513045905153	8.7277831329349	7.72535752119273	10.3334982602972	8.72193522437419	10.3913050003613	9.42866981726612	8.30035820844001
ENSMUSG00000025982	4098.60414258852	4354.43723925623	4272.88934281499	4581.79181035341	4492.20070246936	4454.96603078533	4547.54875513128	4466.21355969454	4816.64194670685	4866.67003758615	4642.19458089322	4633.12617561919	4375.81487804464	4662.06584260521	-0.0911353047440032	0.0117379497152883	0.249292483099599	Sf3b1	1	55024328	55066640	-	11370	protein_coding	splicing factor 3b, subunit 1 [Source:MGI Symbol;Acc:MGI:1932339]	-	3845	4358	4505	4398	4896	5188	4910	4118	4684	4369	4730	4577	17.3420170838113	18.1857972972741	18.1748447118534	19.1140434725116	18.9346608554993	18.582224241506	19.3507446124787	18.6817895515317	20.1521986622434	20.6851230586771	19.7828549905239
ENSMUSG00000107451	40.5063608370257	49.959123901517	53.1147176909299	60.423811960095	41.2886093976963	65.2616457863695	62.0541276158444	62.904416333726	77.1238569605068	72.4041090508354	61.8304986461465	73.8951738737602	51.7590449289389	68.3686970801366	-0.396448325963783	0.011740900978669	0.249292483099599	Gm44421	6	90455448	90456668	+	1221	lncRNA	predicted gene, 44421 [Source:MGI Symbol;Acc:MGI:5690813]	-	38	50	56	58	45	76	67	58	75	65	63	73	1.59599550161542	1.94294239734964	2.1038207842467	2.34730832315309	1.62059105006012	2.53487251364583	2.45887126980825	2.45021913694519	3.00477262222732	2.86572308109182	2.45365318661656
ENSMUSG00000062753	356.029592620173	334.726130140164	334.812416873183	363.584661621951	368.84491061942	328.884346528678	387.143661842133	383.933851416189	386.647602895341	383.184823284421	399.444649983836	379.59849592685	347.813676400595	386.658847558129	-0.154080473288388	0.0117559370260612	0.249292483099599	AI413582	17	27782547	27784730	-	1912	protein_coding	expressed sequence AI413582 [Source:MGI Symbol;Acc:MGI:2146839]	-	334	335	353	349	402	383	418	354	376	344	407	375	8.95823207299868	8.31309041317898	8.46882572176221	9.01976760601737	9.24516680838691	8.15772535577845	9.79636702165582	9.55010116179452	9.61979840846633	9.6851663293572	10.1226637953239
ENSMUSG00000104097	11.7255255054548	10.9910072583337	11.381725219485	14.5850580593333	7.34019722625712	7.72835279049112	20.3759822022175	20.6066191438068	14.3964532992946	27.8477342503213	8.83292837802093	20.2452531160987	10.6253110098925	18.71749506496	-0.822242742889213	0.0117619446007785	0.249292483099599	Gm37313	1	177817228	177826305	-	290	unprocessed_pseudogene	predicted gene, 37313 [Source:MGI Symbol;Acc:MGI:5610541]	-	11	11	12	14	8	9	22	19	14	25	9	20	1.94517382778555	1.79970064405538	1.8981023479546	2.38554628275736	1.21302171471167	1.26387087352332	3.39939269426605	3.379466929726	2.36154405537259	4.64064705837283	1.47581800042306
ENSMUSG00000030682	1521.12044511673	1593.69605245839	1423.66412953725	1490.80129163614	1490.97756158348	1550.82279329189	1605.99786993842	1549.83467139473	1776.93366437008	1567.27048360808	1620.35163912362	1686.42958457102	1511.84704560398	1634.46965216766	-0.11275744943592	0.0117764487147421	0.249307281231903	Cdipt	7	126575086	126579673	+	2592	protein_coding	CDP-diacylglycerol--inositol 3-phosphatidyltransferase (phosphatidylinositol synthase) [Source:MGI Symbol;Acc:MGI:105491]	-	1427	1595	1501	1431	1625	1806	1734	1429	1728	1407	1651	1666	28.232719035932	29.1965324392472	26.5633028241113	27.2811356889737	27.5673458264792	28.3753314171427	29.9771782098524	28.4373962465025	32.6117988599071	29.2210373337634	30.2900763212688
ENSMUSG00000037995	331.512584745131	252.793166941676	285.491607588748	278.157892988713	249.566705692742	252.459524489377	326.941896244673	284.154432404072	315.693654491675	336.400629743881	306.208183771392	332.022151104019	274.996913741065	316.903491293285	-0.207605947776084	0.0119453062184766	0.251408321320806	Igsf9	1	172309355	172326445	+	6612	protein_coding	immunoglobulin superfamily, member 9 [Source:MGI Symbol;Acc:MGI:2135283]	-	311	253	301	267	272	294	353	262	307	302	312	328	2.41207759346613	1.81548749181025	2.08819008309333	1.99542875155456	1.80889203071038	1.81080914627611	2.39231583149106	2.04390659184721	2.27128453947175	2.45872879233087	2.24393380181284
ENSMUSG00000073982	314.457274919015	372.695064305317	316.791351942332	395.880147324761	289.937790437156	358.080345959422	404.741101016776	483.713270428306	338.316652533423	378.72918580437	560.400233761106	356.316454843337	341.306995814667	420.369483064553	-0.301204232775292	0.0120110349995244	0.252203802350478	Rhog	7	101888330	101905261	-	1420	protein_coding	ras homolog family member G [Source:MGI Symbol;Acc:MGI:1928370]	-	295	373	334	380	316	417	437	446	329	340	571	352	10.65362490186	12.4630997866498	10.7893305999344	13.2237022313814	9.78532657888884	11.9593039698885	13.7901740123027	16.2008989136679	11.3337484065945	12.8892338015651	19.1221207112719
ENSMUSG00000105891	55.4297569348773	70.9419559401542	69.2388284185337	46.8805437621427	51.3813805837999	52.3810578022176	80.5777477996785	83.5110354775327	49.3592684547244	62.3789247207197	123.660997292293	89.0791137108342	57.7089205736209	81.4278479092971	-0.499178209506926	0.0120504982417736	0.252738556620148	A230001M10Rik	3	102169714	102352448	+	3743	lncRNA	RIKEN cDNA A230001M10 gene [Source:MGI Symbol;Acc:MGI:2443043]	-	52	71	73	45	56	61	87	77	48	56	126	88	0.712438280499504	0.900003309477092	0.894621665023574	0.594087610968734	0.657877125531575	0.663694474207486	1.04154030160946	1.06111754630794	0.627317530834441	0.805387210558107	1.60080712843111
ENSMUSG00000034059	839.974008936217	833.318186677304	768.266452315237	820.930410768188	837.700008446594	892.19539436892	876.167234695355	939.228009396667	967.647325331159	936.797780180808	829.313831047521	925.20806740571	832.064076918743	912.393708009537	-0.131645333411393	0.0121589457529912	0.253088215787788	Ypel4	2	84564402	84568999	+	2614	protein_coding	yippee like 4 [Source:MGI Symbol;Acc:MGI:3605071]	-	788	834	810	788	913	1039	946	866	941	841	845	914	15.4591056244541	15.1379146473964	14.2139837265537	14.8963011404447	15.3582516930092	16.1870667729879	16.2166897083005	17.0885379279867	17.6096228350264	17.3191646681951	15.3723200290602
ENSMUSG00000112218	0	0	0	0	0.91752465328214	0	5.55708605515024	0	1.02831809280676	6.68345622007711	2.94430945934031	0	0.152920775547023	2.70219497122907	-3.44233833430999	0.0122821806080616	1	Gm18726	12	32760160	32762531	+	2010	processed_pseudogene	predicted gene, 18726 [Source:MGI Symbol;Acc:MGI:5010911]	-	0	0	0	0	1	0	6	0	1	6	3	0	0	0	0	0	0.0218766354021383	0	0.133761720669899	0	0.0243371633282889	0.160691062319776	0.0709763217450561
ENSMUSG00000075415	3606.13207135942	3918.793678835	3718.0302383651	3710.85548623894	3651.74812006292	3656.36957576791	3938.12165108314	4349.08119824554	3717.36990549643	4011.18764141628	4524.42220251961	3766.62934225016	3710.32152843821	4051.13532350186	-0.126777725683102	0.0122932262270715	0.255162160009722	Fnbp1	2	30916218	31032020	-	10030	protein_coding	formin binding protein 1 [Source:MGI Symbol;Acc:MGI:109606]	-	3383	3922	3920	3562	3980	4258	4252	4010	3615	3601	4610	3721	17.2967614177972	18.5529186851782	17.9275735223894	17.5489360430331	17.4485252133625	17.288723075707	18.9962981212978	20.6222495281438	17.6308553656876	19.3267450312589	21.8568858398758
ENSMUSG00000031224	303.797706277693	282.768641282586	282.646176283877	276.074313265951	289.937790437156	280.796818054511	335.277525327398	309.099287157102	283.815793614665	338.628448483907	316.02254863586	361.377768122362	286.003574266962	324.036895223549	-0.180951162022379	0.0123405764011409	0.255413539691663	Magee2	X	103898558	103900873	-	2316	protein_coding	MAGE family member E2 [Source:MGI Symbol;Acc:MGI:2148316]	-	285	283	298	265	316	327	362	285	276	304	322	357	6.31059102160762	5.79766964427796	5.90220224921691	5.6541213863158	5.9996389214258	5.7499940000104	7.00400857756417	6.34744436282734	5.82957026252226	7.06596622912175	6.6115853425209
ENSMUSG00000023904	473.284847674721	485.602684322746	470.44464240538	483.39049568076	487.205590892817	506.636460709974	545.520614413915	496.727977255974	548.093543466002	522.423494536028	571.19603511202	513.217166493102	484.427453614399	532.863138546174	-0.137779341072899	0.0125131376323037	0.256856711091457	Hcfc1r1	17	23892570	23894201	+	958	protein_coding	host cell factor C1 regulator 1 (XPO1-dependent) [Source:MGI Symbol;Acc:MGI:2663619]	-	444	486	496	464	531	590	589	458	533	469	582	507	23.7673735116405	24.07001411778	23.7493947224939	23.9337241133187	24.3728097401422	25.0809912386732	27.5503067995627	24.6599713001982	27.2162141842336	26.3538374283628	28.8898819428676
ENSMUSG00000097545	1171.48659368135	1242.98300266974	1223.53546109464	1247.022464073	1225.81293678494	1391.96220815401	1512.45358801006	1629.00747126304	1404.68251477403	1324.43824094528	1243.48002832806	1311.8924019232	1250.46711107628	1404.32570754061	-0.166815707890586	0.0125171063108031	0.256856711091457	Mir124a-1hg	14	64824744	64831410	+	5022	lncRNA	Mir124-1 host gene (non-protein coding) [Source:MGI Symbol;Acc:MGI:2442197]	-	1099	1244	1290	1197	1336	1621	1633	1502	1366	1189	1267	1296	11.2223733871607	11.7530140898125	11.7828237151503	11.7781003745458	11.6978577545771	13.1451183444971	14.5708916967486	15.427154260727	13.3057697857327	12.7450538605937	11.9974292644685
ENSMUSG00000094231	0	0.999182478030341	0	0	0	0	3.70472403676683	1.08455890230562	0	0	6.87005540512739	4.04905062321974	0.166530413005057	2.61806482790326	-3.40711330165429	0.012688929481921	1	Trav9n-4	14	53531798	53532487	+	595	TR_V_gene	T cell receptor alpha variable 9N-4 [Source:MGI Symbol;Acc:MGI:3583949]	-	0	1	0	0	0	0	4	1	0	0	7	4	0	0.0797422745265181	0	0	0	0	0.301244883525486	0.0866913232747051	0	0	0.55946041846103
ENSMUSG00000027168	91.6722903153739	78.9354157643969	123.302023211087	70.8417105739045	74.3194969158534	85.0118806954024	120.403531194922	120.386038155924	70.9539484036663	110.277027631272	138.382544588995	145.765822435911	87.3471362460031	117.694818735115	-0.430540588611323	0.0127105434646542	0.259645920684078	Pax6	2	105499245	105527709	+	11694	protein_coding	paired box 6 [Source:MGI Symbol;Acc:MGI:97490]	PAX	86	79	130	68	81	99	130	111	69	99	141	144	0.377136956519828	0.320530666505813	0.509937136693235	0.287344991912673	0.304577989552089	0.344770659016539	0.49814630880572	0.489612488941158	0.288637008893483	0.455731065660626	0.573382342676197
ENSMUSG00000019966	255.829647391741	302.752290843193	299.718764113105	278.157892988713	247.731656386178	256.753053817427	316.753905143564	288.492668013295	327.005153512549	363.13445462419	303.263874312052	290.519382216016	273.490550923393	314.861572970278	-0.203135952719951	0.0128331366392354	0.261558444053401	Kitl	10	99851492	99936278	+	5911	protein_coding	kit ligand [Source:MGI Symbol;Acc:MGI:96974]	-	240	303	316	267	270	299	342	266	318	326	309	287	2.08215958557811	2.4321326278148	2.45223734233575	2.23207154547095	2.0085349404061	2.0600057039269	2.59263751262905	2.32120381233084	2.63167451466346	2.96888359261423	2.48591234831314
ENSMUSG00000030045	287.808353315709	270.778451546222	253.243386133541	271.907153820428	308.288283502799	278.22070045768	307.492095051647	313.437522766324	285.872429800279	339.74235785392	324.855477013881	321.899524545969	278.374388129397	315.549901172003	-0.179788270580165	0.0129465023549889	0.263039190809436	Mrpl19	6	81934832	81942939	-	5450	protein_coding	mitochondrial ribosomal protein L19 [Source:MGI Symbol;Acc:MGI:1926274]	-	270	271	267	261	336	324	332	289	278	305	331	318	2.54056898608188	2.35927395523457	2.24724869728019	2.36647441863571	2.71093660278681	2.42106640726303	2.72972083906535	2.7352305493031	2.49525139900574	3.01258886101341	2.8881502520002
ENSMUSG00000001525	7985.08286921472	7959.48761998969	7942.54724899727	8114.50123029621	8081.55714610909	7652.78667431743	9172.89671503467	7938.97116487714	8601.88084632853	8281.91616604555	8537.51599560046	8262.08779667988	7955.99379815407	8465.87811409437	-0.0899111451713726	0.0130136081861728	0.263423844461529	Tubb5	17	36144813	36149198	-	3327	protein_coding	tubulin, beta 5 class I [Source:MGI Symbol;Acc:MGI:107812]	-	7491	7966	8374	7789	8808	8912	9904	7320	8365	7435	8699	8162	115.465097459984	113.603859492803	115.456007111357	115.687573510137	116.412895488515	109.088902087418	133.393443735322	113.48824448171	122.992649893202	120.299743371333	124.338270308495
ENSMUSG00000097428	136.442478608929	121.900262319702	103.384004076989	107.304355722238	111.938007700421	95.3163510827239	134.296246332797	152.922805225092	115.171626394357	141.466489991632	162.918456750164	122.483781352397	112.714243251834	138.20990100774	-0.297710240247197	0.0130267744547649	0.263423844461529	AW047730	3	88107930	88110788	+	2579	lncRNA	expressed sequence AW047730 [Source:MGI Symbol;Acc:MGI:2139951]	-	128	122	109	103	122	111	145	141	112	127	166	121	2.545202597462	2.24447138731289	1.93870412365403	1.97352981404649	2.08010412303697	1.75278977289715	2.51937789125255	2.82007311598735	2.12438239955967	2.65087291446098	3.06087107579881
ENSMUSG00000105907	0	0	0	0	0	0	0.926181009191707	3.25367670691686	2.05663618561352	4.45563748005141	0.981436486446771	0	0	1.94559464470338	-3.43308156405702	0.0130449389878155	1	Gm34333	5	146523455	146536912	-	669	lncRNA	predicted gene, 34333 [Source:MGI Symbol;Acc:MGI:5593492]	-	0	0	0	0	0	0	1	3	2	4	1	0	0	0	0	0	0	0	0.0669808317255846	0.231306445508742	0.146241250492857	0.321862516455156	0.0710824149016256
ENSMUSG00000056617	1.06595686413225	6.99427734621239	2.84543130487125	2.0835797227619	6.42267257297498	5.15223519366075	12.9665341286839	10.8455890230562	10.2831809280676	6.68345622007711	8.83292837802093	6.07357593482961	4.09402550076892	9.28087743545589	-1.16508966456032	0.0130748670904976	1	4931429L15Rik	9	46214659	46231284	-	2125	protein_coding	RIKEN cDNA 4931429L15 gene [Source:MGI Symbol;Acc:MGI:1921611]	-	1	7	3	2	7	6	14	10	10	6	9	6	0.0241326378634357	0.156294858071975	0.0647587859890392	0.0465081292100596	0.144849063580276	0.114987467708789	0.295219985854976	0.242735705169174	0.230200933128756	0.151994840123647	0.201405750645971
ENSMUSG00000066113	249.433906206948	287.764553672738	215.304302068591	235.444508672094	228.463638667253	248.165995161326	250.995053490953	297.16913923174	268.391022222564	302.983348643496	340.558460797029	261.163765197673	244.096150741492	286.876798263909	-0.23282279716986	0.0131317794093554	0.264953824105185	Adamtsl1	4	85432409	86346622	+	12767	protein_coding	ADAMTS-like 1 [Source:MGI Symbol;Acc:MGI:1924989]	-	234	288	227	226	249	289	271	274	261	272	347	258	0.939919650473361	1.0703090908486	0.815592788477136	0.874736784410241	0.857604547067924	0.921864685082111	0.951167683168854	1.10701703089803	1.00004067154803	1.1468762903249	1.29249510789599
ENSMUSG00000004630	7.46169804892578	0.999182478030341	1.8969542032475	4.16715944552379	2.75257395984642	0	8.33562908272536	2.16911780461124	10.2831809280676	17.8225499202056	5.88861891868062	6.07357593482961	2.87959468926231	8.42877876485334	-1.58055022190687	0.0131652603888721	1	Pcp2	8	3673371	3675545	-	1828	protein_coding	Purkinje cell protein 2 (L7) [Source:MGI Symbol;Acc:MGI:97508]	-	7	1	2	4	3	0	9	2	10	16	6	6	0.19637472003206	0.025955499640743	0.0501868782737813	0.108128856205007	0.0721641747674474	0	0.220619030535965	0.0564347235759842	0.26760228823775	0.471172917961706	0.156085784143942
ENSMUSG00000026238	2025.31804185128	2157.23497006751	1865.65445889391	2037.74096886114	2194.71897065088	2013.66525485574	2255.25075738181	2303.60310849714	2220.13876236979	2091.92179688414	2202.34347558655	2186.48733653866	2049.05544419674	2209.95753954301	-0.109219352889329	0.0134768203975462	0.269805346717172	Ptma	1	86454448	86458434	+	1462	protein_coding	prothymosin alpha [Source:MGI Symbol;Acc:MGI:97803]	-	1900	2159	1967	1956	2392	2345	2435	2124	2159	1878	2244	2160	66.6453661926276	70.0665694720504	61.7153740506008	66.1118464642998	71.9433056652864	65.3211268839897	74.6325441815685	74.9375927004834	72.2389265443292	69.1488153469497	72.9900685480553
ENSMUSG00000026826	139.640349201325	205.83159047425	341.45175658455	112.513305029142	199.102849762224	162.295408600314	274.149578720745	456.599297870666	405.157328565863	262.882611323033	308.171056744286	197.391217881962	193.472543275301	317.391848517759	-0.71337684329165	0.0135130894195238	0.270231859067287	Nr4a2	2	56996842	57014015	-	4059	protein_coding	nuclear receptor subfamily 4, group A, member 2 [Source:MGI Symbol;Acc:MGI:1352456]	NGFIB-like	131	206	360	108	217	189	296	421	394	236	314	195	1.65506850584723	2.4079848703413	4.06836423434466	1.31480853088306	2.35080858914774	1.89627337269205	3.26775368850139	5.3500229178855	4.7483550446428	3.12989292609053	3.67873825295021
ENSMUSG00000038349	721.652797017537	875.283850754579	856.474822766245	826.139360075092	809.256744194848	900.782453025021	843.750899373645	912.114036839026	933.712828268536	913.405683410539	972.60355806875	940.392007242784	831.59833797222	919.32983553388	-0.143265073880404	0.0135926094159056	0.271245844819186	Plcl1	1	55445080	55793444	+	6687	protein_coding	phospholipase C-like 1 [Source:MGI Symbol;Acc:MGI:3036262]	-	677	876	903	793	882	1049	911	841	908	820	991	929	5.1918373181225	6.21553287404094	6.19430813342892	5.86002775797081	5.79981109221157	6.3885508936831	6.10469129993166	6.48719974727771	6.64233139632025	6.6011417405776	7.04742759818527
ENSMUSG00000017453	137.508435473061	108.910890105307	95.7961872639986	80.2178193263331	78.9071201822641	63.5442340551492	125.960617250072	132.316186081286	100.775173095062	122.530030701414	128.568179724527	127.545094631422	94.1474477343522	122.94921358063	-0.390867328439477	0.0135938359486855	0.271245844819186	Pipox	11	77771441	77784922	-	2470	protein_coding	pipecolic acid oxidase [Source:MGI Symbol;Acc:MGI:1197006]	-	129	109	101	77	86	74	136	122	98	110	131	126	2.67828313939851	2.09379968195034	1.87568885869063	1.54046409757004	1.53101020065329	1.22009306998698	2.46728096911765	2.54774216862787	1.94086414267463	2.39735451274645	2.52210192694881
ENSMUSG00000049112	140.706306065458	133.890452056066	142.271565243562	128.140152949857	151.391567791553	121.077527051028	234.323795325502	144.246334006647	199.493710004511	142.580399361645	150.159782426356	151.83939837074	136.246261859587	170.4405699159	-0.326419348521438	0.013651407597032	0.272093949654751	Oxtr	6	112450644	112466904	-	4790	protein_coding	oxytocin receptor [Source:MGI Symbol;Acc:MGI:109147]	-	132	134	150	123	165	141	253	133	194	128	153	150	1.41319518177322	1.32731765093931	1.43645532595729	1.26890002842164	1.51469439063031	1.1987863608993	2.36680055018315	1.43221667376697	1.9812178430549	1.43850370611106	1.51895255575902
ENSMUSG00000056162	1.06595686413225	1.99836495606068	2.84543130487125	4.16715944552379	1.83504930656428	0	1.85236201838341	6.50735341383372	7.19822664964731	8.91127496010282	8.83292837802093	3.0367879674148	1.98532697952538	6.0564888979005	-1.62352754230246	0.0136562375062373	1	Cndp1	18	84628634	84668220	-	5868	protein_coding	carnosine dipeptidase 1 (metallopeptidase M20 family) [Source:MGI Symbol;Acc:MGI:2451097]	-	1	2	3	4	2	0	2	6	7	8	9	3	0.0087392391717452	0.0161713201578999	0.0234513326903048	0.0336843130781788	0.0149870610628146	0	0.0152727254343613	0.052741653730521	0.0583544458127173	0.0733899193962166	0.0729357907502877
ENSMUSG00000020015	1288.7418487359	1306.93068126369	1276.65017878557	1237.64635532057	1227.6479860915	1288.05879841519	1381.86206571403	1301.47068276674	1444.78692039349	1353.39988456562	1293.53328913684	1405.02056625725	1270.94597476873	1363.345568139	-0.101471690318865	0.0136854985097669	0.272148226857202	Cdk17	10	92996737	93102933	+	6102	protein_coding	cyclin-dependent kinase 17 [Source:MGI Symbol;Acc:MGI:97517]	-	1209	1308	1346	1188	1338	1500	1492	1200	1405	1215	1318	1388	10.1605642823499	10.1704723980675	10.1183392125614	9.62059752464728	9.64185278888933	10.0109951196811	10.9565360906635	10.143822487404	11.263416272903	10.7186626746488	10.2714439003915
ENSMUSG00000001143	1096.86961319209	1011.1726677667	1016.76745294066	1086.58682542033	1093.68938671231	1027.01221526971	1180.88078671943	1001.04786682809	1264.83125415231	1221.9585789041	1112.94897563064	1192.44540853821	1055.3496935503	1162.3521451288	-0.13979985054374	0.0136964547604092	0.272148226857202	Lman2l	1	36458952	36484352	-	7359	protein_coding	lectin, mannose-binding 2-like [Source:MGI Symbol;Acc:MGI:2443010]	-	1029	1012	1072	1043	1192	1196	1275	923	1230	1097	1134	1178	7.17067934068964	6.52480135662421	6.68209061389823	7.00363193898259	7.12252592644261	6.61866759935422	7.7636873136473	6.46957118801725	8.17621536846428	8.02461773980242	7.32795077258577
ENSMUSG00000033773	294.204094500502	257.789079331828	244.707092218927	243.778827563142	257.824427572281	239.578936505225	294.525560922963	278.731637892544	299.240565006767	313.008532973611	295.412382420478	266.225078476698	256.313742948651	291.190626282177	-0.185823038377971	0.0136993431284304	0.272148226857202	Rpap2	5	107745239	107809704	+	4136	protein_coding	RNA polymerase II associated protein 2 [Source:MGI Symbol;Acc:MGI:2141142]	-	276	258	258	234	281	279	318	257	291	281	301	263	3.42209673764629	2.95968001996271	2.86138011109693	2.79571654372608	2.98746190558069	2.74714679714088	3.44526985081342	3.20512661957242	3.44174327909803	3.65731459174857	3.46078210984658
ENSMUSG00000104913	103.397815820829	113.906802495459	126.147454515959	103.137196276714	115.60810631355	115.925291857367	121.329712204114	144.246334006647	129.568079693651	145.922127471684	130.53105269742	139.692246501081	113.020444546646	135.2149254291	-0.253237483958554	0.0137600528647612	0.272754154370865	Gm6560	5	22929576	22931166	-	1591	processed_pseudogene	predicted gene 6560 [Source:MGI Symbol;Acc:MGI:3646204]	-	97	114	133	99	126	135	131	133	126	131	133	138	3.12654932721602	3.39969734829272	3.83458032477524	3.07484213782724	3.48238634943152	3.45558661208451	3.68958712231207	4.31195340499295	3.87406032968099	4.43238671898388	3.97529857366558
ENSMUSG00000024560	737.64214997952	728.404026484118	644.964429104149	768.84091769914	751.452691038073	768.541749721062	780.770590748609	835.110354775327	844.249154194348	794.217380819163	804.777918886352	765.270567788531	733.307660671011	804.065994535388	-0.132503515573433	0.0137793222790165	0.27283662468693	Cxxc1	18	74349195	74354567	+	3925	protein_coding	CXXC finger 1 (PHD domain) [Source:MGI Symbol;Acc:MGI:1921572]	-	692	729	680	738	819	895	843	770	821	713	820	756	9.04128508998272	8.81238478656047	7.94704422540651	9.29125778772941	9.17531170258498	9.28627559017632	9.62419840147331	10.1191413396958	10.232211540376	9.77881877462167	9.93487673037804
ENSMUSG00000106396	15.9893529619838	15.9869196484855	6.63933971136624	6.25073916828569	7.34019722625712	5.15223519366075	24.0807062389844	19.5220602415012	22.6229980417487	12.2530030701414	10.7958013509145	16.196202492879	9.55979731833985	17.5784619060282	-0.89743095981326	0.0138441256877296	0.273121339013073	Gm42902	5	107540597	107551346	-	662	lncRNA	predicted gene 42902 [Source:MGI Symbol;Acc:MGI:5663039]	-	15	16	7	6	8	6	26	18	22	11	11	16	1.16197557688371	1.14674690859887	0.485038741987391	0.447869069054577	0.53138413484348	0.369106297403589	1.75991629461453	1.40251370433851	1.62566368939114	0.894481215480927	0.790174458098283
ENSMUSG00000095334	67.1552824403321	89.9264230227307	81.5690307396424	113.555094890523	33.9484121714392	97.0337628139441	76.8730237629117	123.639714862841	113.114990208743	134.783033771555	166.844202695951	99.2017402688836	80.5313343464353	119.076117595148	-0.564264669757815	0.0138693248352524	0.273121339013073	Gm21984	7	126541316	126552045	+	822	lncRNA	predicted gene 21984 [Source:MGI Symbol;Acc:MGI:5439453]	-	63	90	86	109	37	113	83	114	110	121	170	98	3.93036118487525	5.19488905218375	4.79913549857945	6.5525823772993	1.97927661174821	5.59841153357114	4.52462851974031	7.15361612861709	6.54616400472588	7.92410244663274	9.83479689387091
ENSMUSG00000045294	1287.67589187176	1382.86854959399	1371.49788894794	1383.4969359139	1396.47252229542	1251.13444619395	1429.0972971828	1610.56996992385	1423.19224044455	1519.37238069753	1456.45174588701	1352.38290815539	1345.52437246949	1465.17775704852	-0.122537819286065	0.0139252701341799	0.273924322530524	Insig1	5	28276361	28283660	+	3093	protein_coding	insulin induced gene 1 [Source:MGI Symbol;Acc:MGI:1916289]	-	1208	1384	1446	1328	1522	1457	1543	1485	1384	1364	1484	1336	20.0286069820367	21.2305749198503	21.4449358387564	21.2166085727107	21.6377111396474	19.1839408050368	22.3543815786854	24.7650455746678	21.8888116499086	23.739467835887	22.8161452262122
ENSMUSG00000029811	4.26382745652902	0	1.8969542032475	1.04178986138095	6.42267257297498	1.71741173122025	5.55708605515024	4.33823560922248	6.16990855684055	7.79736559008996	9.81436486446771	8.09810124643948	2.55710930422545	6.9625103203684	-1.43908900073144	0.0139357830462213	1	Aoc1	6	48849830	48886122	+	3256	protein_coding	amine oxidase, copper-containing 1 [Source:MGI Symbol;Acc:MGI:1923757]	-	4	0	2	1	7	2	6	4	6	7	10	8	0.0629998224321878	0	0.0281761712175897	0.0151765624341794	0.0945344779201737	0.0250151892793997	0.0825740351801279	0.0633677363003065	0.0901431786668195	0.115731124428708	0.146050784917652
ENSMUSG00000062933	858.095275626465	1578.70831528794	1076.52151034296	1210.55981892466	1013.86474187677	990.946568914084	1351.2980924107	1928.34572829939	2064.86273035597	1931.51884760229	840.109632398436	1770.44738500283	1121.44937182881	1647.7637360116	-0.555057580815215	0.013998901983431	0.274530251041011	Gm10123	9	96777711	96778200	+	490	processed_pseudogene	predicted pseudogene 10123 [Source:MGI Symbol;Acc:MGI:3704342]	-	805	1580	1135	1162	1105	1154	1459	1778	2008	1734	856	1749	84.2487625411014	152.991249555877	106.251766637629	117.183875563204	99.1614307345291	95.9108903703663	133.42458653719	187.166566950088	200.462730951103	190.497614675377	83.0741633616828
ENSMUSG00000030226	926.31651493093	815.332902072758	689.542852880465	807.387142570235	821.184564687516	732.476103365437	950.261715430691	855.716973919134	900.80664929872	935.683870810796	795.944990508331	983.919301442396	798.706680084557	903.722250235011	-0.179319864037951	0.014010184019454	0.274530251041011	Lmo3	6	138339916	138558966	-	5135	protein_coding	LIM domain only 3 [Source:MGI Symbol;Acc:MGI:102810]	-	869	816	727	775	895	853	1026	789	876	840	811	972	8.67846784704322	7.53972134919475	6.49427001004979	7.45794306648655	7.6640648990607	6.76498405243892	8.95330886298946	7.92554531020967	8.34506401205803	8.80593280171079	7.51049736058639
ENSMUSG00000056306	201.465847320996	213.825050298493	216.252779170215	176.06248657338	164.236912937503	200.937172552769	273.223397711554	237.518399604931	228.2866166031	232.807058332686	192.361551343567	223.710046932891	195.463374808893	231.317845088121	-0.243750789084327	0.0140204356414706	0.274530251041011	Sertm1	3	54804489	54823308	-	3215	protein_coding	serine rich and transmembrane domain containing 1 [Source:MGI Symbol;Acc:MGI:3607715]	-	189	214	228	169	179	234	295	219	222	209	196	221	3.01470316699918	3.15819092238306	3.25304632573245	2.59754772979201	2.44820984489435	2.96410151986496	4.11166471079401	3.51362764519765	3.37783173261246	3.49946647848184	2.89910126642636
ENSMUSG00000029861	723.784710745801	684.439997450783	739.812139266524	639.658974887903	680.803292735348	806.324807807907	873.38869166778	895.845653304442	848.362426565575	676.142987597801	845.016814830669	733.890425458578	712.470653815711	812.107833237474	-0.18862007706501	0.0140629567902893	0.274592838393146	Fam131b	6	42292246	42301577	-	4104	protein_coding	family with sequence similarity 131, member B [Source:MGI Symbol;Acc:MGI:1923406]	-	679	685	780	614	742	939	943	826	825	607	861	725	8.48449801588811	7.91933663258908	8.71813578434312	7.39296802958397	7.95011003203145	9.31786543126316	10.2962954113607	10.3816239400145	9.83360162990621	7.96192106905819	9.9766351669275
ENSMUSG00000021143	2425.05186590088	2744.75426714935	2711.6960335423	2831.58484323342	2587.41952225564	2664.56430098822	2775.76448454755	3402.26127653273	2714.75976500984	2859.40535282299	3405.58460797029	2734.12143332913	2660.84513884497	2981.98282003542	-0.164281481939779	0.0140961103771429	0.274592838393146	Pacs2	12	112978128	113038021	+	6985	protein_coding	phosphofurin acidic cluster sorting protein 2 [Source:MGI Symbol;Acc:MGI:1924399]	-	2275	2747	2859	2718	2820	3103	2997	3137	2640	2567	3470	2701	16.7023938684391	18.6594068337846	18.7751805978601	19.2282983024339	17.7524903058554	18.0914576148482	19.22635629835	23.1654481405993	18.4885788812072	19.7831747439627	23.6238869613573
ENSMUSG00000006390	252.631776799344	304.750655799254	268.419019759521	277.116103127332	281.680068557617	335.753993453559	356.579688538807	394.779440439246	335.231698255003	274.021705023162	386.685975660028	294.568432839236	286.725269582771	340.31115679258	-0.24636221847641	0.0141160737287215	0.274670995666563	Elovl1	4	118285290	118290150	+	2726	protein_coding	elongation of very long chain fatty acids (FEN1/Elo2, SUR4/Elo3, yeast)-like 1 [Source:MGI Symbol;Acc:MGI:1858959]	-	237	305	283	266	307	391	385	364	326	246	394	291	4.45847386059164	5.3085947431034	4.76208301836127	4.82184886940319	4.95209662787875	5.84129446273782	6.32865661166551	6.8876033730138	5.85002554750352	4.85786883557327	6.87319494286863
ENSMUSG00000056966	1143.77171521391	1318.92087100005	1230.174800806	1250.14783365714	1188.19442600037	1352.46173833595	1353.15045442908	1589.96335078004	1377.94624436106	1326.66605968531	1740.08689047012	1196.49445916143	1247.2785641689	1430.71790981451	-0.197728351305379	0.0141305435249882	0.274670995666563	Gjc3	5	137951723	137961360	-	4356	protein_coding	gap junction protein, gamma 3 [Source:MGI Symbol;Acc:MGI:2153041]	-	1073	1320	1297	1200	1295	1575	1461	1466	1340	1191	1773	1182	12.6321007594964	14.3777737403873	13.658043237989	13.6129166076276	13.0724949770422	14.7248500531012	15.0293084839467	17.3595593555618	15.0481441020233	14.7183938245307	19.3557122048139
ENSMUSG00000025978	534.04438893026	560.541370175021	442.938806458291	494.850184155951	518.401429104409	515.223519366075	660.367059553687	534.687538836671	605.67935666318	612.650153507069	555.493051328872	511.192641181492	510.999949698334	580.011633511828	-0.183628063544985	0.0142225467603749	0.276125811101476	Rftn2	1	55209318	55265941	-	5871	protein_coding	raftlin family member 2 [Source:MGI Symbol;Acc:MGI:1921263]	-	501	561	467	475	565	600	713	493	589	550	566	505	4.37612154409134	4.53373744261269	3.64872538726354	3.99796822699743	4.23168131399052	4.16195484382858	5.4419444371672	4.33139146870816	4.90760079930641	5.04297874849577	4.58450702302166
ENSMUSG00000072235	9017.99507055888	9447.27032977687	9074.08043123441	9353.18937547816	8449.48453207523	8142.2490177152	10102.7824482631	9989.87204913706	9234.29647340469	9297.80151149727	10300.1759252589	9075.94697194704	8914.04479280646	9666.81256325134	-0.117171996418453	0.0142420308062384	0.276125811101476	Tuba1a	15	98847718	98851584	-	1803	protein_coding	tubulin, alpha 1A [Source:MGI Symbol;Acc:MGI:98869]	-	8460	9455	9567	8978	9209	9482	10908	9211	8980	8347	10495	8966	240.62368119241	248.812039578866	243.397675043246	246.060376068169	224.591508702588	214.171864830034	271.097839399629	263.513975771807	243.638896640571	249.213299809407	276.805686521699
ENSMUSG00000103761	24.5170078750419	19.9836495606068	18.0210649308512	5.20894930690474	7.34019722625712	7.72835279049112	25.9330682573678	20.6066191438068	28.7929065985892	30.075552990347	15.7029837831483	26.3188290509283	13.7998702816922	24.5716599706979	-0.84166701417433	0.0142834084535452	0.276452079157684	Gm37859	3	108439964	108442136	-	2173	TEC	predicted gene, 37859 [Source:MGI Symbol;Acc:MGI:5611087]	-	23	20	19	5	8	9	28	19	28	27	16	26	0.542790002565771	0.436692621659257	0.401079304234922	0.113701995595233	0.161885088479698	0.168671216438916	0.577397579329797	0.451010312756807	0.63032469034335	0.668868227649504	0.350145498898758
ENSMUSG00000026623	3245.83865128272	3196.38474721906	3608.00689457674	3208.71277305332	3374.65567477171	3396.18169848804	3518.56165391929	3601.82011455696	3464.40365466597	3635.80018372195	3471.34085256223	3643.13329824196	3338.2967398986	3555.84329294473	-0.0905292718276309	0.0143320749350221	0.277005534535499	Lpgat1	1	191449946	191516367	+	7610	protein_coding	lysophosphatidylglycerol acyltransferase 1 [Source:MGI Symbol;Acc:MGI:2446186]	-	3045	3199	3804	3080	3678	3955	3799	3321	3369	3264	3537	3599	20.5194809297101	19.9450517799142	22.9293756698379	19.9997178501866	21.2521882612641	21.1650853903866	22.3697582439365	22.5100685064653	21.6562057212274	23.0888351094528	22.1023623532479
ENSMUSG00000025817	199.333933592732	199.836495606068	207.716485255601	227.110189781047	151.391567791553	235.285407177174	239.880881380652	258.125018748738	243.711387995202	246.17397077284	230.637574314991	223.710046932891	203.445679867363	240.373146690886	-0.240018966929008	0.0144714052375051	0.278004931679646	Nudt5	2	5849830	5876706	+	6484	protein_coding	nudix (nucleoside diphosphate linked moiety X)-type motif 5 [Source:MGI Symbol;Acc:MGI:1858232]	-	187	200	219	218	165	274	259	238	237	221	235	221	1.47898010039833	1.4634994862208	1.54930701365665	1.66138886925972	1.11896763280678	1.7209400851697	1.789919138483	1.89333101309855	1.78801580732526	1.83478760006857	1.72350738105476
ENSMUSG00000008036	1262.09292713259	1297.93803896141	1257.68063675309	1336.61639215176	1274.44174340889	1213.35138810711	1462.43981351371	1412.09569080192	1358.40820059773	1264.28713496459	1389.71406480863	1340.23575628573	1273.68685441914	1371.19677682872	-0.10777970050007	0.0145076259264913	0.278386519136818	Ap2s1	7	16472335	16483219	+	1472	protein_coding	adaptor-related protein complex 2, sigma 1 subunit [Source:MGI Symbol;Acc:MGI:2141861]	-	1184	1299	1326	1283	1389	1413	1579	1302	1321	1135	1416	1324	41.2484489567963	41.8703822642109	41.3211207474219	43.0701768937079	41.4926356065733	39.092419070324	48.0674378900496	45.6242535514139	43.8996463593111	41.5073092191146	45.7450108464467
ENSMUSG00000075020	56.4957137990095	50.9583063795474	67.3418742152862	89.5939280787616	70.6493983027248	79.0009396361315	87.9871958732121	88.9338299890608	97.690218816642	84.6571121209767	81.4592283750819	87.0545883992244	69.0066934019102	87.9636955956997	-0.347636472932032	0.0146778795874925	0.279942573375249	Mir670hg	2	93990980	94095374	-	5513	lncRNA	MIR670 host gene (non-protein coding) [Source:MGI Symbol;Acc:MGI:3041234]	-	53	51	71	86	77	92	95	82	95	76	83	86	0.493005321851886	0.438922423454959	0.590754086468123	0.770847144307853	0.614156876689451	0.679607289953086	0.772168830096051	0.767217424736597	0.842949634960415	0.742099482434517	0.715942908079551
ENSMUSG00000071042	217.45520028298	229.811969946978	204.87105395073	220.859450612761	254.154328959153	194.926231493498	274.149578720745	310.183846059407	234.456525159941	233.920967702699	287.560890528904	222.697784277086	220.346372541017	260.494932074797	-0.242396778394291	0.0146807850806491	0.279942573375249	Rasgrp3	17	75742891	75836049	+	5840	protein_coding	RAS, guanyl releasing protein 3 [Source:MGI Symbol;Acc:MGI:3028579]	-	204	230	216	212	277	227	296	286	228	210	293	220	1.79135248523962	1.8686181967387	1.69659148224709	1.7938281000969	2.08565998165215	1.58296460433867	2.27120072288136	2.52607234274941	1.90980054967264	1.93572195791031	2.38584960989246
ENSMUSG00000008734	3394.0066553971	3368.24413344028	3297.85488234578	3495.20498493308	3556.32555612158	3734.51180953843	3890.88641961436	4122.40838766366	3686.52036271223	3508.81451554048	4235.87987550426	3454.85244426224	3474.35800362937	3816.56033421621	-0.135466032869135	0.0147102205063677	0.280138424321934	Gprc5b	7	118571270	118594434	-	4630	protein_coding	G protein-coupled receptor, family C, group 5, member B [Source:MGI Symbol;Acc:MGI:1927596]	-	3184	3371	3477	3355	3876	4349	4201	3801	3585	3150	4316	3413	35.2659671239754	34.544852790538	34.4476879142019	35.8071159489167	36.811148169668	38.2530977776902	40.6582183928665	42.3457156072261	37.8768786974407	36.6240266766616	44.3290818826379
ENSMUSG00000048402	95.9361177719029	73.9395033742452	67.3418742152862	109.387935445	97.2576132479069	110.773056663706	92.6181009191707	124.724273765146	139.851260621719	111.390937001285	121.6981243194	117.422468073372	92.4393501196745	117.950860783349	-0.349413393990592	0.0147220824388922	0.280138424321934	Gli2	1	118761862	118981349	-	6869	protein_coding	GLI-Kruppel family member GLI2 [Source:MGI Symbol;Acc:MGI:95728]	zf-C2H2	90	74	71	105	106	129	100	115	136	100	124	116	0.671912504204699	0.511144613102721	0.474134121225617	0.75535931940563	0.678561062567999	0.764811461776864	0.652353711230399	0.863568757471494	0.968526272735632	0.783687667449773	0.858452876776715
ENSMUSG00000051727	29.8467921957031	17.9852846045461	26.557358845465	12.5014783365714	21.1030670254892	16.3154114465924	40.7519644044351	29.2830903622517	23.6513161345554	36.7590092104241	25.517348647616	32.3924049857579	20.7182320757279	31.3925222908401	-0.604005843942728	0.0147702223279751	0.280473974277959	Kctd14	7	97100530	97108764	+	2568	protein_coding	potassium channel tetramerisation domain containing 14 [Source:MGI Symbol;Acc:MGI:1289222]	-	28	18	28	12	23	19	44	27	23	33	26	32	0.559147956726801	0.332570000069707	0.500148983170799	0.23091068825088	0.393830550872606	0.30131224096199	0.767775608518032	0.542327145018745	0.438125802440341	0.691760005430343	0.48146710467246
ENSMUSG00000074129	214.257329690583	206.830772952281	209.613439458849	229.193769503809	170.659585510478	188.056584568617	283.411388812662	225.588251679569	247.824660366429	257.313064472969	211.008844586056	211.562895063231	203.101913614103	239.451517496819	-0.240738214451759	0.0148476295098852	0.280978779675181	Rpl13a	7	44774982	44778185	-	2114	protein_coding	ribosomal protein L13A [Source:MGI Symbol;Acc:MGI:1351455]	-	201	207	221	220	186	219	306	208	241	231	215	209	4.87590016434246	4.64591165660293	4.79538708137851	5.14251428706311	3.868873657258	4.21888148730507	6.48624124213402	5.07517415727412	5.57671016454892	5.88225064220239	4.83639505552286
ENSMUSG00000018865	5164.56100672078	4613.22550106608	5063.9192455692	4979.75553740094	4982.15886732202	5102.43025345536	5310.72190670525	5411.94892250504	5178.60991537483	5041.55380867817	5445.00962680668	5326.52609484557	4984.34173525573	5285.72837915259	-0.0847698255355872	0.0149727821744944	0.281937956733075	Sult4a1	15	83960298	83989955	-	2512	protein_coding	sulfotransferase family 4A, member 1 [Source:MGI Symbol;Acc:MGI:1888971]	-	4845	4617	5339	4780	5430	5942	5734	4990	5036	4526	5548	5262	98.9094704230634	87.2058911170047	97.4937249987255	94.0299208700597	95.0510198127221	96.3321395894339	102.2856495293	102.46451965317	98.0690798518067	96.9910014330682	105.028003239591
ENSMUSG00000066026	166.289270804632	192.842218259856	162.189584377661	170.853537266476	222.95849074756	182.904349374957	223.209623215201	254.871342041821	215.946799489419	211.642780302442	231.619010801438	175.121439454254	183.00624180519	218.735165884096	-0.255283599645579	0.01504126206481	0.282143553773648	Dhrs3	4	144619397	144654779	+	2927	protein_coding	dehydrogenase/reductase (SDR family) member 3 [Source:MGI Symbol;Acc:MGI:1315215]	-	156	193	171	164	243	213	241	235	210	190	236	173	2.73316346147213	3.12852890169207	2.67984555959084	2.76871934227977	3.65056543541729	2.96356921601699	3.68952938786617	4.14130996818778	3.50964012329031	3.49435808563503	3.8342248016154
ENSMUSG00000002661	199.333933592732	173.857751177279	219.098210475086	221.901240474142	247.731656386178	224.980936789853	296.377922941346	235.34928180032	231.371570881521	256.199155102956	223.767518909864	281.409018313772	214.483954815878	254.07907799163	-0.243706150339519	0.0150642994369405	0.282143553773648	Alkbh7	17	57304339	57306322	+	1029	protein_coding	alkB homolog 7 [Source:MGI Symbol;Acc:MGI:1913650]	-	187	174	231	213	270	262	320	217	225	230	228	278	9.31944312048859	8.02304925338233	10.2975280441755	10.2287376014107	11.5378523155884	10.3691727643129	13.9351374692062	10.8776969918499	10.6962897135264	12.0323093797267	10.5367763943389
ENSMUSG00000029999	470.086977082324	547.551997960627	426.814695730687	500.059133462855	516.566379797845	487.744931666551	528.849356248465	565.055188101228	561.46167867249	571.435506816593	599.657693218977	489.935125409588	491.470685950148	552.732424744557	-0.169176200679944	0.0150654881400723	0.282143553773648	Tgfa	6	86172205	86252701	+	6490	protein_coding	transforming growth factor alpha [Source:MGI Symbol;Acc:MGI:98724]	-	441	548	450	480	563	568	571	521	546	513	611	484	3.48463763602037	4.00628136088081	3.18056441201945	3.65472201804782	3.81452340833925	3.56419808742958	3.94246698587698	4.14081305986783	4.11541806876178	4.25509437826889	4.47697639950287
ENSMUSG00000023484	197.202019864467	169.861021265158	151.7563362598	168.769957543714	167.907011550632	143.403879556891	259.330682573678	160.514717541232	305.410473563607	145.922127471684	197.268733775801	227.75909755611	166.483371006777	216.034305413685	-0.379257310134924	0.0150658433162111	0.282143553773648	Prph	15	98953055	98956859	+	1999	protein_coding	peripherin [Source:MGI Symbol;Acc:MGI:97774]	-	185	170	160	162	183	167	280	148	297	131	201	225	4.74594460233274	4.0349830256915	3.67150028952365	4.00460817422786	4.02545412704779	3.40221590821714	6.27656298090871	3.81892842799926	7.26791215212037	3.52772749870103	4.78158141541105
ENSMUSG00000068663	1165.09085249655	1058.13424423413	1137.22404484688	1115.756941539	1067.99869642041	1233.96032888175	1246.63963837204	1131.19493510476	1191.82066956303	1326.66605968531	1245.44290130095	1257.23021850973	1129.69418473645	1233.1657370893	-0.126028897334862	0.0150774465273879	0.282143553773648	Clec16a	16	10363203	10562742	+	8368	protein_coding	C-type lectin domain family 16, member A [Source:MGI Symbol;Acc:MGI:1921624]	-	1093	1059	1199	1071	1164	1437	1346	1043	1159	1191	1269	1242	6.69826338641997	6.00454181292204	6.57254986662776	6.32449142960948	6.11656922230626	6.99347924797343	7.20775543346846	6.42917481530029	6.77528827891354	7.66172603963381	7.21154374250705
ENSMUSG00000071984	204.663717913393	195.839765693947	161.241107276037	176.06248657338	155.061666404682	163.154114465924	251.921234500144	154.007364127398	225.20166232468	200.503686602313	212.971717558949	234.844936146745	176.003809721227	213.241766876705	-0.281735501997852	0.0150932929876148	0.282147706801603	Fndc1	17	7957401	8046134	-	9870	protein_coding	fibronectin type III domain containing 1 [Source:MGI Symbol;Acc:MGI:1915905]	-	192	196	170	169	169	190	272	142	219	180	217	232	0.997580166999165	0.942203045114745	0.790074685529903	0.846111038630326	0.752915327229215	0.783961332107792	1.23489037360093	0.742102320514674	1.08540789518536	0.981729590464284	1.04551645577646
ENSMUSG00000051169	45.836145157687	35.9705692090923	29.4027901503362	32.2954857028094	37.6185107845678	36.0656463556252	47.2352314687771	48.8051506037529	40.1044056194636	45.6702841705269	53.9790067545724	54.6621834134665	36.1981912266863	48.4093770050932	-0.423180657374822	0.0152252401243255	0.284026225377138	Rpusd3	6	113392280	113396301	-	2159	protein_coding	RNA pseudouridylate synthase domain containing 3 [Source:MGI Symbol;Acc:MGI:2141440]	-	43	36	31	31	41	42	51	45	39	41	55	54	1.02136164185801	0.791143826011124	0.658635946738916	0.709523624759767	0.835041002079767	0.792236490119607	1.05850810451377	1.07510893037528	0.883645314175344	1.02227500739329	1.21143003997467
ENSMUSG00000079043	35.1765765163644	21.9820145166675	32.2482214552075	40.629804593857	32.1133628648749	45.5114108773366	48.1614124779688	59.6507396268091	63.755721754019	47.8981029105526	34.350277025637	41.5027688880023	34.6102318040513	49.2198371138315	-0.502638487012172	0.0152795701206877	0.284745590546313	Fastkd5	2	130455760	130471947	-	3015	protein_coding	FAST kinase domains 5 [Source:MGI Symbol;Acc:MGI:2139469]	-	33	22	34	39	35	53	52	55	62	43	35	41	0.561293940356029	0.346211069171516	0.517282729431518	0.639197546979052	0.510454826049893	0.715890743543522	0.772845497203859	0.940953085958449	1.00593608423594	0.767746186638929	0.552038058017103
ENSMUSG00000024081	580.946490952079	582.523384691689	537.786516620666	568.817264313998	608.318845126059	597.659282464647	674.259774691563	575.900777124284	624.189082333702	627.130975317236	653.636699973549	655.946200961598	579.34196402819	635.177251733655	-0.133480583084653	0.0154274994605727	0.285808236202068	Cebpz	17	79226435	79244495	-	4658	protein_coding	CCAAT/enhancer binding protein zeta [Source:MGI Symbol;Acc:MGI:109386]	-	545	583	567	546	663	696	728	531	607	563	666	648	6.00013122060787	5.93847121063358	5.58367269704763	5.79229893902658	6.2587936101227	6.08510321816582	7.00339382502681	5.88013957321312	6.37463350406729	6.50647011782338	6.79928172801179
ENSMUSG00000051980	19.1872235543806	39.9672991212136	36.0421298617025	40.629804593857	43.1236587042606	19.7502349090329	36.1210593584766	58.5661807245035	48.3309503619176	42.3285560604884	49.0718243223385	54.6621834134665	33.1167251240745	48.1801257068652	-0.540162163336234	0.0154315555596974	0.285808236202068	Casr	16	36314058	36382503	-	4718	protein_coding	calcium-sensing receptor [Source:MGI Symbol;Acc:MGI:1351351]	-	18	40	38	39	47	23	39	54	47	38	50	54	0.19564930018576	0.40226073203288	0.369455416745437	0.408474057681612	0.438042761008903	0.19853089177148	0.370410530002591	0.590375628829223	0.487310686651855	0.433572959586847	0.503964980597579
ENSMUSG00000039372	325.116843560338	294.758831018951	298.770287011481	285.45042201838	347.741843593931	277.36199459207	290.820836886196	415.386059583052	349.628151554298	354.223179664087	354.298571607284	354.291929531727	304.866703632525	353.108121471107	-0.210431888502987	0.0155623662034178	0.287935664857908	Marchf4	1	72466271	72576089	-	4553	protein_coding	membrane associated ring-CH-type finger 4 [Source:MGI Symbol;Acc:MGI:2683550]	-	305	295	315	274	379	323	314	383	340	318	361	350	3.43530988694032	3.07418465545071	3.1735787664846	2.97379290935177	3.66031233977486	2.88910327068672	3.09035699478732	4.33904067745578	3.6529798854717	3.75981086512755	3.77049043278645
ENSMUSG00000024160	95.9361177719029	89.9264230227307	73.0327368250287	87.5103483559997	91.752465328214	92.7402334858935	126.886798259264	100.863977914423	103.860127373483	98.024024561131	101.087958104017	115.397942761763	88.4830541316283	107.686804829013	-0.287007587980592	0.0156680723266733	0.288346991322542	Spsb3	17	25105617	25111126	+	2719	protein_coding	splA/ryanodine receptor domain and SOCS box containing 3 [Source:MGI Symbol;Acc:MGI:1891471]	-	90	90	77	84	100	108	137	93	101	88	103	114	1.6974501623325	1.57050342070432	1.29902615636344	1.52660924310328	1.61721357698779	1.61760597273305	2.25781322918168	1.76427523847216	1.81709728844278	1.74224807546414	1.80142551071214
ENSMUSG00000031783	567.08905171836	571.532377433355	519.765451689814	624.032126967188	566.112711075081	491.179755128991	614.058009094102	601.930190779619	668.406760324393	612.650153507069	578.066090517148	637.725473157109	556.618579002132	618.806112896573	-0.154554385224195	0.0156785158788822	0.288346991322542	Polr2c	8	95584078	95600163	+	5256	protein_coding	polymerase (RNA) II (DNA directed) polypeptide C [Source:MGI Symbol;Acc:MGI:109299]	-	532	572	548	599	617	572	663	555	650	550	589	630	5.19062920559628	5.1635246789108	4.78257269686937	5.63156725344887	5.16186204845317	4.43199096271032	5.65242522248627	5.44665948028719	6.04956314467455	5.63305331667022	5.32903079342684
ENSMUSG00000049907	153.497788435045	172.858568699249	110.023343788355	183.355015603047	152.309092444835	145.979997153721	225.988166242776	200.64339692654	252.966250830462	164.858586761902	163.899893236611	154.876186338155	153.003967687375	193.872080056074	-0.343855619472456	0.0156790000923008	0.288346991322542	Rasl11b	5	74355947	74360142	+	2161	protein_coding	RAS-like, family 11, member B [Source:MGI Symbol;Acc:MGI:1916189]	-	144	173	116	176	166	170	244	185	246	148	167	153	3.4172083230964	3.79836697287697	2.46229226381277	4.02453501262431	3.37776870350646	3.20370374130803	5.05954791650047	4.41580167027448	5.56860424771205	3.68674820444909	3.67493782510612
ENSMUSG00000032320	3080.61533734222	2997.54743409102	3021.84804577326	3146.20538137047	3186.56312084887	2976.27453020469	3412.97701887144	3182.09581936469	3187.78608770095	3169.07215768656	3223.03742149119	3255.43670106867	3068.17564160509	3238.40086769725	-0.078467972834147	0.0156804045563593	0.288346991322542	Rcn2	9	55949129	55969166	+	4745	protein_coding	reticulocalbin 2 [Source:MGI Symbol;Acc:MGI:1349765]	-	2890	3000	3186	3020	3473	3466	3685	2934	3100	2845	3284	3216	31.233838204178	29.9978840948018	30.7996607546395	31.450571043789	32.1843804111209	29.7475042691309	34.7998946520492	31.894550849389	31.9588755950618	32.2762137450833	32.9120719092122
ENSMUSG00000026516	873.018671724317	887.274040490943	975.034460469214	912.607918569711	924.864850508397	918.815276202834	1088.26268580026	916.452272448249	979.98714244484	1120.59282623293	960.826320231388	970.759886916932	915.269202994236	1006.1468556791	-0.136189930500588	0.015760228545302	0.289520047885111	Nvl	1	180914703	180971769	-	13488	protein_coding	nuclear VCP-like [Source:MGI Symbol;Acc:MGI:1914709]	-	819	888	1028	876	1008	1070	1175	845	953	1006	979	959	3.11386711310623	3.12371205284928	3.49608461825465	3.20932986819862	3.28616647802227	3.23068350512626	3.90361486496804	3.23148206253261	3.45629941208758	4.01501296800027	3.45162357074693
ENSMUSG00000102742	101.265902092564	109.910072583337	93.8992330607512	123.972993504333	133.958599379192	105.620821470045	151.89368550744	146.415451811259	157.332668199434	116.960483851349	123.660997292293	121.471518696592	111.437937015037	136.289134226395	-0.291372432550166	0.0158552125069944	0.290674168487124	Pcdhga11	18	37888784	37974926	+	4756	protein_coding	protocadherin gamma subfamily A, 11 [Source:MGI Symbol;Acc:MGI:1935228]	-	95	110	99	119	146	123	164	135	153	105	126	120	1.0243432019935	1.09737844149718	0.954838071379599	1.23641118313644	1.34985648131024	1.0532257279361	1.54517849739366	1.46414645543328	1.57367700554009	1.18845839299792	1.25984463450749
ENSMUSG00000005410	41.5723177011579	34.9713867310619	29.4027901503362	33.3372755641904	42.2061340509785	39.5004698180657	48.1614124779688	47.7205917014473	41.1327237122703	41.2146466904755	61.8304986461465	57.6989713808813	36.8317290026318	49.6264741015316	-0.432077245386223	0.0158552473119846	0.290674168487124	Mcm5	8	75836197	75855067	+	3993	protein_coding	minichromosome maintenance complex component 5 [Source:MGI Symbol;Acc:MGI:103197]	-	39	35	31	32	46	46	52	44	40	37	63	57	0.500874621320369	0.415886017283932	0.356121965692291	0.396012119494622	0.506564915923292	0.469155395631275	0.583553512163695	0.568389392269416	0.490034543349468	0.498814354483752	0.750290643841427
ENSMUSG00000003974	315.523231783147	365.700786959105	338.606325279678	327.122016473618	352.329466860342	369.243522212354	389.922204869709	376.34193910005	334.203380162196	444.449838635128	427.906308090792	381.62302123846	344.754224928041	392.407782016056	-0.184858979586256	0.0159820850674896	0.291979650021032	Grm3	5	9535541	9775170	-	3049	protein_coding	glutamate receptor, metabotropic 3 [Source:MGI Symbol;Acc:MGI:1351340]	-	296	366	357	314	384	430	421	347	325	399	436	377	4.97849433128929	5.69546576701864	5.37090128139662	5.0889716653677	5.53796729051703	5.74340213287994	6.18730215633951	5.87035882581567	5.21425121161191	7.04452963101765	6.80013220995926
ENSMUSG00000029614	4262.76149966489	4343.44623199789	4145.79341119741	4454.69344726494	4149.04648214184	3929.43804103193	4854.11466917374	4541.04812395363	4626.4030995376	4599.33178878307	4156.38352010207	4404.35481540727	4214.19651888315	4530.2726694929	-0.104682189861119	0.0159911326764205	0.291979650021032	Rpl6	5	121342544	121347304	+	3140	protein_coding	ribosomal protein L6 [Source:MGI Symbol;Acc:MGI:108057]	-	3999	4347	4371	4276	4522	4576	5241	4187	4499	4129	4235	4351	65.3108726062878	65.6849051220479	63.8539160096541	67.2923751699373	63.325335041345	59.3491579617973	74.7930365096703	68.7805921904325	70.0894027407908	70.7867158492512	64.1375045017545
ENSMUSG00000063931	417.855090739844	510.582246273504	453.372054576152	442.760691086903	479.865393666559	455.972814638976	532.554080285231	475.036799209861	494.621002640051	522.423494536028	551.567305383085	491.959650721198	460.06804849699	511.360388795909	-0.152483252822344	0.0160610670052789	0.292945230698716	Pepd	7	34611804	34744133	+	3082	protein_coding	peptidase D [Source:MGI Symbol;Acc:MGI:97542]	-	392	511	478	425	523	531	575	438	481	469	562	486	6.52254618437441	7.86672286126385	7.11429124684908	6.81418789630679	7.46183498825108	7.01649274691242	8.36010754186867	7.33050803329685	7.63446232233063	8.19175089434509	8.67145496102641
ENSMUSG00000039660	326.18280042447	358.706509612892	290.233993096867	356.292132592284	321.133628648749	355.504228362592	409.372006062734	350.312525444715	354.769742018331	350.881451554048	430.850617550132	389.7211224849	334.675548789643	380.984577519144	-0.188960217478119	0.0161072404834267	0.292945230698716	Spout1	2	30063465	30068471	-	3010	protein_coding	SPOUT domain containing methyltransferase 1 [Source:MGI Symbol;Acc:MGI:106544]	-	306	359	306	342	350	414	442	323	345	315	439	385	5.21337135239171	5.65891978413186	4.66327802761603	5.61458187764299	5.11302757654627	5.60134134644556	6.58009899654216	5.53514018722565	5.60684581727639	5.63352968481539	6.93563638367885
ENSMUSG00000045128	2358.96254032468	2311.10907168418	2076.21637545439	2455.4987032749	2282.80133736597	2180.25419278411	2624.7969800493	2510.75385883751	2588.27663959461	2290.19766474642	2352.50325801291	2465.87182954082	2277.47370348137	2472.06670513026	-0.119021650206141	0.0161089054205242	0.292945230698716	Rpl18a	8	71347366	71350056	-	1739	protein_coding	ribosomal protein L18A [Source:MGI Symbol;Acc:MGI:1924058]	-	2213	2313	2189	2357	2488	2539	2834	2315	2517	2056	2397	2436	65.2597735092233	63.1075958499152	57.7407682339016	66.9757845499524	62.911114692263	59.4595082029237	73.0258999349023	68.666357654779	70.8026719928576	63.6443795764053	65.5475922710423
ENSMUSG00000064246	147.102047250251	164.865108875006	144.16851944681	177.104276434761	227.546114013971	176.034702450076	263.035406610445	229.926487288791	231.371570881521	197.161958492275	171.751385128185	190.305379291328	172.803461411812	213.925364615424	-0.307036566108625	0.0161790223908302	0.293762456674664	Chil1	1	134109914	134117919	+	2804	protein_coding	chitinase-like 1 [Source:MGI Symbol;Acc:MGI:1340899]	-	138	165	152	170	248	205	284	212	225	177	175	188	2.5238573657106	2.79197496492187	2.4865772556419	2.99590971418224	3.88911027648284	2.97737848434623	4.53854853942017	3.89987286657322	3.92527892839467	3.39806581321366	2.96789362503845
ENSMUSG00000026603	527.648647745466	527.56834840002	528.301745604428	551.106836670522	532.164298903641	507.495166575584	610.353285057335	573.731659319673	585.112994807045	592.599784846837	533.901448627043	568.891612562373	529.04750731661	577.431797536718	-0.12709000238964	0.0161863796871908	0.293762456674664	Smyd2	1	189612689	189654560	-	2717	protein_coding	SET and MYND domain containing 2 [Source:MGI Symbol;Acc:MGI:1915889]	-	495	528	557	529	580	591	659	529	569	532	544	562	9.34284816069246	9.22040226913909	9.40376862547866	9.62108037325326	9.38674330210262	8.85841528700619	10.8685705792014	10.0428882802097	10.2444498810934	10.5404347171993	9.5213285791822
ENSMUSG00000009013	1541.37362553524	1424.83421367127	1346.83748430572	1504.34455983409	1687.32783738586	1567.13820473848	1816.24095902494	1591.04790968234	1808.81152524709	1647.47195824901	1520.24511750605	1665.17206879912	1511.97598757844	1674.83158975142	-0.14756909494148	0.0163609322323184	0.29479985114621	Dynll1	5	115435169	115439058	-	3890	protein_coding	dynein light chain LC8-type 1 [Source:MGI Symbol;Acc:MGI:1861457]	-	1446	1426	1420	1444	1839	1825	1961	1467	1759	1479	1549	1645	19.0626125950828	17.3930405314948	16.7446132580913	18.3432126582349	20.7878088262493	19.1060742591322	22.5893974211516	19.4523963727957	22.119853802536	20.4670429800174	18.9360812330775
ENSMUSG00000038535	553.23161248464	560.541370175021	496.053524149221	534.438198888427	554.184890582413	560.734930243412	653.883792489345	567.224305905839	572.773177693364	602.624969176953	590.824764840956	589.136865678472	543.197421087189	596.077979297488	-0.134900430029491	0.016374709870112	0.29479985114621	Zfp280d	9	72182142	72271059	+	19017	protein_coding	zinc finger protein 280D [Source:MGI Symbol;Acc:MGI:2384583]	-	519	561	523	513	604	653	706	523	557	541	602	582	1.39955213670067	1.39967253118679	1.26152557849237	1.33300926421402	1.39659833010527	1.39839341010156	1.66356336728389	1.41857492944413	1.43277898445877	1.53141108900061	1.5053683342615
ENSMUSG00000064068	306.995576870089	308.747385711375	251.346431930293	281.283262572856	277.092445291206	262.763994876698	338.982249364165	281.985314599461	310.552064027641	343.084085963958	363.131499985305	295.580695495041	281.371516208753	322.219318239262	-0.198347124252925	0.0164957753528386	0.295223698039207	Mtx1	3	89116388	89134395	-	3584	protein_coding	metaxin 1 [Source:MGI Symbol;Acc:MGI:103025]	-	288	309	265	270	302	306	366	260	302	308	370	292	4.12086338516257	4.09068523523242	3.3916751636977	3.72266170958031	3.70523304179854	3.47705547236048	4.57603922191302	3.74194969603707	4.12197122866572	4.62614503631542	4.90932761177438
ENSMUSG00000062760	1625.58421780169	1433.82685597354	1526.09965651261	1437.67000870571	1612.09081581672	1408.2776196006	1605.99786993842	1586.70967407312	1790.30179957657	1611.8268584086	1628.20313101519	1602.41178413921	1507.25819573515	1637.57518619185	-0.11992659234698	0.016598806620699	0.295582209028379	Shisal1	15	84263404	84331298	-	6551	protein_coding	shisa like 1 [Source:MGI Symbol;Acc:MGI:1919551]	-	1525	1435	1609	1380	1757	1640	1734	1463	1741	1447	1659	1583	11.9378460656688	10.3932144020156	11.266391092697	10.4094862546558	11.7934466931964	10.195169311686	11.860913741404	11.5193858251842	13.0004140929091	11.8904272636544	12.0427890259933
ENSMUSG00000102778	3.19787059239676	1.99836495606068	2.84543130487125	3.12536958414285	3.67009861312856	1.71741173122025	2.77854302757512	9.76103012075058	2.05663618561352	11.1390937001285	7.85149189157416	9.11036390224441	2.75909113030339	7.11619313798105	-1.36187144542537	0.0166389716416956	1	Gm38165	18	61824117	61825455	-	486	lncRNA	predicted gene, 38165 [Source:MGI Symbol;Acc:MGI:5611393]	-	3	2	3	3	4	2	3	9	2	10	8	9	0.316554663332104	0.19525371746205	0.283153128038494	0.305030168430175	0.361909770850189	0.167591473855402	0.27660602731121	0.955209950897213	0.201307400369797	1.10764415385031	0.78278412459568
ENSMUSG00000054428	582.012447816211	548.551180438657	537.786516620666	600.070960155426	587.21577810057	524.669283887786	700.19284294893	596.507396268091	677.661623159653	563.638141226503	578.066090517148	655.946200961598	563.384361169886	628.668715846987	-0.160276928324951	0.0166437205838615	0.295582209028379	Atpif1	4	132257866	132260970	-	1441	protein_coding	ATPase inhibitory factor 1 [Source:MGI Symbol;Acc:MGI:1196457]	-	546	549	567	576	640	611	756	550	659	506	589	648	19.4308765309169	18.0764834736015	18.0490960602692	19.7522380822737	19.5295654276965	17.2677369172332	23.5090169166263	19.6875333391029	22.3711056023721	18.9026661858606	19.43746415701
ENSMUSG00000039771	199.333933592732	205.83159047425	187.798466121502	180.229646018904	160.566814324375	151.132232347382	215.800175141668	216.911780461124	216.975117582226	194.934139752249	214.934590531843	200.428005849377	180.815447146524	209.997301553081	-0.220574411319808	0.0167145659837427	0.296210447379695	Polr2j	5	136145485	136151801	+	1106	protein_coding	polymerase (RNA) II (DNA directed) polypeptide J [Source:MGI Symbol;Acc:MGI:109582]	-	187	206	198	173	175	176	233	200	211	175	219	198	8.67062113108749	8.83726093012235	8.21195274408929	7.72945343618813	6.95760081618639	6.48060773403963	9.44011854149091	9.32754744094928	9.3323999449915	8.51764333498812	9.41623480077041
ENSMUSG00000034981	1770.55435132368	1837.4965770978	1692.08314929677	1667.9055680709	1826.79158468474	1752.61867171026	1923.67795609118	1896.89352013253	1995.96541813792	1850.20346359135	1735.17970803789	1929.37262196421	1757.90831703069	1888.54878132584	-0.103283778967259	0.0167149432871807	0.296210447379695	Parm1	5	91665474	91774753	+	5068	protein_coding	prostate androgen-regulated mucin-like protein 1 [Source:MGI Symbol;Acc:MGI:2443349]	-	1661	1839	1784	1601	1991	2041	2077	1749	1941	1661	1768	1906	16.8072537329774	17.21673155057	16.1471032415448	15.6103462005499	17.2747288836171	16.4007833756406	18.3643915614665	17.8010574235277	18.7350537451893	17.6428830429961	16.5895247999849
ENSMUSG00000030769	36.2425333804967	26.9779269068192	33.1966985568312	40.629804593857	29.3607889050285	32.6308228931847	41.6781454136268	49.8897095060585	45.2459960834974	40.1007373204627	46.1275148629982	43.5272941996122	33.1730958727029	44.4282328977093	-0.424948393514424	0.0167645016618178	0.296797422557946	Slc5a11	7	122814003	122872476	+	2758	protein_coding	solute carrier family 5 (sodium/glucose cotransporter), member 11 [Source:MGI Symbol;Acc:MGI:1919316]	-	34	27	35	39	32	38	45	46	44	36	47	43	0.632191111542143	0.464488629538982	0.582116836830407	0.698760190044178	0.51019042388163	0.561109379833495	0.731130507287427	0.860312370568774	0.780412880621418	0.702659250027736	0.810385921592391
ENSMUSG00000048015	2.13191372826451	3.99672991212136	2.84543130487125	4.16715944552379	5.50514791969284	6.869646924881	8.33562908272536	18.4375013391955	9.25486283526082	3.34172811003856	4.90718243223385	15.183939837074	4.25267153922579	9.91014060608802	-1.20157169268856	0.0168275676622985	1	Neurod4	10	130104021	130116109	-	3345	protein_coding	neurogenic differentiation 4 [Source:MGI Symbol;Acc:MGI:108055]	bHLH	2	4	3	4	6	8	9	17	9	3	5	15	0.030661796986428	0.0567374031010801	0.0411397369885526	0.0590910460815405	0.0788736092525524	0.0973984529670855	0.120565497106052	0.262147304909908	0.131617125443571	0.0482793774682734	0.0710824149016256
ENSMUSG00000030607	90.6063334512417	61.9493136378811	68.2903513169099	84.3849787718569	77.9895955289819	72.9899985768606	98.1751869743209	94.3566245005889	83.2937655173474	85.7710214909896	91.2735932395497	112.361154794348	76.0350952139554	94.205224419524	-0.313675585276115	0.0169856343109747	0.298372163801149	Acan	7	78703231	78764847	+	7469	protein_coding	aggrecan [Source:MGI Symbol;Acc:MGI:99602]	-	85	62	72	81	85	85	106	87	81	77	93	111	0.583606602501416	0.39385359583388	0.442187452863971	0.53589581873621	0.500418149478555	0.463462564263399	0.635945735839885	0.600826931224409	0.530503890946407	0.554963978114689	0.592118705038753
ENSMUSG00000045973	1534.97788435045	1445.8170457099	1484.36666404117	1612.69070541771	1550.61666404682	1571.43173406653	1684.72325571971	1606.23173431462	1633.99744946994	1643.01632076896	1590.90854453022	1634.80418912497	1533.31678293876	1632.28024898807	-0.0903610150575261	0.0170513120297893	0.298806858760457	Slc25a51	4	45395923	45408766	-	5510	protein_coding	solute carrier family 25, member 51 [Source:MGI Symbol;Acc:MGI:2684984]	-	1440	1447	1565	1548	1690	1830	1819	1481	1589	1475	1621	1615	13.4021546029244	12.460128382527	13.0286411164427	13.8828031793549	13.4868861701495	13.5256356640215	14.7930509829424	13.8642396756903	14.1071184360415	14.4104303391578	13.9900642028408
ENSMUSG00000034714	718.45492642514	902.261777661398	772.060360721732	818.846831045426	834.947434486748	739.345750290317	903.952664971106	1053.10669413876	828.824382802247	812.039930739369	1062.89571482185	823.981801825217	797.652846771793	914.133531549758	-0.196887235611984	0.017060021673609	0.298806858760457	Ttyh2	11	114566257	114611803	+	3739	protein_coding	tweety family member 2 [Source:MGI Symbol;Acc:MGI:2157091]	-	674	903	814	786	910	861	976	971	806	729	1083	814	9.24417506817485	11.4587665068147	9.98631631136138	10.3878313470316	10.7019400412012	9.37790610710049	11.6969061755095	13.3954208519242	10.544975881687	10.4956319295063	13.7740381977615
ENSMUSG00000026958	398.667867185463	375.692611739408	357.575867312153	430.259212750332	406.463421403988	374.395757406014	439.009798356869	404.540470559996	437.035189442872	441.108110525089	450.479347279068	424.138052782268	390.509122966227	432.71849482436	-0.149903548277973	0.0171446106819065	0.299175983901143	Dpp7	2	25242288	25246371	-	3337	protein_coding	dipeptidylpeptidase 7 [Source:MGI Symbol;Acc:MGI:1933213]	-	374	376	377	413	443	436	474	373	425	396	459	419	5.74750193046614	5.34610178515811	5.18228772604825	6.115777179799	5.83746252955529	5.32094140606297	6.36500558141241	5.76560947886475	6.23015336325766	6.38815592668309	6.54100935758378
ENSMUSG00000007564	7675.95537861637	7628.75821976165	7650.41630169716	7732.1643511694	7587.9288826433	7568.63349948764	8039.25115978401	7747.00423916904	7863.54845569328	7884.25052095097	8068.3893550789	7868.31762357176	7640.64277222925	7911.79355904133	-0.0506233439095884	0.0173598666869943	0.301399243528333	Ppp2r1a	17	21165573	21186178	+	3411	protein_coding	protein phosphatase 2, regulatory subunit A, alpha [Source:MGI Symbol;Acc:MGI:1926334]	-	7201	7635	8066	7422	8270	8814	8680	7143	7647	7078	8221	7773	108.26169485958	106.202051678666	108.470808320984	107.521927128226	106.61059727327	105.23241098987	114.028827723228	108.016855080614	109.66685394974	111.703136499059	114.612298010639
ENSMUSG00000025393	13402.2756527348	12768.5528867497	12754.1715855346	12845.2689908271	13174.7364964783	13133.9062145069	14077.0251587048	14130.7179381399	13512.0997394808	12778.7682927874	13856.901752142	13746.526865831	13013.1519711386	13683.673291181	-0.0725839168513353	0.0173694927894988	0.301399243528333	Atp5b	10	127919142	127926260	+	4237	protein_coding	ATP synthase, H+ transporting mitochondrial F1 complex, beta subunit [Source:MGI Symbol;Acc:MGI:107801]	-	12573	12779	13447	12330	14359	15295	15199	13029	13140	11472	14119	13580	152.175305333037	143.101435703033	145.580537706596	143.801170694486	149.019230954921	147.010789947195	160.743420220604	158.615351501758	151.706055116538	145.752899556851	158.465149894114
ENSMUSG00000071757	288.874310179841	337.723677574255	269.367496861145	314.620538137047	339.484121714392	307.416699888425	388.069842851325	326.452229593992	376.364421967273	340.856267223933	337.614151337689	338.095727038848	309.581140725851	351.242106668843	-0.183004468438913	0.0173749370092477	0.301399243528333	Zhx2	15	57558061	57703228	+	4434	protein_coding	zinc fingers and homeoboxes 2 [Source:MGI Symbol;Acc:MGI:2683087]	Homeobox	271	338	284	302	370	358	419	301	366	306	344	334	3.13427668687551	3.61681750789988	2.93804896589875	3.36565087060845	3.66929493652915	3.28810389638629	4.23443029360179	3.50157477263945	4.03786142852707	3.71502949896261	3.68936008926489
ENSMUSG00000022124	1326.05033898053	1313.9249586099	1388.57047677717	1370.99545757733	1380.87460318962	1337.00503275496	1460.58745149532	1456.56260579645	1458.15505559998	1406.86753432623	1441.73019859031	1388.82436376437	1352.90347798158	1435.45453492878	-0.0854677079193587	0.017478534165092	0.302905345444559	Fbxl3	14	103317675	103337002	-	5103	protein_coding	F-box and leucine-rich repeat protein 3 [Source:MGI Symbol;Acc:MGI:1354702]	-	1244	1315	1464	1316	1505	1557	1577	1343	1418	1263	1469	1372	12.5013968630202	12.2266018315522	13.1598787126462	12.743482592194	12.9684334554651	12.4257107044219	13.8478636530088	13.5751001487297	13.5930425583034	13.323376822028	13.6894033217983
ENSMUSG00000012114	809.061259876382	761.37704825912	758.781681298999	844.891577579949	790.906251129205	875.021277056717	897.469397906764	861.139768430662	875.098696978551	844.343302469742	878.38565536986	888.766611796733	806.673182533395	874.200572158719	-0.11606248231943	0.0175607958924901	0.303747942745772	Med15	16	17469072	17550755	-	11642	protein_coding	mediator complex subunit 15 [Source:MGI Symbol;Acc:MGI:2137379]	-	759	762	800	811	862	1019	969	794	851	758	895	878	3.34331972977056	3.10551020851899	3.15209116936857	3.44231863843783	3.25578904229968	3.56455059110574	3.72969085683381	3.51791632491573	3.57575684973986	3.50492024178497	3.65581097186247
ENSMUSG00000097504	165.2233139405	148.878189226521	161.241107276037	178.146066296142	181.669881349864	156.284467541043	200.9812789946	175.69854217351	179.955666241183	190.478502272198	186.472932424886	214.599683030646	165.240504271684	191.364434189504	-0.213460721085218	0.0176557280237221	0.305097738423325	4930516B21Rik	9	119269344	119273896	-	1195	lncRNA	RIKEN cDNA 4930516B21 gene [Source:MGI Symbol;Acc:MGI:1922364]	-	155	149	170	171	198	182	217	162	175	171	190	212	6.65162141947208	5.91594255075185	6.52555409722187	7.07108428941648	7.28574339526611	6.20242721567281	8.13707806200694	6.99261644389023	7.16367966587918	7.70308577823293	7.56090858422229
ENSMUSG00000037514	479.680588859515	504.587151405322	499.847432555716	496.933763878713	508.308657918306	516.082225231685	561.265691570174	568.308864808145	582.028040528625	507.942672725861	555.493051328872	515.241691804712	500.906636641543	548.380002127731	-0.130333049209873	0.0177787907130829	0.305635312699192	Pank2	2	131104415	131141108	+	4912	protein_coding	pantothenate kinase 2 [Source:MGI Symbol;Acc:MGI:1921700]	-	450	505	527	477	554	601	606	524	566	456	566	509	4.69805271924071	4.87796415683133	4.92139966473095	4.79863624496606	4.95938692705559	4.98280977529814	5.52829130968977	5.50256937511961	5.63668917590821	4.99738735341387	5.4795685529642
ENSMUSG00000019578	197.202019864467	211.826685342432	196.334760036116	234.402718810713	176.164733430171	206.08940774643	252.847415509336	248.363988627987	227.258298510294	210.528870932429	270.876470259309	210.550632407426	203.670054205055	236.737612707797	-0.220048716609606	0.0177954960741685	0.305635312699192	Ubxn6	17	56374045	56382028	-	5685	protein_coding	UBX domain protein 6 [Source:MGI Symbol;Acc:MGI:1913780]	-	185	212	207	225	192	240	273	229	221	189	276	208	1.66880268426793	1.76933869987247	1.67022990248775	1.95573432529109	1.485071439647	1.71924973707072	2.15183432961576	2.07777066891732	1.90163787547216	1.78964900805217	2.30869681919011
ENSMUSG00000032259	286.742396451577	207.829955430311	280.74922208063	186.48038518719	276.174920637924	204.37199601521	242.659424408227	650.735341383372	261.192795572917	297.413801793431	519.179901330342	282.421280969577	240.391479300473	375.600424242978	-0.643571514274708	0.0178053133768717	0.305635312699192	Drd2	9	49251927	49319477	+	2547	protein_coding	dopamine receptor D2 [Source:MGI Symbol;Acc:MGI:94924]	-	269	208	296	179	301	238	262	600	254	267	529	279	5.41610487580936	3.87471688080168	5.33088291939611	3.47281697060785	5.19653835282595	3.80545162895693	4.60944885088222	12.1510806474557	4.87832562450908	5.64311427922746	9.87677177703189
ENSMUSG00000031059	1003.06540914845	884.276493056852	847.938528851632	955.32130288633	948.720491493733	968.620216408221	1077.14851368996	1043.34566401801	1045.79950038447	990.265429941425	988.306541851898	960.637260358883	934.65707364087	1017.58381837411	-0.123179746898649	0.0178527841494134	0.30615914166202	Ndufb11	X	20481565	20483858	-	908	protein_coding	NADH:ubiquinone oxidoreductase subunit B11 [Source:MGI Symbol;Acc:MGI:1349919]	-	941	885	894	917	1034	1128	1163	962	1017	889	1007	949	53.1456233344412	46.2448108026445	45.1635476074439	49.9046824239825	50.0738837243173	50.5919530282611	57.3945321383215	54.6489499220357	54.7899770493264	52.7050756880661	52.739002773317
ENSMUSG00000037852	28538.8631234129	28204.9229898405	28351.8775217371	25955.152606445	27112.8535044872	25364.4538583919	29459.0393593606	29444.6896386953	28772.3402367331	27716.2929446598	29208.5312731423	28895.0375099519	27254.6872673858	28915.9884937572	-0.0854283097670448	0.0178918276512446	0.306247036707275	Cpe	8	65045576	65146088	-	2609	protein_coding	carboxypeptidase E [Source:MGI Symbol;Acc:MGI:101932]	-	26773	28228	29892	24914	29550	29538	31807	27149	27980	24882	29761	28545	526.243432819183	513.34769282256	525.553911513577	471.875240258964	498.035146810159	461.068233040256	546.29255712204	536.750374730953	524.613721023497	513.390390661028	542.452521531081
ENSMUSG00000049305	519.120992832408	486.601866800776	488.465707336231	476.097966651094	485.370541586252	451.679285310926	522.366089184123	493.474300549057	504.904183568118	562.52423185649	540.771504032171	576.989713808813	484.556060086281	533.505003833129	-0.140063689866136	0.0179475163687449	0.306618969334716	Ccdc71	9	108337726	108343137	+	3267	protein_coding	coiled-coil domain containing 71 [Source:MGI Symbol;Acc:MGI:1919704]	-	487	487	515	457	529	526	564	455	491	505	551	570	7.64440269633395	7.07270283996832	7.23093525321445	6.91233654409536	7.12005131825516	6.55684328290473	7.73582476381104	7.18381037451623	7.35187935730689	8.32106227975147	8.02030263196276
ENSMUSG00000103044	1.06595686413225	0	0.948477101623749	0	0.91752465328214	0	2.77854302757512	1.08455890230562	7.19822664964731	2.2278187400257	1.96287297289354	2.02452531160987	0.488659769839691	2.87942426734286	-2.57225712121872	0.0180017802025037	1	Gm37307	9	83329612	83332232	+	2621	TEC	predicted gene, 37307 [Source:MGI Symbol;Acc:MGI:5610535]	-	1	0	1	0	1	0	3	1	7	2	2	2	0.0195657594276234	0	0.0175012616338177	0	0.0167768169241885	0	0.0512897860638108	0.0196800218803699	0.130646275478453	0.0410770743053223	0.0362870168402805
ENSMUSG00000049036	228.114768924303	236.806247293191	221.943641779957	241.69524784038	176.164733430171	194.067525627888	254.699777527719	244.025753018764	229.314934695907	259.540883212995	280.690835123776	237.88172411416	216.465360815982	251.02565128222	-0.217453541740274	0.0180279000138208	0.307701151653664	Tmem121	12	113149550	113153143	+	1574	protein_coding	transmembrane protein 121 [Source:MGI Symbol;Acc:MGI:1916445]	-	214	237	234	232	192	226	275	225	223	233	286	235	6.97224718449643	7.14412759997265	6.81942107857894	7.28351578797947	5.36380631155858	5.84738790418739	7.82896983272835	7.37344403011508	6.93052523420517	7.96870449134059	8.64071332451565
ENSMUSG00000010054	660.893255761998	696.430187187148	643.067474900902	689.664888234188	638.59715868437	660.344810654186	746.501893408516	677.849313941012	693.086394551755	773.053102788919	752.761785104673	696.436707193795	664.832962570465	723.281532831445	-0.12243622019494	0.0180481145262638	0.307755290004977	Tusc2	9	107440454	107443311	+	1785	protein_coding	tumor suppressor 2, mitochondrial calcium regulator [Source:MGI Symbol;Acc:MGI:1931086]	-	620	697	678	662	696	769	806	625	674	694	767	688	17.8121850896787	18.5267884483277	17.4231971827653	18.326417581583	17.1453993625632	17.544714815091	20.2336146767952	18.0606923488969	18.4708843962835	20.9294482233752	20.4336257599814
ENSMUSG00000040125	922.0526874744	960.214361387158	1074.62455613971	954.279513024949	999.184347424251	988.370451317254	965.080611577759	1235.3125897261	1017.00659378588	1278.76795677475	1174.77947427678	995.054190656251	983.120986127953	1111.00023613292	-0.175178055629226	0.0181030334854604	0.30810987623039	Gpr26	7	131568189	131596134	+	11571	protein_coding	G protein-coupled receptor 26 [Source:MGI Symbol;Acc:MGI:2441758]	-	865	961	1133	916	1089	1151	1042	1139	989	1148	1197	983	3.83361895883914	3.94056121881345	4.49154127032698	3.9118517633472	4.13841054925127	4.0510035517275	4.03527818116339	5.07744734594106	4.18110825414158	5.34081486016242	4.91939333474354
ENSMUSG00000078184	0	0	0	0	0.91752465328214	0.858705865610125	2.77854302757512	1.08455890230562	2.05663618561352	2.2278187400257	2.94430945934031	2.02452531160987	0.296038419815378	2.18606527107836	-2.66148259160287	0.0181144205022969	1	Rbm8a2	1	175805343	175806680	-	1338	protein_coding	RNA binding motif protein 8A2 [Source:MGI Symbol;Acc:MGI:3612447]	-	0	0	0	0	1	1	3	1	2	2	3	2	0	0	0	0	0.0328640038552302	0.0304370165522142	0.100471247588377	0.038551074251457	0.0731206252464285	0.0804656291137891	0.106623622352438
ENSMUSG00000087328	42.6382745652902	25.9787444287889	30.35126725196	30.2119059800475	21.1030670254892	30.0547052963544	38.8996023860517	34.7058848737798	38.04776943385	38.9868279504498	51.0346972952321	47.5763448228319	30.056327424655	41.5418544603659	-0.475588502311857	0.0181920851566617	0.308752512931388	Gm12120	11	33655550	33661435	+	592	lncRNA	predicted gene 12120 [Source:MGI Symbol;Acc:MGI:3651991]	-	40	26	32	29	23	35	42	32	37	35	52	47	3.46499023377033	2.08380572115749	2.4795030671479	2.42066170825162	1.70837306527171	2.40771196814222	3.17910035443492	2.78818039721349	3.05735614311629	3.18260592178948	4.17705244864485
ENSMUSG00000015149	1921.92022603046	2054.31917483038	1946.27501253193	2077.32898359361	2029.56453306009	1893.44643367033	2283.03618765756	2371.93031934239	2005.22028097318	1988.32822547294	2484.01574719678	2025.53757426567	1987.1423939528	2193.01138915142	-0.142612224017451	0.0182978713729133	0.309672306236218	Sirt2	7	28466160	28488086	+	5035	protein_coding	sirtuin 2 [Source:MGI Symbol;Acc:MGI:1927664]	-	1803	2056	2052	1994	2212	2205	2465	2187	1950	1785	2531	2001	18.3636912401233	19.3744427554677	18.6945174647604	19.5696693639846	19.3180032163168	17.8347617803043	21.9378520131451	22.404843054828	18.9452853356958	19.0842577935785	23.9045714251467
ENSMUSG00000060181	607.595412555385	623.489866290933	754.987772892504	668.829091006569	666.122898282834	705.856221531523	784.475314785376	738.584612470127	699.256303108595	738.521912318521	755.706094564013	722.755536244723	671.146877093291	739.883295581893	-0.139771547410135	0.0183339281044064	0.309672306236218	Slc35e3	10	117569584	117582270	-	3526	protein_coding	solute carrier family 35, member E3 [Source:MGI Symbol;Acc:MGI:2448489]	-	570	624	796	642	726	822	847	681	680	663	770	714	8.29003335566832	8.39668510669473	10.3554061732331	8.99726535377535	9.05380005017706	9.49396668653463	10.764100803029	9.96224921562511	9.43392933553751	10.1220330109285	10.3847658503331
ENSMUSG00000027589	1359.09500176863	1387.86446198414	1450.22148838271	1499.13561052719	1519.42082583522	1502.73526481772	1616.18586103953	1524.8898166417	1728.60271400816	1556.13138990795	1433.87870669873	1609.49762272985	1453.0787755526	1578.19768517099	-0.118714582662791	0.0183771068750048	0.309672306236218	Pcmtd2	2	181479647	181499254	+	4183	protein_coding	protein-L-isoaspartate (D-aspartate) O-methyltransferase domain containing 2 [Source:MGI Symbol;Acc:MGI:1923927]	-	1275	1389	1529	1439	1656	1750	1745	1406	1681	1397	1461	1590	15.6309743512422	15.7550565368906	16.7670245060672	16.9992882629944	17.4080070605167	17.0375984358139	18.6932244467143	17.3376429146354	19.6582956789997	17.9781529309929	16.6092737429077
ENSMUSG00000086006	34.1106196522322	49.959123901517	29.4027901503362	41.671594455238	32.1133628648749	31.7721170275746	65.7588516526112	41.2132382876136	45.2459960834974	47.8981029105526	69.6819905377207	36.4414556089776	36.5049346752955	51.0399391801622	-0.492192654547639	0.0183975654823026	0.309672306236218	Gm13293	2	11344242	11348922	+	2326	lncRNA	predicted gene 13293 [Source:MGI Symbol;Acc:MGI:3649469]	-	32	50	31	40	35	37	71	38	44	43	71	36	0.705511339085824	1.01991946137743	0.611347811267979	0.849783100355774	0.661660060421508	0.647813818329285	1.36780848071089	0.842687368547327	0.925356287512412	0.995165413893538	1.45156647696144
ENSMUSG00000021775	2107.39672038947	2030.33879535765	2096.13439458849	2060.66034581152	2129.57472026785	2175.10195759045	2316.37870398846	2157.18765668588	2404.2077009822	2212.22400884552	2126.77286613015	2208.75711496637	2099.86782233424	2237.58800859976	-0.0914924322564062	0.0185330007278587	0.310644055112645	Nr1d2	14	4230569	4265642	+	5409	protein_coding	nuclear receptor subfamily 1, group D, member 2 [Source:MGI Symbol;Acc:MGI:2449205]	THR-like	1977	2032	2210	1978	2321	2533	2501	1989	2338	1986	2167	2182	18.7436177193615	17.824292770113	18.741816028904	18.0703729064691	18.8683856987261	19.0711289325204	20.7192181988287	18.9675134010106	21.1443110744489	19.7650897896044	19.0515459009853
ENSMUSG00000006403	313.391318054883	460.623122371987	404.051245291717	371.918980512999	437.659259615581	431.070344536283	470.499952669387	676.764755038707	433.950235164452	438.880291785064	622.230732407253	371.500394680411	403.119045063908	502.304393624212	-0.316410796866132	0.0185443732091832	0.310644055112645	Adamts4	1	171077990	171088206	+	4810	protein_coding	a disintegrin-like and metallopeptidase (reprolysin type) with thrombospondin type 1 motif, 4 [Source:MGI Symbol;Acc:MGI:1339949]	-	294	461	426	357	477	502	508	624	422	394	634	367	3.1344834730107	4.54738195244309	4.06257041001925	3.6675914264014	4.36063653316177	4.25027308310292	4.732550857298	6.69163295331237	4.29173984996283	4.4094830177936	6.26805030163512
ENSMUSG00000118505	0	0	0	0	0.91752465328214	0	2.77854302757512	0	1.02831809280676	5.56954685006426	4.90718243223385	0	0.152920775547023	2.38059840044667	-3.25787283577811	0.0185582677385261	1	Etv3l	3	87457406	87468416	+	2248	protein_coding	ets variant 3-like [Source:MGI Symbol;Acc:MGI:3646099]	-	0	0	0	0	1	0	3	0	1	5	5	0	0	0	0	0	0.0195605147501325	0	0.0598000575058933	0	0.0217605419438882	0.119731997057662	0.105769874486627
ENSMUSG00000052229	789.874036322001	813.334537116697	778.699700433098	856.35126605514	897.339110909933	805.466101942297	1067.88670359804	938.143450494361	953.250872031865	839.88766498969	941.197590502453	790.577134183654	823.510792129861	921.823902633344	-0.163415674685742	0.018608032814491	0.310989458094438	Gpr17	18	32076050	32082689	-	5195	protein_coding	G protein-coupled receptor 17 [Source:MGI Symbol;Acc:MGI:3584514]	-	741	814	821	822	978	938	1153	865	927	754	959	781	7.31469776625841	7.43437455657911	7.24926512711758	7.81887148197031	8.27808514741394	7.3531847934085	9.94535773192526	8.58861536215762	8.72891363131874	7.81308093000042	8.77852088755551
ENSMUSG00000005982	881.546326637375	969.207003689431	975.034460469214	966.78099136152	862.473174085212	976.348569198712	1052.14162644178	1021.65448597189	1097.21540502481	986.923701831387	1016.76819995885	951.526896456639	938.565087573577	1021.03838594756	-0.121544645442514	0.0186118085476474	0.310989458094438	Naa60	16	3690239	3722634	+	3765	protein_coding	N(alpha)-acetyltransferase 60, NatF catalytic subunit [Source:MGI Symbol;Acc:MGI:1922013]	-	827	970	1028	928	940	1137	1136	942	1067	886	1036	940	11.2643013187929	12.2239717776839	12.5246186802175	12.1798181676278	10.9784103396547	12.2985434005266	13.5204144536884	12.9056095039149	13.863262702598	12.6679187801149	13.0852813943369
ENSMUSG00000025092	2669.15598778717	2772.7313765342	2770.50161384297	2534.67473273985	2750.73891053986	2656.83594819773	2912.83927390792	2825.27594050614	2793.94025815596	2737.98923149159	2858.92448501944	2981.11352134553	2692.43976160696	2851.68045173776	-0.0830076448608767	0.0186166576697357	0.310989458094438	Hspa12a	19	58784182	58932086	-	9192	protein_coding	heat shock protein 12A [Source:MGI Symbol;Acc:MGI:1920692]	-	2504	2775	2921	2433	2998	3094	3145	2605	2717	2458	2913	2945	13.9697308606768	14.3238101640119	14.5766564941331	13.0794626594952	14.3416196040663	13.7078229859	15.3315932174487	14.6180791767527	14.4592456759738	14.3948913670554	15.0701911350134
ENSMUSG00000024899	282.478568995048	315.741663057588	237.119275405937	243.778827563142	282.597593210899	343.48234624405	360.284412575574	310.183846059407	340.373288719037	348.653632814023	270.876470259309	410.978638256803	284.199712412777	340.225048114026	-0.258383528964549	0.018661058896814	0.31144306983241	Papss2	19	32573190	32644587	+	3721	protein_coding	3'-phosphoadenosine 5'-phosphosulfate synthase 2 [Source:MGI Symbol;Acc:MGI:1330223]	-	265	316	250	234	308	400	389	286	331	313	276	406	3.65216116550584	4.02933148521256	3.08188704261194	3.10752045817013	3.63971713108191	4.37782619154664	4.68453604651918	3.96459620576634	4.35145340874601	4.52815408211236	3.52726186968443
ENSMUSG00000001924	6704.86867539188	6782.45066086995	6630.80341745163	6654.9536345015	6852.99163536431	6619.76351798845	7167.71483013462	6640.75415881731	7259.92573521571	7071.09668084158	6925.99728485486	7050.40939768137	6707.63859026129	7019.31634792424	-0.0656576371361071	0.0187394498775394	0.312174341225651	Uba1	X	20524565	20549418	+	4819	protein_coding	ubiquitin-like modifier activating enzyme 1 [Source:MGI Symbol;Acc:MGI:98890]	-	6290	6788	6991	6388	7469	7709	7739	6123	7060	6348	7057	6965	66.9356444993043	66.832928593935	66.5455094282989	65.5036937084409	68.15255147029	65.1477338211588	71.9622235626802	65.5390181748405	71.6661029106488	70.9114752662355	69.6388326855689
ENSMUSG00000074060	66.0893255761998	58.9517662037901	50.2692863860587	40.629804593857	34.8659368247213	51.5223519366075	83.3562908272536	59.6507396268091	47.3026322691109	51.2398310205912	106.976577022698	78.9564871527849	50.3880785868724	71.2470929865413	-0.506070153980729	0.0187641840656871	0.312295657161338	Fbxw15	9	109381670	109397330	-	1495	protein_coding	F-box and WD-40 domain protein 15 [Source:MGI Symbol;Acc:MGI:3505701]	-	62	59	53	39	38	60	90	55	46	46	109	78	2.12673915619241	1.8724766202364	1.62618913534349	1.28908401614839	1.11768388763567	1.63443725004131	2.697602594112	1.89764117335433	1.50515994738033	1.65635402698846	3.46715771039561
ENSMUSG00000020935	465.823149625795	456.626392459866	469.496165303756	411.506995245475	470.690147133738	485.168814069721	477.909400742921	505.404448474419	561.46167867249	540.246044456233	507.40266349298	471.7143976051	459.885277306392	510.68977224069	-0.148850017112149	0.0188031252546574	0.312370594156949	Dcakd	11	102884873	102919159	-	2556	protein_coding	dephospho-CoA kinase domain containing [Source:MGI Symbol;Acc:MGI:1915337]	-	437	457	495	395	513	565	516	466	546	485	517	466	8.76767247102229	8.48322401325437	8.88343088317953	7.63649470964275	8.82537365501051	9.0021406114935	9.04618585093846	9.40410923488947	10.4495552684914	10.2145071793449	9.6187355591823
ENSMUSG00000110523	52.2318863424805	55.9542187696991	48.3723321828112	35.4208552869523	35.7834614780035	41.217881549286	48.1614124779688	70.4963286498653	47.3026322691109	74.6319277908611	72.626299997061	50.6131327902467	44.8301059348721	60.6386223291856	-0.434859552856012	0.0189524170115084	0.31423997010946	C230057M02Rik	8	123451683	123479131	-	3627	lncRNA	RIKEN cDNA C230057M02 gene [Source:MGI Symbol;Acc:MGI:2442079]	-	49	56	51	34	39	48	52	65	46	67	74	50	0.692806980295076	0.732564815887395	0.644998936822179	0.463221992752523	0.472817603852666	0.538954218651615	0.642439805367972	0.924396726674722	0.620406429923792	0.994406091471565	0.970224988177524
ENSMUSG00000021621	176.948839445954	151.875736660612	180.210649308512	201.065443246523	171.57711016376	184.621761106177	185.236201838341	219.080898265735	232.399888974327	190.478502272198	198.250170262248	213.587420374841	177.71658998859	206.505513664615	-0.21587175620884	0.0189852590203467	0.31423997010946	Zcchc9	13	91944652	91955824	-	3422	protein_coding	zinc finger, CCHC domain containing 9 [Source:MGI Symbol;Acc:MGI:1916335]	-	166	152	190	193	187	215	200	202	226	171	202	211	2.48766452551927	2.10750768795391	2.54688874372439	2.78698809063058	2.40291377808349	2.55868397182217	2.61894660575196	3.04483639520362	3.23068375613925	2.69000219315849	2.80711145089886
ENSMUSG00000111994	17.0553098261161	35.9705692090923	39.8360382681975	45.8387539007617	25.6906902918999	37.7830580868455	43.5305074320102	63.9889752360316	42.1610418050771	47.8981029105526	59.867625673253	35.4291929531727	33.6957365971522	48.8125743350162	-0.531045000814837	0.019025525990766	0.314524924981687	A330049N07Rik	10	72809135	72922541	-	2623	lncRNA	RIKEN cDNA A330049N07 gene [Source:MGI Symbol;Acc:MGI:3041175]	-	16	36	42	44	28	44	47	59	41	43	61	35	0.312813453052541	0.651193107265733	0.734492521225283	0.828919191982571	0.469392695551789	0.683144505704139	0.802927293918244	1.16023595255758	0.764630434572737	0.882483702903686	1.10591012951599
ENSMUSG00000020525	229.180725788435	242.801342161373	220.995164678334	234.402718810713	220.205916787714	232.709289580344	258.404501564486	276.562520087933	247.824660366429	286.274708093303	227.693264855651	270.274129099918	230.049192967819	261.17229734462	-0.181653346213442	0.0192074323957005	0.316178499727948	Ppm1d	11	85202070	85237892	+	3173	protein_coding	protein phosphatase 1D magnesium-dependent, delta isoform [Source:MGI Symbol;Acc:MGI:1858214]	-	215	243	233	225	240	271	279	255	241	257	232	267	3.4748184443294	3.63363906789052	3.36838889723952	3.5040496814623	3.32596562180634	3.47822292083195	3.94013212178131	4.14536433150162	3.71546337467899	4.36013142465209	3.47701211851608
ENSMUSG00000105302	6.39574118479353	6.99427734621239	0.948477101623749	4.16715944552379	1.83504930656428	3.4348234624405	12.0403531194922	5.4227945115281	7.19822664964731	12.2530030701414	6.87005540512739	8.09810124643948	3.96258797452637	8.64708900039597	-1.14889197608771	0.0192180829657144	1	Gm19817	3	55238262	55240393	+	2132	TEC	predicted gene, 19817 [Source:MGI Symbol;Acc:MGI:5012002]	-	6	7	1	4	2	4	13	5	7	11	7	8	0.144320418742404	0.155781694841908	0.0215153877777843	0.0927108579468823	0.0412495658145384	0.0764066194125003	0.273232783075708	0.120969365263718	0.16061157975095	0.277742291110869	0.156134591456057
ENSMUSG00000084790	33.0446627880999	42.9648465553047	44.5784237763162	44.7969640393808	34.8659368247213	43.7939991461164	53.718498533119	42.2977971899192	48.3309503619176	72.4041090508354	50.0532608087853	57.6989713808813	40.6741388549899	54.0839312209096	-0.407504558189945	0.0193411513262918	0.317800282666222	Gm15879	16	3850703	3855711	-	1023	lncRNA	predicted gene 15879 [Source:MGI Symbol;Acc:MGI:3802012]	-	31	43	47	43	38	51	58	39	47	65	51	57	1.55399561999397	1.9943363575376	2.10745641924252	2.07706759851867	1.6333699042183	2.03026503957966	2.54055741213698	1.96644394583532	2.24744068389389	3.42037916130314	2.37073403130847
ENSMUSG00000085415	4.26382745652902	5.99509486818204	1.8969542032475	4.16715944552379	1.83504930656428	3.4348234624405	6.48326706434195	7.59191231613934	4.11327237122703	11.1390937001285	14.7215472967016	5.06131327902467	3.59881812374786	8.18506767126051	-1.19726884023094	0.0194120163204428	1	Selenok-ps1	11	23508058	23508842	-	785	lncRNA	selenoprotein K, pseudogene 1 [Source:MGI Symbol;Acc:MGI:3649370]	-	4	6	2	4	2	4	7	7	4	10	15	5	0.261308817629559	0.362649579693847	0.116868297432449	0.251795604003507	0.11203066791923	0.207514538327963	0.399581191045748	0.459960969986174	0.24926215689101	0.685751667224521	0.908677749729699
ENSMUSG00000029434	1732.17990421491	1741.57505920688	1834.35471454033	1698.11747405095	1813.02871488551	1777.52114181296	1907.00669792572	1825.31263258036	1865.36902035146	1930.40493823227	1854.9149593844	1831.18314435113	1766.12950145192	1869.03189880422	-0.081083418150838	0.0195555671567417	0.320739719996769	Vps33a	5	123666722	123711101	-	4790	protein_coding	VPS33A CORVET/HOPS core subunit [Source:MGI Symbol;Acc:MGI:1924823]	-	1625	1743	1934	1630	1976	2070	2059	1683	1814	1733	1890	1809	17.3972891695567	17.265034817815	18.5206973360093	16.8155044416852	18.1396128235484	17.5992040217131	19.2618274024786	18.1234636236828	18.5254080788742	19.4759915835193	18.7635315711408
ENSMUSG00000063296	253.697733663477	252.793166941676	209.613439458849	211.483341860333	253.236804305871	213.817760536921	250.068872481761	293.915462524823	257.079523201689	287.388617463316	266.950724313522	244.967562704794	232.440374461188	266.728460448317	-0.197869432403206	0.0197903537208558	0.322545443564168	Tmem117	15	94527113	94993979	+	4890	protein_coding	transmembrane protein 117 [Source:MGI Symbol;Acc:MGI:2444580]	-	238	253	221	203	276	249	270	271	250	258	272	242	2.49592670745043	2.4548063999692	2.07309780982294	2.05137466646109	2.48185731200209	2.07371315103656	2.47418152036653	2.85859763219424	2.50090482054503	2.84018988063358	2.64513801121043
ENSMUSG00000046610	17.0553098261161	16.9861021265158	22.76345043897	6.25073916828569	25.6906902918999	12.0218821185417	42.6043264228185	24.9448547530293	19.5380437633284	30.075552990347	15.7029837831483	37.4537182647826	16.7946956617215	28.3865799962423	-0.755518800833975	0.019827978447234	0.322861708566413	Oacyl	18	65831339	65884672	+	3687	protein_coding	O-acyltransferase like [Source:MGI Symbol;Acc:MGI:2442915]	-	16	17	24	6	28	14	46	23	19	27	16	37	0.222541276744457	0.218766777009962	0.298589466182172	0.0804147880971331	0.333934646170964	0.154636884745342	0.559063768788484	0.32177129346741	0.252084694197818	0.39420956297325	0.206364569868999
ENSMUSG00000066704	0	0	0.948477101623749	0	0	1.71741173122025	2.77854302757512	5.4227945115281	1.02831809280676	2.2278187400257	4.90718243223385	1.01226265580493	0.444314805474	2.89615324332908	-2.59671079499419	0.0199429936260047	1	Cyp2b19	7	26456567	26472055	+	4169	protein_coding	cytochrome P450, family 2, subfamily b, polypeptide 19 [Source:MGI Symbol;Acc:MGI:107303]	-	0	0	1	0	0	2	3	5	1	2	5	1	0	0	0.0110028320321986	0	0	0.0195369288303491	0.0322452696745618	0.061862961559666	0.0117336767305974	0.0258246610108539	0.057033024189479
ENSMUSG00000021509	4.26382745652902	5.99509486818204	0	1.04178986138095	3.67009861312856	7.72835279049112	7.40944807353365	9.76103012075058	8.22654474245406	14.4808218101671	10.7958013509145	4.04905062321974	3.78319393161862	9.1204494535066	-1.24827544124878	0.0201100109028586	1	Slc25a48	13	56586168	56622052	+	3374	protein_coding	solute carrier family 25, member 48 [Source:MGI Symbol;Acc:MGI:2145373]	-	4	6	0	1	4	9	8	9	8	13	11	4	0.06079650914025	0.0843746058268137	0	0.0146457875772639	0.0521304530625939	0.108631462158199	0.1062481954343	0.13759100063309	0.115987429258709	0.207412441138893	0.155037193616201
ENSMUSG00000027577	483.944416316044	410.66399847047	648.758337510644	392.754777740618	439.494308922145	488.603637532161	540.889709367957	1014.06257365575	482.281185526369	538.018225716207	852.868306722244	583.063289743642	477.36991274868	668.530548455362	-0.485593051804747	0.0201562124980521	0.326766555024508	Chrna4	2	180660173	180685339	-	5022	protein_coding	cholinergic receptor, nicotinic, alpha polypeptide 4 [Source:MGI Symbol;Acc:MGI:87888]	-	454	411	684	377	479	569	584	935	469	483	869	576	4.63599410170243	3.88302957468884	6.2476367605913	3.70956043542503	4.19406726380421	4.61417170759953	5.21090064354022	9.60345488267629	4.56837923097265	5.17734315783579	8.22870247105217
ENSMUSG00000050043	3096.6046903042	3020.52863108572	3054.09626722847	3099.32483760832	3083.80035968127	3073.30829301864	3375.92977850377	3157.15096461166	3181.61617914411	3085.5289549356	3229.90747689632	3329.33187494243	3071.2771798211	3226.57753817232	-0.0717631605264185	0.0202922745093511	0.327824933860059	Tmx2	2	84501660	84509484	-	2330	protein_coding	thioredoxin-related transmembrane protein 2 [Source:MGI Symbol;Acc:MGI:1914208]	-	2905	3023	3220	2975	3361	3579	3645	2911	3094	2770	3291	3289	63.9372489745586	61.5584691230601	63.3922736952791	63.0941157403101	63.429191797871	62.5552798444727	70.100039942917	64.4434648160243	64.9576645960639	63.9971121371828	67.1676653039469
ENSMUSG00000112030	0	0	0.948477101623749	1.04178986138095	0.91752465328214	1.71741173122025	5.55708605515024	2.16911780461124	4.11327237122703	4.45563748005141	2.94430945934031	1.01226265580493	0.770867224584515	3.37528097103086	-2.08767763424847	0.0203173866285285	1	Gm35189	12	77086371	77088975	-	789	lncRNA	predicted gene, 35189 [Source:MGI Symbol;Acc:MGI:5594348]	-	0	0	1	1	1	2	6	2	4	4	3	1	0	0	0.0581379046162688	0.0626297684229256	0.0557313525453713	0.103231250055419	0.340761797904305	0.13075117198593	0.247998470417545	0.272910042469581	0.180814203685124
ENSMUSG00000042148	238.774337565625	215.823415254554	206.768008153977	254.196726176951	222.95849074756	249.883406892546	253.773596518528	259.209577651043	239.598115623975	282.932979983264	303.263874312052	252.053401295429	231.400730798536	265.138590897382	-0.19638167459887	0.0203266176595021	0.327947103318204	Cox10	11	63853453	63970294	-	3037	protein_coding	heme A:farnesyltransferase cytochrome c oxidase assembly factor 10 [Source:MGI Symbol;Acc:MGI:1917633]	-	224	216	218	244	243	291	274	239	233	254	309	249	3.78239566117728	3.37453971753313	3.29266903846147	3.97011277501085	3.51834212363069	3.90217184416761	4.04280156084623	4.05924913608147	3.75298771864917	4.50220694527156	4.83840233483008
ENSMUSG00000038775	84.2105922664481	102.915795237125	72.0842597234049	94.8028773856663	107.35038443401	83.2944689641821	104.658454038663	131.23162717898	102.831809280676	109.163118261259	99.1250851311238	121.471518696592	90.7763963351395	111.413602097882	-0.294285742394179	0.020425070055813	0.328730762092576	Vill	9	118881846	118900593	+	4409	protein_coding	villin-like [Source:MGI Symbol;Acc:MGI:1201781]	-	79	103	76	91	117	97	113	121	100	98	101	120	0.91886291252535	1.10841580729364	0.790696600682682	1.01990354796952	1.16686966376069	0.895962492684436	1.14845768563371	1.41559124952651	1.10949644567613	1.19652700747522	1.08935533964344
ENSMUSG00000045312	263.291345440667	324.734305359861	264.625111353026	286.492211879761	301.865610929824	226.698348521073	323.237172207906	341.63605422627	347.571515368684	325.261536043753	332.706968905455	265.212815820893	277.951155580702	322.60434376216	-0.215973658844182	0.0205725861284412	0.330264065314041	Lhfpl2	13	94194304	94331917	+	8415	protein_coding	lipoma HMGIC fusion partner-like 2 [Source:MGI Symbol;Acc:MGI:2145236]	-	247	325	279	275	329	264	349	315	338	292	339	262	1.50524281622945	1.83246135906898	1.52085027701531	1.61486559757151	1.71916817885681	1.27763853009765	1.85843750114334	1.93085220020934	1.96484634842221	1.86795005539162	1.91572809957868
ENSMUSG00000020932	2623.31984262948	4481.33341396608	2230.81814301906	4006.72380687113	2514.93507464635	3840.13263100848	4327.11767494365	5685.25776588606	4733.34818118951	3858.58205772452	5133.89426060306	3417.39872599746	3282.87715202343	4525.93311105738	-0.463260599020802	0.0206317057244074	0.33049190701114	Gfap	11	102778162	102791738	-	4218	protein_coding	glial fibrillary acidic protein [Source:MGI Symbol;Acc:MGI:95697]	-	2461	4485	2352	3846	2741	4472	4672	5242	4603	3464	5231	3376	29.9204946151185	50.4500332490761	25.578031640052	45.0568175677471	28.5745267545981	43.1770944221834	49.6332727014869	64.1036914131276	53.3826849758722	44.2087094258797	58.9747944908535
ENSMUSG00000024411	1978.41593982947	2442.00197630615	2043.01967689756	1779.37708323866	2040.57482889948	1953.55584426303	2321.93579004361	3117.02228522635	2385.69797531168	2031.77069090344	2392.74215395723	2028.57436223309	2039.49089157239	2379.62387627923	-0.222438235107505	0.020744884630389	0.330636475424152	Aqp4	18	15522553	15544039	-	6233	protein_coding	aquaporin 4 [Source:MGI Symbol;Acc:MGI:107387]	-	1856	2444	2154	1708	2224	2275	2507	2874	2320	1824	2438	2004	15.2701947269999	18.6041425912036	15.8520323636734	13.5409317317432	15.6896856473696	14.8642317558339	18.0232812924773	23.7838542498707	18.2077747525232	15.7530349301902	18.6005105916379
ENSMUSG00000034675	3013.46005490188	2848.6692448645	2826.46176283877	3067.02935190551	2714.95544906185	2972.83970674225	3003.60501280871	2997.72080597273	3241.2586285269	3135.65487658618	3130.7823917652	3045.89833131705	2907.2359283858	3092.48667449613	-0.089362342666822	0.0207837344419778	0.330963559570755	Dbn1	13	55621242	55635924	-	4514	protein_coding	drebrin 1 [Source:MGI Symbol;Acc:MGI:1931838]	-	2827	2851	2980	2944	2959	3462	3243	2764	3152	2815	3190	3009	32.1164832487499	29.9668605852207	30.2824554922161	32.2280523192438	28.8243814690748	31.2337192832163	32.1930443385869	31.5841418766315	34.1578611009395	33.570157076674	33.6060461820355
ENSMUSG00000023156	324.050886696206	346.716319876528	343.348710787797	297.951900354951	354.164516166906	346.05846384088	417.70763514546	368.750026783911	393.845829544988	370.93182021428	355.280008093731	346.193828285288	335.381799620545	375.451524677943	-0.162031156515505	0.0209340101073547	0.331893199752952	Rpp14	14	14377939	14389406	-	2401	protein_coding	ribonuclease P 14 subunit [Source:MGI Symbol;Acc:MGI:1914303]	-	304	347	362	286	386	403	451	340	383	333	362	342	6.49299627645958	6.8571381549844	6.91596503152414	5.88615483702909	7.06922379970971	6.83551247113105	8.41707187314104	7.30431266075503	7.80319801958211	7.46601060269995	7.16976138111033
ENSMUSG00000020601	702.465573463156	668.453077802298	728.430414047039	630.282866135474	673.463095509091	641.453281610763	835.41527029092	766.783143930073	795.918203832431	711.788087438212	667.376810783804	701.49802047282	674.091384761304	746.46325612471	-0.147789524488568	0.020998972254513	0.332048547260942	Trib2	12	15841728	15866923	-	4335	protein_coding	tribbles pseudokinase 2 [Source:MGI Symbol;Acc:MGI:2145021]	-	659	669	768	605	734	747	902	707	774	639	680	693	7.79578840784516	7.32221709034675	8.12659275156571	6.89642602257011	7.44532301596095	7.01761751458048	9.3238244832349	8.41245801738266	8.73409422753222	7.9350247417492	7.45947224614707
ENSMUSG00000029106	4747.77187284506	4684.16745700624	4740.4885539155	4880.78550056974	4643.59227026091	4675.65343824713	4972.66583835027	4724.33857844328	4990.4277043912	4953.55496844715	5109.35834844189	4902.3880420633	4728.74318214076	4942.12224668952	-0.0640735622643885	0.0210551701842865	0.3323551251642	Add1	5	34731008	34789652	+	8561	protein_coding	adducin 1 (alpha) [Source:MGI Symbol;Acc:MGI:87918]	-	4454	4688	4998	4685	5061	5445	5369	4356	4853	4447	5206	4843	26.6802224293836	25.98176741891	26.7798495616979	27.0422552194194	25.9949164885114	25.9018975306234	28.1025390985504	26.2455677479087	27.7301237940304	27.9627037303556	28.9179803496309
ENSMUSG00000060212	717.388969561008	730.402391440179	811.896398989929	748.005120471521	788.153677169359	878.456100519158	813.186926070319	908.860360132109	820.597838059793	827.634661919549	962.789193204282	844.227054941315	779.050443025192	862.882672387895	-0.145943619059317	0.0215882867980273	0.337586639260897	Pcnx2	8	126478247	126625056	-	9574	protein_coding	pecanex homolog 2 [Source:MGI Symbol;Acc:MGI:2445010]	-	673	731	856	718	859	1023	878	838	798	743	981	834	3.60483483647858	3.62267637287825	4.10125449878359	3.70585847828746	3.94526633789199	4.35151419409238	4.10939365997883	4.5148486210571	4.07732642942436	4.17764872223771	4.87263494812753
ENSMUSG00000036777	269.68708662546	522.572436009868	302.564195417976	641.742554610664	291.772839743721	614.833399776849	607.57474202976	781.966968562352	536.782044445128	644.953525237441	872.497036451179	546.621834134665	440.528752030757	665.066025143421	-0.594140110525038	0.0215922343751432	0.337586639260897	Anln	9	22243308	22300484	-	9063	protein_coding	anillin, actin binding protein [Source:MGI Symbol;Acc:MGI:1920174]	-	253	523	319	616	318	716	656	721	522	579	889	540	1.43156895413545	2.73801166264311	1.61456331797124	3.35866386053007	1.54287849678238	3.21735687445147	3.2434597522252	4.10351365201722	2.81750397300091	3.43908660519202	4.6646393601465
ENSMUSG00000064115	1628.78208839409	1664.63800839855	2070.52551284464	1681.44883626885	1735.03911935653	1626.38890946558	1786.6031667308	2135.49647863977	1857.142475609	1891.41811028182	2002.13043235141	1864.58781199269	1734.47041245471	1922.89641260092	-0.148418582318145	0.0216127137647088	0.337614520037293	Cadm2	16	66452307	67417796	-	9809	protein_coding	cell adhesion molecule 2 [Source:MGI Symbol;Acc:MGI:2442722]	-	1528	1666	2183	1614	1891	1894	1929	1969	1806	1698	2040	1842	7.9884468490749	8.05853037719457	10.208581009104	8.13086227740859	8.47702337305958	7.86345551128126	8.8121959754	10.3541291914667	9.0065616384431	9.3185744703189	9.88994153951908
ENSMUSG00000036570	388.008298544141	415.659910860622	296.873332808233	445.886060671046	396.370650217885	380.406698465285	474.204676706154	468.529445796028	436.006871350065	354.223179664087	518.198464843895	468.677609637685	387.200825261202	453.306707999652	-0.229279034305281	0.0216765559850731	0.338319142591573	Fxyd1	7	30751103	30756624	-	2186	protein_coding	FXYD domain-containing ion transport regulator 1 [Source:MGI Symbol;Acc:MGI:1889273]	-	364	416	313	428	432	443	512	432	424	318	528	463	8.5391561698845	9.02918929131004	6.5679608921866	9.67500995346504	8.68980789221625	8.25299843049412	10.4953386684817	10.1935671246707	9.48815373966191	7.83093269392759	11.486085809941
ENSMUSG00000022180	587.342232136872	675.44735514851	544.425856332032	533.396409027046	560.607563155388	570.180694765123	639.991077351469	614.944897607286	707.482847851049	585.91632862676	650.692390514209	659.995251584817	578.566685094162	643.170465589265	-0.153662364429576	0.0217190295587013	0.338689322772909	Slc7a8	14	54959666	55019403	-	5005	protein_coding	solute carrier family 7 (cationic amino acid transporter, y+ system), member 8 [Source:MGI Symbol;Acc:MGI:1355323]	-	551	676	574	512	611	664	691	567	688	526	663	652	5.64561485681324	6.40837915285836	5.2607079061026	5.05502942862585	5.36801492581819	5.40284105684651	6.18657980205225	5.84348017513904	6.72435093375108	5.65741700127227	6.29937899747679
ENSMUSG00000120923	1.06595686413225	2.99754743409102	1.8969542032475	1.04178986138095	0.91752465328214	0.858705865610125	4.63090504595853	2.16911780461124	3.08495427842027	6.68345622007711	3.92574594578708	6.07357593482961	1.463079813624	4.42795920494731	-1.60564912607387	0.0218283091313144	1	ENSMUSG00000120923	15	85519051	85520496	+	1446	lncRNA	novel transcript	-	1	3	2	1	1	1	5	2	3	6	4	6	0.0354646303318125	0.0984370401312827	0.0634450992285423	0.034173504346949	0.0304094309531798	0.028163712411385	0.154945285008354	0.0713434818097504	0.101489000601371	0.223367244303423	0.131546709734959
ENSMUSG00000050545	98.0680315001675	125.896992231823	117.611160601345	122.931203642952	115.60810631355	100.468586276385	128.739160277647	140.992657299731	115.171626394357	133.669124401542	139.363981075441	149.81487305913	113.43068009437	134.625237084641	-0.247798773044897	0.0218594501396318	0.340490737799789	Fam228b	12	4789888	4819267	-	3640	protein_coding	family with sequence similarity 228, member B [Source:MGI Symbol;Acc:MGI:2442121]	-	92	126	124	118	126	117	139	130	112	120	142	148	1.29613480832464	1.6423841541904	1.56263187803222	1.60191118123935	1.52210897855647	1.3090091190063	1.71115783598732	1.84219061958748	1.50515994738033	1.77466502891621	1.85513386011666
ENSMUSG00000040596	1047.83559744201	1138.06884247656	1092.64562107056	1102.21367334104	1062.49354850072	1124.90468394926	1216.07566506871	1204.94494046154	1135.26317445866	1159.57965418338	1330.82787562182	1084.13330436708	1094.69366113003	1188.47076902687	-0.118773089409329	0.0218722591564822	0.340490737799789	Pogk	1	166212191	166237432	-	9586	protein_coding	pogo transposable element with KRAB domain [Source:MGI Symbol;Acc:MGI:1918842]	-	983	1139	1152	1058	1158	1310	1313	1111	1104	1041	1356	1071	5.25871728739665	5.63756917984497	5.51253592395744	5.45388595329211	5.31187346435521	5.56534465599729	6.13767594880642	5.97818337097094	5.63375119048677	5.84587915899092	6.72683161191512
ENSMUSG00000046093	5639.97776812376	6202.92482361236	5526.77607116159	5491.27435933898	5646.44671629829	5301.65001427691	6913.94123361609	5567.04084553475	6692.29414798638	6186.65264105138	5615.77957544842	6113.054178406	5634.84162546865	6181.46043700717	-0.133747173147169	0.0220927152257096	0.342153012053848	Hpcal4	4	123077020	123088494	+	5339	protein_coding	hippocalcin-like 4 [Source:MGI Symbol;Acc:MGI:2157521]	-	5291	6208	5827	5271	6154	6174	7465	5133	6508	5554	5722	6039	50.8208086229268	55.1692871240066	50.0635307898501	48.785516179596	50.6843822199224	47.0939261245046	62.6536742851219	49.5911227963273	59.6284660929787	55.9992851922741	50.9654923631562
ENSMUSG00000015085	172.685011989425	186.847123391674	173.571309597146	141.683421147809	177.999782736735	159.719291003483	226.914347251968	202.812514731151	208.748572839772	175.997680462031	176.658567560419	188.280853979718	168.750989977712	196.56875613751	-0.221440252594983	0.0221921977478049	0.343105057302962	Entpd2	2	25285886	25291333	+	2128	protein_coding	ectonucleoside triphosphate diphosphohydrolase 2 [Source:MGI Symbol;Acc:MGI:1096863]	-	162	187	183	136	194	186	245	187	203	158	180	186	3.90397583857506	4.16941925525988	3.94471693319042	3.15809430021316	4.00872895146137	3.5595862008066	5.15906636465317	4.53275849819552	4.66649095528276	3.9968881243354	4.02243627934857
ENSMUSG00000036745	2893.00692925494	3181.3970100486	3386.06325279678	3067.02935190551	3026.91383117778	3047.54711705033	3228.66699804229	3519.39363798174	3155.90822682394	3270.43791035773	3550.83720796442	3276.69421684057	3100.32624870566	3333.65636633511	-0.104505156131704	0.0222411888430942	0.343270830200519	Ttll7	3	146558122	146689764	+	8266	protein_coding	tubulin tyrosine ligase-like family, member 7 [Source:MGI Symbol;Acc:MGI:1918142]	-	2714	3184	3570	2944	3299	3549	3486	3245	3069	2936	3618	3237	16.8375218627994	18.2760881012579	19.8111275187252	17.5994953023308	17.5494496231823	17.4851270497478	18.8976863072241	20.249387817048	18.1621601804479	19.1204090557995	20.8142829045875
ENSMUSG00000083536	0	0.999182478030341	0	0	1.83504930656428	0	2.77854302757512	1.08455890230562	2.05663618561352	4.45563748005141	1.96287297289354	4.04905062321974	0.472371964099104	2.73121653194316	-2.49459736905589	0.0224065383737293	1	Gm15808	16	13885267	13885870	+	604	processed_pseudogene	predicted gene 15808 [Source:MGI Symbol;Acc:MGI:3802045]	-	0	1	0	0	2	0	3	1	2	4	2	4	0	0.0785540618266196	0	0	0.145602772047344	0	0.222567101445775	0.0853995651464396	0.161979133410135	0.356500038921357	0.157464025063535
ENSMUSG00000037419	2607.3304896675	2610.86381509328	2787.5742016722	2631.56118984828	2626.87308234677	2953.08947183322	2788.73101867623	2874.08109110989	2862.83757037401	2832.67152794268	2919.77354717914	3010.46913836388	2702.88204174354	2881.42731560764	-0.0916628238362648	0.022428132926164	0.344626566694084	Endod1	9	14265286	14292803	-	4645	protein_coding	endonuclease domain containing 1 [Source:MGI Symbol;Acc:MGI:1919196]	-	2446	2613	2939	2526	2863	3439	3011	2650	2784	2543	2975	2974	27.0043957921793	26.6906577364879	29.0235308967561	26.8723369824862	27.1026786618314	30.1512034654598	29.047027171995	29.4274583365751	29.3190251967647	29.4711559624389	30.4571697133117
ENSMUSG00000101249	901.799507055888	1003.17920794246	862.165685375988	984.491419004996	1137.73057006985	928.261040724545	980.825688734017	1066.12140096642	1049.9127727557	1133.95973867308	1361.25240670167	1041.61827282328	969.604571695622	1105.6150467757	-0.189177595511565	0.0224577302529307	0.344626566694084	Gm29216	1	24654787	24655278	-	492	unprocessed_pseudogene	predicted gene 29216 [Source:MGI Symbol;Acc:MGI:5579922]	-	846	1004	909	945	1240	1081	1059	983	1021	1018	1387	1029	88.1797758516088	96.8220324322182	84.7491124566923	94.9127408231208	110.823833488393	89.4785185503222	96.4511724257248	103.057834580337	101.514166573065	111.383075168523	134.060134216388
ENSMUSG00000017485	1557.36297849722	1566.71812555157	1608.61716435388	1508.51171927961	1561.6269598862	1549.10538156067	1594.88369782812	1622.50011784921	1633.99744946994	1616.28249588865	1717.51385128185	1720.84651486839	1558.65705485486	1651.00402119769	-0.0829873662472201	0.0224917088982978	0.344626566694084	Top2b	14	6034301	6104584	-	14613	protein_coding	topoisomerase (DNA) II beta [Source:MGI Symbol;Acc:MGI:98791]	-	1461	1568	1696	1448	1702	1804	1722	1496	1589	1451	1750	1700	5.12713274664813	5.09110740041472	5.32381360670858	4.89651384313123	5.12149505532219	5.02753777984946	5.280443701009	5.28061867332379	5.31925152826857	5.34520735151633	5.69491119182086
ENSMUSG00000027569	315.523231783147	358.706509612892	330.070031365065	348.999603562618	334.896498447981	359.797757690642	374.17712771345	362.242673370077	382.534330524114	412.146466904755	405.333268902516	344.169302973678	341.332272077058	380.100528398098	-0.153869913184305	0.0224973555737757	0.344626566694084	Mrgbp	2	180223097	180228097	+	3499	protein_coding	MRG/MORF4L binding protein [Source:MGI Symbol;Acc:MGI:1920497]	-	296	359	348	335	365	419	404	334	372	370	413	340	4.33821926724809	4.86806188917888	4.56217226244589	4.73106237230797	4.58696586532688	4.87672509103614	5.17385289381655	4.92374011842873	5.2007384292164	5.69238558860709	5.61299170908101
ENSMUSG00000063273	1039.30794252895	1099.10072583337	1186.54485413131	1124.09126043004	1113.87492908452	1172.13350655782	1221.63275112386	1185.42288022004	1275.11443508038	1248.69240378441	1152.20643508851	1165.11431683148	1122.508869761	1208.03053702145	-0.10477311095405	0.0225005383836707	0.344626566694084	Naa15	3	51322569	51383928	+	15427	protein_coding	N(alpha)-acetyltransferase 15, NatA auxiliary subunit [Source:MGI Symbol;Acc:MGI:1922088]	-	975	1100	1251	1079	1214	1365	1319	1093	1240	1121	1174	1151	3.24105847366992	3.38311523158139	3.71973677542862	3.45619131271522	3.46030032476656	3.60337420888491	3.83124539468495	3.65452788759029	3.9319340039818	3.91165606328236	3.61888605420537
ENSMUSG00000025212	1232.24613493689	1223.99853558717	1245.35043443198	1191.80760141981	1273.52421875561	1221.93844676321	1257.75381048234	1442.46334006647	1223.69853044004	1275.42622866472	1397.5655567002	1377.68947455052	1231.47756198244	1329.09949015071	-0.109638061675572	0.0227463427251102	0.346464712003551	Sfxn3	19	45035942	45044822	+	3110	protein_coding	sideroflexin 3 [Source:MGI Symbol;Acc:MGI:2137679]	-	1156	1225	1313	1144	1388	1423	1358	1330	1190	1145	1424	1361	19.0616800358617	18.688794323317	19.3660351294392	18.1770517861181	19.6248191561793	18.6338547115709	19.5666300914331	22.0588998949961	18.7177044903325	19.8189949290379	21.7739836175315
ENSMUSG00000042269	18.1212666902483	35.9705692090923	21.8149733373462	30.2119059800475	33.0308875181571	23.1850583714734	36.1210593584766	29.2830903622517	35.9911332482365	37.872918580437	41.2203324307644	46.564082167027	27.0557768510608	37.8421026911989	-0.485225228012202	0.0227790326663931	0.346540667135405	Cibar2	8	120893136	120904205	-	1395	protein_coding	CBY1 interacting BAR domain containing 2 [Source:MGI Symbol;Acc:MGI:3588213]	-	17	36	23	29	36	27	39	27	35	34	42	46	0.624940174062089	1.2244297636975	0.756292871018946	1.02726288981001	1.1347622492464	0.788220544777987	1.25275762046755	0.9983484648087	1.22732576354489	1.31202236546398	1.43173741498629
ENSMUSG00000055652	155.629702163309	149.877371704551	165.035015682532	161.477428514047	138.546222645603	200.937172552769	193.571830921067	209.319868144985	194.352119540477	204.959324082365	185.49149593844	159.93749961718	161.917152210469	191.272023040752	-0.236746531812217	0.0229090604138443	0.347312743827974	Klhl25	7	75498058	75523879	+	3856	protein_coding	kelch-like 25 [Source:MGI Symbol;Acc:MGI:2668031]	-	146	150	174	155	151	234	209	193	189	184	189	158	1.94168851066673	1.84569450246155	2.06989636233119	1.98633494016641	1.7219340277238	2.47136576409903	2.42876734250595	2.58174224799034	2.39767763920738	2.56872330948936	2.3308432631163
ENSMUSG00000017176	560.693310533566	547.551997960627	585.210371701853	547.981467086379	542.257070089745	645.746810938814	640.917258360661	556.378716882783	646.812080375451	623.789247207197	647.748081054869	671.130140798672	571.573504718497	631.129254113272	-0.142393867654642	0.0229339935467635	0.347312743827974	Nt5c3b	11	100313147	100332634	-	3420	protein_coding	5'-nucleotidase, cytosolic IIIB [Source:MGI Symbol;Acc:MGI:1915356]	-	526	548	617	526	591	752	692	513	629	560	660	663	7.88720934849569	7.60256316728552	8.27552273683032	7.60006745972867	7.59867659665324	8.95467706621073	9.0668544110222	7.73720060226743	8.99685152757964	8.81451558221928	9.17711388177304
ENSMUSG00000053333	315.523231783147	318.739210491679	271.264451064392	362.54287176057	306.453234196235	279.079406323291	353.801145511232	337.297818617048	324.948517326936	353.109270294074	358.224317553071	358.340980154947	308.933734269886	347.620341576218	-0.17326408120162	0.0229693576782612	0.347312743827974	Dis3l2	1	86631530	86977817	+	8901	protein_coding	DIS3 like 3'-5' exoribonuclease 2 [Source:MGI Symbol;Acc:MGI:2442555]	-	296	319	286	348	334	325	382	311	316	317	365	354	1.70536223077194	1.70042494287223	1.4738850385664	1.93196054099759	1.65000116962943	1.48697187369176	1.92309711202415	1.80224647965035	1.73665797770992	1.91715395607781	1.95003476943641
ENSMUSG00000115771	0	0	0	1.04178986138095	0.91752465328214	0.858705865610125	1.85236201838341	3.25367670691686	3.08495427842027	3.34172811003856	1.96287297289354	2.02452531160987	0.469670063378869	2.58668656637709	-2.41509122702859	0.0229737921950952	1	Gm49312	15	38079285	38079811	+	527	lncRNA	predicted gene, 49312 [Source:MGI Symbol;Acc:MGI:6118817]	-	0	0	0	1	1	1	2	3	3	3	2	2	0	0	0	0.0937663895364104	0.0834384006798823	0.0772765239978418	0.170057595538581	0.293631901414324	0.27846887072027	0.306441209926707	0.180471102729365
ENSMUSG00000074736	352.831722027776	297.756378453042	299.718764113105	330.247386057761	359.669664086599	323.732111335017	385.29129982375	329.705906300908	384.590966709727	369.817910844267	346.44707971571	384.659809205875	327.32600434555	366.75216210004	-0.165095183102258	0.0230067549450853	0.347371221403303	Syndig1	2	149671131	149846312	+	2463	protein_coding	synapse differentiation inducing 1 [Source:MGI Symbol;Acc:MGI:3702158]	-	331	298	316	317	392	377	416	304	374	332	353	380	6.8917150455518	5.74060198794028	5.88517049555283	6.35993474200698	6.99839162243313	6.2335454776156	7.56842606275156	6.36651504422601	7.42802239561831	7.25621597694091	6.81551354280276
[truncated: 423 more rows]
[truncated: 1 more columns]
